# Supplementary material for: Inhibition of Aurora Kinase Induces Endogenous Retroelements to Induce a Type I/III IFN Response via RIG-I
Source: Cancer Res Commun. 2024 Feb 26;4(2):540–55. doi: 10.1158/2767-9764.CRC-23-0432 (PMC10896070; doi:10.1158/2767-9764.CRC-23-0432)
Supplement: Supplemental Table 1 — Sequences of siRNAs, gRNAs, and antibodies used in this study. [file crc-23-0432-s01.xlsx]

## Sheet: siRNA & sgRNA sequences
Supplemental Table 2.
Sequences of siRNAs or sgRNAs used in this study.
target	type	ID#	aka	DNA sequence
AURKA	siRNA smartpool	n/a	L-003545-01-0005	AURKA siRNAs 1-4
	siRNA	1	J-003545-26	TCGAAGAGAGTTATTCATA
	siRNA	2	J-003545-27	CGGTAGGCCTGATTGGGTT
	siRNA	3	J-003545-28	TTCTTAGACTGTATGGTTA
	siRNA	4	J-003545-29	AATAGGAACACGTGCTCTA
AURKB	siRNA smartpool	n/a	L-003326-00-0005	AURKb siRNAs 1-4
	siRNA	1	J-003326-21	CCAAACTGCTCAGGCATAA
	siRNA	2	J-003326-22	ACGCGGCACTTCACAATTG
	siRNA	3	J-003326-23	GCGCAGAGAGATCGAAATC
	siRNA	4	J-003326-24	CAGAAGAGCTGCACATTTG
PPIB	siRNA	n/a	D-001820-01-05	ACAGCAAATTCCATCGTGT
NTC #2	siRNA	n/a	D-001810-02-05	TGGTTTACATGTTGTGTGA
NTC#1	lenti sgRNA	#7	OR1A1_2;1	AGAAGATGTCAACCAAGGAG
NTC#2	lenti sgRNA/sgRNA RNP	#8	OR1B1_3;1	AAAAGAACTGAGCCAAGCAG
JAK1	lenti sgRNA	JAK#1	JAK1_2;1	TGAGCCAGCTGAGTTTCGAT
	lenti sgRNA	JAK#2	JAK1_4;1	ACTGAAGCTCTCTTCCCACG
RELA/p65	lenti sgRNA	RELA#1	RELA_2;1	TCAATGGCTACACAGGACCA
	lenti sgRNA	RELA#2	RELA_3;1	TCATTGAGCAGCCCAAGCAG
TLR3	lenti sgRNA	TLR3#1	TLR3_2;1	CTTACCTTCTGCTTGACAAA
	lenti sgRNA	TLR3#2	TLR3_4;1	CCAATTGCGTGAAAACACCC
IRF3	lenti sgRNA	IRF3 #1	IRF3_0;1	ATTACCTTCACGGAAGGAAG
	lenti sgRNA	IRF3 #2	IRF3_5;1	GCACCAACAGCCGCTTCAGT
IFNAR1	lenti sgRNA	IFNAR1 #1	IFNAR1_3;1	CTAGGGTCGTCGCGCCCAGG
	lenti sgRNA	IFNAR1 #2	IFNAR1_1;1	CGCCACGGCGACGAGCACTA
IFNLR1	lenti sgRNA	IFNLR1 #1	IFNLR1_5;1	GAGTCCCCTCTACCTCTGAT
	lenti sgRNA	IFNLR1 #2	IFNLR1_0;1	GTATTCGGACTCCACCCAGG
MAVS	lenti sgRNA/sgRNA RNP	MAVS #1	MAVS_0;1	TTAGAAGGCACTGCACCAGG
	lenti sgRNA/sgRNA RNP	MAVS #2	MAVS_3;1	TCTGGGGCTGAGCGTCTGCA
	sgRNA RNP	MAVS #3	MAVS 110_r	GTCCTGCTCCTGATGCCCGC
	sgRNA RNP	MAVS #4	MAVS 423r	CCAGCACGGGTTGAGTTGAT
STING	lenti sgRNA/sgRNA RNP	STING #1	TMEM173_4;1	ATAGATGGACAGCAGCAACA
	lenti sgRNA/sgRNA RNP	STING #2	TMEM173_5;1	CTACTACTCCCTCCCAAATG
	sgRNA RNP	STING #3	TMEM173_100r	GCGGGCCGACCGCATTTGGG
	sgRNA RNP	STING #4	TMEM173_131f	CGGTCGGCCCGCCCTTCACT
RIG-I	sgRNA RNP	RIG-I #1	DDX58_71fw	GGATTATATCCGGAAGACCC
	sgRNA RNP	RIG-I #2	DDX58_2;1	CTCACCCTCCCTAAACCAGG
	lenti sgRNA	RIG-I #3	DDX58_4;1	AACAGCTGAGAATGTCCCAG
	sgRNA RNP	RIG-I #4	DDX58_0;1	CTAGGGCATCCAAAAAGCCA
MDA5	sgRNA tfx	MDA5 #1	IFIH1_1;1	TCATGTAGCGGGCGGCCAGA
	sgRNA tfx	MDA5 #2	IFIH1_3;1	CGAATTCCCGAGTCCAACCA
	lenti sgRNA	MDA5 #3	IFIH1_5;1	AACTGCCTGCATGTTCCCGG
	lenti sgRNA	MDA5 #4	IFIH1_4;1	GCGTTCTCAAACGATGGAGA
Ntc#1	sgRNA RNP	ctrl#1	Olfr555	GGATCATCCAAGTGTTCCGG
Ntc#2	sgRNA RNP	ctrl#2	Olfr867	ATCAGAAGTGCACACAGTCG
Sting	sgRNA RNP	Sting#1	Tmem_CC#1_ex2	CAGTAGTCCAAGTTCGTGCG
	sgRNA RNP	Sting#2	Tmem_CC#2_ex2	CACCTAGCCTCGCACGAACT
	sgRNA RNP	Sting #3	Tmem_ex3_54413	GCATGCTTAGGGACTTATAG
	sgRNA RNP	Sting#4	Tmem_ex4_54412	GTACCCAATGTAGTATGACC
Mavs	sgRNA RNP	Mavs#1	Mavs_ex3_22f	ATCGACTGCGGGCTTCCTAC
	sgRNA RNP	Mavs#2	Mavs_ex4_80f	GGACCCTCTGCATTTGCGCC
	sgRNA RNP	Mavs#3	Mavs_ex4_30507	TTGGTGTCTCTCGTAAGCCA
	sgRNA RNP	Mavs#4	Mavs_ex5_30505	GCCACCAGACATCCTCGCGA

## Sheet: antibodies
target	vendor	catalog number	dilution
Aurora A	BD Biosciences	#610938	1:250
Aurora B	BD Biosciences	#611082	1:500
phospho-288T-Aurora A/-232T Aurora B	Cell Signaling	2914	1:2000
phospho-S10-H3	Cell Signaling	3377	1:1000
H3	Cell Signaling	14269	1:1000
phospho-701Y-STAT1	Cell Signaling	5806	1:1000
STAT1	Cell Signaling	9176	1:1000
phospho-386S-IRF3	Cell Signaling	37829	1:1000
IRF3	Santa Cruz	sc-33641	1:200
JAK1	Cell Signaling	3344	1:1000
RELA	Cell Signaling	8424	1:1000
TLR3	Cell Signaling	6961	1:1000
STING	Cell Signaling	13647	1:1000
MAVS	Cell Signaling	2493	1:1000
phospho-172S-TBK1	Cell Signaling	5483	1:1000
TBK1	Santa Cruz	73115	1:200
vinculin	Cell Signaling	13901	1:1000
a-tubulin	Sigma	T6199	1:4000
b-actin	Cell Signaling	3700	1:2000
phospho-H2A-X-Ser139	Cell Signaling	2577	1:250
