# Supplementary material for: Inhibition of Aurora Kinase Induces Endogenous Retroelements to Induce a Type I/III IFN Response via RIG-I
Source: Cancer Res Commun. 2024 Feb 26;4(2):540–55. doi: 10.1158/2767-9764.CRC-23-0432 (PMC10896070; doi:10.1158/2767-9764.CRC-23-0432)
Supplement: Supplemental Table 2 — RNAseq data from HCT116 cells treated 24h with 1000U/mlIFNalpha. [file crc-23-0432-s02.xlsx]

## Sheet: HCT116_IFNa_24h
Ensembl ID	pval	qval	Effect Size	Standard Error of Effect Size	Mean Log-Counts	Variance of Log-Counts	Gene Symbol
ENSG00000126709.14	1e-100	1e-100	4.58743	0.114742	7.27	6.03228	IFI6
ENSG00000115415.18	1e-100	1.86463e-98	2.38353	0.110973	7.56317	1.64423	STAT1
ENSG00000187608.8	8.48435e-91	4.25377e-87	2.90561	0.143792	7.69677	2.44761	ISG15
ENSG00000142089.15	2.95041e-56	1.10943e-52	1.8627	0.117867	8.32234	1.00399	IFITM3
ENSG00000185745.9	1.63714e-39	4.92485e-36	4.15139	0.315625	7.16829	5.09479	IFIT1
ENSG00000135114.12	8.13441e-38	2.03916e-34	2.90037	0.225634	5.1565	2.49075	OASL
ENSG00000130589.16	2.67108e-36	5.73938e-33	1.90028	0.151038	6.49448	1.07084	HELZ2
ENSG00000138646.8	1.85578e-34	3.4891e-31	1.91973	0.156816	6.08342	1.09512	HERC5
ENSG00000055332.16	5.79606e-34	9.68651e-31	1.67867	0.138171	5.68429	0.837847	EIF2AK2
ENSG00000137965.10	3.29308e-32	4.95312e-29	4.43858	0.375696	3.62955	5.87081	IFI44
ENSG00000185507.19	1.62097e-31	2.21646e-28	2.47616	0.212008	5.36751	1.82888	IRF7
ENSG00000185201.16	2.79134e-31	3.49871e-28	1.26235	0.108512	6.38255	0.468538	IFITM2
ENSG00000115267.5	3.05513e-30	3.53479e-27	2.61018	0.228417	5.21727	2.03603	IFIH1
ENSG00000137959.15	1.03985e-28	1.11717e-25	3.85824	0.347065	1.3731	4.36231	IFI44L
ENSG00000213928.8	3.98692e-27	3.99781e-24	1.92659	0.178611	5.06232	1.11519	IRF9
ENSG00000130303.12	6.46205e-24	6.07473e-21	3.4035	0.337494	4.5982	3.50492	BST2
ENSG00000185885.15	3.67522e-23	3.25171e-20	2.86521	0.289052	6.59485	2.38784	IFITM1
ENSG00000002549.12	1.01585e-22	8.48852e-20	1.03779	0.105785	6.13631	0.326901	LAP3
ENSG00000089127.12	1.21038e-22	9.58172e-20	4.74956	0.485011	4.30607	6.84851	OAS1
ENSG00000204267.13	2.49022e-22	1.78359e-19	1.40811	0.144875	6.84386	0.601181	TAP2
ENSG00000240065.7	2.41519e-22	1.78359e-19	2.27867	0.234368	4.62399	1.57769	PSMB9
ENSG00000168062.9	4.66073e-22	3.18645e-19	2.32381	0.240673	4.55167	1.64218	BATF2
ENSG00000106785.14	1.54104e-21	1.00777e-18	1.31092	0.137527	5.73469	0.52343	TRIM14
ENSG00000111331.12	1.35075e-20	8.46529e-18	2.75784	0.296409	5.7604	2.32366	OAS3
ENSG00000188313.12	2.67779e-19	1.61106e-16	2.10666	0.234563	6.29588	1.36233	PLSCR1
ENSG00000204525.15	3.22161e-19	1.8637e-16	1.0319	0.115156	8.11659	0.316687	HLA-C
ENSG00000067066.16	3.63166e-19	2.0231e-16	1.49972	0.16761	7.06204	0.690773	SP100
ENSG00000196684.12	4.99862e-19	2.68515e-16	1.32534	0.148709	5.75282	0.539775	HSH2D
ENSG00000137628.16	6.48358e-19	3.36274e-16	2.22236	0.250169	3.95542	1.51839	DDX60
ENSG00000130813.17	5.20015e-18	0	1.64208	0.18986	5.77765	0.832205	C19orf66
ENSG00000107201.9	1.55101e-17	0	2.65588	0.311603	6.3297	2.1818	DDX58
ENSG00000135899.16	2.24169e-17	0	2.14093	0.252453	4.76568	1.41885	SP110
ENSG00000196116.7	5.25331e-17	0	1.42194	0.169665	5.6421	0.627041	TDRD7
ENSG00000206337.10	1.16914e-16	0	1.24219	0.149911	4.91856	0.479393	HCP5
ENSG00000178685.13	1.46304e-16	0	2.68418	0.324981	2.92432	2.23957	PARP10
ENSG00000105939.12	0	0	0.846642	0.106096	6.71358	0.215504	ZC3HAV1
ENSG00000121060.15	0	0	0.894815	0.112789	5.89793	0.236729	TRIM25
ENSG00000068079.7	0	0	2.47117	0.313138	4.6671	1.91286	IFI35
ENSG00000136244.11	0	0	5.83979	0.751546	3.22508	10.712	IL6
ENSG00000168961.16	0	0	3.69169	0.475042	3.59818	4.28074	LGALS9
ENSG00000119917.13	0	0	3.44651	0.44619	4.88533	3.73513	IFIT3
ENSG00000138642.14	0	0	2.07415	0.268979	4.99079	1.3532	HERC6
ENSG00000138035.14	0	0	1.14723	0.149302	5.89324	0.414255	PNPT1
ENSG00000166710.17	0	0	1.18013	0.155401	9.01427	0.439318	B2M
ENSG00000134321.11	0	0	3.30642	0.437261	1.25998	3.45132	RSAD2
ENSG00000184979.9	0	0	2.55926	0.339941	5.48004	2.06948	USP18
ENSG00000168016.13	0	0	3.5729	0.478535	1.25166	4.03989	TRANK1
ENSG00000160710.15	0	0	0.824922	0.110957	6.61549	0.215533	ADAR
ENSG00000132109.9	0	1e-10	1.67526	0.228442	5.58902	0.891315	TRIM21
ENSG00000108679.12	0	1e-10	1.19667	0.165461	7.87825	0.456082	LGALS3BP
ENSG00000138496.16	0	3e-10	2.88071	0.40501	6.22626	2.6522	PARP9
ENSG00000165949.12	0	4e-10	5.44403	0.766355	4.35388	9.47464	IFI27
ENSG00000140464.19	0	6e-10	1.01222	0.1442	6.03627	0.328388	PML
ENSG00000156587.15	0	6e-10	1.66553	0.237404	5.52611	0.889188	UBE2L6
ENSG00000134326.11	0	7e-10	3.44987	0.492131	3.28068	3.81564	CMPK2
ENSG00000133106.14	0	1.2e-09	2.84327	0.41049	2.10293	2.4611	EPSTI1
ENSG00000119922.9	0	4e-09	2.5939	0.384543	4.65627	2.17587	IFIT2
ENSG00000234745.9	0	4.1e-09	1.01486	0.150587	7.4911	0.33314	HLA-B
ENSG00000164054.15	0	9.7e-09	0.913982	0.138244	7.34781	0.271438	SHISA5
ENSG00000204642.13	0	1.02e-08	1.33852	0.202746	4.58093	0.582359	HLA-F
ENSG00000136147.17	1e-10	1.51e-08	0.953637	0.145803	4.50025	0.278184	PHF11
ENSG00000282851.1	1e-10	1.67e-08	1.94557	0.298263	2.9078	1.18184	BISPR
ENSG00000124201.14	1e-10	1.74e-08	0.860423	0.132075	6.67305	0.241426	ZNFX1
ENSG00000092010.14	1e-10	2.77e-08	0.713657	0.110782	7.69556	0.149141	PSME1
ENSG00000078081.7	2e-10	4.84e-08	2.13815	0.336476	4.2352	1.50028	LAMP3
ENSG00000026950.16	4e-10	8.7e-08	0.835535	0.133445	5.11591	0.217646	BTN3A1
ENSG00000168394.10	5e-10	1.193e-07	1.04971	0.16905	6.79086	0.36382	TAP1
ENSG00000225886.3	7e-10	1.609e-07	2.84802	0.462342	1.77536	2.68393	RP11-288L9.4
ENSG00000164342.12	8e-10	1.681e-07	1.5606	0.253724	4.14164	0.806208	TLR3
ENSG00000111335.12	9e-10	1.864e-07	4.17872	0.681459	2.61456	5.78514	OAS2
ENSG00000100911.14	1.8e-09	3.717e-07	0.789166	0.131111	6.70604	0.207407	PSME2
ENSG00000105559.11	5.2e-09	1.0886e-06	0.973333	0.166658	3.9993	0.315477	PLEKHA4
ENSG00000170581.13	6.5e-09	1.346e-06	0.879502	0.151573	5.51923	0.260391	STAT2
ENSG00000183486.12	6.7e-09	1.3554e-06	2.056	0.35454	2.45871	1.42324	MX2
ENSG00000122729.18	7.5e-09	1.5018e-06	-0.687716	0.11899	6.41346	0.159402	ACO1
ENSG00000163840.9	3.01e-08	5.9539e-06	2.28126	0.41171	5.84904	1.77748	DTX3L
ENSG00000132256.18	4.78e-08	9.34e-06	0.736981	0.134997	4.77851	0.167496	TRIM5
ENSG00000133321.10	6.13e-08	1.18172e-05	2.62669	0.485074	1.60741	2.24973	RARRES3
ENSG00000173193.13	6.73e-08	1.28226e-05	1.84572	0.341919	5.7955	1.17375	PARP14
ENSG00000203797.9	6.97e-08	1.31076e-05	2.50026	0.463706	0.847823	2.12798	DDO
ENSG00000185880.12	2.749e-07	5.10392e-05	1.23418	0.240117	4.86221	0.53404	TRIM69
ENSG00000258659.6	2.971e-07	5.44937e-05	2.69128	0.525098	3.52433	2.5421	TRIM34
ENSG00000059378.12	1.0788e-06	0.000195501	1.90641	0.390923	4.87834	1.30038	PARP12
ENSG00000137200.12	1.955e-06	0.000350064	0.70887	0.148984	5.17547	0.181622	CMTR1
ENSG00000108771.12	2.1841e-06	0.000386488	2.32797	0.49159	2.97696	1.96269	DHX58
ENSG00000100918.12	2.5887e-06	0.000452746	1.33768	0.284552	2.8673	0.549823	REC8
ENSG00000205413.7	2.7551e-06	0.000476316	2.62834	0.560619	6.05064	2.51255	SAMD9
ENSG00000160932.10	7.4961e-06	0.00128124	0.477625	0.106634	7.07803	0.0837853	LY6E
ENSG00000128335.13	9.2276e-06	0.00155946	0.899364	0.20281	3.83668	0.301613	APOL2
ENSG00000206341.7	1.18077e-05	0.00197333	0.79404	0.181242	4.55526	0.236455	HLA-H
ENSG00000204592.8	2.05316e-05	0.00339358	0.69677	0.163598	6.79087	0.184593	HLA-E
ENSG00000152778.8	2.22866e-05	0.00364362	1.32887	0.313364	6.27513	0.672879	IFIT5
ENSG00000221963.5	2.37111e-05	0.00383482	2.02707	0.479584	4.03931	1.56829	APOL6
ENSG00000164307.12	2.40509e-05	0.0038484	0.943326	0.22335	3.85787	0.339765	ERAP1
ENSG00000258441.1	2.64166e-05	0.00418244	-0.732598	0.174331	4.80266	0.205442	LINC00641
ENSG00000206503.11	2.69144e-05	0.00421687	0.521374	0.124192	7.98912	0.104107	HLA-A
ENSG00000134716.9	3.15019e-05	0.00488474	0.944834	0.226996	3.50741	0.295606	CYP2J2
ENSG00000112773.15	4.34586e-05	0.00667001	0.467451	0.114339	6.02482	0.0782254	FAM46A
ENSG00000123609.10	4.50824e-05	0.00678084	1.50649	0.369259	4.64249	0.882178	NMI
ENSG00000129226.13	4.4846e-05	0.00678084	1.1913	0.291915	4.69592	0.551565	CD68
ENSG00000164136.16	6.14939e-05	0.00915773	0.942872	0.235306	3.28749	0.301687	IL15
ENSG00000010030.13	7.76753e-05	0.0114541	1.33864	0.338771	3.79979	0.708728	ETV7
ENSG00000060491.16	8.52267e-05	0.0124456	0.544466	0.138569	6.79174	0.117615	OGFR
ENSG00000225963.7	0.000100779	0.0145751	1.33674	0.343748	2.363	0.644287	AC009950.2
ENSG00000186470.13	0.000108542	0.0155484	0.547862	0.141542	4.65396	0.0954448	BTN3A2
ENSG00000260729.1	0.00011447	0.0162429	2.34068	0.606758	1.03789	2.14266	RP11-106M3.2
ENSG00000214872.8	0.000144806	0.0203554	1.92085	0.505511	0.990254	1.49226	SMTNL1
ENSG00000173821.19	0.000167971	0.0233931	0.560776	0.149029	4.75876	0.127922	RNF213
ENSG00000102081.13	0.000175508	0.0242185	0.447592	0.119298	5.73746	0.0669963	FMR1
ENSG00000128394.16	0.000188239	0.0257391	0.682779	0.18284	3.66573	0.172203	APOBEC3F
ENSG00000175643.8	0.000315436	0.042743	0.549957	0.152669	5.3634	0.126372	RMI2
ENSG00000196954.13	0.000370409	0.0497439	1.20997	0.339848	3.8091	0.616286	CASP4
ENSG00000103966.10	0.000493381	0.065672	0.364614	0.104644	6.48435	0.0555767	EHD4
ENSG00000138760.8	0.000627571	0.0828008	0.379874	0.111094	5.50035	0.058017	SCARB2
ENSG00000204540.10	0.000660271	0.0857484	0.770378	0.226211	3.4256	0.207392	PSORS1C1
ENSG00000213689.10	0.000661313	0.0857484	0.824468	0.242125	4.65851	0.294712	TREX1
ENSG00000149131.15	0.000775447	0.0996881	0.898437	0.267279	3.4994	0.353091	SERPING1
ENSG00000204264.8	0.000930864	0.118654	1.2374	0.373765	2.31296	0.505952	PSMB8
ENSG00000115271.10	0.00100234	0.126691	0.495819	0.150711	4.63267	0.0869492	GCA
ENSG00000172183.14	0.0011707	0.146737	0.701752	0.216195	3.97947	0.220828	ISG20
ENSG00000277476.1	0.00127636	0.158659	-0.972935	0.302037	2.66883	0.368422	RP11-147L13.13
ENSG00000182179.11	0.00142526	0.175716	1.69399	0.531116	2.26642	1.30346	UBA7
ENSG00000155363.18	0.00148416	0.18149	0.475365	0.149591	5.61137	0.102925	MOV10
ENSG00000233101.10	0.00163014	0.197734	-0.646015	0.205054	3.58892	0.19132	HOXB-AS3
ENSG00000279145.1	0.00191873	0.230877	-0.739442	0.238335	3.36089	0.253599	RP11-547D13.1
ENSG00000236901.5	0.00199242	0.237842	-0.622793	0.201462	3.63176	0.180398	MIR600HG
ENSG00000282961.1	0.00205936	0.243896	1.24821	0.405061	2.19638	0.707901	PRNCR1
ENSG00000141574.7	0.00207563	0.243902	1.20747	0.392139	3.49248	0.680178	SECTM1
ENSG00000112343.10	0.00211848	0.247009	0.721328	0.234723	6.22632	0.24311	TRIM38
ENSG00000107798.17	0.00213998	0.247596	0.349929	0.11398	5.67741	0.0524937	LIPA
ENSG00000169871.12	0.00229803	0.263852	0.581886	0.190861	4.29327	0.159188	TRIM56
ENSG00000267645.5	0.00243033	0.276928	3.43885	1.13423	1.13193	3.52819	RP11-577H5.5
ENSG00000239620.1	0.00305367	0.345341	1.56923	0.529738	1.27456	0.812089	RP11-88I21.1
ENSG00000280237.2	0.00334059	0.374969	-0.458259	0.156161	4.06536	0.0911488	MIR4697HG
ENSG00000081803.15	0.00360079	0.398232	0.363353	0.124814	5.47397	0.0644275	CADPS2
ENSG00000130775.15	0.00357864	0.398232	0.469188	0.161062	4.54265	0.080853	THEMIS2
ENSG00000105388.15	0.00373902	0.4105	-1.3826	0.476862	0.983163	0.623034	CEACAM5
ENSG00000234127.8	0.0039243	0.42772	0.495265	0.171718	6.15032	0.120631	TRIM26
ENSG00000125347.13	0.0039633	0.428864	0.587908	0.204059	4.92164	0.170136	IRF1
ENSG00000101347.8	0.00445605	0.472834	1.17678	0.413786	6.06465	0.689179	SAMHD1
ENSG00000125531.6	0.00446396	0.472834	-0.820674	0.288628	2.88285	0.335241	FNDC11
ENSG00000258559.2	0.00446146	0.472834	-1.35776	0.477489	1.64988	0.849064	AC005519.4
ENSG00000111801.15	0.00491966	0.516913	0.780151	0.277412	2.63983	0.281551	BTN3A3
ENSG00000168310.10	0.00494884	0.516913	0.519077	0.184702	3.60294	0.0873928	IRF2
ENSG00000269399.2	0.00537362	0.557412	-1.06847	0.383826	2.144	0.476748	CTD-3222D19.12
ENSG00000132274.15	0.0055868	0.57164	1.12469	0.405865	2.24773	0.543252	TRIM22
ENSG00000145734.18	0.0055732	0.57164	0.304808	0.109964	6.08108	0.0434333	BDP1
ENSG00000143669.13	0.0057815	0.583621	0.677167	0.245357	3.28993	0.173477	LYST
ENSG00000263731.1	0.00578049	0.583621	-0.561306	0.203373	3.56131	0.107095	RP11-498C9.15
ENSG00000120539.14	0.00584694	0.58557	0.537291	0.194936	5.71585	0.147624	MASTL
ENSG00000173786.16	0.00587867	0.58557	0.513354	0.186371	5.35466	0.134839	CNP
ENSG00000079385.21	0.00604753	0.598427	0.85438	0.311228	2.82723	0.257162	CEACAM1
ENSG00000280537.2	0.00631326	0.620638	-0.973252	0.356365	2.84007	0.406279	RP11-33O4.2
ENSG00000113391.17	0.00641215	0.626267	-0.500035	0.183437	4.62989	0.129123	FAM172A
ENSG00000167658.15	0.00646682	0.627532	-0.336182	0.123455	8.71883	0.056346	EEF2
ENSG00000204261.8	0.00663848	0.64006	1.00262	0.369364	2.16461	0.462283	PSMB8-AS1
ENSG00000186806.5	0.00673901	0.645615	0.367994	0.135817	4.94974	0.0664174	VSIG10L
ENSG00000152689.17	0.00700113	0.666481	1.2017	0.445603	1.08155	0.722309	RASGRP3
ENSG00000132530.16	0.00710307	0.668737	1.99699	0.741832	2.03119	2.08282	XAF1
ENSG00000170234.12	0.00711375	0.668737	0.405338	0.150601	4.52692	0.0690214	PWWP2A
ENSG00000100422.13	0.00718676	0.671404	-0.345053	0.128365	5.34989	0.0622649	CERK
ENSG00000244675.2	0.00737784	0.685001	0.45109	0.168362	4.13785	0.0883165	AC108676.1
ENSG00000114942.13	0.0074345	0.686027	-0.328125	0.122584	8.65477	0.0562214	EEF1B2
ENSG00000139287.12	0.00756423	0.693741	1.05104	0.393511	1.81507	0.506507	TPH2
ENSG00000172936.12	0.00772517	0.704207	0.89932	0.337601	4.90003	0.426464	MYD88
ENSG00000157601.13	0.00779996	0.706742	1.01164	0.380231	2.85115	0.525253	MX1
ENSG00000065526.10	0.00795643	0.712337	0.321591	0.121176	5.55093	0.0344661	SPEN
ENSG00000163820.14	0.00794033	0.712337	0.299051	0.112654	5.86846	0.0309991	FYCO1
ENSG00000156966.6	0.008083	0.719387	0.486686	0.183754	4.0849	0.125559	B3GNT7
ENSG00000196369.10	0.0084037	0.743529	0.51442	0.195196	3.65016	0.12432	SRGAP2B
ENSG00000229619.3	0.00853342	0.750592	-1.07953	0.410434	2.70026	0.621746	MBNL1-AS1
ENSG00000166750.9	0.00893835	0.781638	0.760621	0.290935	6.30891	0.310401	SLFN5
ENSG00000137817.16	0.00916738	0.797033	0.294792	0.113132	6.4224	0.0290036	PARP6
ENSG00000256092.2	0.0093088	0.804677	-0.809873	0.31143	2.81314	0.334082	RP13-942N8.1
ENSG00000272512.1	0.00939072	0.807119	0.482406	0.18572	3.87904	0.114889	RP11-54O7.17
ENSG00000059769.19	0.00976089	0.829455	-0.345876	0.133843	4.87393	0.0626085	DNAJC25
ENSG00000086065.13	0.00974437	0.829455	0.368042	0.142389	7.01268	0.0734576	CHMP5
ENSG00000173209.22	0.00987075	0.834078	-0.449721	0.174289	3.90643	0.10809	AHSA2
ENSG00000136874.10	0.0100591	0.844995	0.403349	0.156714	4.37279	0.0795307	STX17
ENSG00000184898.6	0.0101685	0.844995	0.423842	0.164916	4.31111	0.0947466	RBM43
ENSG00000255983.1	0.010128	0.844995	-1.05264	0.40936	1.98414	0.603857	RP11-1038A11.1
ENSG00000112576.12	0.0108781	0.893552	0.351178	0.137901	4.50145	0.0497784	CCND3
ENSG00000180902.17	0.010931	0.893552	-0.420638	0.165287	4.4113	0.0903322	D2HGDH
ENSG00000274386.5	0.0109089	0.893552	-1.00024	0.392928	1.94285	0.404961	RP5-994D16.11
ENSG00000159231.5	0.0110651	0.899621	0.569769	0.224262	3.34803	0.148706	CBR3
ENSG00000181381.13	0.0111343	0.90038	0.268723	0.105861	6.37904	0.0279648	DDX60L
ENSG00000175390.12	0.0111962	0.900542	-0.338566	0.133477	7.31966	0.0632922	EIF3F
ENSG00000071575.11	0.0113178	0.905484	-0.318606	0.125795	5.55964	0.0504316	TRIB2
ENSG00000163644.14	0.0114726	0.913009	0.621184	0.245725	3.59528	0.213758	PPM1K
ENSG00000183496.5	0.0115859	0.917175	-0.469062	0.185803	3.85035	0.107651	MEX3B
ENSG00000112308.12	0.0119005	0.937146	0.288894	0.114865	7.78829	0.0453203	C6orf62
ENSG00000169100.13	0.0121759	0.953846	-0.30728	0.122569	7.38228	0.0527313	SLC25A6
ENSG00000112312.9	0.0124937	0.953895	0.345456	0.138299	5.53694	0.0668857	GMNN
ENSG00000161996.18	0.0125906	0.953895	-0.376371	0.150841	4.96767	0.0746271	WDR90
ENSG00000164308.16	0.0126205	0.953895	0.902922	0.361994	2.64831	0.414132	ERAP2
ENSG00000178719.16	0.0124047	0.953895	0.267213	0.106867	6.47718	0.0399789	GRINA
ENSG00000182459.4	0.012331	0.953895	0.419551	0.167651	4.5634	0.0984756	TEX19
ENSG00000203812.2	0.0125291	0.953895	2.94908	1.1811	0.781454	4.26435	HIST2H2AA3
ENSG00000249042.5	0.012454	0.953895	-0.725916	0.290481	2.79868	0.225303	CTD-2015H6.3
ENSG00000000003.14	0.278406	0.999894	-0.123418	0.113864	5.34679	0.00814663	TSPAN6
ENSG00000000419.12	0.969709	0.999894	-0.00403107	0.106157	6.55178	0.00268114	DPM1
ENSG00000000457.13	0.581967	0.999894	-0.0748633	0.135988	5.16678	0.0333032	SCYL3
ENSG00000000460.16	0.457445	0.999894	0.199707	0.268763	4.91942	0.135224	C1orf112
ENSG00000001036.13	0.552835	0.999894	0.0642734	0.108292	5.56736	0.0143638	FUCA2
ENSG00000001084.10	0.814058	0.999894	0.120215	0.511131	6.68416	0.451994	GCLC
ENSG00000001167.14	0.643493	0.999894	0.0495256	0.107008	6.56036	0.0154503	NFYA
ENSG00000001460.17	0.47369	0.999894	0.116285	0.162299	3.87828	0.0154916	STPG1
ENSG00000001461.16	0.363062	0.999894	0.110048	0.120992	5.20429	0.0195715	NIPAL3
ENSG00000001497.16	0.871821	0.999894	0.017524	0.108612	7.31729	0.00964169	LAS1L
ENSG00000001561.6	0.828201	0.999894	-0.0235804	0.108661	6.01906	0.0193274	ENPP4
ENSG00000001617.11	0.487019	0.999894	-0.134175	0.193041	4.32766	0.0690262	SEMA3F
ENSG00000001629.9	0.3761	0.999894	0.121479	0.137248	4.79136	0.0153639	ANKIB1
ENSG00000001630.15	0.897075	0.999894	-0.0143265	0.110751	5.46569	0.00587143	CYP51A1
ENSG00000001631.15	0.161348	0.999894	0.197154	0.140769	4.64145	0.0353607	KRIT1
ENSG00000002016.17	0.8807	0.999894	0.029526	0.196732	5.08389	0.0665979	RAD52
ENSG00000002079.12	0.905991	0.999894	-0.0569045	0.481846	1.49008	0.398941	MYH16
ENSG00000002330.13	0.0938063	0.999894	-0.225543	0.1346	4.71365	0.0455921	BAD
ENSG00000002586.18	0.869094	0.999894	-0.0180428	0.109477	5.78879	0.0117883	CD99
ENSG00000002587.9	0.418943	0.999894	0.115288	0.142638	4.62057	0.0376637	HS3ST1
ENSG00000002745.12	0.867104	0.999894	-0.0246562	0.147344	7.64249	0.0373913	WNT16
ENSG00000002746.14	0.595026	0.999894	0.169816	0.319464	2.18897	0.0559747	HECW1
ENSG00000002822.15	0.206981	0.999894	0.220276	0.174558	4.06546	0.0498441	MAD1L1
ENSG00000002834.17	0.906047	0.999894	0.0125162	0.106046	7.17928	0.00300096	LASP1
ENSG00000002919.14	0.845449	0.999894	-0.0310581	0.159332	4.89432	0.0437954	SNX11
ENSG00000003056.7	0.309813	0.999894	0.109978	0.108287	6.20756	0.016547	M6PR
ENSG00000003096.13	0.266744	0.999894	-0.180061	0.162131	4.38186	0.0247501	KLHL13
ENSG00000003137.8	0.648811	0.999894	0.0780212	0.171319	5.85724	0.052054	CYP26B1
ENSG00000003147.17	0.98998	0.999894	-0.0019106	0.152136	5.04142	0.0396789	ICA1
ENSG00000003249.13	0.752156	0.999894	-0.0452237	0.143204	6.7603	0.03574	DBNDD1
ENSG00000003393.14	0.740941	0.999894	-0.051429	0.155559	4.26321	0.00949768	ALS2
ENSG00000003400.14	0.771272	0.999894	-0.0622956	0.214287	3.49647	0.0547954	CASP10
ENSG00000003402.19	0.402224	0.999894	0.148716	0.177538	4.75116	0.0603531	CFLAR
ENSG00000003436.14	0.598845	0.999894	0.0916393	0.174199	3.95844	0.0136849	TFPI
ENSG00000003509.15	0.626045	0.999894	0.0751476	0.154212	4.44835	0.0181063	NDUFAF7
ENSG00000003756.16	0.970455	0.999894	0.00876431	0.236635	5.08333	0.0960154	RBM5
ENSG00000003989.16	0.689081	0.999894	-0.0463496	0.115844	5.82459	0.0165813	SLC7A2
ENSG00000004059.10	0.704906	0.999894	-0.0400502	0.105755	6.49914	0.0084217	ARF5
ENSG00000004139.13	0.0748127	0.999894	-1.01173	0.567873	1.1726	0.845279	SARM1
ENSG00000004142.11	0.912675	0.999894	-0.0116334	0.106081	6.91854	0.012951	POLDIP2
ENSG00000004399.12	0.136981	0.999894	0.225588	0.151694	4.55287	0.0281804	PLXND1
ENSG00000004455.16	0.201803	0.999894	0.136805	0.107177	7.11791	0.0151013	AK2
ENSG00000004478.7	0.890904	0.999894	0.019324	0.140887	5.63436	0.0341336	FKBP4
ENSG00000004487.15	0.78089	0.999894	0.0301559	0.108412	7.37655	0.015263	KDM1A
ENSG00000004534.14	0.779845	0.999894	0.0326327	0.116745	5.55096	0.00849615	RBM6
ENSG00000004660.14	0.972407	0.999894	0.00603646	0.174516	5.37578	0.0522205	CAMKK1
ENSG00000004700.15	0.578972	0.999894	0.0739705	0.133307	4.69041	0.0273005	RECQL
ENSG00000004766.15	0.380304	0.999894	0.203067	0.231459	3.88356	0.103621	VPS50
ENSG00000004777.18	0.973934	0.999894	0.0159595	0.488434	3.36573	0.409046	ARHGAP33
ENSG00000004779.9	0.824091	0.999894	-0.0260063	0.116995	7.12832	0.0236579	NDUFAB1
ENSG00000004799.7	0.74041	0.999894	0.0914134	0.275915	2.25009	0.101224	PDK4
ENSG00000004809.13	0.159049	0.999894	0.398122	0.282702	2.70854	0.0575565	SLC22A16
ENSG00000004838.13	0.146901	0.999894	-0.541996	0.373645	1.94587	0.241546	ZMYND10
ENSG00000004864.13	0.675547	0.999894	0.088962	0.21255	3.16224	0.063592	SLC25A13
ENSG00000004866.19	0.343218	0.999894	0.146271	0.154322	4.63468	0.0469393	ST7
ENSG00000004897.11	0.404074	0.999894	0.0923223	0.110649	6.3395	0.0234237	CDC27
ENSG00000004961.14	0.776769	0.999894	-0.0323356	0.114046	5.54319	0.010775	HCCS
ENSG00000004975.11	0.720811	0.999894	-0.0413297	0.115648	5.43869	0.0185927	DVL2
ENSG00000005001.9	0.796042	0.999894	-0.0766052	0.296376	4.36205	0.152258	PRSS22
ENSG00000005007.12	0.588662	0.999894	0.0647338	0.119706	4.86811	0.00640972	UPF1
ENSG00000005020.12	0.988879	0.999894	-0.00320725	0.230096	4.49598	0.0907643	SKAP2
ENSG00000005022.5	0.126101	0.999894	-0.169845	0.111035	7.62615	0.029377	SLC25A5
ENSG00000005059.15	0.800028	0.999894	0.0498669	0.19686	4.93657	0.0671457	CCDC109B
ENSG00000005073.5	0.789044	0.999894	0.0383532	0.143348	4.84321	0.0356466	HOXA11
ENSG00000005075.15	0.673112	0.999894	0.0545731	0.129356	6.19766	0.0295362	POLR2J
ENSG00000005100.12	0.360082	0.999894	0.0976721	0.106721	6.17296	0.0157679	DHX33
ENSG00000005102.12	0.935925	0.999894	0.0366821	0.456287	1.54643	0.219328	MEOX1
ENSG00000005156.11	0.596299	0.999894	0.0979429	0.184892	4.82852	0.0613437	LIG3
ENSG00000005175.9	0.200867	0.999894	0.157174	0.12288	5.18689	0.0185994	RPAP3
ENSG00000005187.11	0.87022	0.999894	0.0264884	0.162129	4.49606	0.0413005	ACSM3
ENSG00000005189.19	0.900041	0.999894	0.0281044	0.223745	3.05608	0.0229657	AC004381.6
ENSG00000005194.14	0.722023	0.999894	0.0400891	0.112687	5.988	0.0150187	CIAPIN1
ENSG00000005206.16	0.314271	0.999894	-0.152674	0.151718	4.90906	0.0461199	SPPL2B
ENSG00000005238.19	0.644563	0.999894	-0.0719534	0.15597	5.21635	0.043182	FAM214B
ENSG00000005249.12	0.25397	0.999894	0.197356	0.173004	3.79652	0.052433	PRKAR2B
ENSG00000005302.17	0.489514	0.999894	-0.113966	0.16491	4.05975	0.0413004	MSL3
ENSG00000005339.14	0.200518	0.999894	0.219005	0.171087	4.00567	0.0573761	CREBBP
ENSG00000005436.13	0.894934	0.999894	0.0211721	0.160318	4.67875	0.00990652	GCFC2
ENSG00000005448.16	0.713994	0.999894	0.0463073	0.126351	5.69175	0.0279804	WDR54
ENSG00000005483.20	0.641036	0.999894	0.0601059	0.128913	5.02631	0.0137527	KMT2E
ENSG00000005486.16	0.767144	0.999894	0.0444602	0.150146	5.27589	0.0392113	RHBDD2
ENSG00000005513.9	0.819862	0.999894	0.0462942	0.203292	4.80131	0.0714597	SOX8
ENSG00000005700.14	0.640702	0.999894	0.0760534	0.162954	6.72967	0.0471736	IBTK
ENSG00000005801.16	0.97855	0.999894	0.00349007	0.129804	4.79207	0.00952326	ZNF195
ENSG00000005810.17	0.420018	0.999894	0.163775	0.203097	4.74292	0.0783747	MYCBP2
ENSG00000005812.10	0.833739	0.999894	-0.0285382	0.135956	4.56816	0.029912	FBXL3
ENSG00000005882.11	0.915978	0.999894	0.0240555	0.228011	4.98431	0.0892891	PDK2
ENSG00000005884.17	0.653498	0.999894	0.0776093	0.172884	6.34402	0.0529593	ITGA3
ENSG00000005889.15	0.614642	0.999894	-0.0893924	0.177557	4.02522	0.0563285	ZFX
ENSG00000005893.15	0.0472773	0.999894	0.213922	0.107834	6.6846	0.0303457	LAMP2
ENSG00000005961.17	0.650862	0.999894	-0.159045	0.351431	2.52326	0.218948	ITGA2B
ENSG00000006007.11	0.808931	0.999894	-0.0368095	0.152228	6.48261	0.0401128	GDE1
ENSG00000006015.17	0.552705	0.999894	-0.069684	0.11737	5.59491	0.011505	C19orf60
ENSG00000006016.10	0.375224	0.999894	-0.122575	0.138232	4.95812	0.0319013	CRLF1
ENSG00000006025.11	0.890428	0.999894	0.0222124	0.161236	4.8473	0.0447073	OSBPL7
ENSG00000006042.11	0.965761	0.999894	-0.00533488	0.124284	5.07045	0.0212441	TMEM98
ENSG00000006047.12	0.764016	0.999894	0.106195	0.353733	2.37983	0.217725	YBX2
ENSG00000006062.13	0.802822	0.999894	0.0418836	0.167738	5.27173	0.0487345	MAP3K14
ENSG00000006118.14	0.596326	0.999894	0.0621233	0.117282	5.41085	0.0219792	TMEM132A
ENSG00000006125.16	0.753154	0.999894	0.032989	0.104899	6.93724	0.00800897	AP2B1
ENSG00000006194.9	0.843913	0.999894	0.022334	0.113434	5.81519	0.00945535	ZNF263
ENSG00000006282.20	0.625173	0.999894	-0.056057	0.114746	5.55222	0.0171632	SPATA20
ENSG00000006283.17	0.750069	0.999894	0.0512753	0.160965	4.81356	0.0347402	CACNA1G
ENSG00000006327.13	0.868661	0.999894	-0.0515579	0.311793	6.33362	0.167414	TNFRSF12A
ENSG00000006432.15	0.505379	0.999894	-0.0855115	0.128386	4.8618	0.00447598	MAP3K9
ENSG00000006451.7	0.264811	0.999894	0.139865	0.12543	5.07462	0.0213091	RALA
ENSG00000006453.13	0.843236	0.999894	0.0415015	0.209863	5.45751	0.0759933	BAIAP2L1
ENSG00000006459.10	0.567095	0.999894	0.106912	0.186799	5.79347	0.0630839	KDM7A
ENSG00000006468.13	0.689525	0.999894	0.108853	0.272473	4.99578	0.130657	ETV1
ENSG00000006530.15	0.964361	0.999894	-0.00528496	0.11828	5.4412	0.0187154	AGK
ENSG00000006534.15	0.629415	0.999894	0.0557323	0.115495	5.40725	0.0170282	ALDH3B1
ENSG00000006576.16	0.70239	0.999894	0.046935	0.122835	5.96279	0.00998638	PHTF2
ENSG00000006606.8	0.755381	0.999894	-0.303674	0.974715	2.18244	1.65504	CCL26
ENSG00000006607.13	0.993837	0.999894	-0.00125142	0.162007	4.15687	0.0148349	FARP2
ENSG00000006611.15	0.968263	0.999894	-0.00533358	0.134055	4.95093	0.0107713	USH1C
ENSG00000006625.17	0.996688	0.999894	-0.000469828	0.113199	6.39716	0.0219669	GGCT
ENSG00000006634.7	0.367741	0.999894	-0.108544	0.120509	5.68834	0.0171376	DBF4
ENSG00000006638.11	0.0202257	0.999894	0.659079	0.283825	2.71655	0.218863	TBXA2R
ENSG00000006652.13	0.845952	0.999894	0.0571052	0.293923	4.8545	0.149031	IFRD1
ENSG00000006695.10	0.889888	0.999894	0.0255969	0.184887	5.32844	0.0587871	COX10
ENSG00000006704.10	0.174537	0.999894	0.177961	0.131069	6.03456	0.0188914	GTF2IRD1
ENSG00000006712.14	0.310332	0.999894	0.111214	0.109621	5.50728	0.0230185	PAF1
ENSG00000006715.15	0.756369	0.999894	0.0403652	0.130105	5.03415	0.0189137	VPS41
ENSG00000006740.16	0.543135	0.999894	0.103561	0.170309	4.26575	0.0282266	ARHGAP44
ENSG00000006744.18	0.611822	0.999894	0.102349	0.201684	6.16648	0.0727239	ELAC2
ENSG00000006756.15	0.951289	0.999894	0.0148741	0.243486	3.09773	0.101695	ARSD
ENSG00000006757.11	0.589393	0.999894	0.0661207	0.12251	6.38754	0.0243069	PNPLA4
ENSG00000006831.9	0.531863	0.999894	0.0731279	0.116974	4.98143	0.0208943	ADIPOR2
ENSG00000006837.11	0.570084	0.999894	-0.16712	0.294264	4.28343	0.156422	CDKL3
ENSG00000007047.14	0.724525	0.999894	-0.0510426	0.144835	4.9576	0.0191303	MARK4
ENSG00000007062.11	0.754764	0.999894	-0.0496871	0.159068	4.11999	0.0232957	PROM1
ENSG00000007080.10	0.580736	0.999894	-0.0693488	0.125561	6.44306	0.0284009	CCDC124
ENSG00000007168.12	0.48222	0.999894	-0.108373	0.154216	6.16742	0.0441257	PAFAH1B1
ENSG00000007202.14	0.874437	0.999894	-0.0176208	0.111506	5.40388	0.00445127	KIAA0100
ENSG00000007237.18	0.856539	0.999894	0.0474597	0.262525	2.56711	0.0513204	GAS7
ENSG00000007255.10	0.919506	0.999894	0.0161981	0.160288	4.94256	0.0441187	TRAPPC6A
ENSG00000007312.12	0.863337	0.999894	-0.073966	0.429717	2.03881	0.213755	CD79B
ENSG00000007314.11	0.814062	0.999894	0.0706959	0.300591	4.4208	0.156323	SCN4A
ENSG00000007341.18	0.500768	0.999894	-0.117161	0.174015	4.27697	0.0417758	ST7L
ENSG00000007372.20	0.383323	0.999894	0.245304	0.28138	2.80221	0.107595	PAX6
ENSG00000007376.7	0.992944	0.999894	-0.00164544	0.18605	5.58182	0.05934	RPUSD1
ENSG00000007384.15	0.337437	0.999894	-0.191229	0.199354	3.62117	0.0363231	RHBDF1
ENSG00000007392.16	0.887279	0.999894	-0.0284602	0.200781	5.25055	0.0693395	LUC7L
ENSG00000007402.11	0.537528	0.999894	0.141345	0.229249	5.91264	0.0958025	CACNA2D2
ENSG00000007516.13	0.230466	0.999894	-0.263908	0.220078	4.68571	0.102929	BAIAP3
ENSG00000007520.3	0.844534	0.999894	-0.0263587	0.134416	5.46457	0.0311718	TSR3
ENSG00000007541.16	0.655276	0.999894	-0.183146	0.410232	3.70939	0.298081	PIGQ
ENSG00000007545.15	0.631274	0.999894	0.0914669	0.190582	3.36377	0.0218689	CRAMP1
ENSG00000007866.18	0.857866	0.999894	0.0215108	0.120111	5.95727	0.014705	TEAD3
ENSG00000007923.15	0.889399	0.999894	0.0233023	0.167564	5.48343	0.0482883	DNAJC11
ENSG00000007944.14	0.531825	0.999894	0.0834893	0.133535	4.94711	0.0232285	MYLIP
ENSG00000007952.17	0.145308	0.999894	-0.661533	0.454254	1.82791	0.292339	NOX1
ENSG00000007968.6	0.444079	0.999894	0.20641	0.269703	4.85942	0.13687	E2F2
ENSG00000008018.8	0.742761	0.999894	-0.0392078	0.119463	8.42647	0.0189178	PSMB1
ENSG00000008056.12	0.523955	0.999894	0.212015	0.332697	2.42776	0.115479	SYN1
ENSG00000008083.13	0.932866	0.999894	0.0162866	0.193337	6.6123	0.0641541	JARID2
ENSG00000008086.11	0.379456	0.999894	0.252043	0.286771	3.21962	0.159129	CDKL5
ENSG00000008128.22	0.283105	0.999894	-0.13709	0.12772	5.11191	0.0268889	CDK11A
ENSG00000008130.15	0.312736	0.999894	0.116123	0.115031	5.66643	0.0098884	NADK
ENSG00000008256.15	0.906348	0.999894	0.0197707	0.168053	3.8548	0.0485263	CYTH3
ENSG00000008277.14	0.496751	0.999894	0.0989793	0.145641	4.87793	0.0126876	ADAM22
ENSG00000008282.8	0.841263	0.999894	0.0214861	0.107281	6.35193	0.0100523	SYPL1
ENSG00000008283.15	0.894807	0.999894	0.015135	0.114465	5.54828	0.0225264	CYB561
ENSG00000008294.20	0.518369	0.999894	0.107836	0.166964	5.55954	0.0511117	SPAG9
ENSG00000008300.15	0.775204	0.999894	-0.0436461	0.152836	4.79385	0.040588	CELSR3
ENSG00000008311.14	0.421956	0.999894	-0.121594	0.151418	4.41907	0.0335745	AASS
ENSG00000008323.15	0.850956	0.999894	-0.0340209	0.18106	5.15427	0.0565295	PLEKHG6
ENSG00000008324.10	0.847401	0.999894	0.0228964	0.118982	5.43428	0.0244186	SS18L2
ENSG00000008382.15	0.110551	0.999894	-0.234045	0.14667	4.92509	0.0209161	MPND
ENSG00000008394.12	0.480327	0.999894	0.100018	0.141713	6.37474	0.0372853	MGST1
ENSG00000008405.11	0.975109	0.999894	-0.00757832	0.242885	4.46366	0.101148	CRY1
ENSG00000008441.16	0.719205	0.999894	0.042877	0.119261	5.40236	0.01174	NFIX
ENSG00000008513.14	0.564613	0.999894	0.127942	0.222121	3.0753	0.0573163	ST3GAL1
ENSG00000008516.16	0.778052	0.999894	0.0949134	0.336741	2.17711	0.0614642	MMP25
ENSG00000008710.18	0.831181	0.999894	-0.0299997	0.14072	4.81502	0.0235593	PKD1
ENSG00000008735.13	0.457579	0.999894	0.162416	0.218642	5.06211	0.0894869	MAPK8IP2
ENSG00000008838.18	0.879684	0.999894	-0.0186762	0.123381	5.25227	0.0179211	MED24
ENSG00000008853.16	0.874921	0.999894	0.0295744	0.187881	3.56452	0.0252848	RHOBTB2
ENSG00000008869.11	0.696948	0.999894	-0.0713985	0.183334	3.40006	0.00718146	HEATR5B
ENSG00000008952.16	0.568907	0.999894	0.064827	0.113799	5.4161	0.0102316	SEC62
ENSG00000008988.9	0.28818	0.999894	-0.180768	0.170195	8.63919	0.0589928	RPS20
ENSG00000009307.15	0.423515	0.999894	-0.0993853	0.124179	7.4811	0.0292572	CSDE1
ENSG00000009335.17	0.853948	0.999894	0.0211126	0.11469	5.61948	0.0120855	UBE3C
ENSG00000009413.15	0.143807	0.999894	0.217856	0.149037	5.21485	0.0384464	REV3L
ENSG00000009724.16	0.773269	0.999894	-0.0904622	0.313994	2.18702	0.117428	MASP2
ENSG00000009780.15	0.887305	0.999894	0.0392208	0.276758	3.88573	0.131745	FAM76A
ENSG00000009830.11	0.356321	0.999894	0.209575	0.227206	4.12148	0.101045	POMT2
ENSG00000009844.15	0.777523	0.999894	0.0316273	0.111936	7.62795	0.0180437	VTA1
ENSG00000009950.15	0.174174	0.999894	-0.173287	0.127519	6.51106	0.0364558	MLXIPL
ENSG00000009954.10	0.387818	0.999894	0.161925	0.187504	7.7583	0.0677619	BAZ1B
ENSG00000010017.12	0.440936	0.999894	0.0835241	0.108387	6.44038	0.0184914	RANBP9
ENSG00000010072.15	0.847887	0.999894	0.0315861	0.16467	4.59287	0.0414418	SPRTN
ENSG00000010165.19	0.64508	0.999894	0.0700353	0.15205	5.14054	0.0410341	METTL13
ENSG00000010219.13	0.918591	0.999894	0.0133209	0.13033	5.04965	0.00810353	DYRK4
ENSG00000010244.17	0.722382	0.999894	0.0871359	0.245262	6.73374	0.105289	ZNF207
ENSG00000010256.10	0.558586	0.999894	-0.07668	0.13109	7.39568	0.0311391	UQCRC1
ENSG00000010270.13	0.919922	0.999894	-0.0110668	0.110083	5.90163	0.00562582	STARD3NL
ENSG00000010278.12	0.646649	0.999894	0.0495619	0.108114	7.32039	0.0126389	CD9
ENSG00000010292.12	0.590341	0.999894	0.0589183	0.109444	5.74634	0.017857	NCAPD2
ENSG00000010310.8	0.529376	0.999894	-0.128653	0.20455	3.58221	0.0415111	GIPR
ENSG00000010318.20	0.161113	0.999894	-0.270774	0.193225	4.14906	0.0588681	PHF7
ENSG00000010319.6	0.498373	0.999894	0.162109	0.239434	2.87187	0.0939236	SEMA3G
ENSG00000010322.15	0.884686	0.999894	-0.0187059	0.128978	4.76013	0.0148858	NISCH
ENSG00000010361.13	0.790941	0.999894	0.0919692	0.346937	2.07023	0.0714899	FUZ
ENSG00000010404.17	0.826851	0.999894	-0.0255627	0.116862	5.46731	0.0235983	IDS
ENSG00000010438.16	0.36224	0.999894	0.111268	0.122124	5.29355	0.0279013	PRSS3
ENSG00000010539.11	0.29336	0.999894	0.205665	0.195726	5.08419	0.0777575	ZNF200
ENSG00000010610.9	0.985497	0.999894	-0.00517579	0.284726	2.45968	0.0669761	CD4
ENSG00000010626.14	0.499154	0.999894	-0.0922819	0.136548	4.7985	0.0193508	LRRC23
ENSG00000010704.18	0.33224	0.999894	0.213951	0.220656	4.2963	0.0965457	HFE
ENSG00000010803.16	0.320994	0.999894	0.150164	0.151312	5.90948	0.0456917	SCMH1
ENSG00000010810.17	0.96224	0.999894	-0.00748399	0.158081	4.58513	0.0386082	FYN
ENSG00000010818.8	0.691521	0.999894	0.099754	0.251402	5.41663	0.111191	HIVEP2
ENSG00000011007.12	0.910256	0.999894	0.0121421	0.107724	7.07887	0.0165859	TCEB3
ENSG00000011009.10	0.424918	0.999894	-0.0856839	0.107384	6.04766	0.0148724	LYPLA2
ENSG00000011021.21	0.625251	0.999894	-0.0921069	0.18858	3.58517	0.0151456	CLCN6
ENSG00000011028.13	0.830792	0.999894	-0.0404892	0.189479	4.55734	0.0620154	MRC2
ENSG00000011052.21	0.290568	0.999894	-0.229525	0.217173	7.02728	0.0959046	NME1-NME2
ENSG00000011105.11	0.168988	0.999894	0.240602	0.174924	3.83708	0.020278	TSPAN9
ENSG00000011114.14	0.536531	0.999894	-0.0807137	0.130591	5.71042	0.0310966	BTBD7
ENSG00000011132.11	0.173497	0.999894	-0.214286	0.157441	4.39624	0.028102	APBA3
ENSG00000011143.16	0.752005	0.999894	-0.0419372	0.132714	4.95763	0.0145911	MKS1
ENSG00000011198.7	0.562202	0.999894	0.088497	0.152693	4.07877	0.0203086	ABHD5
ENSG00000011243.17	0.928719	0.999894	0.017217	0.192461	5.87507	0.063584	AKAP8L
ENSG00000011258.15	0.871251	0.999894	0.0180485	0.111362	5.79679	0.0179276	MBTD1
ENSG00000011260.13	0.832939	0.999894	-0.0227548	0.107876	5.69267	0.0149382	UTP18
ENSG00000011275.18	0.261138	0.999894	0.147688	0.131429	4.47481	0.0228431	RNF216
ENSG00000011295.15	0.596673	0.999894	-0.0622321	0.117598	6.28442	0.0248141	TTC19
ENSG00000011304.18	0.445922	0.999894	0.105788	0.138787	7.32042	0.0362179	PTBP1
ENSG00000011332.19	0.90919	0.999894	-0.0275672	0.24169	4.38881	0.100355	DPF1
ENSG00000011347.9	0.376267	0.999894	0.100057	0.113085	5.55433	0.0108231	SYT7
ENSG00000011376.9	0.429967	0.999894	0.111346	0.141078	4.36841	0.0334879	LARS2
ENSG00000011405.13	0.827372	0.999894	0.0277572	0.127284	5.54235	0.0215024	PIK3C2A
ENSG00000011422.11	0.402555	0.999894	0.180322	0.215422	5.41653	0.0888444	PLAUR
ENSG00000011426.10	0.146312	0.999894	0.2377	0.163628	5.44261	0.0620419	ANLN
ENSG00000011451.17	0.820082	0.999894	-0.0385139	0.169337	6.18664	0.0495811	WIZ
ENSG00000011454.16	0.995104	0.999894	0.00092687	0.151042	4.04147	0.0162515	RABGAP1
ENSG00000011478.11	0.759559	0.999894	-0.102955	0.336387	4.59715	0.19701	QPCTL
ENSG00000011485.14	0.497302	0.999894	0.103487	0.15247	6.6144	0.0429119	PPP5C
ENSG00000011523.13	0.758981	0.999894	-0.0357418	0.116491	5.63273	0.00301744	CEP68
ENSG00000011566.14	0.881106	0.999894	-0.0252253	0.168656	3.87806	0.0249406	MAP4K3
ENSG00000011638.10	0.690792	0.999894	-0.0877642	0.220635	5.95072	0.0856515	TMEM159
ENSG00000012048.20	0.348671	0.999894	0.266594	0.284467	5.53124	0.159029	BRCA1
ENSG00000012061.15	0.879237	0.999894	0.0226153	0.148847	6.08347	0.0381267	ERCC1
ENSG00000012124.15	0.828241	0.999894	0.060387	0.278334	2.71094	0.129397	CD22
ENSG00000012171.18	0.734961	0.999894	-0.0718546	0.212252	5.40324	0.0787053	SEMA3B
ENSG00000012174.11	0.239304	0.999894	0.127096	0.108008	6.20159	0.0180593	MBTPS2
ENSG00000012211.12	0.492616	0.999894	0.0999495	0.145666	4.46184	0.0257128	PRICKLE3
ENSG00000012232.8	0.939971	0.999894	0.0113775	0.151083	4.17931	0.0209536	EXTL3
ENSG00000012660.13	0.762809	0.999894	-0.0481453	0.15953	5.72671	0.0442906	ELOVL5
ENSG00000012779.10	0.839637	0.999894	-0.0719217	0.355418	2.06952	0.0420739	ALOX5
ENSG00000012822.15	0.55536	0.999894	-0.0857357	0.145377	4.45614	0.0166022	CALCOCO1
ENSG00000012963.14	0.438917	0.999894	0.108487	0.14016	4.49071	0.0224061	UBR7
ENSG00000012983.11	0.816216	0.999894	-0.035679	0.153514	4.18631	0.0154912	MAP4K5
ENSG00000013275.7	0.720736	0.999894	0.0577222	0.161472	7.04766	0.0456489	PSMC4
ENSG00000013288.8	0.99151	0.999894	-0.0029546	0.277676	5.71488	0.13218	MAN2B2
ENSG00000013306.15	0.816173	0.999894	-0.0248173	0.106755	7.20762	0.0118835	SLC25A39
ENSG00000013364.18	0.581376	0.999894	0.0625852	0.113507	5.52005	0.0220774	MVP
ENSG00000013374.15	0.11142	0.999894	0.177619	0.111581	6.05945	0.0289388	NUB1
ENSG00000013375.15	0.871465	0.999894	0.0357871	0.221185	5.20158	0.0842333	PGM3
ENSG00000013392.7	0.634614	0.999894	0.0622726	0.131033	4.9632	0.0274875	RWDD2A
ENSG00000013441.15	0.972325	0.999894	-0.00665649	0.191872	5.52816	0.0631236	CLK1
ENSG00000013503.9	0.460619	0.999894	0.175397	0.23772	4.96821	0.105666	POLR3B
ENSG00000013523.9	0.380669	0.999894	0.124511	0.142028	4.2561	0.0145559	ANGEL1
ENSG00000013561.17	0.475451	0.999894	-0.0856664	0.120042	5.18519	0.0106603	RNF14
ENSG00000013563.13	0.640822	0.999894	0.0631174	0.135285	4.93348	0.0207833	DNASE1L1
ENSG00000013573.16	0.988693	0.999894	-0.0019743	0.139315	5.4855	0.0332729	DDX11
ENSG00000013583.8	0.639607	0.999894	0.0522337	0.111551	5.6176	0.0186008	HEBP1
ENSG00000013588.6	0.876525	0.999894	0.0523309	0.336801	6.86436	0.195242	GPRC5A
ENSG00000013619.13	0.351474	0.999894	0.169577	0.182002	3.97223	0.024296	MAMLD1
ENSG00000013810.18	0.288021	0.999894	0.145284	0.136741	5.88266	0.0380846	TACC3
ENSG00000014123.9	0.784108	0.999894	-0.0300865	0.109817	5.70345	0.00938321	UFL1
ENSG00000014138.8	0.416902	0.999894	0.251699	0.310048	5.16692	0.182894	POLA2
ENSG00000014164.6	0.275522	0.999894	0.132611	0.121613	5.06366	0.025401	ZC3H3
ENSG00000014216.15	0.479566	0.999894	-0.074353	0.105167	6.00786	0.00988509	CAPN1
ENSG00000014641.17	0.982017	0.999894	-0.0024514	0.108757	7.28895	0.0181768	MDH1
ENSG00000014824.13	0.794642	0.999894	0.0283859	0.109056	6.20083	0.0182276	SLC30A9
ENSG00000014914.19	0.850782	0.999894	0.0301881	0.160471	4.81368	0.0278793	MTMR11
ENSG00000014919.12	0.758119	0.999894	0.0335561	0.108966	7.36622	0.00722941	COX15
ENSG00000015133.18	0.754826	0.999894	0.0623071	0.199522	3.57822	0.0189925	CCDC88C
ENSG00000015153.14	0.70287	0.999894	0.0766386	0.200914	3.68256	0.032412	YAF2
ENSG00000015171.18	0.707008	0.999894	-0.0646666	0.172042	6.30978	0.0519349	ZMYND11
ENSG00000015413.9	0.978197	0.999894	-0.00894963	0.327477	2.87803	0.100065	DPEP1
ENSG00000015475.18	0.875595	0.999894	0.018761	0.119836	6.66176	0.0143098	BID
ENSG00000015479.17	0.877972	0.999894	0.0193976	0.126336	6.33793	0.0274686	MATR3
ENSG00000015532.9	0.84042	0.999894	-0.0237465	0.117933	5.82914	0.0240038	XYLT2
ENSG00000015568.12	0.634537	0.999894	-0.21597	0.454337	3.05232	0.156975	RGPD5
ENSG00000015676.17	0.878909	0.999894	-0.0173114	0.113628	5.59583	0.0190179	NUDCD3
ENSG00000016082.14	0.914954	0.999894	-0.0344719	0.322796	2.14591	0.0485928	ISL1
ENSG00000016391.10	0.457633	0.999894	-0.225653	0.303807	1.96414	0.13261	CHDH
ENSG00000016402.13	0.0451018	0.999894	0.916885	0.457595	0.978499	0.466579	IL20RA
ENSG00000016864.17	0.760992	0.999894	0.0391232	0.128619	5.09801	0.00391931	GLT8D1
ENSG00000017260.19	0.670081	0.999894	0.0516505	0.121235	7.44723	0.0123001	ATP2C1
ENSG00000017483.14	0.379151	0.999894	0.200562	0.228051	5.1488	0.100648	SLC38A5
ENSG00000017797.11	0.986237	0.999894	-0.00211097	0.122374	5.47904	0.0256736	RALBP1
ENSG00000018189.12	0.737616	0.999894	0.06062	0.180949	3.78821	0.0447203	RUFY3
ENSG00000018236.14	0.234837	0.999894	-0.344489	0.289977	2.54332	0.0525963	CNTN1
ENSG00000018408.14	0.281149	0.999894	0.168958	0.15677	5.53222	0.0502882	WWTR1
ENSG00000018510.13	0.364983	0.999894	0.100039	0.11043	6.08091	0.0118689	AGPS
ENSG00000018610.13	0.94271	0.999894	-0.00887638	0.123517	5.23343	0.0261764	CXorf56
ENSG00000018699.11	0.868764	0.999894	0.0245036	0.148301	4.10589	0.0315112	TTC27
ENSG00000019144.17	0.871085	0.999894	0.0212761	0.131107	5.3621	0.0257614	PHLDB1
ENSG00000019186.9	0.861761	0.999894	0.0202514	0.116298	8.19543	0.00998585	CYP24A1
ENSG00000019485.12	0.375078	0.999894	-0.1347	0.15186	4.67773	0.0114845	PRDM11
ENSG00000019505.7	0.877614	0.999894	-0.0326286	0.211882	3.04303	0.0164145	SYT13
ENSG00000019582.14	0.93608	0.999894	0.0251005	0.312981	2.17851	0.0552221	CD74
ENSG00000019995.6	0.613946	0.999894	0.0532103	0.105482	6.29618	0.0171975	ZRANB1
ENSG00000020129.15	0.608801	0.999894	-0.127972	0.25005	5.70158	0.111865	NCDN
ENSG00000020181.17	0.265951	0.999894	0.135404	0.121719	5.60055	0.00917192	ADGRA2
ENSG00000020256.19	0.87335	0.999894	0.0376972	0.236487	5.01597	0.096279	ZFP64
ENSG00000020426.10	0.276782	0.999894	0.124697	0.114656	5.52976	0.0129725	MNAT1
ENSG00000020577.13	0.616221	0.999894	0.0800384	0.15969	4.25289	0.0299516	SAMD4A
ENSG00000020633.18	0.900363	0.999894	-0.0153683	0.122747	5.88567	0.00377991	RUNX3
ENSG00000020922.12	0.929697	0.999894	0.0189532	0.214827	4.39062	0.0792177	MRE11A
ENSG00000021300.13	0.998664	0.999894	-0.000209491	0.12508	4.91975	0.00383565	PLEKHB1
ENSG00000021355.12	0.226585	0.999894	0.162494	0.134381	6.43495	0.0385011	SERPINB1
ENSG00000021574.11	0.533935	0.999894	0.0719831	0.115726	6.22061	0.00377934	SPAST
ENSG00000021762.19	0.835997	0.999894	-0.0296305	0.143131	4.69314	0.0299502	OSBPL5
ENSG00000021776.10	0.640027	0.999894	0.108804	0.232654	5.97486	0.0961734	AQR
ENSG00000021826.14	0.680607	0.999894	-0.0541428	0.131531	4.75919	0.00525882	CPS1
ENSG00000022267.16	0.741361	0.999894	0.0490248	0.148537	4.41693	0.0160491	FHL1
ENSG00000022277.12	0.653933	0.999894	-0.0476317	0.106248	6.27856	0.012258	RTFDC1
ENSG00000022556.15	0.977853	0.999894	-0.00352346	0.126925	5.06664	0.0203303	NLRP2
ENSG00000022567.9	0.613468	0.999894	0.0795347	0.157454	4.71268	0.0443076	SLC45A4
ENSG00000022840.15	0.899918	0.999894	-0.0152778	0.121479	5.63229	0.0128247	RNF10
ENSG00000022976.15	0.42839	0.999894	-0.1071	0.135236	5.01253	0.0261389	ZNF839
ENSG00000023041.11	0.850202	0.999894	-0.0213885	0.11325	7.13332	0.0149365	ZDHHC6
ENSG00000023171.15	0.966895	0.999894	0.0167644	0.403936	4.9496	0.27979	GRAMD1B
ENSG00000023191.16	0.772387	0.999894	-0.0329245	0.113825	6.58279	0.0225204	RNH1
ENSG00000023228.13	0.658138	0.999894	0.0485356	0.109689	7.11533	0.005388	NDUFS1
ENSG00000023287.12	0.592274	0.999894	0.118049	0.220429	3.65668	0.087277	RB1CC1
ENSG00000023318.7	0.458335	0.999894	0.0792927	0.106922	6.16708	0.0110417	ERP44
ENSG00000023330.14	0.877146	0.999894	-0.026222	0.169625	7.13776	0.0495208	ALAS1
ENSG00000023445.13	0.58999	0.999894	0.236786	0.439428	2.56056	0.347043	BIRC3
ENSG00000023516.8	0.644444	0.999894	0.0639753	0.138626	6.72121	0.0341133	AKAP11
ENSG00000023572.8	0.771028	0.999894	0.0605529	0.208064	5.02629	0.0752601	GLRX2
ENSG00000023608.4	0.979004	0.999894	0.0031284	0.118873	5.46908	0.0145261	SNAPC1
ENSG00000023697.12	0.582772	0.999894	-0.0691221	0.125827	5.2249	0.0105901	DERA
ENSG00000023734.10	0.100758	0.999894	-0.184431	0.112376	7.00952	0.0313671	STRAP
ENSG00000023839.10	0.770358	0.999894	0.0498895	0.170909	7.08688	0.0507853	ABCC2
ENSG00000023892.10	0.541058	0.999894	0.093726	0.153344	3.97576	0.00793772	DEF6
ENSG00000023902.13	0.49527	0.999894	-0.153017	0.224381	3.16489	0.0466625	PLEKHO1
ENSG00000023909.9	0.745169	0.999894	-0.1359	0.418134	6.60945	0.304996	GCLM
ENSG00000024048.10	0.773835	0.999894	0.0305365	0.106265	6.53695	0.00744389	UBR2
ENSG00000024422.11	0.656968	0.999894	0.0488317	0.109956	5.77353	0.0120107	EHD2
ENSG00000024526.16	0.48027	0.999894	-0.193222	0.273736	6.74474	0.139121	DEPDC1
ENSG00000024862.17	0.93665	0.999894	-0.018531	0.233151	5.47066	0.0932858	CCDC28A
ENSG00000025039.14	0.695793	0.999894	-0.0793207	0.202864	6.12546	0.0723468	RRAGD
ENSG00000025156.12	0.489302	0.999894	0.104008	0.150427	6.50549	0.0418819	HSF2
ENSG00000025293.16	0.306895	0.999894	-0.13591	0.133016	4.82961	0.0323646	PHF20
ENSG00000025423.11	0.47184	0.999894	-0.233051	0.323912	2.54697	0.0330263	HSD17B6
ENSG00000025434.18	0.751383	0.999894	0.0472242	0.149059	4.44552	0.00989136	NR1H3
ENSG00000025708.13	0.127527	0.999894	0.465616	0.305537	5.86479	0.221975	TYMP
ENSG00000025770.18	0.62801	0.999894	0.0689384	0.142279	5.65831	0.0360607	NCAPH2
ENSG00000025772.7	0.910414	0.999894	-0.0131207	0.116611	7.01806	0.0233603	TOMM34
ENSG00000025796.13	0.717377	0.999894	-0.0707164	0.195368	4.71141	0.0668605	SEC63
ENSG00000025800.13	0.62973	0.999894	-0.0636578	0.132041	6.40926	0.0310459	KPNA6
ENSG00000026025.14	0.240013	0.999894	0.246012	0.20938	3.32656	0.0750231	VIM
ENSG00000026036.21	0.465812	0.999894	-0.185663	0.254574	4.95906	0.120948	RTEL1-TNFRSF6B
ENSG00000026103.20	0.915194	0.999894	0.0232542	0.218371	4.61799	0.0819019	FAS
ENSG00000026297.15	0.713432	0.999894	0.0445698	0.121361	5.68626	0.0155786	RNASET2
ENSG00000026508.16	0.478163	0.999894	0.0785088	0.110691	7.67076	0.00306066	CD44
ENSG00000026559.13	0.846316	0.999894	0.0395577	0.204093	5.61369	0.0718542	KCNG1
ENSG00000026652.13	0.776479	0.999894	0.132664	0.467276	3.46603	0.379337	AGPAT4
ENSG00000027001.9	0.742062	0.999894	-0.0442092	0.134324	4.60249	0.0313842	MIPEP
ENSG00000027075.13	0.987398	0.999894	0.00268232	0.16982	3.87794	0.0111613	PRKCH
ENSG00000027697.13	0.909639	0.999894	0.0156465	0.137861	5.02612	0.0326513	IFNGR1
ENSG00000027847.13	0.512061	0.999894	-0.165935	0.253092	4.84183	0.117677	B4GALT7
ENSG00000027869.11	0.654039	0.999894	-0.0930011	0.207519	3.80889	0.0235679	SH2D2A
ENSG00000028116.16	0.769947	0.999894	0.0324678	0.111022	6.04275	0.00858131	VRK2
ENSG00000028137.17	0.996447	0.999894	0.00200015	0.449225	0.736912	0.0784242	TNFRSF1B
ENSG00000028203.17	0.328018	0.999894	0.120552	0.123249	5.02783	0.0282948	VEZT
ENSG00000028277.21	0.405667	0.999894	0.39476	0.474732	1.70131	0.254213	POU2F2
ENSG00000028310.17	0.552213	0.999894	-0.0721984	0.121455	5.35472	0.00508807	BRD9
ENSG00000028528.14	0.582448	0.999894	-0.0675556	0.12287	6.15714	0.025236	SNX1
ENSG00000028839.9	0.304548	0.999894	0.123014	0.119811	5.58245	0.027708	TBPL1
ENSG00000029153.14	0.149474	0.999894	0.221991	0.154012	5.18135	0.0547421	ARNTL2
ENSG00000029363.15	0.769015	0.999894	0.0958649	0.326444	7.85226	0.18531	BCLAF1
ENSG00000029364.11	0.60905	0.999894	0.0541548	0.105889	6.59019	0.0170992	SLC39A9
ENSG00000029534.19	0.896716	0.999894	0.0494996	0.381319	1.88725	0.100002	ANK1
ENSG00000029639.10	0.244286	0.999894	-0.151755	0.130335	4.73014	0.0209841	TFB1M
ENSG00000029725.16	0.864802	0.999894	0.0218492	0.128325	4.73074	0.00969373	RABEP1
ENSG00000029993.14	0.86539	0.999894	-0.0295778	0.174482	6.36225	0.0524397	HMGB3
ENSG00000030066.13	0.69296	0.999894	0.0458922	0.116229	5.0447	0.00849839	NUP160
ENSG00000030110.12	0.515816	0.999894	0.0955503	0.147044	5.87476	0.0396747	BAK1
ENSG00000030419.16	0.780838	0.999894	0.115854	0.416402	2.12856	0.200661	IKZF2
ENSG00000030582.16	0.509781	0.999894	0.129648	0.196681	6.13811	0.0711166	GRN
ENSG00000031003.10	0.765118	0.999894	-0.0545825	0.182693	3.35719	0.0363729	FAM13B
ENSG00000031081.10	0.689697	0.999894	-0.150999	0.378191	3.01275	0.251706	ARHGAP31
ENSG00000031691.6	0.161638	0.999894	0.17363	0.124059	5.16327	0.0247273	CENPQ
ENSG00000031698.12	0.976246	0.999894	0.00356726	0.119802	7.64082	0.0246081	SARS
ENSG00000031823.14	0.515011	0.999894	0.086684	0.133144	5.27596	0.0214248	RANBP3
ENSG00000032219.18	0.686464	0.999894	-0.0813625	0.201563	3.76045	0.0715388	ARID4A
ENSG00000032389.12	0.354619	0.999894	-0.108656	0.117381	5.21885	0.00986901	TSSC1
ENSG00000032444.15	0.961023	0.999894	0.00650653	0.133141	4.92234	0.0271974	PNPLA6
ENSG00000032742.17	0.837313	0.999894	-0.0471618	0.229686	4.63975	0.0910736	IFT88
ENSG00000033011.11	0.841916	0.999894	0.0620326	0.311029	5.355	0.166938	ALG1
ENSG00000033030.13	0.55155	0.999894	0.136935	0.229973	5.43916	0.0960221	ZCCHC8
ENSG00000033050.7	0.883578	0.999894	-0.0154117	0.105246	6.29325	0.0166022	ABCF2
ENSG00000033100.15	0.629371	0.999894	-0.124193	0.257335	3.5494	0.117929	CHPF2
ENSG00000033170.16	0.965086	0.999894	-0.00760238	0.173678	5.66926	0.0517264	FUT8
ENSG00000033178.12	0.318215	0.999894	0.143568	0.143836	5.48138	0.0172763	UBA6
ENSG00000033327.12	0.784298	0.999894	-0.0962562	0.351656	1.52995	0.167969	GAB2
ENSG00000033627.15	0.571634	0.999894	-0.0941575	0.16646	5.31728	0.0500339	ATP6V0A1
ENSG00000033800.13	0.705368	0.999894	0.0579858	0.153367	4.79583	0.0412834	PIAS1
ENSG00000033867.16	0.472722	0.999894	0.128941	0.179569	5.90302	0.0600277	SLC4A7
ENSG00000034152.18	0.844	0.999894	0.0358512	0.18219	5.5815	0.0572699	MAP2K3
ENSG00000034510.5	0.667196	0.999894	0.0600782	0.139717	9.52648	0.0260176	TMSB10
ENSG00000034533.11	0.933349	0.999894	0.0235166	0.281192	2.44805	0.0128122	ASTE1
ENSG00000034677.12	0.429674	0.999894	0.154292	0.195368	3.70108	0.0446528	RNF19A
ENSG00000034693.14	0.488104	0.999894	0.141804	0.204527	4.47863	0.0774558	PEX3
ENSG00000034713.7	0.818415	0.999894	-0.0344959	0.150254	6.42046	0.0390421	GABARAPL2
ENSG00000035115.21	0.842743	0.999894	-0.0253516	0.12779	5.32745	0.0220841	SH3YL1
ENSG00000035141.7	0.906754	0.999894	0.0122011	0.104164	6.28053	0.0156396	FAM136A
ENSG00000035403.16	0.539686	0.999894	0.0977911	0.159454	7.51773	0.0463188	VCL
ENSG00000035499.12	0.831072	0.999894	-0.051046	0.239285	5.24266	0.0988997	DEPDC1B
ENSG00000035664.11	0.762723	0.999894	0.069858	0.231389	3.12242	0.0431774	DAPK2
ENSG00000035681.7	0.340132	0.999894	-0.176459	0.184986	3.8104	0.0516723	NSMAF
ENSG00000035687.9	0.758958	0.999894	0.0353059	0.115059	5.56831	0.023051	ADSS
ENSG00000035862.12	0.373424	0.999894	0.17119	0.192331	7.43771	0.0717866	TIMP2
ENSG00000035928.14	0.137717	0.999894	0.184772	0.124481	5.36733	0.0200659	RFC1
ENSG00000036054.12	0.779132	0.999894	0.0366545	0.130698	5.51629	0.0198944	TBC1D23
ENSG00000036257.12	0.756967	0.999894	-0.0331825	0.107225	5.71967	0.00839243	CUL3
ENSG00000036448.9	0.942992	0.999894	-0.0156965	0.219499	3.19194	0.0533151	MYOM2
ENSG00000036530.8	0.774129	0.999894	-0.0902869	0.314612	2.32657	0.0885957	CYP46A1
ENSG00000036549.12	0.753836	0.999894	0.036359	0.115946	5.28123	0.0126274	ZZZ3
ENSG00000036672.15	0.590096	0.999894	0.124732	0.231543	2.87959	0.0594155	USP2
ENSG00000037042.8	0.242176	0.999894	-0.141573	0.121048	5.35429	0.0085643	TUBG2
ENSG00000037241.7	0.896055	0.999894	-0.0181389	0.138839	5.79975	0.0331389	RPL26L1
ENSG00000037474.14	0.96751	0.999894	-0.00745344	0.182989	6.55222	0.0574187	NSUN2
ENSG00000037637.10	0.360506	0.999894	0.114606	0.125334	5.56628	0.0257768	FBXO42
ENSG00000037749.11	0.745472	0.999894	-0.0502868	0.154912	4.31263	0.0173233	MFAP3
ENSG00000037757.13	0.198162	0.999894	-0.253912	0.19732	3.78424	0.0851661	MRI1
ENSG00000037897.16	0.404248	0.999894	0.108627	0.130239	5.18899	0.0324495	METTL1
ENSG00000037965.5	0.896925	0.999894	-0.0473924	0.365831	2.10712	0.116241	HOXC8
ENSG00000038002.8	0.150115	0.999894	0.406714	0.282612	3.22625	0.184181	AGA
ENSG00000038210.12	0.864187	0.999894	0.0546942	0.319761	5.74158	0.176135	PI4K2B
ENSG00000038219.12	0.174005	0.999894	0.176744	0.130011	5.05044	0.0190891	BOD1L1
ENSG00000038274.16	0.764088	0.999894	-0.0330411	0.110094	6.84099	0.0153931	MAT2B
ENSG00000038358.14	0.927831	0.999894	0.0110607	0.122117	5.2096	0.0145603	EDC4
ENSG00000038382.17	0.912694	0.999894	0.0182837	0.166759	4.26324	0.0338648	TRIO
ENSG00000038427.15	0.340793	0.999894	0.109176	0.114609	6.62802	0.025923	VCAN
ENSG00000038532.14	0.473912	0.999894	0.142604	0.199131	3.74735	0.0737873	CLEC16A
ENSG00000039068.18	0.619594	0.999894	0.117104	0.235894	6.56954	0.0993111	CDH1
ENSG00000039123.15	0.894819	0.999894	-0.0145587	0.110119	5.81963	0.00745171	SKIV2L2
ENSG00000039319.16	0.113855	0.999894	0.243594	0.154066	5.81482	0.0458448	ZFYVE16
ENSG00000039523.18	0.412169	0.999894	-0.120279	0.146667	4.63811	0.0154239	FAM65A
ENSG00000039560.13	0.226813	0.999894	0.17473	0.144571	4.41382	0.028098	RAI14
ENSG00000039600.10	0.758192	0.999894	-0.119749	0.388976	3.02796	0.263472	SOX30
ENSG00000039650.10	0.953118	0.999894	0.00802101	0.136432	5.05441	0.0256391	PNKP
ENSG00000040199.18	0.738195	0.999894	0.0763558	0.228443	4.74533	0.0911275	PHLPP2
ENSG00000040275.16	0.681922	0.999894	0.102311	0.249635	4.36729	0.109821	SPDL1
ENSG00000040341.17	0.690791	0.999894	0.0563956	0.141775	4.97465	0.0183639	STAU2
ENSG00000040487.12	0.826497	0.999894	0.0383881	0.175131	4.43688	0.0529997	PQLC2
ENSG00000040531.14	0.843923	0.999894	-0.0431673	0.21926	3.43948	0.0829463	CTNS
ENSG00000040608.13	0.261064	0.999894	0.149616	0.133124	4.72636	0.0240602	RTN4R
ENSG00000040633.12	0.777921	0.999894	0.0656029	0.23261	5.36416	0.0939855	PHF23
ENSG00000040933.15	0.540062	0.999894	0.0748539	0.122167	5.22321	0.0187849	INPP4A
ENSG00000041353.9	0.704026	0.999894	0.154719	0.407271	1.24317	0.269706	RAB27B
ENSG00000041357.15	0.979514	0.999894	0.00281749	0.109722	7.57626	0.0104795	PSMA4
ENSG00000041802.10	0.655702	0.999894	0.0548994	0.123133	4.9891	0.020426	LSG1
ENSG00000041880.14	0.32168	0.999894	0.12924	0.130412	4.98839	0.0163833	PARP3
ENSG00000041988.15	0.845857	0.999894	0.0316649	0.162879	4.9334	0.0457659	THAP3
ENSG00000042088.13	0.328752	0.999894	0.127046	0.130086	4.99265	0.0107113	TDP1
ENSG00000042286.14	0.742586	0.999894	0.0363472	0.110669	6.14733	0.0213735	AIFM2
ENSG00000042317.16	0.870717	0.999894	-0.0294715	0.181087	3.66499	0.0292088	SPATA7
ENSG00000042429.10	0.763614	0.999894	0.0370602	0.123231	6.65177	0.0264252	MED17
ENSG00000042445.13	0.444768	0.999894	-0.0809049	0.105873	6.37418	0.0067247	RETSAT
ENSG00000042493.15	0.818135	0.999894	0.0249759	0.108617	7.04819	0.0188163	CAPG
ENSG00000042753.11	0.835966	0.999894	0.0222433	0.107426	6.90096	0.00329688	AP2S1
ENSG00000043093.13	0.818649	0.999894	0.0317267	0.138374	4.56158	0.0145797	DCUN1D1
ENSG00000043143.20	0.132036	0.999894	0.290398	0.192812	5.02606	0.0878257	JADE2
ENSG00000043355.11	0.472443	0.999894	-0.12753	0.177492	3.90518	0.058653	ZIC2
ENSG00000043514.15	0.634366	0.999894	-0.0584217	0.12284	5.19809	0.0161532	TRIT1
ENSG00000043591.5	0.426125	0.999894	0.24185	0.303893	2.66679	0.111231	ADRB1
ENSG00000044090.8	0.576799	0.999894	-0.0912549	0.16352	6.79932	0.0482172	CUL7
ENSG00000044115.20	0.930262	0.999894	-0.00915104	0.104565	6.54679	0.00655081	CTNNA1
ENSG00000044446.11	0.552692	0.999894	-0.0962772	0.162156	4.04723	0.0300748	PHKA2
ENSG00000044459.14	0.756562	0.999894	0.0696965	0.224829	4.51393	0.0880414	CNTLN
ENSG00000044574.7	0.87006	0.999894	0.0470666	0.287724	9.61875	0.14255	HSPA5
ENSG00000046604.12	0.593957	0.999894	0.0585863	0.109895	7.65106	0.00940967	DSG2
ENSG00000046647.13	0.606835	0.999894	-0.0863748	0.16785	4.07159	0.0336942	GEMIN8
ENSG00000046651.14	0.445559	0.999894	-0.105869	0.138783	5.38267	0.0157787	OFD1
ENSG00000047056.14	0.559445	0.999894	-0.0909609	0.155844	4.23176	0.0400985	WDR37
ENSG00000047188.15	0.707305	0.999894	-0.0518206	0.138012	5.20684	0.0334199	YTHDC2
ENSG00000047230.14	0.833355	0.999894	0.025873	0.12297	5.46819	0.0178812	CTPS2
ENSG00000047249.16	0.985594	0.999894	0.00333376	0.184629	3.94011	0.0155293	ATP6V1H
ENSG00000047315.14	0.783807	0.999894	-0.0291103	0.106102	5.96332	0.00616685	POLR2B
ENSG00000047346.12	0.35618	0.999894	0.193973	0.210231	3.59982	0.0781736	FAM214A
ENSG00000047365.11	0.926976	0.999894	0.0255062	0.278298	3.89482	0.132957	ARAP2
ENSG00000047410.13	0.199866	0.999894	0.147043	0.114704	5.88922	0.0220395	TPR
ENSG00000047578.12	0.629334	0.999894	-0.0910427	0.188625	3.77686	0.0471826	KIAA0556
ENSG00000047579.19	0.260877	0.999894	0.162904	0.144891	5.29781	0.0435708	DTNBP1
ENSG00000047597.5	0.762618	0.999894	-0.0482547	0.15976	4.58403	0.0444196	XK
ENSG00000047621.11	0.613905	0.999894	0.188526	0.373684	3.55434	0.249537	C12orf4
ENSG00000047634.14	0.980423	0.999894	-0.00447714	0.182453	4.9182	0.0570726	SCML1
ENSG00000047644.18	0.741196	0.999894	-0.0624412	0.189061	4.63052	0.0420004	WWC3
ENSG00000047849.21	0.97507	0.999894	0.00344558	0.110256	7.52002	0.00234001	MAP4
ENSG00000047932.13	0.818479	0.999894	-0.0353751	0.154139	6.66531	0.0410871	GOPC
ENSG00000048028.11	0.408942	0.999894	0.120513	0.145942	4.56066	0.0257288	USP28
ENSG00000048052.21	0.466052	0.999894	0.204341	0.280334	2.69784	0.143127	HDAC9
ENSG00000048140.17	0.975712	0.999894	0.00815346	0.267802	6.33337	0.122964	TSPAN17
ENSG00000048162.20	0.575529	0.999894	-0.0599414	0.107052	6.22322	0.0131795	NOP16
ENSG00000048342.15	0.822555	0.999894	0.0426801	0.190316	4.76317	0.0626119	CC2D2A
ENSG00000048392.11	0.673423	0.999894	-0.100464	0.238373	4.93747	0.100293	RRM2B
ENSG00000048405.9	0.920061	0.999894	0.012119	0.120758	5.46788	0.0238688	ZNF800
ENSG00000048471.13	0.444379	0.999894	0.189147	0.24731	2.50642	0.0239954	SNX29
ENSG00000048544.5	0.882119	0.999894	0.0216672	0.14612	6.8314	0.0367359	MRPS10
ENSG00000048649.13	0.475974	0.999894	0.0931615	0.130699	5.11171	0.0264583	RSF1
ENSG00000048707.13	0.728828	0.999894	-0.0605955	0.174785	4.87101	0.0534204	VPS13D
ENSG00000048828.16	0.859684	0.999894	-0.0240846	0.136244	7.01785	0.0319868	FAM120A
ENSG00000048991.16	0.678736	0.999894	0.0545478	0.131698	4.91848	0.0289058	R3HDM1
ENSG00000049089.13	0.416605	0.999894	-0.264676	0.325825	2.3723	0.202008	COL9A2
ENSG00000049130.13	0.425923	0.999894	-0.0952503	0.119633	8.47066	0.0114052	KITLG
ENSG00000049167.13	0.365767	0.999894	-0.136745	0.151195	4.29916	0.0316112	ERCC8
ENSG00000049239.12	0.275436	0.999894	-0.117576	0.107805	5.98599	0.0182936	H6PD
ENSG00000049245.12	0.822077	0.999894	0.023615	0.105014	6.2016	0.0108686	VAMP3
ENSG00000049246.14	0.806656	0.999894	0.0480768	0.196438	3.83992	0.0602717	PER3
ENSG00000049247.13	0.806062	0.999894	0.0600516	0.2446	3.01741	0.056994	UTS2
ENSG00000049283.17	0.751759	0.999894	-0.0608403	0.192337	3.57265	0.0553354	EPN3
ENSG00000049323.15	0.760734	0.999894	-0.0764641	0.251099	2.69319	0.0263852	LTBP1
ENSG00000049449.8	0.68674	0.999894	0.0552122	0.136907	6.41565	0.0330026	RCN1
ENSG00000049541.10	0.519005	0.999894	0.165158	0.256106	5.83958	0.120234	RFC2
ENSG00000049618.22	0.956238	0.999894	0.00963393	0.17556	6.02076	0.0528632	ARID1B
ENSG00000049656.13	0.276712	0.999894	-0.128955	0.118554	6.01443	0.0288455	CLPTM1L
ENSG00000049759.17	0.210525	0.999894	0.174349	0.139243	4.90955	0.0212079	NEDD4L
ENSG00000049769.12	0.811744	0.999894	0.108286	0.454644	3.25756	0.357696	PPP1R3F
ENSG00000049860.13	0.354142	0.999894	0.0993175	0.107187	6.14916	0.0213883	HEXB
ENSG00000049883.14	0.945861	0.999894	0.0106545	0.156902	4.94123	0.042235	PTCD2
ENSG00000050130.17	0.582471	0.999894	0.0686486	0.124866	6.33857	0.0280748	JKAMP
ENSG00000050327.14	0.40161	0.999894	0.0949611	0.113217	5.91959	0.0199567	ARHGEF5
ENSG00000050344.8	0.30177	0.999894	0.135754	0.131462	6.24139	0.0268053	NFE2L3
ENSG00000050393.11	0.923022	0.999894	0.0120971	0.125194	5.88028	0.0174005	MCUR1
ENSG00000050405.13	0.0320107	0.999894	0.227721	0.106199	6.18058	0.0249806	LIMA1
ENSG00000050426.15	0.65264	0.999894	-0.0895451	0.198946	5.78397	0.0701415	LETMD1
ENSG00000050438.16	0.992915	0.999894	0.00299077	0.336811	2.88285	0.170984	SLC4A8
ENSG00000050555.17	0.708452	0.999894	-0.0635805	0.170031	4.69157	0.0156409	LAMC3
ENSG00000050748.17	0.794603	0.999894	0.0289188	0.111082	6.07723	0.00877389	MAPK9
ENSG00000050820.16	0.869027	0.999894	-0.0300825	0.182434	5.749	0.0573139	BCAR1
ENSG00000051009.10	0.428864	0.999894	-0.101694	0.128541	5.81014	0.0262687	FAM160A2
ENSG00000051108.14	0.354775	0.999894	0.181239	0.195856	6.37237	0.0751445	HERPUD1
ENSG00000051128.18	0.489509	0.999894	-0.083538	0.120879	5.33665	0.0123982	HOMER3
ENSG00000051180.16	0.0930884	0.999894	0.447101	0.266238	5.43865	0.178627	RAD51
ENSG00000051341.13	0.19212	0.999894	0.299484	0.229607	5.35904	0.116002	POLQ
ENSG00000051382.8	0.565505	0.999894	-0.0645092	0.112252	5.99841	0.00704224	PIK3CB
ENSG00000051523.10	0.724192	0.999894	0.0376146	0.106599	6.92761	0.00593412	CYBA
ENSG00000051596.9	0.965432	0.999894	-0.00515027	0.118839	5.92927	0.0113996	THOC3
ENSG00000051620.10	0.675554	0.999894	-0.0513906	0.122786	5.24418	0.0248642	HEBP2
ENSG00000051825.14	0.923568	0.999894	0.01495	0.155825	4.49335	0.0416894	MPHOSPH9
ENSG00000052126.14	0.174924	0.999894	0.15946	0.117548	5.34061	0.0161073	PLEKHA5
ENSG00000052344.15	0.199038	0.999894	0.153107	0.119215	5.25665	0.029466	PRSS8
ENSG00000052723.11	0.691179	0.999894	0.07612	0.191615	4.59027	0.0645977	SIKE1
ENSG00000052749.13	0.930551	0.999894	-0.0108764	0.124799	5.06799	0.0197416	RRP12
ENSG00000052795.12	0.864504	0.999894	0.0461343	0.270355	3.19548	0.125908	FNIP2
ENSG00000052802.12	0.881703	0.999894	-0.053547	0.359834	5.45357	0.222786	MSMO1
ENSG00000052841.14	0.205942	0.999894	0.150663	0.11912	5.47834	0.0230938	TTC17
ENSG00000053108.16	0.126188	0.999894	-0.536312	0.350689	2.1631	0.250255	FSTL4
ENSG00000053254.15	0.995138	0.999894	0.00104041	0.170724	3.64067	0.00659743	FOXN3
ENSG00000053371.12	0.197355	0.999894	-0.135679	0.105249	6.37576	0.0105435	AKR7A2
ENSG00000053372.4	0.506354	0.999894	-0.077719	0.116954	5.21742	0.0130173	MRTO4
ENSG00000053501.12	0.799934	0.999894	-0.0350263	0.138208	4.76977	0.0241216	USE1
ENSG00000053524.11	0.296307	0.999894	0.313944	0.300602	3.50254	0.183065	MCF2L2
ENSG00000053702.14	0.545954	0.999894	-0.281391	0.466007	0.654308	0.167818	NRIP2
ENSG00000053747.15	0.318426	0.999894	0.19702	0.197475	3.37019	0.0163123	LAMA3
ENSG00000053770.11	0.967322	0.999894	-0.00629518	0.153665	4.6255	0.0404906	AP5M1
ENSG00000053900.10	0.810306	0.999894	0.0450454	0.187665	4.5668	0.0609537	ANAPC4
ENSG00000053918.15	0.811381	0.999894	0.0478468	0.200494	3.56646	0.0695648	KCNQ1
ENSG00000054116.11	0.714655	0.999894	0.0410252	0.11221	6.61758	0.00774224	TRAPPC3
ENSG00000054118.13	0.576212	0.999894	0.106105	0.189837	7.4346	0.0649962	THRAP3
ENSG00000054148.17	0.471523	0.999894	-0.100711	0.139876	6.49754	0.0364382	PHPT1
ENSG00000054179.11	0.284449	0.999894	-0.174785	0.163293	5.11475	0.054439	ENTPD2
ENSG00000054267.20	0.171587	0.999894	0.155397	0.113667	6.32014	0.0168617	ARID4B
ENSG00000054277.13	0.770344	0.999894	-0.093197	0.319249	4.25221	0.177202	OPN3
ENSG00000054282.15	0.81688	0.999894	-0.0324507	0.14014	4.93871	0.022526	SDCCAG8
ENSG00000054392.12	0.978671	0.999894	-0.00599132	0.224103	4.45806	0.0861051	HHAT
ENSG00000054523.17	0.412795	0.999894	0.0885522	0.108124	6.50027	0.0111702	KIF1B
ENSG00000054598.6	0.884245	0.999894	0.0154824	0.106342	6.94106	0.00486291	FOXC1
ENSG00000054611.13	0.636221	0.999894	0.0713589	0.150868	5.17228	0.0404741	TBC1D22A
ENSG00000054654.15	0.0966819	0.999894	0.432691	0.260476	4.01137	0.169802	SYNE2
ENSG00000054690.13	0.584629	0.999894	-0.107716	0.197053	3.61045	0.0066699	PLEKHH1
ENSG00000054793.13	0.940775	0.999894	-0.013108	0.176429	6.1308	0.05341	ATP9A
ENSG00000054965.10	0.20715	0.999894	0.140185	0.111131	5.46947	0.00926494	FAM168A
ENSG00000054967.12	0.410911	0.999894	-0.114236	0.138923	4.83241	0.0211453	RELT
ENSG00000055044.10	0.692511	0.999894	0.0538699	0.136224	6.22242	0.0326413	NOP58
ENSG00000055070.16	0.924813	0.999894	0.00984133	0.104281	6.47708	0.0134315	SZRD1
ENSG00000055118.14	0.973875	0.999894	0.00451241	0.13779	4.82405	0.0325535	KCNH2
ENSG00000055130.15	0.756758	0.999894	0.0390111	0.125947	7.02922	0.0276281	CUL1
ENSG00000055147.18	0.760812	0.999894	-0.0497665	0.163482	4.11974	0.0284625	FAM114A2
ENSG00000055163.19	0.306277	0.999894	-0.200564	0.196042	5.61261	0.0773774	CYFIP2
ENSG00000055208.18	0.445725	0.999894	0.081727	0.107174	7.19629	0.0127469	TAB2
ENSG00000055211.12	0.563059	0.999894	0.10313	0.178332	5.71903	0.057557	GINM1
ENSG00000055483.19	0.988678	0.999894	-0.0016936	0.119349	5.25252	0.00762328	USP36
ENSG00000055609.17	0.0238375	0.999894	0.414484	0.183421	3.56185	0.0693424	KMT2C
ENSG00000055732.12	0.378068	0.999894	-0.184656	0.209488	5.20029	0.0849742	MCOLN3
ENSG00000055917.15	0.816812	0.999894	0.0247779	0.106964	6.07395	0.00771764	PUM2
ENSG00000055950.16	0.940041	0.999894	0.011604	0.154271	6.59145	0.0408377	MRPL43
ENSG00000056050.6	0.401291	0.999894	0.110661	0.131846	4.69882	0.0288388	HPF1
ENSG00000056097.15	0.812484	0.999894	0.0253246	0.106754	6.61446	0.00829089	ZFR
ENSG00000056277.15	0.106839	0.999894	0.187391	0.116207	5.77207	0.017856	ZNF280C
ENSG00000056558.10	0.947245	0.999894	0.0182898	0.276417	2.67662	0.0675957	TRAF1
ENSG00000056586.15	0.268157	0.999894	0.122807	0.110905	6.0414	0.00695775	RC3H2
ENSG00000056736.9	0.764404	0.999894	0.0785852	0.26221	4.16898	0.119629	IL17RB
ENSG00000056972.18	0.844861	0.999894	0.0260698	0.133227	5.17294	0.0204515	TRAF3IP2
ENSG00000057019.15	0.489477	0.999894	0.0989498	0.143169	7.34983	0.0379356	DCBLD2
ENSG00000057252.12	0.401545	0.999894	0.100832	0.1202	7.31526	0.024336	SOAT1
ENSG00000057294.14	0.190082	0.999894	0.182226	0.139068	4.58944	0.0190569	PKP2
ENSG00000057468.6	0.0238308	0.999894	-0.724258	0.32049	2.42805	0.247581	MSH4
ENSG00000057608.16	0.948555	0.999894	0.00674934	0.104607	6.68986	0.0107421	GDI2
ENSG00000057657.15	0.648814	0.999894	0.145501	0.319493	1.89143	0.0809568	PRDM1
ENSG00000057663.13	0.809948	0.999894	-0.0292065	0.121444	6.46269	0.00837532	ATG5
ENSG00000057704.11	0.107036	0.999894	0.394449	0.244747	2.57968	0.136483	TMCC3
ENSG00000057757.9	0.383048	0.999894	-0.0932002	0.106845	6.15562	0.00760724	PITHD1
ENSG00000057935.13	0.780319	0.999894	-0.0331768	0.118954	5.30168	0.00565553	MTA3
ENSG00000058056.8	0.895344	0.999894	0.0165629	0.12591	5.32133	0.0137339	USP13
ENSG00000058063.15	0.711263	0.999894	0.0907177	0.245077	5.57907	0.105316	ATP11B
ENSG00000058085.14	0.315606	0.999894	0.131243	0.130782	5.58172	0.0342422	LAMC2
ENSG00000058091.16	0.919824	0.999894	0.0231397	0.229891	3.11772	0.0503697	CDK14
ENSG00000058262.9	0.996897	0.999894	0.000504167	0.129641	7.46787	0.0288116	SEC61A1
ENSG00000058272.16	0.832896	0.999894	0.03906	0.185129	5.35837	0.0591889	PPP1R12A
ENSG00000058335.15	0.464793	0.999894	-0.28419	0.38878	2.59686	0.169775	RASGRF1
ENSG00000058453.16	0.211648	0.999894	-0.196079	0.156983	4.38656	0.0354162	CROCC
ENSG00000058600.15	0.289054	0.999894	0.133336	0.125765	5.29146	0.0218635	POLR3E
ENSG00000058668.14	0.553662	0.999894	0.200512	0.338542	6.35282	0.207962	ATP2B4
ENSG00000058673.15	0.533263	0.999894	0.0670132	0.10756	7.11239	0.00377648	ZC3H11A
ENSG00000058729.10	0.241579	0.999894	0.17862	0.15253	4.77069	0.0489994	RIOK2
ENSG00000058799.13	0.285965	0.999894	0.13273	0.124394	5.06859	0.0114021	YIPF1
ENSG00000058804.11	0.947709	0.999894	0.00701036	0.106891	6.4862	0.0100393	NDC1
ENSG00000058866.14	0.594627	0.999894	0.161732	0.303925	3.14833	0.165823	DGKG
ENSG00000059122.16	0.713889	0.999894	0.0784685	0.214022	5.13937	0.0802828	FLYWCH1
ENSG00000059145.18	0.10673	0.999894	-0.342384	0.212256	4.0062	0.110727	UNKL
ENSG00000059573.8	0.492762	0.999894	0.0753929	0.109915	5.79972	0.00837696	ALDH18A1
ENSG00000059588.9	0.606944	0.999894	-0.108797	0.211485	3.2591	0.0257649	TARBP1
ENSG00000059691.11	0.802004	0.999894	0.0502327	0.200326	5.22469	0.0695159	GATB
ENSG00000059728.10	0.71321	0.999894	-0.143181	0.389557	2.9837	0.266008	MXD1
ENSG00000059758.7	0.120283	0.999894	0.253799	0.163363	4.16947	0.0497847	CDK17
ENSG00000059804.15	0.816545	0.999894	-0.0799433	0.344597	3.47541	0.205393	SLC2A3
ENSG00000059915.16	0.0599075	0.999894	-0.343901	0.182783	4.03245	0.046376	PSD
ENSG00000060069.16	0.854489	0.999894	0.0255139	0.139121	5.47157	0.0333653	CTDP1
ENSG00000060138.12	0.90965	0.999894	-0.026483	0.233372	7.26477	0.093565	YBX3
ENSG00000060140.8	0.389866	0.999894	0.196658	0.22871	2.91529	0.0573765	STYK1
ENSG00000060237.16	0.258768	0.999894	0.135123	0.119651	5.4574	0.0189221	WNK1
ENSG00000060339.13	0.684293	0.999894	0.0952113	0.234158	6.82991	0.096584	CCAR1
ENSG00000060566.13	0.841807	0.999894	0.0829369	0.415551	2.17571	0.272612	CREB3L3
ENSG00000060642.10	0.281277	0.999894	-0.163313	0.151573	4.23251	0.0266729	PIGV
ENSG00000060656.19	0.894325	0.999894	0.0161743	0.121763	5.58825	0.0208181	PTPRU
ENSG00000060688.12	0.361422	0.999894	0.0962721	0.105485	6.03883	0.0154871	SNRNP40
ENSG00000060749.14	0.830774	0.999894	0.0243361	0.113875	5.54469	0.0213825	QSER1
ENSG00000060762.18	0.575535	0.999894	0.0711878	0.12714	5.20994	0.00382508	MPC1
ENSG00000060971.17	0.67206	0.999894	0.0693249	0.163764	5.49002	0.0473479	ACAA1
ENSG00000061273.17	0.759229	0.999894	0.0499424	0.162948	4.06123	0.0258812	HDAC7
ENSG00000061337.15	0.359688	0.999894	0.321628	0.351138	3.93118	0.240923	LZTS1
ENSG00000061676.14	0.97853	0.999894	-0.00314809	0.116977	5.65679	0.0234607	NCKAP1
ENSG00000061794.12	0.949705	0.999894	0.00669678	0.106167	5.91292	0.00170182	MRPS35
ENSG00000061936.9	0.702554	0.999894	0.0442654	0.115916	6.41477	0.0235938	SFSWAP
ENSG00000061938.16	0.0988698	0.999894	-0.238021	0.144224	4.78239	0.0358467	TNK2
ENSG00000061987.14	0.961361	0.999894	0.00576209	0.118938	5.60892	0.00707222	MON2
ENSG00000062038.13	0.528165	0.999894	0.0665437	0.105489	5.88917	0.0143896	CDH3
ENSG00000062194.15	0.238964	0.999894	0.127814	0.10854	6.87703	0.0248633	GPBP1
ENSG00000062282.14	0.595781	0.999894	0.186951	0.352421	3.07946	0.222901	DGAT2
ENSG00000062370.16	0.922256	0.999894	0.0271449	0.278147	2.40322	0.132837	ZNF112
ENSG00000062485.18	0.337969	0.999894	-0.0992806	0.103613	6.36995	0.0135521	CS
ENSG00000062524.15	0.470958	0.999894	-0.113014	0.156763	4.47067	0.0396904	LTK
ENSG00000062582.13	0.731912	0.999894	-0.0447538	0.130636	6.38168	0.029828	MRPS24
ENSG00000062598.17	0.874083	0.999894	0.0214616	0.135426	4.82793	0.0278921	ELMO2
ENSG00000062650.17	0.532002	0.999894	-0.0754351	0.120705	6.74772	0.0266025	WAPL
ENSG00000062716.11	0.680433	0.999894	-0.0453704	0.110156	6.32829	0.00833169	VMP1
ENSG00000062725.9	0.83099	0.999894	0.0249897	0.117085	5.74863	0.0140389	APPBP2
ENSG00000062822.12	0.17731	0.999894	0.172339	0.127745	5.23358	0.028167	POLD1
ENSG00000063046.17	0.0767583	0.999894	-0.32034	0.181002	8.16808	0.0854826	EIF4B
ENSG00000063127.15	0.480028	0.999894	-0.184642	0.261437	3.44351	0.0363157	SLC6A16
ENSG00000063169.10	0.835	0.999894	-0.0398825	0.191472	5.32141	0.0196199	GLTSCR1
ENSG00000063176.15	0.701856	0.999894	0.0687062	0.179476	4.65252	0.0565687	SPHK2
ENSG00000063177.12	0.313256	0.999894	-0.13728	0.136134	9.36169	0.0351223	RPL18
ENSG00000063180.8	0.407183	0.999894	-0.128338	0.154836	4.27373	0.0231895	CA11
ENSG00000063241.7	0.534701	0.999894	-0.06909	0.111284	5.72915	0.0177845	ISOC2
ENSG00000063244.12	0.851568	0.999894	0.0241373	0.128995	6.74284	0.0286917	U2AF2
ENSG00000063245.14	0.23108	0.999894	0.141394	0.118067	5.15379	0.0146109	EPN1
ENSG00000063322.13	0.694859	0.999894	0.0528438	0.134713	6.12701	0.031908	MED29
ENSG00000063438.16	0.752784	0.999894	0.0683551	0.217021	3.16595	0.0573442	AHRR
ENSG00000063587.13	0.745492	0.999894	-0.03681	0.113405	5.69968	0.00530797	ZNF275
ENSG00000063601.16	0.392375	0.999894	-0.12617	0.147512	4.35022	0.0101656	MTMR1
ENSG00000063660.8	0.71776	0.999894	-0.0771964	0.213572	5.80217	0.0798961	GPC1
ENSG00000063761.15	0.485457	0.999894	0.128319	0.183956	3.79155	0.043908	ADCK1
ENSG00000063854.12	0.880304	0.999894	-0.022893	0.152027	6.04208	0.0397709	HAGH
ENSG00000063978.15	0.669531	0.999894	0.0492771	0.115459	5.23851	0.0176129	RNF4
ENSG00000064012.21	0.0635724	0.999894	0.305224	0.164527	5.71201	0.0730217	CASP8
ENSG00000064042.17	0.357212	0.999894	0.175923	0.191078	4.84849	0.045206	LIMCH1
ENSG00000064102.14	0.276706	0.999894	0.146023	0.134244	4.88575	0.0072444	ASUN
ENSG00000064115.10	0.630782	0.999894	0.0630873	0.131261	5.26132	0.00726647	TM7SF3
ENSG00000064199.6	0.934421	0.999894	-0.0160045	0.194503	4.55629	0.0649271	SPA17
ENSG00000064225.12	0.42944	0.999894	0.168587	0.21336	3.49731	0.027707	ST3GAL6
ENSG00000064270.12	0.98652	0.999894	0.00671202	0.397268	3.55543	0.270564	ATP2C2
ENSG00000064300.8	0.19083	0.999894	0.173989	0.133006	4.64886	0.0232293	NGFR
ENSG00000064309.14	0.952044	0.999894	-0.00862841	0.143472	4.79716	0.0145102	CDON
ENSG00000064313.11	0.617464	0.999894	0.0658516	0.131849	5.0315	0.00354332	TAF2
ENSG00000064393.15	0.929273	0.999894	0.00939649	0.105865	5.95613	0.0179029	HIPK2
ENSG00000064419.13	0.919098	0.999894	0.0108644	0.106965	7.10413	0.00368236	TNPO3
ENSG00000064489.22	0.56169	0.999894	-0.0990831	0.170735	4.85811	0.0288789	BORCS8-MEF2B
ENSG00000064490.13	0.788325	0.999894	-0.0453636	0.16896	5.94273	0.0495268	RFXANK
ENSG00000064545.14	0.858668	0.999894	-0.0233675	0.131227	5.48572	0.0296769	TMEM161A
ENSG00000064547.13	0.798191	0.999894	0.0376319	0.147179	4.32815	0.0196911	LPAR2
ENSG00000064601.16	0.764603	0.999894	0.0626892	0.209354	5.73377	0.0762581	CTSA
ENSG00000064607.16	0.904696	0.999894	0.0135316	0.113016	6.77042	0.0219482	SUGP2
ENSG00000064651.13	0.731145	0.999894	-0.0387755	0.11285	6.36617	0.0128801	SLC12A2
ENSG00000064652.10	0.903899	0.999894	-0.0227291	0.188252	3.79471	0.0609	SNX24
ENSG00000064666.14	0.744051	0.999894	0.0344516	0.10552	6.88343	0.00793213	CNN2
ENSG00000064687.12	0.489601	0.999894	-0.128237	0.185597	4.59275	0.0637489	ABCA7
ENSG00000064703.11	0.777233	0.999894	0.0348114	0.12304	5.10373	0.0102996	DDX20
ENSG00000064726.9	0.93199	0.999894	0.00896675	0.105069	5.99485	0.00660928	BTBD1
ENSG00000064763.10	0.367305	0.999894	0.205172	0.227582	3.18227	0.0963164	FAR2
ENSG00000064932.15	0.894435	0.999894	0.0336274	0.253421	4.86104	0.110418	SBNO2
ENSG00000064933.16	0.512725	0.999894	-0.0851323	0.130052	5.82194	0.0133441	PMS1
ENSG00000064961.18	0.929705	0.999894	-0.0100291	0.113688	6.27416	0.0221859	HMG20B
ENSG00000064989.12	0.66348	0.999894	0.141482	0.325161	1.95892	0.0617287	CALCRL
ENSG00000064995.16	0.587679	0.999894	0.0595361	0.109804	5.85722	0.0170188	TAF11
ENSG00000064999.13	0.492885	0.999894	0.0729645	0.106405	5.97402	0.0111657	ANKS1A
ENSG00000065000.15	0.930374	0.999894	0.0100591	0.115126	5.80098	0.0227501	AP3D1
ENSG00000065029.14	0.555577	0.999894	-0.0986701	0.167401	5.51603	0.0508213	ZNF76
ENSG00000065054.13	0.254254	0.999894	-0.127943	0.112223	5.66403	0.0256788	SLC9A3R2
ENSG00000065057.7	0.576102	0.999894	-0.112298	0.200859	4.82361	0.0727648	NTHL1
ENSG00000065060.16	0.171324	0.999894	0.219526	0.160476	6.59479	0.0579163	UHRF1BP1
ENSG00000065135.9	0.693445	0.999894	-0.0412466	0.104638	6.74147	0.0035839	GNAI3
ENSG00000065150.18	0.0899283	0.999894	-0.176147	0.103874	5.94176	0.0185691	IPO5
ENSG00000065154.11	0.448546	0.999894	-0.0925768	0.122159	6.69383	0.0280306	OAT
ENSG00000065183.15	0.200334	0.999894	0.139066	0.108594	6.0903	0.00755258	WDR3
ENSG00000065243.19	0.747207	0.999894	0.0368124	0.114209	6.11446	0.00647528	PKN2
ENSG00000065268.10	0.870621	0.999894	-0.0289409	0.177694	6.05153	0.0543682	WDR18
ENSG00000065308.4	0.234328	0.999894	0.132637	0.111527	6.84886	0.0263492	TRAM2
ENSG00000065320.8	0.659597	0.999894	-0.061481	0.139581	4.46991	0.00919211	NTN1
ENSG00000065328.16	0.265698	0.999894	0.309262	0.277858	4.4955	0.159678	MCM10
ENSG00000065357.19	0.628931	0.999894	-0.0906112	0.187511	4.68493	0.0626205	DGKA
ENSG00000065361.14	0.558752	0.999894	0.0986583	0.168734	4.32296	0.0302161	ERBB3
ENSG00000065427.14	0.682793	0.999894	-0.0430397	0.105321	6.98882	0.0148566	KARS
ENSG00000065457.10	0.99423	0.999894	0.00127199	0.17589	4.57543	0.0530356	ADAT1
ENSG00000065485.18	0.518084	0.999894	0.0856504	0.132524	4.89552	0.0172725	PDIA5
ENSG00000065491.8	0.22739	0.999894	0.140184	0.116132	5.47922	0.0133663	TBC1D22B
ENSG00000065518.7	0.945151	0.999894	0.0116534	0.169387	6.64902	0.0492248	NDUFB4
ENSG00000065534.18	0.328081	0.999894	-0.342431	0.350139	3.82532	0.243669	MYLK
ENSG00000065548.17	0.56924	0.999894	0.0599248	0.105284	5.8471	0.00701829	ZC3H15
ENSG00000065559.14	0.819886	0.999894	-0.0281425	0.123599	5.07649	0.0142898	MAP2K4
ENSG00000065600.12	0.765833	0.999894	-0.0473293	0.158914	4.76884	0.0439321	TMEM206
ENSG00000065613.13	0.79158	0.999894	0.0323984	0.122601	7.2561	0.00671498	SLK
ENSG00000065615.13	0.611037	0.999894	0.0940832	0.184987	3.91958	0.0345391	CYB5R4
ENSG00000065618.17	0.588343	0.999894	0.171275	0.31645	3.00044	0.0558961	COL17A1
ENSG00000065621.14	0.914561	0.999894	-0.0115195	0.10737	6.93097	0.00904887	GSTO2
ENSG00000065665.20	0.463239	0.999894	-0.151414	0.206419	3.69044	0.0795943	SEC61A2
ENSG00000065675.14	0.637818	0.999894	0.102689	0.218139	4.45974	0.0845869	PRKCQ
ENSG00000065717.14	0.197131	0.999894	-0.253262	0.196362	4.51362	0.0844256	TLE2
ENSG00000065802.11	0.102434	0.999894	-0.261007	0.159816	4.54521	0.0564925	ASB1
ENSG00000065809.13	0.919097	0.999894	0.0200361	0.197262	4.28957	0.0668217	FAM107B
ENSG00000065833.8	0.740503	0.999894	-0.093629	0.282707	7.04682	0.139516	ME1
ENSG00000065882.15	0.74756	0.999894	0.0403481	0.12536	5.45105	0.0155172	TBC1D1
ENSG00000065883.14	0.952628	0.999894	0.00702783	0.118301	5.51788	0.0178059	CDK13
ENSG00000065911.11	0.853536	0.999894	0.0260227	0.140961	8.54671	0.0342565	MTHFD2
ENSG00000065923.9	0.629137	0.999894	-0.0921387	0.190787	3.65364	0.0648248	SLC9A7
ENSG00000065970.8	0.864459	0.999894	0.0184986	0.108368	5.79452	0.0057392	FOXJ2
ENSG00000065978.18	0.646236	0.999894	-0.078111	0.170177	9.03305	0.0513894	YBX1
ENSG00000065989.15	0.736958	0.999894	0.036137	0.107588	6.14007	0.00440748	PDE4A
ENSG00000066027.11	0.887335	0.999894	0.0162726	0.114857	5.21091	0.0203015	PPP2R5A
ENSG00000066044.14	0.937898	0.999894	0.00816075	0.104742	6.2138	0.00173458	ELAVL1
ENSG00000066084.12	0.937132	0.999894	0.00856502	0.108589	5.66671	0.00628444	DIP2B
ENSG00000066117.14	0.149008	0.999894	0.197255	0.136693	5.82323	0.0431486	SMARCD1
ENSG00000066135.12	0.754094	0.999894	0.0343196	0.109561	5.61545	0.0117429	KDM4A
ENSG00000066136.20	0.898138	0.999894	-0.0140218	0.109533	6.24082	0.0160994	NFYC
ENSG00000066230.10	0.686503	0.999894	-0.099879	0.247467	3.0763	0.0426166	SLC9A3
ENSG00000066248.14	0.645655	0.999894	0.0894	0.194429	3.80927	0.0670882	NGEF
ENSG00000066279.16	0.855117	0.999894	0.0232294	0.12722	6.27655	0.0278997	ASPM
ENSG00000066322.13	0.951291	0.999894	-0.00815068	0.133429	6.23647	0.030539	ELOVL1
ENSG00000066379.14	0.91194	0.999894	-0.0190738	0.17247	5.64593	0.0510967	ZNRD1
ENSG00000066422.4	0.954048	0.999894	0.00694375	0.120501	5.46695	0.0249058	ZBTB11
ENSG00000066427.21	0.166357	0.999894	0.206769	0.149399	4.95257	0.0468468	ATXN3
ENSG00000066455.12	0.490631	0.999894	0.0895219	0.129873	5.04892	0.0312045	GOLGA5
ENSG00000066468.21	0.753262	0.999894	0.0375632	0.119498	5.58146	0.0153813	FGFR2
ENSG00000066557.5	0.42481	0.999894	0.0874768	0.109606	5.86502	0.0133214	LRRC40
ENSG00000066583.11	0.987387	0.999894	0.00173683	0.109867	5.71766	0.00916468	ISOC1
ENSG00000066629.16	0.584321	0.999894	0.118907	0.217347	3.48395	0.0151438	EML1
ENSG00000066651.17	0.317792	0.999894	-0.201773	0.201974	5.09597	0.0815639	TRMT11
ENSG00000066654.13	0.58605	0.999894	0.0573388	0.105292	6.28623	0.00254445	THUMPD1
ENSG00000066697.14	0.907806	0.999894	0.0178699	0.154309	5.62458	0.0409105	MSANTD3
ENSG00000066735.14	0.620129	0.999894	0.108754	0.219409	5.1459	0.0859055	KIF26A
ENSG00000066739.11	0.498745	0.999894	0.183222	0.270851	2.65813	0.0272313	ATG2B
ENSG00000066777.8	0.424292	0.999894	0.126356	0.158143	5.3316	0.0474348	ARFGEF1
ENSG00000066827.15	0.698969	0.999894	-0.0938696	0.242737	4.78258	0.103525	ZFAT
ENSG00000066855.15	0.553925	0.999894	-0.0913984	0.154418	4.15792	0.0367057	MTFR1
ENSG00000066923.17	0.751152	0.999894	-0.0809269	0.255193	2.78223	0.0786578	STAG3
ENSG00000066926.10	0.884449	0.999894	0.0205754	0.141576	5.0653	0.0344815	FECH
ENSG00000066933.15	0.19702	0.999894	0.257674	0.199734	3.47847	0.0289092	MYO9A
ENSG00000067057.16	0.184334	0.999894	0.142282	0.107178	6.20804	0.0244328	PFKP
ENSG00000067064.10	0.709305	0.999894	-0.0863923	0.231746	5.5674	0.0942001	IDI1
ENSG00000067082.14	0.741713	0.999894	0.0410039	0.124411	4.93238	0.00374199	KLF6
ENSG00000067113.16	0.291193	0.999894	0.165885	0.157162	4.12739	0.0417524	PLPP1
ENSG00000067141.16	0.51867	0.999894	0.0810315	0.125553	5.53341	0.0115068	NEO1
ENSG00000067167.7	0.275473	0.999894	0.119844	0.109894	6.34409	0.0155289	TRAM1
ENSG00000067177.14	0.751403	0.999894	-0.0342201	0.108021	6.40515	0.0180812	PHKA1
ENSG00000067182.7	0.765991	0.999894	0.0334484	0.112385	6.60784	0.00689083	TNFRSF1A
ENSG00000067191.15	0.942415	0.999894	-0.0198566	0.27489	2.73478	0.129652	CACNB1
ENSG00000067208.14	0.067822	0.999894	0.360049	0.197159	3.67402	0.0671082	EVI5
ENSG00000067221.13	0.120558	0.999894	-0.347252	0.223682	3.66221	0.107624	STOML1
ENSG00000067225.17	0.968244	0.999894	0.00564693	0.141844	9.6163	0.0174985	PKM
ENSG00000067248.9	0.971197	0.999894	-0.00472341	0.130817	6.60507	0.029343	DHX29
ENSG00000067334.13	0.688359	0.999894	0.0438012	0.109207	5.82477	0.0112344	DNTTIP2
ENSG00000067365.14	0.331174	0.999894	-0.155708	0.160235	4.38214	0.0502409	METTL22
ENSG00000067369.13	0.901565	0.999894	-0.0212598	0.171888	4.6725	0.0507786	TP53BP1
ENSG00000067533.5	0.873778	0.999894	-0.0214149	0.134802	6.80628	0.0192249	RRP15
ENSG00000067560.10	0.72742	0.999894	-0.0391469	0.11231	7.90701	0.00647385	RHOA
ENSG00000067596.10	0.226898	0.999894	-0.149653	0.123845	5.00525	0.0299746	DHX8
ENSG00000067601.7	0.542033	0.999894	-0.211613	0.347053	2.92254	0.219273	PMS2P4
ENSG00000067606.16	0.785989	0.999894	0.0361133	0.133003	4.8603	0.0306978	PRKCZ
ENSG00000067704.9	0.822005	0.999894	-0.0236402	0.105083	5.77061	0.00928288	IARS2
ENSG00000067715.13	0.170968	0.999894	-0.16396	0.119757	5.17376	0.0319551	SYT1
ENSG00000067798.14	0.705463	0.999894	0.089378	0.236477	3.32826	0.0923214	NAV3
ENSG00000067829.18	0.840344	0.999894	-0.0227316	0.112838	5.64167	0.0139439	IDH3G
ENSG00000067836.12	0.575109	0.999894	0.0972317	0.17346	4.53295	0.0542811	ROGDI
ENSG00000067900.7	0.81557	0.999894	0.0299628	0.12846	4.62083	0.00924445	ROCK1
ENSG00000067955.13	0.436278	0.999894	0.0901581	0.115811	5.56389	0.0109466	CBFB
ENSG00000067992.12	0.561157	0.999894	-0.115457	0.198678	4.17573	0.0714769	PDK3
ENSG00000068001.13	0.814226	0.999894	0.0257078	0.109405	5.75486	0.018805	HYAL2
ENSG00000068024.16	0.997195	0.999894	0.000874798	0.24885	4.17046	0.106159	HDAC4
ENSG00000068028.17	0.503108	0.999894	-0.076716	0.114569	5.52624	0.014787	RASSF1
ENSG00000068078.17	0.933484	0.999894	-0.0126806	0.151932	5.97899	0.0396172	FGFR3
ENSG00000068097.14	0.606617	0.999894	0.0702233	0.13638	4.43646	0.0232658	HEATR6
ENSG00000068120.14	0.68103	0.999894	-0.0446899	0.108719	5.71409	0.00431408	COASY
ENSG00000068137.14	0.701623	0.999894	0.0458591	0.119696	6.21887	0.0181502	PLEKHH3
ENSG00000068305.17	0.891649	0.999894	-0.0186167	0.136668	5.27765	0.0321187	MEF2A
ENSG00000068308.13	0.467388	0.999894	0.078622	0.108185	6.74637	0.0182378	OTUD5
ENSG00000068323.16	0.667644	0.999894	-0.0993411	0.231358	4.75355	0.0945791	TFE3
ENSG00000068354.15	0.180465	0.999894	-0.314401	0.234746	3.87188	0.122709	TBC1D25
ENSG00000068366.19	0.574586	0.999894	0.108676	0.193611	4.94677	0.067635	ACSL4
ENSG00000068383.18	0.931552	0.999894	-0.014673	0.170831	3.89766	0.0255203	INPP5A
ENSG00000068394.10	0.752046	0.999894	0.0366838	0.116109	5.7353	0.0234953	GPKOW
ENSG00000068400.13	0.74603	0.999894	0.0482563	0.148995	5.03314	0.0387215	GRIPAP1
ENSG00000068438.14	0.411171	0.999894	0.0925546	0.112619	5.48097	0.0134001	FTSJ1
ENSG00000068489.12	0.0726164	0.999894	-0.274203	0.15274	5.26613	0.0614754	PRR11
ENSG00000068615.17	0.856969	0.999894	-0.0330827	0.183554	3.60783	0.0319354	REEP1
ENSG00000068650.18	0.518201	0.999894	0.0802065	0.124135	5.19995	0.0124615	ATP11A
ENSG00000068654.15	0.427357	0.999894	0.118957	0.149872	4.18055	0.0339733	POLR1A
ENSG00000068697.6	0.313328	0.999894	0.108114	0.107228	6.94906	0.0134039	LAPTM4A
ENSG00000068724.15	0.839416	0.999894	0.0251688	0.124204	5.55503	0.0111961	TTC7A
ENSG00000068745.14	0.654246	0.999894	-0.0478445	0.106826	6.00502	0.0040151	IP6K2
ENSG00000068784.12	0.741468	0.999894	0.0616732	0.186939	3.88024	0.0609948	SRBD1
ENSG00000068796.16	0.460094	0.999894	0.101758	0.137755	5.23899	0.0354894	KIF2A
ENSG00000068831.18	0.669359	0.999894	-0.0787989	0.184529	4.01982	0.0196859	RASGRP2
ENSG00000068878.14	0.735485	0.999894	0.0409363	0.121171	5.07528	0.00551365	PSME4
ENSG00000068885.14	0.722668	0.999894	0.0531651	0.149805	4.41103	0.00773431	IFT80
ENSG00000068903.19	0.917976	0.999894	-0.0149166	0.144844	4.40785	0.0146438	SIRT2
ENSG00000068912.13	0.832659	0.999894	0.0245811	0.116337	6.54688	0.0233741	ERLEC1
ENSG00000068971.13	0.566157	0.999894	-0.108141	0.18849	3.77278	0.0607414	PPP2R5B
ENSG00000069011.15	0.778572	0.999894	-0.0471302	0.167615	3.88635	0.0231864	PITX1
ENSG00000069020.18	0.503601	0.999894	0.274027	0.409708	1.11452	0.118034	MAST4
ENSG00000069248.11	0.49009	0.999894	0.0859528	0.124539	5.09068	0.00502719	NUP133
ENSG00000069275.12	0.527628	0.999894	0.0834724	0.132154	8.34202	0.0066684	NUCKS1
ENSG00000069329.15	0.326691	0.999894	0.112084	0.114278	5.9866	0.0160614	VPS35
ENSG00000069345.11	0.685059	0.999894	0.0432541	0.10665	7.02843	0.00235297	DNAJA2
ENSG00000069399.13	0.562714	0.999894	-0.0952262	0.164519	3.96966	0.0364451	BCL3
ENSG00000069424.14	0.976034	0.999894	-0.00483442	0.160923	4.21911	0.0184288	KCNAB2
ENSG00000069431.11	0.984473	0.999894	-0.00754769	0.387834	1.34774	0.153678	ABCC9
ENSG00000069482.6	0.558047	0.999894	-0.0787905	0.134513	5.50343	0.0327918	GAL
ENSG00000069493.14	0.710893	0.999894	-0.164051	0.442596	1.76449	0.343503	CLEC2D
ENSG00000069509.5	0.799501	0.999894	0.0299629	0.117967	5.37018	0.0111631	FUNDC1
ENSG00000069535.13	0.340498	0.999894	-0.110322	0.11574	5.16655	0.0183755	MAOB
ENSG00000069702.10	0.586811	0.999894	0.105028	0.193256	4.54845	0.0671769	TGFBR3
ENSG00000069712.11	0.921581	0.999894	0.0893733	0.907876	3.44803	0.128618	KIAA1107
ENSG00000069764.9	0.380278	0.999894	-0.387753	0.441942	1.89439	0.173851	PLA2G10
ENSG00000069812.11	0.916524	0.999894	-0.0275053	0.262421	3.60149	0.11827	HES2
ENSG00000069849.10	0.667253	0.999894	-0.0624699	0.145305	6.2935	0.0373098	ATP1B3
ENSG00000069869.15	0.497381	0.999894	0.122605	0.18067	5.87716	0.0602519	NEDD4
ENSG00000069943.9	0.57786	0.999894	0.134294	0.241313	4.25336	0.104979	PIGB
ENSG00000069956.11	0.556451	0.999894	0.0891641	0.151608	4.88796	0.0416745	MAPK6
ENSG00000069966.18	0.82637	0.999894	0.027004	0.123104	5.09556	0.0126769	GNB5
ENSG00000069974.15	0.675985	0.999894	0.0803181	0.192172	3.62293	0.0157681	RAB27A
ENSG00000069998.12	0.429314	0.999894	-0.0851596	0.107747	6.61794	0.0219739	CECR5
ENSG00000070010.18	0.913845	0.999894	0.0157671	0.145735	6.42004	0.0364802	UFD1L
ENSG00000070018.8	0.810445	0.999894	0.040964	0.170789	3.79599	0.0187626	LRP6
ENSG00000070047.11	0.528105	0.999894	0.132082	0.209355	6.62215	0.0801207	PHRF1
ENSG00000070061.14	0.693222	0.999894	0.043953	0.111419	6.49665	0.00938475	IKBKAP
ENSG00000070081.15	0.214625	0.999894	0.176495	0.142226	5.43049	0.043577	NUCB2
ENSG00000070087.13	0.549069	0.999894	0.0643181	0.107348	6.62012	0.0120486	PFN2
ENSG00000070159.13	0.929276	0.999894	0.0108389	0.122121	6.65609	0.0122001	PTPN3
ENSG00000070182.18	0.0843377	0.999894	-0.293633	0.170118	4.4053	0.0429202	SPTB
ENSG00000070214.15	0.853868	0.999894	-0.0196807	0.106853	6.55084	0.00351477	SLC44A1
ENSG00000070269.13	0.313608	0.999894	0.219347	0.217675	3.9674	0.0949739	TMEM260
ENSG00000070366.13	0.805933	0.999894	-0.051995	0.21164	3.9451	0.0775581	SMG6
ENSG00000070367.15	0.616668	0.999894	0.0606	0.12106	5.21315	0.00367646	EXOC5
ENSG00000070371.15	0.802239	0.999894	0.0520821	0.207954	3.86723	0.0417832	CLTCL1
ENSG00000070404.9	0.97366	0.999894	0.00471538	0.142813	4.30256	0.0140931	FSTL3
ENSG00000070413.19	0.59549	0.999894	0.0830716	0.156474	7.03161	0.0439444	DGCR2
ENSG00000070423.17	0.849807	0.999894	-0.0202338	0.106851	6.45812	0.00690316	RNF126
ENSG00000070444.14	0.646617	0.999894	-0.0790435	0.172408	3.7504	0.0504827	MNT
ENSG00000070476.14	0.681477	0.999894	0.0520344	0.126775	5.77419	0.0283253	ZXDC
ENSG00000070495.14	0.978177	0.999894	-0.00533395	0.19499	6.17668	0.0651869	JMJD6
ENSG00000070501.11	0.823907	0.999894	-0.0257829	0.115867	5.45698	0.0181817	POLB
ENSG00000070540.12	0.554024	0.999894	0.0839299	0.141836	5.73265	0.0364995	WIPI1
ENSG00000070601.9	0.282449	0.999894	0.416016	0.387051	2.90634	0.306264	FRMPD1
ENSG00000070610.14	0.560386	0.999894	-0.073651	0.12649	5.90707	0.0289779	GBA2
ENSG00000070614.14	0.697243	0.999894	0.0599421	0.154075	3.99826	0.00466091	NDST1
ENSG00000070669.16	0.830644	0.999894	0.0259411	0.121291	8.55057	0.0134418	ASNS
ENSG00000070718.11	0.455832	0.999894	0.101029	0.135476	4.66182	0.0190367	AP3M2
ENSG00000070731.10	0.35923	0.999894	0.174815	0.190673	3.67588	0.0522339	ST6GALNAC2
ENSG00000070756.14	0.303431	0.999894	-0.13358	0.129802	9.04407	0.028474	PABPC1
ENSG00000070759.16	0.476715	0.999894	0.156427	0.219825	4.63366	0.0898308	TESK2
ENSG00000070761.7	0.543908	0.999894	0.0680795	0.112173	5.6298	0.0064008	CFAP20
ENSG00000070770.8	0.981286	0.999894	0.00245943	0.104851	6.41504	0.00724367	CSNK2A2
ENSG00000070778.12	0.829319	0.999894	0.0439268	0.203766	3.62501	0.0502513	PTPN21
ENSG00000070785.16	0.805874	0.999894	-0.033191	0.135059	4.63989	0.00168646	EIF2B3
ENSG00000070814.17	0.414432	0.999894	0.0899531	0.110221	7.35078	0.018697	TCOF1
ENSG00000070831.15	0.862855	0.999894	0.0199362	0.115411	8.01126	0.0155799	CDC42
ENSG00000070882.12	0.49833	0.999894	0.0781219	0.115374	6.33214	0.0189365	OSBPL3
ENSG00000070886.11	0.938786	0.999894	0.0390951	0.509081	1.59318	0.444717	EPHA8
ENSG00000070950.9	0.379028	0.999894	0.154029	0.175095	3.74561	0.0383788	RAD18
ENSG00000070961.15	0.791207	0.999894	-0.0294615	0.111283	6.10235	0.00278489	ATP2B1
ENSG00000071051.13	0.389851	0.999894	-0.119291	0.138728	5.09148	0.0218628	NCK2
ENSG00000071054.16	0.8604	0.999894	-0.019126	0.108754	7.27007	0.00603954	MAP4K4
ENSG00000071073.12	0.476162	0.999894	-0.152014	0.213356	3.49297	0.0846382	MGAT4A
ENSG00000071082.10	0.524117	0.999894	-0.135868	0.21329	9.49023	0.0832615	RPL31
ENSG00000071127.16	0.872226	0.999894	0.0220782	0.137275	6.78457	0.0324439	WDR1
ENSG00000071189.21	0.182271	0.999894	0.165423	0.124024	5.50766	0.0136813	SNX13
ENSG00000071205.11	0.765974	0.999894	0.0363664	0.12218	5.15246	0.0197027	ARHGAP10
ENSG00000071242.11	0.869757	0.999894	-0.0331943	0.202445	3.53845	0.0303771	RPS6KA2
ENSG00000071243.15	0.32501	0.999894	0.173182	0.175959	5.30811	0.0616463	ING3
ENSG00000071246.10	0.776839	0.999894	0.0385399	0.135971	4.48907	0.0187819	VASH1
ENSG00000071282.11	0.65368	0.999894	0.143902	0.320739	3.82673	0.182271	LMCD1
ENSG00000071462.11	0.705664	0.999894	0.0397621	0.105278	6.52852	0.00502428	WBSCR22
ENSG00000071537.13	0.975936	0.999894	0.00424555	0.140749	4.74713	0.0162592	SEL1L
ENSG00000071539.13	0.876393	0.999894	-0.0216207	0.139001	4.63335	0.0286526	TRIP13
ENSG00000071553.16	0.730841	0.999894	0.0363639	0.105707	5.87111	0.0130002	ATP6AP1
ENSG00000071564.14	0.59235	0.999894	0.0602457	0.112518	6.83871	0.00793053	TCF3
ENSG00000071626.16	0.807925	0.999894	-0.0494132	0.203259	7.41969	0.071522	DAZAP1
ENSG00000071655.17	0.295379	0.999894	-0.118431	0.11318	5.72787	0.0259668	MBD3
ENSG00000071794.15	0.974549	0.999894	0.0034136	0.106998	6.02415	0.0119552	HLTF
ENSG00000071859.14	0.983943	0.999894	0.0022313	0.11087	5.59144	0.00326779	FAM50A
ENSG00000071889.16	0.411201	0.999894	-0.14493	0.176361	4.39601	0.0593209	FAM3A
ENSG00000071894.15	0.287435	0.999894	-0.125474	0.117952	5.18233	0.0125766	CPSF1
ENSG00000071967.11	0.941254	0.999894	-0.0100456	0.136314	4.56542	0.025407	CYBRD1
ENSG00000071994.10	0.760826	0.999894	-0.0396686	0.130319	7.02783	0.0295633	PDCD2
ENSG00000072042.12	0.474408	0.999894	0.0772412	0.10798	5.70796	0.00571984	RDH11
ENSG00000072062.13	0.988388	0.999894	0.00153587	0.105526	6.52742	0.00495316	PRKACA
ENSG00000072071.16	0.527023	0.999894	0.134309	0.212327	4.93554	0.0824385	ADGRL1
ENSG00000072110.13	0.855257	0.999894	0.0192904	0.10575	6.26557	0.0106627	ACTN1
ENSG00000072121.15	0.298555	0.999894	0.30649	0.294833	5.08974	0.175855	ZFYVE26
ENSG00000072134.15	0.800783	0.999894	0.0373523	0.148028	4.64702	0.00982298	EPN2
ENSG00000072135.12	0.687573	0.999894	-0.0556895	0.138479	4.70688	0.00646934	PTPN18
ENSG00000072163.19	0.914491	0.999894	0.0208446	0.194129	3.87434	0.051142	LIMS2
ENSG00000072182.12	0.905476	0.999894	0.042286	0.356101	2.59934	0.108738	ASIC4
ENSG00000072195.14	0.13751	0.999894	-0.219805	0.148004	4.74993	0.03709	SPEG
ENSG00000072201.13	0.293714	0.999894	0.270732	0.257838	2.31366	0.0852537	LNX1
ENSG00000072210.18	0.96337	0.999894	0.0139574	0.303918	6.11	0.158398	ALDH3A2
ENSG00000072274.12	0.610978	0.999894	-0.131469	0.258453	6.16338	0.119449	TFRC
ENSG00000072310.16	0.604867	0.999894	0.078115	0.150972	6.45851	0.0408163	SREBF1
ENSG00000072364.12	0.824932	0.999894	-0.0336988	0.152341	4.68061	0.0255797	AFF4
ENSG00000072401.14	0.0818509	0.999894	-0.256539	0.147432	5.26139	0.0560657	UBE2D1
ENSG00000072415.8	0.755648	0.999894	-0.0530764	0.170554	4.69132	0.050671	MPP5
ENSG00000072422.16	0.585458	0.999894	0.220891	0.404986	1.42146	0.232897	RHOBTB1
ENSG00000072501.17	0.454256	0.999894	0.191289	0.255619	5.73995	0.122468	SMC1A
ENSG00000072506.12	0.995592	0.999894	0.000775627	0.140389	6.33234	0.0337873	HSD17B10
ENSG00000072518.20	0.419869	0.999894	0.0883253	0.109497	6.26242	0.00440726	MARK2
ENSG00000072571.19	0.896278	0.999894	0.0369522	0.283453	5.86613	0.138126	HMMR
ENSG00000072657.8	0.663197	0.999894	0.20512	0.470995	1.17684	0.136675	TRHDE
ENSG00000072682.18	0.679793	0.999894	0.0541872	0.131285	4.81464	0.0055884	P4HA2
ENSG00000072736.18	0.0362347	0.999894	0.23609	0.112731	6.05063	0.0205139	NFATC3
ENSG00000072756.16	0.731013	0.999894	0.0881336	0.256368	4.67161	0.11489	TRNT1
ENSG00000072778.19	0.246467	0.999894	-0.14388	0.124145	6.93717	0.0323351	ACADVL
ENSG00000072786.12	0.918967	0.999894	-0.020888	0.205318	3.36677	0.0691954	STK10
ENSG00000072803.17	0.972631	0.999894	0.00389357	0.113486	5.33222	0.0199898	FBXW11
ENSG00000072818.11	0.0312438	0.999894	-0.929713	0.431631	3.06828	0.566342	ACAP1
ENSG00000072849.10	0.932538	0.999894	0.0107972	0.127547	5.11105	0.00524339	DERL2
ENSG00000072864.13	0.978736	0.999894	-0.00319281	0.119791	5.19319	0.0162612	NDE1
ENSG00000072952.18	0.886337	0.999894	-0.0274122	0.191773	5.11693	0.0632608	MRVI1
ENSG00000072954.6	0.46375	0.999894	0.127713	0.174308	3.69082	0.0153505	TMEM38A
ENSG00000072958.8	0.779311	0.999894	-0.0354449	0.126491	4.90938	0.0215816	AP1M1
ENSG00000073008.14	0.731319	0.999894	0.0483663	0.140857	7.19794	0.034681	PVR
ENSG00000073050.11	0.544368	0.999894	0.107097	0.176663	5.14484	0.0567799	XRCC1
ENSG00000073060.15	0.970713	0.999894	0.00655245	0.178474	6.61495	0.0546175	SCARB1
ENSG00000073111.13	0.548105	0.999894	0.163381	0.272029	6.23975	0.134484	MCM2
ENSG00000073150.13	0.564029	0.999894	-0.140205	0.243046	4.68226	0.106881	PANX2
ENSG00000073169.13	0.678947	0.999894	-0.0669216	0.161685	5.71704	0.0460947	SELO
ENSG00000073331.17	0.88606	0.999894	0.0232357	0.162157	3.99149	0.0210212	ALPK1
ENSG00000073350.13	0.969844	0.999894	-0.00423721	0.112083	5.64748	0.0110248	LLGL2
ENSG00000073417.14	0.136845	0.999894	0.176443	0.118606	5.96601	0.0137127	PDE8A
ENSG00000073464.11	0.933538	0.999894	0.0182961	0.219394	4.06011	0.0387253	CLCN4
ENSG00000073536.17	0.111723	0.999894	-0.182675	0.114854	5.6124	0.0167308	NLE1
ENSG00000073578.16	0.926623	0.999894	-0.0106478	0.115618	6.79718	0.0229481	SDHA
ENSG00000073584.18	0.511059	0.999894	0.0725423	0.110383	7.43332	0.0171974	SMARCE1
ENSG00000073605.18	0.272765	0.999894	-0.289427	0.263903	4.41202	0.143325	GSDMB
ENSG00000073614.12	0.524258	0.999894	0.134731	0.211576	3.70579	0.0819257	KDM5A
ENSG00000073670.13	0.745067	0.999894	-0.0699853	0.215239	4.28148	0.0808187	ADAM11
ENSG00000073711.10	0.185961	0.999894	0.226244	0.171057	4.06519	0.0255258	PPP2R3A
ENSG00000073712.14	0.128105	0.999894	0.170009	0.111729	6.05338	0.0237469	FERMT2
ENSG00000073756.11	0.851212	0.999894	-0.0767179	0.409005	1.73057	0.0708293	PTGS2
ENSG00000073792.15	0.321157	0.999894	0.110134	0.111013	5.4075	0.023057	IGF2BP2
ENSG00000073803.13	0.615211	0.999894	0.0646623	0.128643	5.04258	0.0108209	MAP3K13
ENSG00000073849.14	0.6024	0.999894	-0.114974	0.2207	3.79958	0.0872769	ST6GAL1
ENSG00000073910.19	0.819028	0.999894	-0.0925605	0.404555	1.332	0.0554803	FRY
ENSG00000073921.17	0.71735	0.999894	0.0388114	0.107213	6.02997	0.00412768	PICALM
ENSG00000073969.18	0.911358	0.999894	-0.0127048	0.114123	5.16325	0.00414809	NSF
ENSG00000074047.21	0.369463	0.999894	0.331233	0.36907	4.08693	0.264854	GLI2
ENSG00000074054.17	0.937557	0.999894	0.0110332	0.140836	4.71804	0.0174773	CLASP1
ENSG00000074071.14	0.75452	0.999894	0.0366468	0.117201	7.09362	0.0239311	MRPS34
ENSG00000074181.8	0.765303	0.999894	0.0487397	0.163269	4.01111	0.0243309	NOTCH3
ENSG00000074201.8	0.973924	0.999894	0.00347538	0.106321	6.96455	0.0184068	CLNS1A
ENSG00000074211.13	0.632201	0.999894	-0.0595925	0.124506	5.78822	0.0275891	PPP2R2C
ENSG00000074219.13	0.865884	0.999894	0.0314131	0.185999	5.52203	0.0595885	TEAD2
ENSG00000074266.18	0.730985	0.999894	-0.0401415	0.116753	5.39523	0.015229	EED
ENSG00000074319.12	0.325883	0.999894	0.128577	0.130875	6.06968	0.0340864	TSG101
ENSG00000074356.16	0.566628	0.999894	-0.084598	0.147634	4.88892	0.0362338	NCBP3
ENSG00000074370.17	0.674097	0.999894	0.0882353	0.209818	4.53278	0.0776937	ATP2A3
ENSG00000074410.13	0.946215	0.999894	0.0196657	0.291515	2.63718	0.137438	CA12
ENSG00000074416.13	0.53736	0.999894	-0.21321	0.345667	2.1232	0.108641	MGLL
ENSG00000074527.11	0.375098	0.999894	0.1861	0.209817	3.6066	0.0853637	NTN4
ENSG00000074582.12	0.276667	0.999894	-0.134346	0.123498	5.39852	0.00761934	BCS1L
ENSG00000074590.13	0.397992	0.999894	-0.186051	0.220123	3.15496	0.0929546	NUAK1
ENSG00000074603.18	0.259236	0.999894	0.149461	0.132477	4.81517	0.0165456	DPP8
ENSG00000074621.13	0.457426	0.999894	0.131433	0.176873	5.46355	0.0585651	SLC24A1
ENSG00000074657.13	0.703658	0.999894	0.0750482	0.197294	3.56877	0.0146856	ZNF532
ENSG00000074660.15	0.0458227	0.999894	-0.505929	0.253342	3.12079	0.173494	SCARF1
ENSG00000074695.5	0.89387	0.999894	-0.0249126	0.186738	5.0663	0.0599563	LMAN1
ENSG00000074696.12	0.681714	0.999894	0.0632452	0.15421	6.77425	0.0419096	HACD3
ENSG00000074755.14	0.646111	0.999894	0.0636565	0.138633	5.00324	0.0167301	ZZEF1
ENSG00000074800.13	0.792396	0.999894	-0.0345745	0.131362	9.14495	0.0181147	ENO1
ENSG00000074842.7	0.937204	0.999894	-0.00891754	0.113188	5.93616	0.0219854	MYDGF
ENSG00000074855.10	0.285859	0.999894	-0.130827	0.122583	5.27283	0.0282544	ANO8
ENSG00000074935.13	0.960893	0.999894	0.0102054	0.208134	5.16864	0.0742919	TUBE1
ENSG00000074964.16	0.330767	0.999894	0.131728	0.135443	5.227	0.0314213	ARHGEF10L
ENSG00000074966.10	0.109651	0.999894	0.746701	0.466757	2.69096	0.532782	TXK
ENSG00000075043.18	0.622844	0.999894	-0.115649	0.235143	2.68791	0.0468716	KCNQ2
ENSG00000075089.9	0.795201	0.999894	-0.0598183	0.230458	5.40357	0.0920697	ACTR6
ENSG00000075131.9	0.460918	0.999894	0.1228	0.166545	5.26307	0.051858	TIPIN
ENSG00000075142.13	0.774633	0.999894	-0.0322287	0.112562	6.71046	0.0220171	SRI
ENSG00000075151.20	0.745269	0.999894	0.0371612	0.114383	5.62035	0.0052575	EIF4G3
ENSG00000075188.8	0.275562	0.999894	-0.118621	0.108793	6.0512	0.019455	NUP37
ENSG00000075213.10	0.152695	0.999894	0.50001	0.349638	1.81436	0.280997	SEMA3A
ENSG00000075218.18	0.900275	0.999894	0.0323083	0.257819	5.06212	0.114248	GTSE1
ENSG00000075223.13	0.462162	0.999894	0.142286	0.193509	4.74212	0.0699772	SEMA3C
ENSG00000075234.16	0.91258	0.999894	-0.0165573	0.150816	4.3478	0.012521	TTC38
ENSG00000075239.13	0.365221	0.999894	-0.0941466	0.103976	6.25605	0.0117623	ACAT1
ENSG00000075240.16	0.799284	0.999894	-0.0567876	0.223332	3.91112	0.0864253	GRAMD4
ENSG00000075275.16	0.586263	0.999894	0.135212	0.248432	4.79767	0.111027	CELSR1
ENSG00000075290.7	0.249717	0.999894	-0.419158	0.364156	2.2828	0.277529	WNT8B
ENSG00000075292.18	0.843397	0.999894	-0.0447483	0.226515	5.44947	0.0885307	ZNF638
ENSG00000075303.12	0.525228	0.999894	-0.101417	0.159634	4.35049	0.0429022	SLC25A40
ENSG00000075336.11	0.0902246	0.999894	-0.281111	0.165924	5.55948	0.0697736	TIMM21
ENSG00000075391.16	0.59576	0.999894	-0.0742596	0.139979	4.55217	0.0345255	RASAL2
ENSG00000075399.13	0.0406208	0.999894	-0.554151	0.270664	3.69355	0.15303	VPS9D1
ENSG00000075407.18	0.860424	0.999894	-0.0209713	0.119267	5.71402	0.00530563	ZNF37A
ENSG00000075413.17	0.786255	0.999894	-0.0308644	0.113817	5.65078	0.00718285	MARK3
ENSG00000075415.12	0.158376	0.999894	-0.179145	0.127003	8.90839	0.0170188	SLC25A3
ENSG00000075420.12	0.814957	0.999894	0.0328591	0.140402	4.32676	0.0130952	FNDC3B
ENSG00000075426.11	0.288296	0.999894	0.172193	0.162161	6.11036	0.0535506	FOSL2
ENSG00000075539.13	0.169058	0.999894	0.228847	0.166406	5.71375	0.0624332	FRYL
ENSG00000075568.16	0.953708	0.999894	0.00739665	0.127416	4.82984	0.0166209	TMEM131
ENSG00000075618.17	0.675565	0.999894	-0.0466699	0.111511	6.42992	0.0219389	FSCN1
ENSG00000075624.13	0.890529	0.999894	0.0254571	0.184961	8.81076	0.0588316	ACTB
ENSG00000075643.5	0.627402	0.999894	-0.153832	0.316927	5.34163	0.178949	MOCOS
ENSG00000075651.15	0.720919	0.999894	0.0873105	0.244409	3.8814	0.0820622	PLD1
ENSG00000075673.11	0.373936	0.999894	0.264632	0.297632	2.59023	0.132445	ATP12A
ENSG00000075702.16	0.971192	0.999894	-0.00515071	0.142625	5.0626	0.0348793	WDR62
ENSG00000075711.20	0.909407	0.999894	-0.0139813	0.122873	5.86792	0.0259377	DLG1
ENSG00000075785.12	0.403487	0.999894	0.119142	0.142615	6.51335	0.0389224	RAB7A
ENSG00000075790.10	0.556721	0.999894	0.0756096	0.128649	5.45803	0.0159468	BCAP29
ENSG00000075826.16	0.101095	0.999894	-0.296905	0.181087	5.4236	0.0814024	SEC31B
ENSG00000075856.11	0.870248	0.999894	0.018235	0.111636	5.52628	0.00139923	SART3
ENSG00000075891.21	0.982125	0.999894	0.00467824	0.208799	3.75659	0.0644583	PAX2
ENSG00000075914.12	0.882687	0.999894	-0.0225539	0.152841	6.09952	0.0401918	EXOSC7
ENSG00000075945.12	0.304222	0.999894	0.114977	0.111909	5.73113	0.0212562	KIFAP3
ENSG00000075975.15	0.527529	0.999894	-0.0686339	0.108635	6.01471	0.00171676	MKRN2
ENSG00000076003.4	0.722525	0.999894	0.0680778	0.191722	5.6558	0.0643369	MCM6
ENSG00000076043.9	0.698103	0.999894	-0.042953	0.110737	5.79214	0.0169757	REXO2
ENSG00000076053.10	0.142585	0.999894	0.174462	0.118986	6.243	0.026445	RBM7
ENSG00000076067.11	0.525389	0.999894	0.0887967	0.139824	5.05764	0.0255392	RBMS2
ENSG00000076108.11	0.422227	0.999894	0.0937773	0.116847	5.38192	0.0116031	BAZ2A
ENSG00000076201.14	0.873034	0.999894	-0.0211736	0.132496	4.69394	0.0203618	PTPN23
ENSG00000076242.14	0.663502	0.999894	0.131808	0.302949	3.55928	0.162298	MLH1
ENSG00000076248.10	0.76649	0.999894	0.0375135	0.126321	7.23821	0.027757	UNG
ENSG00000076258.9	0.93256	0.999894	0.0251616	0.297333	2.46248	0.151735	FMO4
ENSG00000076321.10	0.588397	0.999894	0.0764394	0.141251	4.65438	0.00456094	KLHL20
ENSG00000076351.12	0.898463	0.999894	0.0208323	0.163258	4.11687	0.0458153	SLC46A1
ENSG00000076356.6	0.611363	0.999894	0.248548	0.489145	0.920903	0.247888	PLXNA2
ENSG00000076382.16	0.712259	0.999894	0.0441361	0.119667	5.1948	0.00736536	SPAG5
ENSG00000076513.16	0.822044	0.999894	0.0311883	0.138666	4.80623	0.0171941	ANKRD13A
ENSG00000076554.15	0.0670748	0.999894	0.224411	0.12255	5.69602	0.0321804	TPD52
ENSG00000076555.15	0.398308	0.999894	0.218946	0.259217	3.27352	0.128885	ACACB
ENSG00000076604.14	0.711571	0.999894	-0.0677272	0.183172	5.91522	0.0588282	TRAF4
ENSG00000076641.4	0.764869	0.999894	-0.147566	0.493377	0.546081	0.402685	PAG1
ENSG00000076650.6	0.530151	0.999894	0.106724	0.170003	4.38918	0.0387784	GPATCH1
ENSG00000076662.9	0.238565	0.999894	-0.356817	0.302751	3.13159	0.193505	ICAM3
ENSG00000076685.18	0.611656	0.999894	0.0613866	0.120909	5.31386	0.0192641	NT5C2
ENSG00000076706.15	0.743055	0.999894	0.0801418	0.244475	3.07845	0.0496076	MCAM
ENSG00000076716.8	0.563087	0.999894	0.0624121	0.10793	6.09793	0.0185886	GPC4
ENSG00000076770.14	0.944935	0.999894	0.0184775	0.267522	3.62909	0.122785	MBNL3
ENSG00000076826.9	0.924268	0.999894	0.0147616	0.155288	5.57599	0.0414013	CAMSAP3
ENSG00000076864.19	0.705814	0.999894	0.0851447	0.225558	5.78998	0.089288	RAP1GAP
ENSG00000076924.11	0.81878	0.999894	0.0342728	0.149588	6.76198	0.0386955	XAB2
ENSG00000076928.17	0.939364	0.999894	-0.0101154	0.132977	5.65251	0.0303427	ARHGEF1
ENSG00000076944.15	0.326279	0.999894	-0.109557	0.111607	5.71403	0.00870584	STXBP2
ENSG00000076984.17	0.775486	0.999894	0.034398	0.120607	5.90541	0.0252742	MAP2K7
ENSG00000077044.10	0.485282	0.999894	-0.139278	0.199586	4.20865	0.0738306	DGKD
ENSG00000077063.10	0.840894	0.999894	-0.0539349	0.268667	2.6263	0.0522059	CTTNBP2
ENSG00000077097.14	0.147807	0.999894	-0.280917	0.194095	6.88546	0.0757989	TOP2B
ENSG00000077147.14	0.588477	0.999894	-0.115757	0.21395	5.76153	0.0822993	TM9SF3
ENSG00000077150.18	0.8732	0.999894	0.033426	0.209443	5.90148	0.0755188	NFKB2
ENSG00000077152.9	0.200663	0.999894	0.135636	0.105993	6.37033	0.0134498	UBE2T
ENSG00000077157.21	0.192154	0.999894	0.355223	0.272362	3.45427	0.110508	PPP1R12B
ENSG00000077232.16	0.939555	0.999894	0.00913955	0.120528	5.97151	0.0249273	DNAJC10
ENSG00000077235.17	0.749039	0.999894	0.0578857	0.180946	5.10047	0.0570853	GTF3C1
ENSG00000077238.13	0.921398	0.999894	0.0162344	0.164527	3.88674	0.0152445	IL4R
ENSG00000077254.14	0.26453	0.999894	0.12835	0.115035	5.20477	0.0129212	USP33
ENSG00000077274.8	0.190297	0.999894	0.381154	0.291023	3.03968	0.186699	CAPN6
ENSG00000077312.8	0.700295	0.999894	0.0681986	0.177175	6.27906	0.0551419	SNRPA
ENSG00000077348.8	0.668631	0.999894	-0.0521394	0.121813	5.51305	0.0262141	EXOSC5
ENSG00000077380.15	0.288079	0.999894	0.125807	0.118424	5.33303	0.00934888	DYNC1I2
ENSG00000077454.15	0.818239	0.999894	-0.0324692	0.141287	4.49321	0.0304869	LRCH4
ENSG00000077458.12	0.818367	0.999894	0.0385364	0.167808	4.49649	0.0486978	FAM76B
ENSG00000077463.14	0.735515	0.999894	-0.0453191	0.13416	5.47665	0.031442	SIRT6
ENSG00000077514.8	0.703832	0.999894	0.0842198	0.221542	4.13214	0.0861653	POLD3
ENSG00000077549.17	0.949701	0.999894	-0.00676299	0.10721	7.13796	0.00896579	CAPZB
ENSG00000077585.13	0.533424	0.999894	-0.111953	0.179761	4.651	0.0589766	GPR137B
ENSG00000077616.10	0.0848648	0.999894	-0.777529	0.45123	1.35406	0.521773	NAALAD2
ENSG00000077684.15	0.98966	0.999894	-0.00163191	0.125917	5.12182	0.0154297	JADE1
ENSG00000077713.18	0.558939	0.999894	-0.0751543	0.128597	5.2083	0.0113207	SLC25A43
ENSG00000077721.15	0.747633	0.999894	-0.0345043	0.107235	6.01562	0.00637131	UBE2A
ENSG00000077782.19	0.298475	0.999894	-0.135182	0.130019	5.20074	0.0301436	FGFR1
ENSG00000077942.18	0.732614	0.999894	0.0546406	0.159931	3.86149	0.0142151	FBLN1
ENSG00000078018.19	0.0188782	0.999894	0.490998	0.20912	3.53571	0.143847	MAP2
ENSG00000078043.15	0.892284	0.999894	-0.0198446	0.146546	4.21011	0.0154838	PIAS2
ENSG00000078061.12	0.888805	0.999894	-0.0269556	0.192792	3.91893	0.0356888	ARAF
ENSG00000078070.12	0.751291	0.999894	0.0463477	0.146236	5.16095	0.0326901	MCCC1
ENSG00000078114.18	0.910205	0.999894	-0.0241345	0.213996	4.1977	0.0786711	NEBL
ENSG00000078124.11	0.202261	0.999894	0.192636	0.151071	4.55791	0.0343544	ACER3
ENSG00000078140.13	0.984874	0.999894	-0.00207183	0.109282	6.57178	0.0156344	UBE2K
ENSG00000078142.11	0.550308	0.999894	0.0766191	0.128276	5.17959	0.0286164	PIK3C3
ENSG00000078177.13	0.72216	0.999894	0.0591453	0.166338	5.513	0.0484306	N4BP2
ENSG00000078237.6	0.512072	0.999894	0.0979691	0.149431	5.15023	0.0268346	TIGAR
ENSG00000078246.16	0.829992	0.999894	0.024644	0.114777	5.34622	0.00162096	TULP3
ENSG00000078269.13	0.670147	0.999894	0.0616198	0.144666	4.85593	0.0175291	SYNJ2
ENSG00000078304.19	0.969981	0.999894	-0.00427074	0.113486	5.8196	0.0220835	PPP2R5C
ENSG00000078319.8	0.957096	0.999894	0.00889418	0.165324	4.41006	0.0468777	PMS2P1
ENSG00000078369.17	0.73444	0.999894	0.0377006	0.111137	7.58328	0.0162768	GNB1
ENSG00000078399.16	0.606215	0.999894	-0.0555848	0.107831	6.02832	0.0103541	HOXA9
ENSG00000078403.16	0.790803	0.999894	-0.0350469	0.132119	4.84052	0.00916804	MLLT10
ENSG00000078487.17	0.645625	0.999894	0.133659	0.290659	3.00407	0.0373367	ZCWPW1
ENSG00000078618.20	0.995568	0.999894	0.000581314	0.104652	6.68176	0.00693888	NRDC
ENSG00000078668.13	0.958728	0.999894	0.00829467	0.160284	6.51656	0.0440611	VDAC3
ENSG00000078674.17	0.249392	0.999894	0.248187	0.215472	5.3088	0.0971902	PCM1
ENSG00000078687.17	0.679393	0.999894	-0.0598028	0.144699	4.82678	0.012977	TNRC6C
ENSG00000078699.21	0.715971	0.999894	0.0549164	0.150932	5.54149	0.0399138	CBFA2T2
ENSG00000078747.13	0.892807	0.999894	0.0237841	0.176501	5.46628	0.0535664	ITCH
ENSG00000078804.12	0.964755	0.999894	0.00614723	0.139118	4.76507	0.0275704	TP53INP2
ENSG00000078808.16	0.559017	0.999894	0.0666838	0.114125	7.17695	0.0235984	SDF4
ENSG00000078900.14	0.694725	0.999894	0.103676	0.264175	4.56567	0.122708	TP73
ENSG00000078902.15	0.849944	0.999894	-0.0284063	0.150147	4.4825	0.0261585	TOLLIP
ENSG00000078967.12	0.927887	0.999894	0.0139848	0.154521	4.38034	0.024497	UBE2D4
ENSG00000079134.11	0.795002	0.999894	-0.0369431	0.142187	4.55582	0.0117832	THOC1
ENSG00000079150.17	0.712994	0.999894	0.0726691	0.197557	3.75536	0.0672886	FKBP7
ENSG00000079156.16	0.987451	0.999894	0.00278182	0.176862	5.33162	0.0536255	OSBPL6
ENSG00000079215.13	0.655931	0.999894	0.156121	0.35041	2.08371	0.178767	SLC1A3
ENSG00000079246.15	0.888916	0.999894	0.0148368	0.106223	6.96467	0.00250652	XRCC5
ENSG00000079277.19	0.532441	0.999894	0.0942675	0.151001	4.40243	0.0192596	MKNK1
ENSG00000079308.16	0.898577	0.999894	0.036379	0.285417	3.3783	0.140029	TNS1
ENSG00000079313.12	0.891057	0.999894	0.0207984	0.15185	4.35571	0.0292784	REXO1
ENSG00000079332.14	0.251455	0.999894	0.148718	0.129678	6.49619	0.0351471	SAR1A
ENSG00000079335.18	0.171477	0.999894	0.295961	0.216429	4.16593	0.105326	CDC14A
ENSG00000079387.13	0.471509	0.999894	0.18194	0.252685	4.15197	0.118914	SENP1
ENSG00000079432.7	0.988274	0.999894	0.00187865	0.127821	4.98044	0.0115224	CIC
ENSG00000079435.9	0.994367	0.999894	0.00136809	0.193765	3.78143	0.0500063	LIPE
ENSG00000079459.12	0.962976	0.999894	-0.00895879	0.192994	6.9491	0.0638747	FDFT1
ENSG00000079462.7	0.499522	0.999894	0.0739377	0.109498	5.91103	0.0158372	PAFAH1B3
ENSG00000079482.12	0.298575	0.999894	0.261622	0.251683	2.65526	0.0538807	OPHN1
ENSG00000079616.12	0.566523	0.999894	0.0630633	0.110024	6.97762	0.0190703	KIF22
ENSG00000079691.17	0.639926	0.999894	0.0598122	0.127858	4.66543	0.0138512	LRRC16A
ENSG00000079739.15	0.803697	0.999894	-0.0263172	0.105877	6.74186	0.0140378	PGM1
ENSG00000079785.14	0.844006	0.999894	0.0209412	0.106424	7.13963	0.017186	DDX1
ENSG00000079805.16	0.788163	0.999894	-0.0341079	0.126938	5.6688	0.0279551	DNM2
ENSG00000079819.17	0.0263361	0.999894	0.258837	0.116529	6.4454	0.0310229	EPB41L2
ENSG00000079931.14	0.548618	0.999894	-0.276177	0.460425	2.43008	0.375275	MOXD1
ENSG00000079950.13	0.42246	0.999894	-0.102579	0.127878	5.26356	0.0292553	STX7
ENSG00000079974.17	0.285996	0.999894	-0.127634	0.119625	6.06639	0.0254712	RABL2B
ENSG00000079999.13	0.834697	0.999894	0.02739	0.131252	6.08255	0.0297467	KEAP1
ENSG00000080031.9	0.568308	0.999894	0.110074	0.192928	3.46279	0.0224967	PTPRH
ENSG00000080189.14	0.89234	0.999894	0.0162822	0.120302	5.33663	0.0212622	SLC35C2
ENSG00000080200.9	0.561835	0.999894	0.109565	0.188866	3.75281	0.0282726	CRYBG3
ENSG00000080298.15	0.629204	0.999894	0.138171	0.28616	2.60925	0.103035	RFX3
ENSG00000080345.17	0.253024	0.999894	0.185086	0.161925	6.12069	0.0547356	RIF1
ENSG00000080371.5	0.907839	0.999894	0.0144333	0.124678	5.01677	0.013217	RAB21
ENSG00000080503.21	0.958543	0.999894	0.0125175	0.240803	3.44423	0.0883949	SMARCA2
ENSG00000080546.13	0.877086	0.999894	-0.0660167	0.42684	4.54822	0.313575	SESN1
ENSG00000080561.13	0.73594	0.999894	0.0683253	0.202604	3.80528	0.0717028	MID2
ENSG00000080573.6	0.906157	0.999894	-0.0478495	0.405893	1.65284	0.243065	COL5A3
ENSG00000080603.16	0.659588	0.999894	0.0771591	0.17517	6.97631	0.054303	SRCAP
ENSG00000080608.9	0.610306	0.999894	0.0722948	0.141856	4.22591	0.00966566	PUM3
ENSG00000080802.18	0.313934	0.999894	0.118777	0.117951	5.51344	0.0155528	CNOT4
ENSG00000080815.18	0.381884	0.999894	0.110313	0.126154	4.84274	0.0196198	PSEN1
ENSG00000080819.6	0.49572	0.999894	-0.0728285	0.106906	7.11453	0.00938458	CPOX
ENSG00000080822.16	0.917688	0.999894	0.0220829	0.213679	7.29021	0.0784115	CLDND1
ENSG00000080823.21	0.505919	0.999894	0.143277	0.215387	3.45641	0.0805172	MOK
ENSG00000080824.18	0.994825	0.999894	0.000849201	0.13093	8.2407	0.0293878	HSP90AA1
ENSG00000080839.11	0.16282	0.999894	0.390127	0.279531	4.58528	0.177436	RBL1
ENSG00000080845.17	0.22906	0.999894	0.140322	0.116664	5.90935	0.011497	DLGAP4
ENSG00000080854.14	0.422818	0.999894	-0.215528	0.268892	3.06609	0.065224	IGSF9B
ENSG00000080947.14	0.400423	0.999894	-0.378536	0.450174	2.7825	0.225898	CROCCP3
ENSG00000080986.12	0.495737	0.999894	0.19696	0.289132	4.69352	0.154394	NDC80
ENSG00000081014.10	0.859197	0.999894	-0.0473327	0.266819	5.0547	0.122684	AP4E1
ENSG00000081019.13	0.814625	0.999894	0.0323986	0.138182	5.5578	0.00671896	RSBN1
ENSG00000081026.18	0.394764	0.999894	0.114725	0.13481	4.83767	0.0180797	MAGI3
ENSG00000081041.8	0.95707	0.999894	0.0255219	0.474112	0.878845	0.385527	CXCL2
ENSG00000081052.11	0.831016	0.999894	-0.0267726	0.125458	5.13286	0.0062598	COL4A4
ENSG00000081059.19	0.689694	0.999894	0.104394	0.261461	4.30361	0.120306	TCF7
ENSG00000081087.14	0.476999	0.999894	0.205194	0.288543	3.57628	0.154756	OSTM1
ENSG00000081148.11	0.753967	0.999894	-0.101466	0.323745	2.39526	0.0457474	IMPG2
ENSG00000081154.11	0.777849	0.999894	-0.0439085	0.155636	6.7237	0.0420754	PCNP
ENSG00000081177.18	0.792254	0.999894	-0.0311975	0.118448	6.17343	0.00550513	EXD2
ENSG00000081181.7	0.311817	0.999894	-0.182609	0.180548	4.37313	0.065409	ARG2
ENSG00000081189.14	0.103378	0.999894	0.450299	0.276479	3.84424	0.188975	MEF2C
ENSG00000081307.12	0.972404	0.999894	-0.00436063	0.126056	5.20619	0.0196357	UBA5
ENSG00000081320.10	0.703636	0.999894	-0.0712441	0.187279	3.36008	0.0118216	STK17B
ENSG00000081377.16	0.953084	0.999894	0.0076523	0.130064	4.60903	0.00911615	CDC14B
ENSG00000081386.12	0.761013	0.999894	-0.0477195	0.156894	4.5144	0.0204718	ZNF510
ENSG00000081692.12	0.701091	0.999894	-0.0809722	0.210948	4.94557	0.0781577	JMJD4
ENSG00000081721.11	0.559902	0.999894	-0.084547	0.145024	4.96114	0.0380971	DUSP12
ENSG00000081760.16	0.920289	0.999894	-0.0151911	0.151805	5.15682	0.0395711	AACS
ENSG00000081791.8	0.208091	0.999894	-0.142394	0.113116	5.86618	0.0146837	KIAA0141
ENSG00000081870.11	0.411863	0.999894	0.160109	0.195108	5.64943	0.0725821	HSPB11
ENSG00000081913.13	0.297525	0.999894	0.227541	0.21842	3.20268	0.0260609	PHLPP1
ENSG00000081923.11	0.433539	0.999894	0.218908	0.279522	2.98764	0.147633	ATP8B1
ENSG00000082014.16	0.612426	0.999894	-0.0606362	0.119689	5.18248	0.0106489	SMARCD3
ENSG00000082068.8	0.995776	0.999894	-0.000753028	0.142225	5.03348	0.0283582	WDR70
ENSG00000082146.12	0.741506	0.999894	0.0548354	0.166238	4.24096	0.0400746	STRADB
ENSG00000082153.17	0.653266	0.999894	-0.0542344	0.120727	6.93175	0.0258263	BZW1
ENSG00000082196.20	0.636882	0.999894	-0.193945	0.410846	2.45134	0.142687	C1QTNF3
ENSG00000082212.11	0.955979	0.999894	0.00642289	0.116357	5.56614	0.0219498	ME2
ENSG00000082213.17	0.879795	0.999894	0.0212096	0.140248	4.82419	0.013131	C5orf22
ENSG00000082258.12	0.493134	0.999894	0.103389	0.150859	4.27443	0.0416116	CCNT2
ENSG00000082269.16	0.278512	0.999894	0.193612	0.178663	4.84139	0.065431	FAM135A
ENSG00000082438.15	0.807507	0.999894	-0.0692418	0.284193	2.65453	0.0369249	COBLL1
ENSG00000082458.11	0.490947	0.999894	0.131596	0.19105	6.74287	0.0675195	DLG3
ENSG00000082512.14	0.449433	0.999894	0.113863	0.15054	4.92478	0.0201147	TRAF5
ENSG00000082515.17	0.578111	0.999894	0.063947	0.114983	7.23092	0.018475	MRPL22
ENSG00000082516.8	0.894649	0.999894	-0.0177738	0.134219	4.36297	0.0187894	GEMIN5
ENSG00000082641.15	0.646872	0.999894	0.0741315	0.16182	6.27449	0.0464597	NFE2L1
ENSG00000082701.14	0.798832	0.999894	-0.0309769	0.121545	5.49874	0.0255998	GSK3B
ENSG00000082781.11	0.44737	0.999894	-0.118061	0.155383	5.67723	0.0453716	ITGB5
ENSG00000082805.19	0.929671	0.999894	-0.0117392	0.133009	5.36659	0.0225044	ERC1
ENSG00000082898.16	0.461753	0.999894	0.0765491	0.104012	6.20717	0.0125931	XPO1
ENSG00000082996.19	0.898344	0.999894	0.0162552	0.127239	5.20736	0.0106517	RNF13
ENSG00000083093.9	0.977837	0.999894	-0.00531631	0.191369	3.96695	0.0627889	PALB2
ENSG00000083097.14	0.150982	0.999894	0.35229	0.245315	5.12295	0.138625	DOPEY1
ENSG00000083099.10	0.960049	0.999894	0.0171519	0.342408	4.95199	0.201072	LYRM2
ENSG00000083123.14	0.846541	0.999894	0.0358415	0.185196	3.47176	0.0545892	BCKDHB
ENSG00000083168.9	0.0169725	0.999894	0.284111	0.119009	6.11709	0.0345097	KAT6A
ENSG00000083223.17	0.698242	0.999894	0.0489105	0.126157	5.46672	0.013146	ZCCHC6
ENSG00000083290.19	0.787643	0.999894	0.0653624	0.242647	3.04826	0.0946472	ULK2
ENSG00000083307.10	0.675388	0.999894	0.0768749	0.183575	3.77078	0.0124245	GRHL2
ENSG00000083312.17	0.953207	0.999894	-0.0100519	0.171302	5.50999	0.0503333	TNPO1
ENSG00000083444.16	0.303652	0.999894	0.142886	0.138909	6.51681	0.0389116	PLOD1
ENSG00000083454.21	0.85919	0.999894	0.0276324	0.155759	4.76743	0.032862	P2RX5
ENSG00000083457.11	0.0694809	0.999894	-0.227749	0.125462	5.15789	0.0309944	ITGAE
ENSG00000083520.14	0.371306	0.999894	0.0970824	0.10859	7.37192	0.0156024	DIS3
ENSG00000083535.15	0.699618	0.999894	0.0672976	0.17442	4.21435	0.0076758	PIBF1
ENSG00000083544.13	0.893422	0.999894	-0.0172825	0.128997	5.6067	0.0286116	TDRD3
ENSG00000083635.7	0.51874	0.999894	0.0721247	0.111771	5.76578	0.0157632	NUFIP1
ENSG00000083642.18	0.0391432	0.999894	0.305641	0.148177	4.55249	0.0569703	PDS5B
ENSG00000083720.12	0.978628	0.999894	-0.00729297	0.272242	5.1816	0.127071	OXCT1
ENSG00000083750.12	0.377365	0.999894	-0.162168	0.183706	4.01126	0.04484	RRAGB
ENSG00000083799.17	0.876541	0.999894	-0.026184	0.168542	5.16934	0.0488928	CYLD
ENSG00000083807.9	0.140504	0.999894	-0.223576	0.151688	5.44623	0.0537262	SLC27A5
ENSG00000083812.11	0.689772	0.999894	-0.12633	0.316486	4.64261	0.176268	ZNF324
ENSG00000083817.8	0.319661	0.999894	0.278781	0.280138	4.20165	0.156738	ZNF416
ENSG00000083828.15	0.45822	0.999894	0.19692	0.265469	3.19302	0.0788361	ZNF586
ENSG00000083838.15	0.766002	0.999894	-0.0567831	0.190798	4.3689	0.063328	ZNF446
ENSG00000083844.10	0.841619	0.999894	0.0344086	0.172196	3.8669	0.00939992	ZNF264
ENSG00000083845.8	0.093658	0.999894	-0.232521	0.138702	9.48096	0.0483782	RPS5
ENSG00000083857.13	0.367104	0.999894	0.109001	0.120855	6.56341	0.0284335	FAT1
ENSG00000083896.12	0.603335	0.999894	0.0581008	0.111816	5.52626	0.0048171	YTHDC1
ENSG00000083937.8	0.893074	0.999894	0.0181174	0.134787	5.79574	0.0312381	CHMP2B
ENSG00000084070.11	0.340065	0.999894	0.107352	0.112524	6.0292	0.0131336	SMAP2
ENSG00000084072.16	0.729665	0.999894	0.0364735	0.105545	6.24389	0.0159681	PPIE
ENSG00000084073.8	0.551368	0.999894	-0.0821075	0.137831	4.7657	0.0344931	ZMPSTE24
ENSG00000084090.13	0.808854	0.999894	-0.025092	0.103727	6.25145	0.00556677	STARD7
ENSG00000084092.6	0.567903	0.999894	-0.0987186	0.172844	6.83395	0.0539988	NOA1
ENSG00000084093.15	0.648327	0.999894	0.0585565	0.128389	4.82039	0.00837541	REST
ENSG00000084112.14	0.615255	0.999894	0.0868272	0.172761	4.63956	0.0533189	SSH1
ENSG00000084207.15	0.901811	0.999894	-0.0208738	0.169191	8.03845	0.0491967	GSTP1
ENSG00000084234.16	0.86884	0.999894	0.0170046	0.102976	6.38449	0.0117248	APLP2
ENSG00000084444.13	0.948841	0.999894	-0.0079624	0.124097	5.00412	0.0105479	FAM234B
ENSG00000084463.7	0.277084	0.999894	0.131191	0.120703	5.15625	0.0254377	WBP11
ENSG00000084623.11	0.326324	0.999894	-0.106112	0.108107	7.39582	0.0146639	EIF3I
ENSG00000084628.9	0.751535	0.999894	-0.132216	0.417592	1.14275	0.0871819	NKAIN1
ENSG00000084636.17	0.517734	0.999894	-0.190522	0.294542	2.61239	0.0267458	COL16A1
ENSG00000084652.15	0.398579	0.999894	0.0895347	0.106064	6.852	0.0067739	TXLNA
ENSG00000084676.15	0.13345	0.999894	0.227746	0.151766	5.69145	0.0543045	NCOA1
ENSG00000084693.15	0.490152	0.999894	-0.0805339	0.116704	5.75635	0.0252015	AGBL5
ENSG00000084710.13	0.473612	0.999894	0.147999	0.206526	3.26363	0.037239	EFR3B
ENSG00000084731.14	0.624848	0.999894	0.0964928	0.19733	4.86082	0.0508897	KIF3C
ENSG00000084733.10	0.432589	0.999894	0.0854265	0.108856	7.15826	0.0185869	RAB10
ENSG00000084754.10	0.220529	0.999894	-0.128616	0.104982	6.0801	0.00940029	HADHA
ENSG00000084764.10	0.521658	0.999894	-0.0913661	0.142583	4.52258	0.0350093	MAPRE3
ENSG00000084774.13	0.659469	0.999894	-0.053403	0.121192	5.25519	0.00910571	CAD
ENSG00000085063.14	0.98788	0.999894	0.00162052	0.106674	6.28196	0.0191748	CD59
ENSG00000085117.11	0.98118	0.999894	0.00655185	0.277742	3.9344	0.132253	CD82
ENSG00000085185.15	0.974381	0.999894	0.00399397	0.124368	6.09815	0.0265199	BCORL1
ENSG00000085224.21	0.576008	0.999894	0.101554	0.181598	4.69503	0.0590276	ATRX
ENSG00000085231.13	0.732119	0.999894	0.0639334	0.186771	5.75893	0.0609682	AK6
ENSG00000085274.15	0.32981	0.999894	-0.151043	0.154996	5.94938	0.0477018	MYNN
ENSG00000085276.17	0.241785	0.999894	-0.333832	0.285195	2.9403	0.0730676	MECOM
ENSG00000085365.17	0.710524	0.999894	0.0413115	0.111306	6.01939	0.0194996	SCAMP1
ENSG00000085377.13	0.775873	0.999894	-0.0299158	0.105078	6.57215	0.00528301	PREP
ENSG00000085382.11	0.323803	0.999894	0.193704	0.19632	5.06812	0.0767915	HACE1
ENSG00000085415.15	0.537343	0.999894	-0.0692416	0.112253	5.63145	0.0178492	SEH1L
ENSG00000085433.15	0.81354	0.999894	-0.0428022	0.181472	5.39575	0.0569783	WDR47
ENSG00000085449.14	0.618269	0.999894	-0.0649816	0.130405	4.6374	0.0230621	WDFY1
ENSG00000085465.12	0.719271	0.999894	-0.108798	0.302693	2.39619	0.16045	OVGP1
ENSG00000085491.15	0.829117	0.999894	-0.0354988	0.164472	6.14022	0.0467332	SLC25A24
ENSG00000085511.19	0.655261	0.999894	-0.0670654	0.150214	4.36227	0.0293338	MAP3K4
ENSG00000085552.16	0.788078	0.999894	0.0961345	0.357634	4.977	0.221901	IGSF9
ENSG00000085563.14	0.504675	0.999894	0.239869	0.359541	2.05341	0.131853	ABCB1
ENSG00000085644.13	0.214246	0.999894	-0.175312	0.141156	5.00398	0.0377257	ZNF213
ENSG00000085662.13	0.57793	0.999894	0.130655	0.234817	3.13064	0.0627698	AKR1B1
ENSG00000085719.12	0.538089	0.999894	-0.090185	0.146474	5.5561	0.0391033	CPNE3
ENSG00000085721.12	0.918466	0.999894	0.0108402	0.105897	6.87915	0.0115329	RRN3
ENSG00000085733.15	0.252885	0.999894	-0.120167	0.105099	6.44364	0.00735239	CTTN
ENSG00000085741.12	0.319345	0.999894	0.413144	0.414884	1.73809	0.120946	WNT11
ENSG00000085760.14	0.873278	0.999894	0.0176096	0.110408	5.4669	0.00292763	MTIF2
ENSG00000085788.13	0.0923605	0.999894	0.220865	0.131227	5.39947	0.0238837	DDHD2
ENSG00000085831.15	0.578872	0.999894	-0.090458	0.162978	4.59039	0.0235902	TTC39A
ENSG00000085832.16	0.68477	0.999894	0.0495946	0.122165	5.03553	0.0123877	EPS15
ENSG00000085840.12	0.332728	0.999894	0.205974	0.212644	5.88982	0.0896372	ORC1
ENSG00000085871.8	0.0368265	0.999894	0.292267	0.139996	4.7533	0.0500528	MGST2
ENSG00000085872.14	0.928599	0.999894	0.0112595	0.125654	5.96919	0.0271032	CHERP
ENSG00000085978.21	0.874319	0.999894	-0.0206595	0.130612	4.92132	0.0108965	ATG16L1
ENSG00000085982.13	0.746849	0.999894	0.0527804	0.16351	4.25958	0.046628	USP40
ENSG00000085998.13	0.413215	0.999894	-0.0889426	0.108699	5.83497	0.0186156	POMGNT1
ENSG00000085999.11	0.36592	0.999894	0.141227	0.1562	4.41627	0.044614	RAD54L
ENSG00000086015.20	0.98008	0.999894	0.00320716	0.128446	4.78865	0.0135035	MAST2
ENSG00000086061.15	0.13339	0.999894	0.291671	0.194335	6.16779	0.089048	DNAJA1
ENSG00000086062.12	0.693529	0.999894	0.0414855	0.105274	6.35553	0.00517883	B4GALT1
ENSG00000086102.18	0.515843	0.999894	0.0871146	0.134071	6.18783	0.0329824	NFX1
ENSG00000086189.9	0.997775	0.999894	0.000405074	0.145269	5.82542	0.0361769	DIMT1
ENSG00000086200.16	0.940733	0.999894	0.0109671	0.147508	4.33885	0.0151525	IPO11
ENSG00000086232.12	0.63434	0.999894	-0.0523544	0.110074	6.38102	0.0187808	EIF2AK1
ENSG00000086289.11	0.751528	0.999894	0.0621924	0.196423	3.84597	0.0672458	EPDR1
ENSG00000086300.15	0.364035	0.999894	-0.149608	0.16482	4.95178	0.0529649	SNX10
ENSG00000086475.14	0.408337	0.999894	-0.0944037	0.114176	6.52242	0.019436	SEPHS1
ENSG00000086504.15	0.827583	0.999894	0.0319606	0.146741	5.95227	0.0372054	MRPL28
ENSG00000086544.2	0.763202	0.999894	0.0495133	0.164344	4.83978	0.0470016	ITPKC
ENSG00000086570.12	0.956137	0.999894	-0.0264592	0.481063	1.51086	0.237008	FAT2
ENSG00000086589.11	0.555663	0.999894	0.0628612	0.106672	5.90946	0.00745108	RBM22
ENSG00000086598.10	0.9645	0.999894	0.00495917	0.111423	7.55876	0.011425	TMED2
ENSG00000086619.13	0.70417	0.999894	0.0989637	0.260639	3.90289	0.119254	ERO1B
ENSG00000086666.18	0.541132	0.999894	0.071641	0.117232	6.08902	0.0250266	ZFAND6
ENSG00000086696.10	0.374568	0.999894	0.440702	0.496314	0.141824	0.161442	HSD17B2
ENSG00000086712.12	0.325012	0.999894	0.103885	0.105552	6.54309	0.0176663	TXLNG
ENSG00000086730.16	0.672341	0.999894	0.0922243	0.218057	3.80132	0.0839423	LAT2
ENSG00000086758.15	0.368523	0.999894	0.14391	0.160035	5.63758	0.049822	HUWE1
ENSG00000086827.8	0.983817	0.999894	0.00370328	0.182576	5.94081	0.057148	ZW10
ENSG00000086848.14	0.325346	0.999894	0.135819	0.138093	4.62557	0.012694	ALG9
ENSG00000087008.15	0.898573	0.999894	-0.0198269	0.155548	4.53031	0.0158439	ACOX3
ENSG00000087053.18	0.702711	0.999894	-0.0512967	0.134403	4.55315	0.00260828	MTMR2
ENSG00000087074.7	0.779873	0.999894	-0.079813	0.285572	6.41391	0.141623	PPP1R15A
ENSG00000087076.8	0.189452	0.999894	-0.409486	0.31206	2.6241	0.0561025	HSD17B14
ENSG00000087077.12	0.723096	0.999894	-0.0372674	0.105179	6.36279	0.00720566	TRIP6
ENSG00000087085.13	0.69205	0.999894	0.111481	0.281464	2.80994	0.129087	ACHE
ENSG00000087086.14	0.96447	0.999894	-0.029055	0.652264	10.2476	0.729582	FTL
ENSG00000087087.18	0.710721	0.999894	0.0649614	0.175151	5.63853	0.0537963	SRRT
ENSG00000087088.19	0.716741	0.999894	-0.0915012	0.252196	6.49073	0.111426	BAX
ENSG00000087095.12	0.903936	0.999894	0.0190655	0.157971	4.37752	0.0257666	NLK
ENSG00000087111.20	0.674015	0.999894	0.0532929	0.126694	4.92786	0.010386	PIGS
ENSG00000087116.14	0.457316	0.999894	0.19984	0.268865	3.36631	0.114382	ADAMTS2
ENSG00000087152.15	0.805505	0.999894	-0.0291042	0.1182	5.34187	0.00747404	ATXN7L3
ENSG00000087157.18	0.63334	0.999894	-0.0588932	0.123458	5.17699	0.0164917	PGS1
ENSG00000087191.12	0.902487	0.999894	-0.0133088	0.108626	7.36099	0.015517	PSMC5
ENSG00000087206.16	0.428089	0.999894	-0.109343	0.137978	4.95442	0.0309383	UIMC1
ENSG00000087253.12	0.874319	0.999894	-0.0310869	0.196535	4.00231	0.0168356	LPCAT2
ENSG00000087263.16	0.993362	0.999894	-0.000998142	0.119972	5.21649	0.0049583	OGFOD1
ENSG00000087266.15	0.402211	0.999894	-0.119168	0.14226	4.55833	0.0168667	SH3BP2
ENSG00000087269.15	0.877518	0.999894	0.0246799	0.160139	6.81128	0.0441359	NOP14
ENSG00000087274.16	0.676464	0.999894	0.0620422	0.148678	6.26521	0.0389941	ADD1
ENSG00000087299.11	0.934564	0.999894	0.0121317	0.147759	4.3981	0.0283338	L2HGDH
ENSG00000087301.8	0.467232	0.999894	-0.203251	0.279579	2.21057	0.0475867	TXNDC16
ENSG00000087302.8	0.966574	0.999894	-0.00447455	0.106777	6.93813	0.0143322	C14orf166
ENSG00000087338.4	0.695978	0.999894	-0.0568547	0.1455	4.34547	0.011691	GMCL1
ENSG00000087365.15	0.396653	0.999894	0.0899929	0.106172	7.0811	0.0209809	SF3B2
ENSG00000087448.9	0.815872	0.999894	0.0392519	0.168566	4.82932	0.0491509	KLHL42
ENSG00000087460.23	0.739191	0.999894	-0.0389351	0.116948	8.25139	0.00275781	GNAS
ENSG00000087470.17	0.906913	0.999894	0.0127702	0.10921	5.69691	0.00129043	DNM1L
ENSG00000087502.17	0.0382224	0.999894	0.242262	0.116896	5.62681	0.0214476	ERGIC2
ENSG00000087510.6	0.759448	0.999894	-0.103644	0.338478	4.40675	0.199471	TFAP2C
ENSG00000087586.17	0.885007	0.999894	-0.0264642	0.182985	6.52935	0.0576006	AURKA
ENSG00000087842.10	0.941341	0.999894	-0.0312619	0.424845	5.33509	0.309696	PIR
ENSG00000087884.14	0.720544	0.999894	0.0623201	0.174209	4.02547	0.045686	AAMDC
ENSG00000087903.12	0.22266	0.999894	0.272721	0.223636	3.12021	0.0383695	RFX2
ENSG00000087995.15	0.927768	0.999894	-0.0150226	0.165715	6.4598	0.0471411	METTL2A
ENSG00000088002.11	0.547451	0.999894	0.132698	0.220582	3.50509	0.0371626	SULT2B1
ENSG00000088035.15	0.961053	0.999894	-0.00755518	0.154719	4.60848	0.0410526	ALG6
ENSG00000088038.17	0.759211	0.999894	0.0405763	0.132378	6.61521	0.0305116	CNOT3
ENSG00000088179.8	0.384372	0.999894	0.186896	0.214855	4.28922	0.0891157	PTPN4
ENSG00000088205.12	0.545103	0.999894	0.0650683	0.107531	6.3299	0.0117722	DDX18
ENSG00000088247.16	0.974816	0.999894	0.00390182	0.123596	7.50581	0.0261917	KHSRP
ENSG00000088256.8	0.914325	0.999894	0.0134248	0.124783	5.16429	0.0244546	GNA11
ENSG00000088280.18	0.335497	0.999894	-0.152664	0.158513	4.15207	0.022825	ASAP3
ENSG00000088298.12	0.861651	0.999894	-0.0194018	0.11133	5.72145	0.00121263	EDEM2
ENSG00000088305.18	0.763483	0.999894	0.0330335	0.109779	5.94223	0.0166508	DNMT3B
ENSG00000088325.15	0.279025	0.999894	0.131854	0.121803	7.98774	0.0304005	TPX2
ENSG00000088340.15	0.639185	0.999894	0.170033	0.362669	3.72115	0.233738	FER1L4
ENSG00000088356.5	0.609807	0.999894	-0.0559474	0.109626	5.88534	0.0128512	PDRG1
ENSG00000088367.21	0.269913	0.999894	0.140105	0.126991	5.30352	0.0247894	EPB41L1
ENSG00000088386.16	0.196925	0.999894	0.411653	0.319021	2.54273	0.222887	SLC15A1
ENSG00000088387.18	0.642957	0.999894	0.0678996	0.146472	5.99015	0.0366629	DOCK9
ENSG00000088448.14	0.43978	0.999894	-0.146894	0.190137	6.519	0.0681403	ANKRD10
ENSG00000088451.10	0.78789	0.999894	0.0470687	0.174943	5.08944	0.0530988	TGDS
ENSG00000088538.12	0.209011	0.999894	0.1403	0.111678	5.71936	0.0173344	DOCK3
ENSG00000088543.14	0.721838	0.999894	-0.0615054	0.172766	3.92089	0.0305138	C3orf18
ENSG00000088682.13	0.673526	0.999894	0.0455633	0.108146	5.93317	0.00250646	COQ9
ENSG00000088726.15	0.832803	0.999894	0.0689341	0.326534	4.24138	0.184143	TMEM40
ENSG00000088727.12	0.794543	0.999894	-0.0430287	0.165231	4.42204	0.0473309	KIF9
ENSG00000088756.12	0.899725	0.999894	0.0616451	0.489212	0.225677	0.0241187	ARHGAP28
ENSG00000088766.11	0.948826	0.999894	-0.00761704	0.11868	5.70929	0.0241622	CRLS1
ENSG00000088808.16	0.744568	0.999894	0.0749744	0.230117	3.33039	0.0399405	PPP1R13B
ENSG00000088812.17	0.987568	0.999894	0.00167646	0.107595	6.64702	0.0123794	ATRN
ENSG00000088826.17	0.754444	0.999894	-0.0816803	0.261139	5.16816	0.11881	SMOX
ENSG00000088832.15	0.844839	0.999894	0.0214623	0.109665	7.54892	0.0180369	FKBP1A
ENSG00000088833.17	0.446181	0.999894	0.105669	0.13871	5.8386	0.0361737	NSFL1C
ENSG00000088836.12	0.389511	0.999894	0.129808	0.150851	5.45455	0.0438248	SLC4A11
ENSG00000088854.12	0.65697	0.999894	0.0595476	0.134086	4.67001	0.0147326	C20orf194
ENSG00000088876.11	0.453276	0.999894	0.114182	0.152249	5.12245	0.0232635	ZNF343
ENSG00000088881.20	0.274112	0.999894	-0.208561	0.190703	4.33762	0.0329405	EBF4
ENSG00000088882.7	0.833299	0.999894	-0.0786587	0.373724	2.13651	0.150728	CPXM1
ENSG00000088888.17	0.655271	0.999894	-0.0501715	0.112378	7.86655	0.0114184	MAVS
ENSG00000088899.14	0.953406	0.999894	-0.00987963	0.169085	4.85412	0.0490389	RP5-1187M17.10
ENSG00000088930.7	0.970537	0.999894	0.00416918	0.112881	7.9188	0.00486835	XRN2
ENSG00000088970.15	0.867188	0.999894	-0.0251368	0.150312	4.89644	0.0389124	KIZ
ENSG00000088986.10	0.902161	0.999894	0.0198773	0.161694	7.06294	0.0449329	DYNLL1
ENSG00000088992.17	0.74399	0.999894	0.0563107	0.172428	4.5437	0.0518743	TESC
ENSG00000089006.16	0.515358	0.999894	-0.0700241	0.107644	6.85393	0.00731653	SNX5
ENSG00000089009.15	0.112643	0.999894	-0.21594	0.136117	9.36765	0.0362492	RPL6
ENSG00000089022.13	0.844535	0.999894	0.0223485	0.113967	5.70836	0.000981579	MAPKAPK5
ENSG00000089041.16	0.648324	0.999894	0.110438	0.242139	2.9777	0.0979807	P2RX7
ENSG00000089048.14	0.914888	0.999894	0.0116281	0.1088	6.42831	0.0140604	ESF1
ENSG00000089050.15	0.517195	0.999894	0.164311	0.253693	4.04134	0.118046	RBBP9
ENSG00000089053.12	0.931642	0.999894	0.00931654	0.10861	6.7692	0.00870145	ANAPC5
ENSG00000089057.14	0.857348	0.999894	0.0231431	0.128751	4.86749	0.00411999	SLC23A2
ENSG00000089060.11	0.804836	0.999894	-0.0320366	0.129654	5.26167	0.007356	SLC8B1
ENSG00000089063.14	0.976063	0.999894	-0.00325307	0.108417	7.20816	0.00507342	TMEM230
ENSG00000089091.16	0.674608	0.999894	0.129406	0.308232	3.84849	0.167654	DZANK1
ENSG00000089094.17	0.466942	0.999894	0.153088	0.210441	5.54155	0.0826142	KDM2B
ENSG00000089116.3	0.690669	0.999894	-0.0902339	0.226748	3.05693	0.0218895	LHX5
ENSG00000089123.15	0.754106	0.999894	0.0468757	0.149653	4.46442	0.0271011	TASP1
ENSG00000089154.10	0.875944	0.999894	-0.0186633	0.11955	5.20248	0.0233351	GCN1
ENSG00000089157.15	0.0176345	0.999894	-0.363876	0.153327	10.0579	0.0627036	RPLP0
ENSG00000089159.16	0.916899	0.999894	-0.0109718	0.105154	6.55142	0.00682233	PXN
ENSG00000089163.4	0.998272	0.999894	-0.000702498	0.324447	2.71722	0.180456	SIRT4
ENSG00000089177.18	0.438396	0.999894	0.160189	0.206721	4.81665	0.0730413	KIF16B
ENSG00000089195.14	0.442528	0.999894	0.0973674	0.126792	5.57401	0.0302679	TRMT6
ENSG00000089220.4	0.307415	0.999894	-0.114822	0.112497	7.87911	0.0208727	PEBP1
ENSG00000089234.15	0.261373	0.999894	0.128709	0.114596	5.58816	0.00872898	BRAP
ENSG00000089248.6	0.697387	0.999894	0.0423794	0.108986	7.48017	0.00404573	ERP29
ENSG00000089250.18	0.315554	0.999894	-0.485266	0.483508	1.56367	0.397714	NOS1
ENSG00000089280.18	0.945037	0.999894	0.0378787	0.549439	7.28935	0.517925	FUS
ENSG00000089289.15	0.289048	0.999894	-0.134434	0.126799	6.94421	0.0327258	IGBP1
ENSG00000089327.14	0.351884	0.999894	0.0988562	0.106189	6.70663	0.0211806	FXYD5
ENSG00000089335.20	0.686731	0.999894	-0.15774	0.391128	4.66346	0.269363	ZNF302
ENSG00000089351.14	0.94205	0.999894	0.0166786	0.229436	5.67022	0.0903207	GRAMD1A
ENSG00000089356.17	0.635127	0.999894	0.0993936	0.20946	5.04819	0.0780344	FXYD3
ENSG00000089472.16	0.421614	0.999894	0.358941	0.446652	2.53669	0.251499	HEPH
ENSG00000089486.16	0.898524	0.999894	-0.0258714	0.202872	3.99692	0.0707463	CDIP1
ENSG00000089505.17	0.431637	0.999894	0.220488	0.280379	2.7589	0.0665107	CMTM1
ENSG00000089597.16	0.837532	0.999894	0.0217139	0.105895	7.17921	0.0187089	GANAB
ENSG00000089639.10	0.797111	0.999894	-0.0463597	0.180326	3.85073	0.0226679	GMIP
ENSG00000089682.16	0.599832	0.999894	0.0729929	0.139129	4.64922	0.0274325	RBM41
ENSG00000089685.14	0.766319	0.999894	0.0320851	0.10796	5.6716	0.0176111	BIRC5
ENSG00000089693.10	0.961247	0.999894	0.00526695	0.108399	7.43759	0.0065221	MLF2
ENSG00000089723.9	0.358986	0.999894	0.163887	0.178663	4.88825	0.0623945	OTUB2
ENSG00000089737.15	0.0902476	0.999894	0.197623	0.116654	7.70209	0.0344867	DDX24
ENSG00000089775.11	0.592061	0.999894	-0.0808961	0.150967	4.72732	0.0346259	ZBTB25
ENSG00000089818.16	0.853525	0.999894	-0.0236717	0.128216	4.72978	0.0160753	NECAP1
ENSG00000089820.15	0.668725	0.999894	-0.0626893	0.146505	5.21462	0.0379177	ARHGAP4
ENSG00000089847.12	0.809314	0.999894	0.0546892	0.226633	3.73256	0.0268382	ANKRD24
ENSG00000089876.11	0.912416	0.999894	-0.0118564	0.107793	6.74416	0.00727802	DHX32
ENSG00000089902.9	0.807587	0.999894	0.0427787	0.175654	3.74105	0.0167025	RCOR1
ENSG00000089916.17	0.572009	0.999894	-0.0753533	0.133346	4.9314	0.017246	GPATCH2L
ENSG00000090006.17	0.505135	0.999894	-0.0745477	0.111861	5.89132	0.0228714	LTBP4
ENSG00000090013.9	0.690754	0.999894	0.0747045	0.187779	6.64014	0.062042	BLVRB
ENSG00000090020.10	0.258375	0.999894	0.185278	0.163928	4.73279	0.0558748	SLC9A1
ENSG00000090054.13	0.748244	0.999894	0.0336106	0.10472	6.13544	0.00410045	SPTLC1
ENSG00000090060.17	0.674636	0.999894	0.0439316	0.10465	6.49536	0.00852966	PAPOLA
ENSG00000090061.17	0.691001	0.999894	0.0426264	0.107237	5.98598	0.00965112	CCNK
ENSG00000090097.20	0.769376	0.999894	-0.0322451	0.10998	6.05175	0.0104334	PCBP4
ENSG00000090238.11	0.95463	0.999894	0.026106	0.45886	3.8702	0.361142	YPEL3
ENSG00000090263.15	0.673108	0.999894	-0.0451926	0.10712	6.4089	0.00593756	MRPS33
ENSG00000090266.12	0.887291	0.999894	0.0152101	0.107316	6.26056	0.00328257	NDUFB2
ENSG00000090273.13	0.739466	0.999894	0.0442147	0.132952	6.68394	0.0308607	NUDC
ENSG00000090316.15	0.806617	0.999894	-0.0517641	0.211461	6.28389	0.0774212	MAEA
ENSG00000090339.8	0.596633	0.999894	0.15001	0.283439	2.14637	0.0224083	ICAM1
ENSG00000090372.14	0.803794	0.999894	0.0273891	0.110244	5.98352	0.0164329	STRN4
ENSG00000090382.6	0.644074	0.999894	-0.189112	0.409324	1.71924	0.260468	LYZ
ENSG00000090432.6	0.851268	0.999894	-0.0201968	0.107716	6.07971	0.0029333	MUL1
ENSG00000090447.11	0.955149	0.999894	-0.00952438	0.169345	5.57091	0.0491877	TFAP4
ENSG00000090470.14	0.994213	0.999894	0.00104009	0.143392	4.26842	0.0109446	PDCD7
ENSG00000090487.10	0.791058	0.999894	-0.0356449	0.134541	5.70453	0.0313939	SPG21
ENSG00000090520.11	0.925072	0.999894	-0.0101254	0.107663	6.92412	0.00690971	DNAJB11
ENSG00000090530.9	0.479774	0.999894	-0.368482	0.521437	2.00303	0.504903	P3H2
ENSG00000090539.15	0.644601	0.999894	-0.0910016	0.197283	3.69368	0.0314889	CHRD
ENSG00000090554.12	0.0164221	0.999894	0.595939	0.24837	3.26274	0.174787	FLT3LG
ENSG00000090565.15	0.554448	0.999894	0.106044	0.179399	3.60292	0.020515	RAB11FIP3
ENSG00000090581.9	0.988862	0.999894	-0.00245308	0.175723	4.45272	0.0529367	GNPTG
ENSG00000090612.20	0.435998	0.999894	0.145382	0.186634	3.68374	0.0462846	ZNF268
ENSG00000090615.13	0.695789	0.999894	0.0498517	0.127494	5.97183	0.0164295	GOLGA3
ENSG00000090621.13	0.192915	0.999894	-0.150027	0.115227	6.90327	0.029192	PABPC4
ENSG00000090661.11	0.739206	0.999894	-0.0455763	0.136905	4.69157	0.0267035	CERS4
ENSG00000090674.15	0.599826	0.999894	-0.159666	0.304329	3.64849	0.166054	MCOLN1
ENSG00000090686.15	0.690313	0.999894	0.0478749	0.120159	5.21775	0.00989035	USP48
ENSG00000090776.5	0.993423	0.999894	0.00094487	0.114617	5.57941	0.00800192	EFNB1
ENSG00000090857.13	0.226415	0.999894	0.129932	0.107414	5.82338	0.0102239	PDPR
ENSG00000090861.15	0.628278	0.999894	0.0651126	0.134488	6.74904	0.0322175	AARS
ENSG00000090863.11	0.537989	0.999894	0.0905405	0.147016	7.8988	0.039394	GLG1
ENSG00000090889.11	0.585245	0.999894	0.114822	0.210397	5.94805	0.0796527	KIF4A
ENSG00000090905.18	0.212301	0.999894	0.208672	0.167303	4.21296	0.0604246	TNRC6A
ENSG00000090924.14	0.263062	0.999894	0.375676	0.33567	3.28717	0.233479	PLEKHG2
ENSG00000090971.4	0.729752	0.999894	0.0474959	0.137488	4.89887	0.0145279	NAT14
ENSG00000090975.12	0.469343	0.999894	0.116471	0.160972	4.13484	0.0325832	PITPNM2
ENSG00000090989.17	0.0729365	0.999894	-0.225591	0.125802	5.6655	0.0202794	EXOC1
ENSG00000091009.7	0.63501	0.999894	0.0618724	0.130344	5.85479	0.0183928	RBM27
ENSG00000091039.16	0.777713	0.999894	-0.0353418	0.125192	5.82171	0.027225	OSBPL8
ENSG00000091073.19	0.516379	0.999894	0.119274	0.183799	3.75803	0.0198398	DTX2
ENSG00000091127.13	0.44396	0.999894	0.0854973	0.111685	5.84137	0.00771923	PUS7
ENSG00000091136.13	0.486108	0.999894	0.10273	0.147492	4.58928	0.0135538	LAMB1
ENSG00000091137.11	0.381473	0.999894	0.415434	0.474681	1.01116	0.084343	SLC26A4
ENSG00000091140.12	0.961359	0.999894	-0.00504661	0.104166	6.11207	0.00260127	DLD
ENSG00000091157.13	0.888378	0.999894	-0.0341574	0.243361	2.9801	0.0690693	WDR7
ENSG00000091164.12	0.917292	0.999894	-0.0108634	0.104612	6.5754	0.00695365	TXNL1
ENSG00000091262.14	0.968449	0.999894	-0.0139726	0.353261	3.50086	0.213987	ABCC6
ENSG00000091317.7	0.554351	0.999894	-0.0652149	0.110299	5.53862	0.022071	CMTM6
ENSG00000091409.14	0.929182	0.999894	-0.00979193	0.110178	5.53575	0.0124313	ITGA6
ENSG00000091436.16	0.665935	0.999894	-0.0469725	0.1088	6.08866	0.0151253	AC013461.1
ENSG00000091483.6	0.964791	0.999894	-0.00572812	0.129764	4.93134	0.0288756	FH
ENSG00000091490.10	0.439241	0.999894	0.100313	0.129692	4.95771	0.0317092	SEL1L3
ENSG00000091527.15	0.525861	0.999894	0.0663856	0.104654	6.34361	0.00576045	CDV3
ENSG00000091536.16	0.0263909	0.999894	-0.61061	0.274998	2.87264	0.228248	MYO15A
ENSG00000091542.8	0.758606	0.999894	0.0323823	0.105372	6.75734	0.00284441	ALKBH5
ENSG00000091592.15	0.847169	0.999894	-0.0518632	0.269096	5.3544	0.124904	NLRP1
ENSG00000091622.15	0.764166	0.999894	0.0511184	0.170387	4.37136	0.00837328	PITPNM3
ENSG00000091640.7	0.472481	0.999894	-0.101629	0.141456	5.46544	0.0372537	SPAG7
ENSG00000091651.8	0.328338	0.999894	0.172439	0.176414	5.57389	0.0618474	ORC6
ENSG00000091656.15	0.825044	0.999894	0.0649031	0.293596	1.95208	0.0125524	ZFHX4
ENSG00000091732.15	0.6811	0.999894	0.0496751	0.120875	5.1923	0.00379359	ZC3HC1
ENSG00000091844.7	0.530196	0.999894	0.169854	0.270595	4.61052	0.133766	RGS17
ENSG00000091947.9	0.389392	0.999894	-0.128046	0.148766	5.10289	0.042624	TMEM101
ENSG00000091986.15	0.436819	0.999894	0.359538	0.462383	1.13734	0.27312	CCDC80
ENSG00000092020.10	0.97842	0.999894	-0.00453888	0.167797	4.27757	0.048273	PPP2R3C
ENSG00000092036.17	0.452046	0.999894	-0.0894185	0.118906	5.53579	0.0176634	HAUS4
ENSG00000092068.19	0.20998	0.999894	0.260559	0.207845	4.30562	0.093454	SLC7A8
ENSG00000092094.10	0.695518	0.999894	-0.0969232	0.247646	4.20962	0.107819	OSGEP
ENSG00000092096.15	0.468521	0.999894	0.159675	0.220276	3.94883	0.0879392	SLC22A17
ENSG00000092098.16	0.0204361	0.999894	0.504912	0.217799	4.83582	0.154158	RNF31
ENSG00000092108.20	0.988194	0.999894	-0.00175204	0.118403	5.47817	0.0140436	SCFD1
ENSG00000092140.14	0.80704	0.999894	-0.0364328	0.149164	4.71315	0.0128183	G2E3
ENSG00000092148.12	0.760721	0.999894	-0.0344948	0.113271	5.75545	0.0127017	HECTD1
ENSG00000092199.17	0.924418	0.999894	0.0131763	0.138888	9.16198	0.0331179	HNRNPC
ENSG00000092201.9	0.274439	0.999894	0.113238	0.103613	6.71783	0.0119435	SUPT16H
ENSG00000092203.13	0.911432	0.999894	-0.0132109	0.118768	5.43653	0.0183062	TOX4
ENSG00000092208.16	0.808229	0.999894	-0.0310723	0.128022	5.04148	0.023668	GEMIN2
ENSG00000092295.11	0.38328	0.999894	-0.35999	0.412894	2.10547	0.329281	TGM1
ENSG00000092330.15	0.0809327	0.999894	0.237985	0.136358	4.68608	0.0327424	TINF2
ENSG00000092421.16	0.791421	0.999894	0.0682814	0.258186	2.9109	0.101378	SEMA6A
ENSG00000092439.13	0.820343	0.999894	-0.0298344	0.131369	4.78181	0.0238854	TRPM7
ENSG00000092445.11	0.545953	0.999894	0.0824462	0.136537	4.75491	0.025449	TYRO3
ENSG00000092470.11	0.515986	0.999894	0.193422	0.29778	5.75782	0.1627	WDR76
ENSG00000092529.23	0.993174	0.999894	-0.00437054	0.510834	2.21798	0.447351	CAPN3
ENSG00000092531.9	0.53721	0.999894	-0.109998	0.178268	5.34101	0.0579361	SNAP23
ENSG00000092621.11	0.985202	0.999894	-0.00200003	0.107835	7.40238	0.0167027	PHGDH
ENSG00000092758.15	0.600092	0.999894	-0.0715848	0.136542	4.7708	0.0294632	COL9A3
ENSG00000092820.17	0.988196	0.999894	0.00319955	0.216272	10.0253	0.080186	EZR
ENSG00000092841.18	0.903365	0.999894	-0.01968	0.162094	8.21313	0.0451526	MYL6
ENSG00000092847.11	0.0324485	0.999894	-0.234087	0.109446	5.98311	0.0262303	AGO1
ENSG00000092853.13	0.236139	0.999894	0.405708	0.342459	6.26262	0.248076	CLSPN
ENSG00000092871.16	0.819839	0.999894	0.0299468	0.131489	5.14382	0.0134396	RFFL
ENSG00000092929.11	0.814918	0.999894	-0.0745008	0.318262	3.24396	0.175227	UNC13D
ENSG00000092931.11	0.840258	0.999894	-0.0285805	0.141794	4.67868	0.0312093	MFSD11
ENSG00000092964.17	0.51365	0.999894	0.131978	0.202058	3.6573	0.0749668	DPYSL2
ENSG00000092969.11	0.950133	0.999894	0.017364	0.277649	3.66965	0.0424629	TGFB2
ENSG00000092978.10	0.385695	0.999894	-0.154799	0.178453	3.51182	0.0296789	GPATCH2
ENSG00000093000.18	0.890332	0.999894	-0.0163765	0.11877	5.10277	0.00975228	NUP50
ENSG00000093009.9	0.514757	0.999894	0.193407	0.296889	4.52301	0.16179	CDC45
ENSG00000093010.12	0.523262	0.999894	0.073067	0.114467	6.83673	0.018536	COMT
ENSG00000093100.13	0.40694	0.999894	0.443064	0.534268	4.07162	0.224408	XXbac-B461K10.4
ENSG00000093144.18	0.833232	0.999894	-0.0227783	0.10818	6.04985	0.00451926	ECHDC1
ENSG00000093167.17	0.159353	0.999894	0.182059	0.129372	4.82913	0.0304093	LRRFIP2
ENSG00000093183.13	0.524329	0.999894	-0.0749317	0.11769	5.21509	0.00572225	SEC22C
ENSG00000093217.9	0.779973	0.999894	0.112012	0.400968	4.07891	0.279199	XYLB
ENSG00000094631.18	0.530854	0.999894	-0.0876695	0.13989	4.88423	0.00850741	HDAC6
ENSG00000094804.9	0.293076	0.999894	0.314068	0.298714	5.33175	0.181148	CDC6
ENSG00000094841.13	0.952156	0.999894	-0.0103798	0.173	4.07535	0.0182566	UPRT
ENSG00000094880.10	0.492447	0.999894	0.0825606	0.120277	4.971	0.0132694	CDC23
ENSG00000094914.12	0.749546	0.999894	-0.0346311	0.108481	5.88519	0.0145563	AAAS
ENSG00000094916.14	0.734065	0.999894	0.0438197	0.128986	5.34775	0.02907	CBX5
ENSG00000094975.13	0.987919	0.999894	0.00177619	0.117299	5.50109	0.00906908	SUCO
ENSG00000095002.13	0.272224	0.999894	0.167445	0.152506	6.22142	0.0478819	MSH2
ENSG00000095015.5	0.740559	0.999894	0.0398432	0.120331	5.19897	0.0234279	MAP3K1
ENSG00000095059.15	0.454316	0.999894	-0.137394	0.183623	5.95171	0.0631949	DHPS
ENSG00000095066.11	0.0788964	0.999894	-0.224164	0.127574	5.42836	0.0228197	HOOK2
ENSG00000095139.13	0.747407	0.999894	0.0437408	0.135815	7.76036	0.0321681	ARCN1
ENSG00000095203.14	0.401723	0.999894	0.096671	0.115284	5.66037	0.0134414	EPB41L4B
ENSG00000095209.11	0.793597	0.999894	-0.0436366	0.16678	4.37029	0.0482277	TMEM38B
ENSG00000095261.13	0.924562	0.999894	-0.0122785	0.129673	4.88788	0.00689826	PSMD5
ENSG00000095303.14	0.72663	0.999894	-0.0931718	0.2665	4.30332	0.124233	PTGS1
ENSG00000095319.14	0.288143	0.999894	0.124739	0.117434	5.1018	0.0107125	NUP188
ENSG00000095321.16	0.729587	0.999894	-0.0410478	0.118747	5.07396	0.0107825	CRAT
ENSG00000095370.19	0.629106	0.999894	-0.143987	0.298119	2.31622	0.144872	SH2D3C
ENSG00000095380.10	0.651777	0.999894	0.0486189	0.107732	5.94846	0.00873869	NANS
ENSG00000095383.19	0.41036	0.999894	0.210937	0.256222	5.19616	0.125255	TBC1D2
ENSG00000095397.13	0.944377	0.999894	0.0165347	0.236992	5.01098	0.0963612	WHRN
ENSG00000095485.16	0.533685	0.999894	0.0791509	0.127172	5.14375	0.0097925	CWF19L1
ENSG00000095539.15	0.715521	0.999894	0.0615826	0.168973	5.04862	0.0500298	SEMA4G
ENSG00000095564.13	0.751286	0.999894	-0.0337919	0.106618	6.50916	0.0150535	BTAF1
ENSG00000095574.11	0.700814	0.999894	-0.0722031	0.18792	4.3503	0.0620277	IKZF5
ENSG00000095587.8	0.766129	0.999894	0.0971454	0.326602	2.49105	0.185557	TLL2
ENSG00000095637.21	0.353024	0.999894	0.167566	0.180423	4.19152	0.0638269	SORBS1
ENSG00000095739.10	0.734229	0.999894	0.0519147	0.152912	4.39349	0.0334618	BAMBI
ENSG00000095752.6	0.455336	0.999894	-0.312756	0.418936	3.08998	0.328817	IL11
ENSG00000095787.21	0.322504	0.999894	0.10692	0.108074	6.99815	0.0128677	WAC
ENSG00000095794.19	0.868083	0.999894	0.0228102	0.137333	4.98213	0.0280125	CREM
ENSG00000095906.16	0.417348	0.999894	-0.0931252	0.114823	6.04385	0.0250796	NUBP2
ENSG00000095951.16	0.583961	0.999894	0.109002	0.199052	3.92026	0.0463817	HIVEP1
ENSG00000096060.14	0.426345	0.999894	0.117585	0.147819	7.03328	0.0414085	FKBP5
ENSG00000096063.15	0.912112	0.999894	-0.0126762	0.114846	5.53734	0.0190957	SRPK1
ENSG00000096070.19	0.793478	0.999894	0.0379234	0.144858	6.06717	0.0363831	BRPF3
ENSG00000096080.11	0.575579	0.999894	0.0722548	0.12906	5.98564	0.0300456	MRPS18A
ENSG00000096092.5	0.973081	0.999894	-0.00375649	0.111323	5.81372	0.0207878	TMEM14A
ENSG00000096093.15	0.781531	0.999894	0.0567423	0.204606	4.6679	0.0485302	EFHC1
ENSG00000096384.19	0.79343	0.999894	-0.0447757	0.170991	10.6301	0.030183	HSP90AB1
ENSG00000096401.7	0.286623	0.999894	0.122365	0.114836	7.03006	0.0268848	CDC5L
ENSG00000096433.10	0.818924	0.999894	0.0261462	0.114211	8.03936	0.0155384	ITPR3
ENSG00000096654.15	0.591752	0.999894	0.0717508	0.133789	5.1999	0.0321557	ZNF184
ENSG00000096696.13	0.031154	0.999894	0.244185	0.113306	7.95819	0.0285169	DSP
ENSG00000096717.11	0.610111	0.999894	-0.0654612	0.128377	6.10241	0.0294768	SIRT1
ENSG00000096746.17	0.856558	0.999894	0.0309045	0.170973	7.66645	0.0503844	HNRNPH3
ENSG00000096872.15	0.951533	0.999894	-0.00835855	0.137517	4.37206	0.0166544	IFT74
ENSG00000096968.13	0.19419	0.999894	-0.335779	0.258632	3.20289	0.146883	JAK2
ENSG00000097007.17	0.385264	0.999894	0.098427	0.113364	6.73081	0.00546988	ABL1
ENSG00000097021.19	0.868296	0.999894	0.029035	0.175097	7.09473	0.0527989	ACOT7
ENSG00000097033.14	0.352803	0.999894	0.10789	0.116115	7.56571	0.0108832	SH3GLB1
ENSG00000097046.12	0.549328	0.999894	0.124443	0.207831	4.36635	0.0784711	CDC7
ENSG00000097096.8	0.443969	0.999894	0.201152	0.26277	4.0573	0.129929	SYDE2
ENSG00000099139.13	0.542546	0.999894	0.0948398	0.155739	4.72046	0.0263305	PCSK5
ENSG00000099194.5	0.467921	0.999894	0.0992327	0.136709	9.39272	0.0135692	SCD
ENSG00000099203.6	0.72328	0.999894	-0.0571468	0.161396	4.92294	0.045588	TMED1
ENSG00000099204.18	0.803237	0.999894	-0.0270838	0.1087	7.04355	0.00238721	ABLIM1
ENSG00000099219.13	0.93154	0.999894	0.0202351	0.235546	5.85182	0.0952289	ERMP1
ENSG00000099246.16	0.909945	0.999894	-0.0124597	0.110157	6.21054	0.00407668	RAB18
ENSG00000099250.17	0.898267	0.999894	-0.027195	0.212709	6.26087	0.0777746	NRP1
ENSG00000099251.14	0.899854	0.999894	0.0360004	0.286068	2.66644	0.0687774	HSD17B7P2
ENSG00000099282.9	0.72715	0.999894	0.052208	0.149628	4.36139	0.0217048	TSPAN15
ENSG00000099284.13	0.823158	0.999894	0.0239252	0.107055	6.02747	0.00740803	H2AFY2
ENSG00000099290.15	0.956543	0.999894	0.00641535	0.11773	6.28285	0.0237723	FAM21A
ENSG00000099308.10	0.906375	0.999894	-0.0267852	0.227741	2.63794	0.0459216	MAST3
ENSG00000099326.8	0.180826	0.999894	-0.170392	0.127327	5.24697	0.0206419	MZF1
ENSG00000099330.8	0.87188	0.999894	-0.0306635	0.190137	5.16868	0.0622438	OCEL1
ENSG00000099331.13	0.885171	0.999894	0.0212524	0.14716	4.42721	0.00906395	MYO9B
ENSG00000099337.4	0.0894251	0.999894	0.231603	0.136362	5.25199	0.0368418	KCNK6
ENSG00000099341.11	0.612723	0.999894	0.0542245	0.107123	7.07025	0.0171781	PSMD8
ENSG00000099364.16	0.86942	0.999894	0.0299074	0.181923	6.08397	0.0569915	FBXL19
ENSG00000099377.13	0.657302	0.999894	-0.0747335	0.168455	4.10911	0.0226081	HSD3B7
ENSG00000099381.16	0.680009	0.999894	-0.0568973	0.137949	5.66906	0.0335478	SETD1A
ENSG00000099385.11	0.922875	0.999894	0.0129712	0.133982	5.92948	0.0308214	BCL7C
ENSG00000099399.5	0.952512	0.999894	0.0070922	0.119092	7.36012	0.0243277	MAGEB2
ENSG00000099617.3	0.116355	0.999894	0.295023	0.187882	3.77946	0.0669195	EFNA2
ENSG00000099622.13	0.182522	0.999894	-0.336465	0.252406	7.16035	0.14156	CIRBP
ENSG00000099624.7	0.815674	0.999894	-0.0252053	0.108125	7.02891	0.00456712	ATP5D
ENSG00000099625.12	0.431462	0.999894	-0.14584	0.185384	3.83284	0.0349798	CBARP
ENSG00000099783.11	0.992305	0.999894	0.00484561	0.502446	7.28553	0.432781	HNRNPM
ENSG00000099785.10	0.964872	0.999894	-0.00728615	0.165443	4.55418	0.0469374	2021-03-02
ENSG00000099795.6	0.959157	0.999894	0.00598788	0.116926	6.32053	0.0234474	NDUFB7
ENSG00000099797.12	0.636787	0.999894	0.0701399	0.14854	6.75664	0.0392298	TECR
ENSG00000099800.7	0.945584	0.999894	0.0151042	0.221297	6.31075	0.0840175	TIMM13
ENSG00000099804.8	0.250454	0.999894	-0.129378	0.112576	6.13878	0.0265082	CDC34
ENSG00000099810.18	0.679995	0.999894	0.0643366	0.155979	7.00387	0.0428903	MTAP
ENSG00000099812.8	0.474382	0.999894	0.091476	0.127873	6.05179	0.0304218	MISP
ENSG00000099814.15	0.895508	0.999894	-0.0143877	0.109548	6.83897	0.00700681	CEP170B
ENSG00000099817.11	0.954573	0.999894	-0.0071957	0.126318	7.19177	0.0273685	POLR2E
ENSG00000099821.13	0.939966	0.999894	0.0218896	0.290652	5.88823	0.144957	POLRMT
ENSG00000099822.2	0.998903	0.999894	0.000388628	0.282545	4.20059	0.136855	HCN2
ENSG00000099849.14	0.660349	0.999894	-0.0952372	0.216728	5.21672	0.0831136	RASSF7
ENSG00000099860.8	0.942983	0.999894	-0.0158951	0.222244	4.44292	0.0847447	GADD45B
ENSG00000099864.17	0.85122	0.999894	0.021166	0.112848	6.05669	0.00986388	PALM
ENSG00000099875.14	0.612639	0.999894	-0.124202	0.245308	7.3001	0.107566	MKNK2
ENSG00000099889.13	0.412862	0.999894	-0.164355	0.20071	5.77139	0.076777	ARVCF
ENSG00000099899.14	0.92597	0.999894	0.0149049	0.160411	5.37691	0.0441747	TRMT2A
ENSG00000099901.16	0.470591	0.999894	0.125313	0.173679	7.29301	0.0561972	RANBP1
ENSG00000099904.15	0.098813	0.999894	-0.235647	0.142761	5.51813	0.050804	ZDHHC8
ENSG00000099910.16	0.530285	0.999894	0.116604	0.185802	3.77052	0.0286286	KLHL22
ENSG00000099917.17	0.789723	0.999894	-0.0340712	0.127765	4.78042	0.012671	MED15
ENSG00000099940.11	0.135421	0.999894	0.185306	0.124111	5.40885	0.0313566	SNAP29
ENSG00000099942.12	0.423023	0.999894	0.111675	0.139387	7.27055	0.0368698	CRKL
ENSG00000099949.18	0.113093	0.999894	-0.272921	0.172251	4.7027	0.0721451	LZTR1
ENSG00000099953.9	0.780816	0.999894	-0.0518644	0.186391	3.52319	0.0363875	MMP11
ENSG00000099954.18	0.536833	0.999894	-0.115513	0.187033	4.74427	0.0637803	CECR2
ENSG00000099956.18	0.651048	0.999894	0.0514388	0.113725	6.58697	0.0201533	SMARCB1
ENSG00000099968.17	0.0929276	0.999894	0.184554	0.109843	7.04745	0.0197917	BCL2L13
ENSG00000099974.7	0.0191993	0.999894	-0.449701	0.192045	3.83937	0.113359	DDTL
ENSG00000099977.13	0.503959	0.999894	-0.0740565	0.110818	6.88354	0.0226193	DDT
ENSG00000099984.11	0.195133	0.999894	-0.450513	0.347741	3.96575	0.265287	GSTT2
ENSG00000099991.17	0.497843	0.999894	0.095942	0.141531	5.1449	0.0369687	CABIN1
ENSG00000099992.15	0.845613	0.999894	-0.0262819	0.134973	5.18536	0.0210332	TBC1D10A
ENSG00000099994.10	0.650358	0.999894	0.0484288	0.106844	6.94916	0.0135287	SUSD2
ENSG00000099995.18	0.636241	0.999894	0.116377	0.24606	6.03252	0.107662	SF3A1
ENSG00000099998.17	0.999159	0.999894	0.000424033	0.402111	3.98443	0.277189	GGT5
ENSG00000099999.14	0.306547	0.999894	-0.189432	0.185265	3.90439	0.0690921	RNF215
ENSG00000100003.17	0.771012	0.999894	-0.0443163	0.152262	4.63217	0.0112852	SEC14L2
ENSG00000100014.19	0.0951969	0.999894	0.236464	0.141714	5.69054	0.0504038	SPECC1L
ENSG00000100023.18	0.668146	0.999894	-0.0644394	0.150316	5.98934	0.0399203	PPIL2
ENSG00000100027.14	0.316734	0.999894	0.370283	0.369843	3.18572	0.273661	YPEL1
ENSG00000100028.11	0.668461	0.999894	0.104541	0.244105	6.82351	0.105272	SNRPD3
ENSG00000100029.17	0.834843	0.999894	-0.0235465	0.112936	6.70005	0.0220233	PES1
ENSG00000100030.14	0.483737	0.999894	0.0780044	0.111386	6.67547	0.0125779	MAPK1
ENSG00000100031.18	0.967277	0.999894	-0.00763559	0.186128	4.03851	0.0544858	GGT1
ENSG00000100033.16	0.677314	0.999894	-0.238585	0.573341	3.18621	0.579784	PRODH
ENSG00000100034.13	0.401288	0.999894	-0.155487	0.185253	3.63198	0.0466008	PPM1F
ENSG00000100036.12	0.285175	0.999894	-0.178916	0.167404	4.02497	0.0308429	SLC35E4
ENSG00000100038.19	0.989461	0.999894	0.00187399	0.141866	4.69769	0.012196	TOP3B
ENSG00000100055.20	0.758819	0.999894	0.0978726	0.31877	2.1119	0.167988	CYTH4
ENSG00000100056.11	0.728787	0.999894	0.0416326	0.120069	5.37766	0.0235076	DGCR14
ENSG00000100058.12	0.940299	0.999894	-0.0264293	0.35289	4.70736	0.213682	CRYBB2P1
ENSG00000100060.17	0.264808	0.999894	0.364476	0.326855	2.30225	0.05797	MFNG
ENSG00000100065.14	0.622713	0.999894	-0.0622508	0.126524	5.59519	0.0252564	CARD10
ENSG00000100068.11	0.895593	0.999894	-0.0327146	0.249291	3.07153	0.0370259	LRP5L
ENSG00000100075.9	0.553747	0.999894	-0.0627257	0.105928	6.81895	0.0112814	SLC25A1
ENSG00000100077.14	0.165704	0.999894	0.186851	0.1348	5.30862	0.038804	GRK3
ENSG00000100083.18	0.454807	0.999894	-0.0908844	0.121597	5.07489	0.00425679	GGA1
ENSG00000100084.14	0.848699	0.999894	-0.0241504	0.126589	6.02242	0.0235321	HIRA
ENSG00000100092.20	0.975777	0.999894	-0.00360884	0.118854	5.92971	0.00416459	SH3BP1
ENSG00000100097.11	0.780817	0.999894	-0.0330401	0.11874	8.39872	0.00374398	LGALS1
ENSG00000100099.20	0.926714	0.999894	0.0110262	0.119877	5.81502	0.00363083	HPS4
ENSG00000100100.12	0.286533	0.999894	0.267343	0.250847	3.30983	0.0759261	PIK3IP1
ENSG00000100104.13	0.544152	0.999894	0.079284	0.130714	5.13728	0.0138864	SRRD
ENSG00000100105.17	0.387386	0.999894	0.0930852	0.107692	6.15834	0.00608024	PATZ1
ENSG00000100106.19	0.821142	0.999894	-0.034014	0.150454	6.6721	0.0391357	TRIOBP
ENSG00000100109.16	0.646577	0.999894	0.0748769	0.1633	4.62786	0.0473166	TFIP11
ENSG00000100116.16	0.643997	0.999894	-0.0552925	0.11965	5.06067	0.0128887	GCAT
ENSG00000100124.13	0.684059	0.999894	0.0529918	0.130223	4.88837	0.0190767	ANKRD54
ENSG00000100129.17	0.0562374	0.999894	-0.350785	0.183735	8.05083	0.0930288	EIF3L
ENSG00000100138.13	0.958089	0.999894	0.00572781	0.108992	7.22692	0.0106938	SNU13
ENSG00000100139.13	0.710071	0.999894	0.0582445	0.156672	4.35965	0.0192385	MICALL1
ENSG00000100142.14	0.982238	0.999894	-0.00243464	0.109358	5.96537	0.0126171	POLR2F
ENSG00000100147.13	0.693413	0.999894	0.0763182	0.193589	3.59921	0.0417694	CCDC134
ENSG00000100150.16	0.39046	0.999894	0.180033	0.209637	3.75624	0.023446	DEPDC5
ENSG00000100151.15	0.479035	0.999894	-0.106898	0.151017	4.33415	0.017638	PICK1
ENSG00000100154.14	0.541638	0.999894	0.42481	0.696025	0.278669	0.882048	TTC28
ENSG00000100156.10	0.335663	0.999894	-0.523925	0.544185	1.76345	0.586092	SLC16A8
ENSG00000100162.14	0.969319	0.999894	0.0105787	0.275038	4.71508	0.129711	CENPM
ENSG00000100167.19	0.141472	0.999894	0.183291	0.12466	4.95604	0.0263658	2021-09-03
ENSG00000100196.10	0.478017	0.999894	0.103871	0.146402	5.82264	0.0398257	KDELR3
ENSG00000100197.20	0.822653	0.999894	-0.0743859	0.331882	2.1888	0.161862	CYP2D6
ENSG00000100201.19	0.979733	0.999894	0.00266109	0.104755	6.86143	0.00239002	DDX17
ENSG00000100207.18	0.143876	0.999894	0.155835	0.106626	6.78697	0.0148419	TCF20
ENSG00000100209.9	0.733248	0.999894	0.0496167	0.145585	4.81585	0.028333	HSCB
ENSG00000100211.10	0.805521	0.999894	-0.0317968	0.129146	4.79311	0.00588534	CBY1
ENSG00000100216.5	0.615513	0.999894	-0.0673993	0.134203	7.2906	0.032173	TOMM22
ENSG00000100219.16	0.885484	0.999894	0.0622108	0.431957	6.51556	0.320969	XBP1
ENSG00000100220.11	0.768926	0.999894	-0.0330007	0.112332	5.28446	0.0119276	RTCB
ENSG00000100221.10	0.900202	0.999894	0.0181574	0.144789	5.04406	0.0360323	JOSD1
ENSG00000100225.17	0.902616	0.999894	0.0130382	0.106558	6.98221	0.00452505	FBXO7
ENSG00000100226.15	0.910961	0.999894	0.0165932	0.148383	4.29721	0.0173147	GTPBP1
ENSG00000100227.17	0.365646	0.999894	0.107384	0.118701	6.98208	0.0274486	POLDIP3
ENSG00000100228.12	0.784445	0.999894	0.105121	0.384312	3.24337	0.25635	RAB36
ENSG00000100234.11	0.30514	0.999894	0.197147	0.19225	3.84087	0.0744651	TIMP3
ENSG00000100239.15	0.658886	0.999894	-0.0482491	0.109297	6.78796	0.00932292	PPP6R2
ENSG00000100241.20	0.722091	0.999894	0.0393402	0.11061	5.67688	0.0191754	SBF1
ENSG00000100242.15	0.972016	0.999894	-0.00467113	0.133155	4.89638	0.00907482	SUN2
ENSG00000100243.20	0.856103	0.999894	-0.0231261	0.127531	7.62362	0.028034	CYB5R3
ENSG00000100246.12	0.523407	0.999894	-0.0836726	0.131127	4.72022	0.0107812	DNAL4
ENSG00000100258.17	0.922951	0.999894	-0.0120975	0.125082	5.10587	0.0206543	LMF2
ENSG00000100263.13	0.782996	0.999894	0.0499544	0.181378	4.72153	0.0571092	RHBDD3
ENSG00000100266.18	0.752798	0.999894	0.0344054	0.10924	5.6799	0.00686891	PACSIN2
ENSG00000100271.16	0.704805	0.999894	-0.0926345	0.24452	4.61537	0.104949	TTLL1
ENSG00000100276.9	0.256181	0.999894	0.54334	0.478518	1.82105	0.476884	RASL10A
ENSG00000100280.16	0.925039	0.999894	-0.0136804	0.145399	6.71228	0.0362951	AP1B1
ENSG00000100281.13	0.613088	0.999894	0.0793198	0.156861	5.43762	0.0439781	HMGXB4
ENSG00000100284.20	0.669149	0.999894	-0.0682983	0.159831	4.35513	0.0123525	TOM1
ENSG00000100288.19	0.25035	0.999894	-0.15946	0.138721	5.01828	0.0313804	CHKB
ENSG00000100290.2	0.637576	0.999894	-0.105574	0.224105	5.09795	0.0892809	BIK
ENSG00000100292.16	0.830042	0.999894	-0.129935	0.60534	5.36024	0.633002	HMOX1
ENSG00000100294.12	0.839724	0.999894	-0.036297	0.179469	4.93594	0.0555921	MCAT
ENSG00000100296.13	0.849092	0.999894	-0.0215645	0.113332	5.57031	0.00241394	THOC5
ENSG00000100297.15	0.732244	0.999894	0.134012	0.391685	5.80035	0.268133	MCM5
ENSG00000100298.15	0.322587	0.999894	0.219277	0.221681	3.31145	0.0513517	APOBEC3H
ENSG00000100299.17	0.386295	0.999894	-0.152256	0.175743	4.39482	0.0595699	ARSA
ENSG00000100300.17	0.454457	0.999894	-0.107829	0.144155	6.80237	0.038946	TSPO
ENSG00000100302.6	0.362482	0.999894	0.160055	0.17576	3.99227	0.0375056	RASD2
ENSG00000100304.12	0.857334	0.999894	-0.0236608	0.131618	6.57565	0.0298571	TTLL12
ENSG00000100307.12	0.79777	0.999894	-0.037484	0.146288	4.22704	0.02643	CBX7
ENSG00000100311.16	0.828392	0.999894	-0.0366957	0.169288	4.17007	0.0495136	PDGFB
ENSG00000100312.10	0.700401	0.999894	-0.145674	0.37859	2.02677	0.22869	ACR
ENSG00000100316.15	0.0337181	0.999894	-0.309026	0.145532	9.76712	0.0597815	RPL3
ENSG00000100319.12	0.678044	0.999894	-0.0971858	0.234107	5.53149	0.0966522	ZMAT5
ENSG00000100320.22	0.108392	0.999894	0.169181	0.105378	6.41986	0.0122685	RBFOX2
ENSG00000100321.14	0.471918	0.999894	0.105827	0.147112	4.85191	0.0403003	SYNGR1
ENSG00000100324.13	0.653261	0.999894	-0.0736838	0.16402	3.99266	0.0170183	TAB1
ENSG00000100325.14	0.629968	0.999894	0.0610373	0.126693	4.84981	0.00914251	ASCC2
ENSG00000100330.15	0.703301	0.999894	0.0587528	0.15426	3.97285	0.0266477	MTMR3
ENSG00000100335.13	0.735947	0.999894	-0.0462944	0.13728	4.70914	0.0108727	MIEF1
ENSG00000100336.17	0.716289	0.999894	0.16361	0.450191	1.0228	0.29393	APOL4
ENSG00000100341.11	0.798647	0.999894	-0.0595033	0.233256	3.45816	0.0942828	PNPLA5
ENSG00000100344.10	0.570652	0.999894	-0.167832	0.295953	3.21892	0.158199	PNPLA3
[truncated: 13,044 more rows]
