# Supplementary material for: Inhibition of Aurora Kinase Induces Endogenous Retroelements to Induce a Type I/III IFN Response via RIG-I
Source: Cancer Res Commun. 2024 Feb 26;4(2):540–55. doi: 10.1158/2767-9764.CRC-23-0432 (PMC10896070; doi:10.1158/2767-9764.CRC-23-0432)
Supplement: Supplemental Table 3 — RNAseq data from drug treatments depicted in Figure 3A. [file crc-23-0432-s03.xlsx]

## Sheet: aza
Ensembl ID	pval	qval	Effect Size	Standard Error of Effect Size	Mean Log-Counts	Variance of Log-Counts	Gene Symbol
ENSG00000198883.11	1e-100	1e-100	9.13376	0.228158	3.87373	27.8088	PNMA5
ENSG00000205777.17	1e-100	1e-100	8.82587	0.250002	3.71979	26.007	GAGE1
ENSG00000123584.7	1e-100	1e-100	8.16518	0.267581	3.38944	22.2387	MAGEA9
ENSG00000147381.11	2.19247e-49	1.15901e-46	8.08772	0.547472	3.89438	22.0036	MAGEA4
ENSG00000154277.12	1e-100	1e-100	7.99174	0.275134	3.30272	21.2935	UCHL1
ENSG00000204379.10	1e-100	1e-100	7.91532	0.278576	3.26451	20.8953	XAGE1A
ENSG00000214548.14	1e-100	1e-100	7.82813	0.298744	3.22092	20.4861	MEG3
ENSG00000237671.3	1e-100	1e-100	7.63675	0.293541	3.12523	19.4611	GAGE12C
ENSG00000092345.13	1e-100	1e-100	7.53112	0.29779	3.07241	18.9094	DAZL
ENSG00000236362.7	1e-100	1e-100	7.37324	0.310623	2.99347	18.1301	GAGE12F
ENSG00000189064.8	1e-100	1e-100	7.35989	0.306927	2.9868	18.0787	GAGE2A
ENSG00000214107.7	1e-100	1e-100	7.30159	0.309544	2.95765	17.7728	MAGEB1
ENSG00000007350.16	1.0134e-17	9.04765e-16	7.28577	0.849909	3.79751	18.1757	TKTL1
ENSG00000213401.8	1e-100	1e-100	7.26476	0.311655	2.93923	17.6021	MAGEA12
ENSG00000272620.1	1e-10	6.3e-09	7.14396	1.11441	3.99324	17.84	AFAP1-AS1
ENSG00000269586.7	1.85971e-44	8.49042e-42	7.07713	0.505963	2.84542	16.6953	CT45A10
ENSG00000224902.5	1e-100	1e-100	7.06954	0.322578	2.84162	16.6925	GAGE12H
ENSG00000198681.6	1e-100	1e-100	7.03668	0.323481	2.82519	16.5058	MAGEA1
ENSG00000267978.5	3.19802e-92	4.01512e-89	6.84444	0.336034	2.72907	15.6361	MAGEA9B
ENSG00000214897.4	9.72966e-93	1.303e-89	6.83275	0.334505	2.72323	15.5622	U82695.5
ENSG00000224659.2	6.03444e-87	7.13057e-84	6.73637	0.340834	2.67504	15.1575	GAGE12J
ENSG00000268940.5	3.09364e-84	3.4525e-81	6.69213	0.344122	2.65292	14.9461	CT45A1
ENSG00000166049.10	2.12024e-81	2.24165e-78	6.61909	0.346384	2.6164	14.6046	PASD1
ENSG00000143194.12	1.07609e-25	2.0785e-23	6.53896	0.623992	4.33943	14.2915	MAEL
ENSG00000228836.8	4.91399e-72	4.70058e-69	6.42055	0.357717	2.51713	13.7413	CT45A5
ENSG00000068985.4	4.68871e-67	4.28122e-64	6.29051	0.363609	2.45211	13.2144	PAGE1
ENSG00000265972.5	5.27877e-65	4.61043e-62	6.23511	0.366214	2.42441	13.0277	TXNIP
ENSG00000126890.13	7.36042e-62	6.16067e-59	6.15995	0.371154	2.38683	12.6498	CTAG2
ENSG00000282815.1	1.3679e-61	1.09914e-58	6.15224	0.371524	2.38298	12.6325	TEX13C
ENSG00000185247.14	0	0	6.10558	0.780943	3.13565	12.8326	MAGEA11
ENSG00000163530.4	4.75744e-60	3.67567e-57	6.10295	0.373394	2.35833	12.4183	DPPA2
ENSG00000223417.8	1.76023e-57	1.21929e-54	6.08322	0.380676	2.34846	12.3354	TRIM49D1
ENSG00000165643.10	1.61773e-58	1.1606e-55	6.06975	0.376345	2.34173	12.3074	SOHLH1
ENSG00000095627.9	1.1209e-58	8.33946e-56	6.0671	0.375653	2.3404	12.2699	TDRD1
ENSG00000269096.6	8.1e-09	2.71e-07	6.01271	1.04265	3.35334	12.7756	CT45A3
ENSG00000276476.2	1.25795e-55	8.42321e-53	5.97488	0.380283	2.29429	11.9001	LINC00540
ENSG00000203907.9	4.98675e-54	3.03557e-51	5.95653	0.384872	2.28512	11.8393	OOEP
ENSG00000198414.5	8.09517e-55	5.24567e-52	5.9516	0.381679	2.28265	11.8109	TATDN2P1
ENSG00000251258.1	1.90217e-54	1.19409e-51	5.93815	0.382156	2.27593	11.7613	RFPL4B
ENSG00000269405.6	2.97806e-23	4.63747e-21	5.93443	0.59742	2.84037	11.9771	NXF2
ENSG00000181433.9	2.56366e-53	1.51467e-50	5.90178	0.383957	2.25774	11.6115	SAGE1
ENSG00000007038.10	5.50949e-51	3.16213e-48	5.82492	0.387835	2.21931	11.3102	PRSS21
ENSG00000072832.14	3.96702e-49	2.04332e-46	5.76762	0.391481	2.19066	11.1013	CRMP1
ENSG00000130600.16	2.98693e-80	3.00007e-77	5.76583	0.303936	5.90656	11.0996	H19
ENSG00000176988.8	1.26336e-48	6.3446e-46	5.73839	0.391582	2.17605	10.9883	FMR1NB
ENSG00000144015.4	5.65977e-48	2.77301e-45	5.73444	0.394062	2.17407	10.9718	TRIM43
ENSG00000147573.16	0	0	5.66785	0.762695	2.90259	11.096	TRIM55
ENSG00000236719.2	4.46552e-46	2.08612e-43	5.65249	0.396658	2.1331	10.6667	OVAAL
ENSG00000168930.13	2.61846e-43	1.11914e-40	5.57244	0.403857	2.09307	10.3519	TRIM49
ENSG00000248370.1	1.08804e-43	4.75141e-41	5.57098	0.401911	2.09234	10.3622	RP11-366H4.1
ENSG00000182492.15	6.22436e-44	2.77855e-41	5.56854	0.400578	2.09112	10.3609	BGN
ENSG00000158639.12	3.15323e-43	1.31963e-40	5.55085	0.402684	2.08228	10.2841	PAGE5
ENSG00000144010.8	6.09621e-43	2.4992e-40	5.55042	0.404049	2.08206	10.2818	TRIM43B
ENSG00000187242.4	0	1.4e-09	5.52346	0.830968	2.87417	10.6299	KRT12
ENSG00000198842.9	3.41012e-42	1.37005e-39	5.51195	0.404941	2.06283	10.1731	DUSP27
ENSG00000169594.13	3.91834e-42	1.54336e-39	5.50045	0.404398	2.05708	10.132	BNC1
ENSG00000273388.1	0	0	5.49704	0.722945	2.77815	10.4209	RP11-401O9.4
ENSG00000143416.20	1.42756e-27	2.98716e-25	5.47862	0.503526	2.04616	10.1741	SELENBP1
ENSG00000169551.12	5.62104e-41	2.13048e-38	5.45892	0.407218	2.03632	9.93755	CT55
ENSG00000160181.8	8.02943e-41	2.98695e-38	5.45554	0.407771	2.03462	9.92106	TFF2
ENSG00000239620.1	5.26762e-18	4.87631e-16	5.45498	0.630822	3.26408	9.93509	RP11-88I21.1
ENSG00000203812.2	3.97785e-05	0.000672053	5.4408	1.32419	2.02725	10.2912	HIST2H2AA3
ENSG00000204849.7	4.93388e-39	1.80203e-36	5.37087	0.410954	1.99229	9.64605	SPATA31A1
ENSG00000175718.9	3.67901e-38	1.31971e-35	5.3448	0.413827	1.97925	9.52264	RBMXL3
ENSG00000257951.1	4.89571e-37	1.72535e-34	5.28866	0.415946	1.95118	9.3266	RP11-554D14.4
ENSG00000225581.3	1.28083e-36	4.36092e-34	5.28731	0.418321	1.95051	9.32571	TRIM53AP
ENSG00000126752.7	1.06392e-21	1.44406e-19	5.28659	0.552384	2.50018	9.51943	SSX1
ENSG00000257883.1	7.76567e-37	2.6896e-34	5.2834	0.416716	1.94855	9.30696	RP11-497G19.1
ENSG00000251381.7	1.17864e-28	2.66028e-26	5.2741	0.474906	3.69678	9.28218	LINC00958
ENSG00000282419.2	6.97e-08	2.001e-06	5.25399	0.974429	2.89525	9.83448	TEX13D
ENSG00000105664.10	4.37893e-36	1.46607e-33	5.24814	0.418434	1.93092	9.20181	COMP
ENSG00000228496.1	1.376e-35	4.53132e-33	5.23082	0.420102	1.92226	9.12598	AC106875.1
ENSG00000152661.7	3.008e-16	0	5.22437	0.639222	3.14877	9.34048	GJA1
ENSG00000264067.1	2.41986e-21	3.15651e-19	5.22201	0.550545	2.46838	9.29186	RP11-401O9.3
ENSG00000104371.4	7.39412e-18	6.7515e-16	5.21043	0.605257	1.91207	9.29376	DKK4
ENSG00000228235.1	3.69176e-35	1.19613e-32	5.20642	0.420813	1.91006	9.03958	AP001476.4
ENSG00000162594.15	4.65826e-35	1.48532e-32	5.20321	0.42119	1.90846	9.0246	IL23R
ENSG00000187094.11	1.15594e-34	3.62821e-32	5.1825	0.422018	1.8981	8.95952	CCK
ENSG00000226929.3	3.08606e-34	9.39285e-32	5.17952	0.42453	1.89661	8.9427	CT47A11
ENSG00000240563.1	1.14065e-20	1.31686e-18	5.15557	0.553048	2.43467	9.06386	L1TD1
ENSG00000275113.1	0	2e-10	5.15384	0.744353	2.43381	9.1844	GAGE2E
ENSG00000113140.10	6.76767e-24	1.09636e-21	5.15277	0.511184	4.55077	9.02454	SPARC
ENSG00000241476.8	1.53373e-33	4.46515e-31	5.1437	0.426179	1.8787	8.82829	SSX2
ENSG00000169059.12	1.4571e-33	4.30446e-31	5.14335	0.426001	1.87853	8.8198	VCX3A
ENSG00000229558.2	3.71264e-33	1.06542e-30	5.12249	0.427003	1.8681	8.75092	SACS-AS1
ENSG00000274274.1	9.82758e-32	2.66779e-29	5.09284	0.434467	1.85327	8.69736	GAGE13
ENSG00000127920.5	2.49799e-32	7.06756e-30	5.07796	0.428972	1.84583	8.61139	GNG11
ENSG00000070915.9	1.65272e-24	2.86205e-22	5.07551	0.496739	1.84461	8.75144	SLC12A3
ENSG00000198028.3	1.33865e-29	3.16361e-27	5.0584	0.447716	1.83605	8.53861	ZNF560
ENSG00000165584.15	1.1546e-31	3.09249e-29	5.04135	0.430576	1.82753	8.49141	SSX3
ENSG00000180116.15	2.88573e-31	7.43186e-29	5.03673	0.433064	1.82522	8.45865	C12orf40
ENSG00000227932.2	5.37861e-29	1.22779e-26	5.03543	0.45058	1.82457	8.45319	RP13-16H11.9
ENSG00000077800.11	5.91551e-31	1.50419e-28	5.0341	0.435137	1.82391	8.44756	FKBP6
ENSG00000184785.5	1.98538e-31	5.24766e-29	5.02846	0.431171	1.82108	8.43334	SMIM10
ENSG00000278318.4	6.79123e-20	7.37417e-18	5.02234	0.550035	2.36805	8.60964	ZNF229
ENSG00000256151.1	2.23218e-31	5.82337e-29	5.01544	0.430423	1.81457	8.38538	RP11-76C10.5
ENSG00000069188.16	4.26249e-19	4.32449e-17	5.0118	0.561235	3.65445	8.38776	SDK2
ENSG00000269437.6	6.6e-09	2.252e-07	5.01132	0.864015	1.81251	8.86879	NXF2B
ENSG00000100285.9	1.11001e-19	1.18605e-17	5.00396	0.551243	2.35887	8.54913	NEFH
ENSG00000234442.3	6.3975e-31	1.60641e-28	4.99083	0.431647	1.80227	8.3138	RP11-402P6.12
ENSG00000129654.7	0	2e-10	4.9901	0.715366	2.4816	8.64152	FOXJ1
ENSG00000280002.1	1.63545e-30	4.05592e-28	4.98113	0.433842	1.79742	8.27212	RP11-76C10.6
ENSG00000183434.9	3.49598e-30	8.56429e-28	4.95117	0.433721	1.78244	8.17253	TFDP3
ENSG00000215115.6	4.4381e-30	1.07413e-27	4.94524	0.43399	1.77947	8.17305	CXorf49
ENSG00000139797.7	7.44868e-30	1.7813e-27	4.93968	0.435229	1.77669	8.14294	RNF113B
ENSG00000184867.13	2.23047e-29	5.20996e-27	4.92094	0.437288	1.76732	8.07223	ARMCX2
ENSG00000108622.10	0	0	4.90432	0.633677	2.37526	8.28513	ICAM2
ENSG00000275969.2	6.66727e-28	1.44013e-25	4.8983	0.447345	1.756	8.0195	SPATA31A3
ENSG00000222004.7	3.76054e-29	8.68296e-27	4.89803	0.437045	1.75587	8.03081	C7orf71
ENSG00000155961.4	0	0	4.8741	0.631636	3.2292	7.92987	RAB39B
ENSG00000157087.16	0.011753	0.0851403	4.87205	1.93376	3.67607	10.4052	ATP2B2
ENSG00000253595.5	1.58275e-28	3.5327e-26	4.87114	0.439665	1.74242	7.91239	LINC01300
ENSG00000204644.9	3.2e-09	1.149e-07	4.86766	0.82213	2.56135	8.34863	ZFP57
ENSG00000187690.3	2.79901e-28	6.17873e-26	4.85157	0.43993	1.73264	7.87012	CXorf67
ENSG00000226372.3	5.35588e-28	1.16945e-25	4.83309	0.440593	1.7234	7.78697	DCAF8L1
ENSG00000141753.6	2.1e-09	7.6e-08	4.83281	0.806714	2.52885	8.21919	IGFBP4
ENSG00000231419.6	0	0	4.82945	0.611315	2.33037	8.02368	LINC00689
ENSG00000176979.12	8.25875e-28	1.76491e-25	4.82071	0.441042	1.71721	7.74997	TRIM60
ENSG00000178021.10	1.5436e-27	3.19669e-25	4.81798	0.443098	1.71584	7.77061	TSPYL6
ENSG00000101445.9	8.1e-09	2.72e-07	4.77999	0.829014	2.51099	8.07427	PPP1R16B
ENSG00000079257.7	4.77609e-27	9.79001e-25	4.77886	0.443725	1.69628	7.73186	LXN
ENSG00000234648.1	6.8979e-06	0.000134791	4.77254	1.06131	1.69312	7.62826	AL162151.3
ENSG00000173809.16	5.59337e-22	7.80275e-20	4.7708	0.495063	4.23592	7.59092	TDRD12
ENSG00000110680.12	1.66739e-20	1.8608e-18	4.76843	0.513743	1.69107	7.75525	CALCA
ENSG00000229967.1	3e-10	1.33e-08	4.74683	0.754872	2.43498	7.89069	RP11-366F6.2
ENSG00000124260.11	2.71946e-24	4.6691e-22	4.74586	0.466686	2.33413	7.5126	MAGEA10
ENSG00000203908.3	3.49447e-26	6.95019e-24	4.73318	0.447156	1.67344	7.49936	KHDC3L
ENSG00000124721.17	5.20338e-25	9.41672e-23	4.72299	0.457249	1.66835	7.43607	DNAH8
ENSG00000236279.6	3.40907e-25	6.22558e-23	4.72276	0.455442	1.66823	7.43812	CLEC2L
ENSG00000198185.11	1.18305e-25	2.22104e-23	4.72106	0.450901	1.66738	7.43152	ZNF334
ENSG00000128422.15	8.42747e-22	1.15164e-19	4.7198	0.491924	3.30147	7.45646	KRT17
ENSG00000197935.6	5.15319e-26	1.01488e-23	4.71919	0.447374	1.66645	7.4278	ZNF311
ENSG00000250584.2	6.98337e-25	1.24143e-22	4.70685	0.456937	1.66028	7.38831	LINC01511
ENSG00000006788.12	3.76546e-17	0	4.70166	0.558394	2.21212	7.57642	MYH13
ENSG00000232401.1	1.4735e-25	2.74071e-23	4.6984	0.449631	1.65605	7.37707	LINC00112
ENSG00000179314.13	5.98097e-25	1.07273e-22	4.68084	0.453757	1.64727	7.30933	WSCD1
ENSG00000182308.6	3.22983e-46	1.54478e-43	4.65834	0.326377	4.70168	7.26591	DCAF4L1
ENSG00000197859.9	8.4793e-25	1.49414e-22	4.65258	0.45249	1.63314	7.22951	ADAMTSL2
ENSG00000116726.4	1.05571e-24	1.84409e-22	4.64493	0.452676	1.62932	7.19495	PRAMEF12
ENSG00000280639.1	1.9884e-06	4.31816e-05	4.63484	0.974812	2.58183	7.79409	RP11-96C21.2
ENSG00000005379.15	4.268e-22	5.99549e-20	4.63253	0.479336	2.54782	7.30663	TSPOAP1
ENSG00000180353.10	1.54254e-26	3.12996e-24	4.62699	0.433994	3.93058	7.17583	HCLS1
ENSG00000145908.12	0	0	4.62489	0.578404	2.17392	7.35291	ZNF300
ENSG00000104332.11	2.90624e-24	4.90593e-22	4.62064	0.454662	1.61717	7.11678	SFRP1
ENSG00000118402.5	2.74285e-24	4.66935e-22	4.61176	0.453537	1.61273	7.10251	ELOVL4
ENSG00000223638.3	3.79658e-24	6.35547e-22	4.61021	0.454803	1.61196	7.08984	RFPL4A
ENSG00000080007.7	7.33291e-24	1.17843e-21	4.56142	0.452872	1.58756	6.95296	DDX43
ENSG00000227838.1	1.81356e-23	2.84616e-21	4.56105	0.456892	1.58738	6.93453	RP1-213J1P__B.1
ENSG00000237836.5	3.77297e-05	0.00063959	4.55702	1.10581	2.69114	7.73735	PHKA2-AS1
ENSG00000130035.6	1.3593e-06	3.04756e-05	4.55375	0.942635	2.50635	7.50459	GALNT8
ENSG00000213225.7	5.63121e-16	0	4.54845	0.561742	2.7336	6.90486	NOC2LP1
ENSG00000204832.9	5.72152e-19	5.74669e-17	4.54618	0.51096	2.07073	7.06329	ST8SIA6-AS1
ENSG00000217576.7	1.8e-09	6.74e-08	4.53949	0.755018	1.5766	6.9434	RP11-248G5.8
ENSG00000171551.11	8.21033e-23	1.23081e-20	4.53896	0.461659	1.57633	6.92889	ECEL1
ENSG00000204449.3	2.91479e-22	4.1234e-20	4.53331	0.467185	1.57351	6.85111	TRIM49C
ENSG00000154760.13	1.47011e-20	1.66844e-18	4.53245	0.487615	1.57308	6.85297	SLFN13
ENSG00000235335.2	1e-10	3.6e-09	4.53009	0.697018	2.25579	7.16445	AC016723.4
ENSG00000187772.7	9e-10	3.34e-08	4.52517	0.737677	3.31048	7.09972	LIN28B
ENSG00000176222.8	0	1.4e-09	4.52399	0.680078	2.24854	7.13051	ZNF404
ENSG00000105122.12	9.704e-21	1.13925e-18	4.52362	0.484368	1.56866	6.82285	RASAL3
ENSG00000166503.8	1.17973e-25	2.22104e-23	4.52331	0.432004	1.9553	6.84964	RP11-382A20.3
ENSG00000102575.10	1.81008e-23	2.84616e-21	4.52246	0.453018	1.56808	6.89209	ACP5
ENSG00000206026.7	1.55747e-22	2.28368e-20	4.51553	0.462318	1.56462	6.80326	SMIM21
ENSG00000237181.1	9.78776e-23	1.45642e-20	4.51152	0.459697	1.56261	6.79238	AC147651.4
ENSG00000006128.11	1.69071e-22	2.46108e-20	4.49368	0.460473	1.55369	6.76153	TAC1
ENSG00000135312.6	2.40818e-22	3.48025e-20	4.48715	0.461503	1.55043	6.79264	HTR1B
ENSG00000182053.12	1.40209e-21	1.86524e-19	4.46574	0.468012	1.53972	6.67478	TRIM49B
ENSG00000165118.14	8.44738e-05	0.00132674	4.46527	1.13581	2.67512	7.50625	C9orf64
ENSG00000143006.7	2.79358e-22	4.00839e-20	4.46099	0.459527	1.53735	6.65593	DMRTB1
ENSG00000011600.11	6.25928e-22	8.61208e-20	4.45269	0.462608	1.5332	6.66209	TYROBP
ENSG00000132972.18	1.45721e-21	1.92582e-19	4.45196	0.466764	1.53283	6.67214	RNF17
ENSG00000268651.2	6.05e-07	1.45723e-05	4.44453	0.890756	2.41515	7.11358	CTAG1A
ENSG00000184515.10	2.90853e-21	3.72144e-19	4.4425	0.469313	1.5281	6.58208	BEX5
ENSG00000187955.11	1.68269e-19	1.76051e-17	4.4397	0.491542	3.37233	6.57977	COL14A1
ENSG00000253868.3	1.15283e-21	1.54388e-19	4.43686	0.464	1.52528	6.56555	FER1L6-AS2
ENSG00000146857.3	1.11094e-21	1.49776e-19	4.43573	0.463696	1.52472	6.59291	STRA8
ENSG00000255583.2	1.81893e-21	2.38815e-19	4.42151	0.464694	1.51761	6.52171	RP11-415I12.2
ENSG00000176566.4	2.93191e-21	3.72761e-19	4.41852	0.46682	1.51611	6.50791	DCAF4L2
ENSG00000130433.7	9.15662e-21	1.08839e-18	4.41823	0.472772	1.51597	6.51433	CACNG6
ENSG00000140368.12	1.35796e-20	1.54992e-18	4.41801	0.474872	1.51586	6.60221	PSTPIP1
ENSG00000130635.15	3.38628e-23	5.23258e-21	4.41017	0.444546	1.91861	6.49377	COL5A1
ENSG00000237643.1	3.13319e-21	3.93651e-19	4.40686	0.46593	1.51028	6.47735	RP11-462G2.1
ENSG00000108405.3	2.59372e-21	3.36146e-19	4.40471	0.464733	1.50921	6.46738	P2RX1
ENSG00000120498.13	0	0	4.40338	0.598565	3.66322	6.66957	TEX11
ENSG00000140955.10	2.90636e-21	3.72144e-19	4.40298	0.465134	1.50834	6.5091	ADAD2
ENSG00000179059.9	4.26928e-16	0	4.40062	0.541237	3.7628	6.45749	ZFP42
ENSG00000237194.1	3.44469e-21	4.24521e-19	4.39684	0.465359	1.50527	6.4534	SNAI1P1
ENSG00000122862.4	5.63018e-17	0	4.39448	0.524857	1.98303	6.60369	SRGN
ENSG00000183690.12	4.50625e-21	5.45311e-19	4.39267	0.466307	1.50319	6.43373	EFHC2
ENSG00000172073.3	8.85953e-21	1.05935e-18	4.38263	0.468787	1.49817	6.45413	TEX37
ENSG00000141096.4	3.13542e-21	3.93651e-19	4.38064	0.463162	1.49717	6.3996	DPEP3
ENSG00000238222.3	1.00065e-20	1.16191e-18	4.36478	0.467523	1.48924	6.35144	MKRN4P
ENSG00000144407.9	1.56359e-20	1.76222e-18	4.35924	0.469312	1.48647	6.34251	PTH2R
ENSG00000183770.5	1.1748e-20	1.34854e-18	4.35578	0.467411	1.48474	6.35663	FOXL2
ENSG00000133116.7	9.45816e-21	1.11762e-18	4.35554	0.466235	1.48462	6.33138	KL
ENSG00000258435.1	1.57028e-20	1.76222e-18	4.34611	0.467921	1.47991	6.30219	RP11-711D18.2
ENSG00000160200.17	0	0	4.33524	0.555294	3.36139	6.43782	CBS
ENSG00000116962.14	5.38284e-20	5.87666e-18	4.32873	0.472772	1.47122	6.27475	NID1
ENSG00000109061.9	3.9428e-20	4.32803e-18	4.32774	0.470938	1.47072	6.25259	MYH1
ENSG00000261761.3	1.5458e-18	1.48574e-16	4.32424	0.492158	1.46897	6.23864	RP11-103J17.2
ENSG00000176177.9	6.16756e-19	6.13336e-17	4.32306	0.48634	1.46838	6.25911	ENTHD1
ENSG00000185775.9	0	2e-10	4.30886	0.619764	1.94942	6.44483	SPATA31A6
ENSG00000124092.12	1.94e-08	6.156e-07	4.30564	0.7665	4.43821	6.5712	CTCFL
ENSG00000046774.9	1.253e-07	3.4051e-06	4.30312	0.814116	2.264	6.61414	MAGEC2
ENSG00000136244.11	0.00020599	0.00292432	4.29939	1.15838	4.71428	7.05614	IL6
ENSG00000234068.6	0	0	4.29808	0.594826	2.48401	6.19604	PAGE2
ENSG00000155495.8	9.73826e-20	1.05173e-17	4.28893	0.471735	1.45132	6.14538	MAGEC1
ENSG00000013016.15	1.6559e-19	1.74155e-17	4.28406	0.474218	1.44888	6.12015	EHD3
ENSG00000185304.13	0.00106379	0.0119449	4.28316	1.3086	2.75371	7.25677	RGPD2
ENSG00000163440.11	1.39941e-19	1.47954e-17	4.28271	0.473105	1.44821	6.11387	PDCL2
ENSG00000103740.9	5.58397e-17	0	4.28264	0.511439	2.92437	6.20222	ACSBG1
ENSG00000108947.4	4.891e-07	1.18947e-05	4.27975	0.850754	2.25232	6.58794	EFNB3
ENSG00000276547.1	7.55393e-19	7.36619e-17	4.27089	0.481693	1.4423	6.0827	PCDHGB5
ENSG00000120669.15	2.35243e-19	2.43585e-17	4.26374	0.473988	1.43872	6.11867	SOHLH2
ENSG00000166148.3	2.10054e-18	2.00932e-16	4.26247	0.487042	1.43809	6.14698	AVPR1A
ENSG00000166013.11	9.42355e-19	9.10097e-17	4.25435	0.481166	1.43403	6.12366	TRIM53BP
ENSG00000187601.4	2.58682e-19	2.66483e-17	4.25221	0.473255	1.43296	6.02755	MAGEH1
ENSG00000122420.9	6.57434e-19	6.44221e-17	4.25064	0.478574	1.43217	6.02275	PTGFR
ENSG00000158315.10	9.56035e-18	8.57359e-16	4.24648	0.494978	1.43009	6.01093	RHBDL2
ENSG00000164318.17	1e-10	2.4e-09	4.2424	0.646513	2.05241	6.27799	EGFLAM
ENSG00000234235.1	1e-10	2.4e-09	4.24226	0.646278	2.65772	6.01865	BOK-AS1
ENSG00000159228.12	3.1357e-19	3.21377e-17	4.24142	0.47317	1.42756	5.99787	CBR1
ENSG00000126947.12	5.94911e-19	5.94556e-17	4.2353	0.476252	1.4245	5.98887	ARMCX1
ENSG00000105967.15	6.26512e-19	6.19969e-17	4.23028	0.475996	1.42199	6.02706	TFEC
ENSG00000174837.14	8.97515e-18	8.1213e-16	4.22339	0.49187	1.41855	5.97574	ADGRE1
ENSG00000189186.10	0	3e-10	4.19939	0.610098	2.01617	6.12643	DCAF8L2
ENSG00000222022.1	1.751e-07	4.6466e-06	4.19891	0.803773	2.08601	6.30764	AC112721.1
ENSG00000244791.2	2.38497e-18	2.27058e-16	4.19239	0.479821	1.40305	5.89212	RP11-65D17.1
ENSG00000129596.4	8.29992e-19	8.05453e-17	4.18856	0.472968	1.40113	5.85112	CDO1
ENSG00000231528.2	8.69018e-18	7.89902e-16	4.18772	0.487506	1.40071	5.87254	FAM225A
ENSG00000254764.1	3.00604e-18	2.83499e-16	4.17898	0.479723	1.39634	5.82172	TRIM53CP
ENSG00000133169.5	4.30992e-18	4.02686e-16	4.17193	0.481174	1.39282	5.83047	BEX1
ENSG00000133101.9	4.84643e-18	4.50718e-16	4.1716	0.48188	1.39265	5.84017	CCNA1
ENSG00000154930.14	1.28e-08	4.149e-07	4.16591	0.732284	2.1117	6.14244	ACSS1
ENSG00000233098.8	5.81699e-23	8.8524e-21	4.16236	0.421869	3.7717	5.79947	CCDC144NL-AS1
ENSG00000229205.2	2.90521e-18	2.75282e-16	4.15995	0.477327	1.38683	5.79293	LINC00200
ENSG00000218048.2	4.14446e-18	3.89037e-16	4.15802	0.479325	1.38586	5.9139	RP3-407E4.4
ENSG00000223812.5	5.11e-08	1.5083e-06	4.15089	0.761968	2.11445	6.13037	RP11-197K6.1
ENSG00000215837.7	5.24901e-05	0.000860049	4.14936	1.02599	1.38153	5.97993	SDHAP2
ENSG00000203909.3	6.05571e-18	5.58014e-16	4.14546	0.480272	1.37958	5.73237	DPPA5
ENSG00000114200.9	3.58837e-17	0	4.14423	0.49186	1.37897	5.72969	BCHE
ENSG00000152454.3	1.10576e-17	9.82856e-16	4.13232	0.482614	1.37301	5.69245	ZNF256
ENSG00000204382.11	0	1.1e-09	4.13036	0.618127	1.37203	5.69956	XAGE1B
ENSG00000157873.17	6.68539e-18	6.13224e-16	4.12573	0.478613	1.36972	5.68973	TNFRSF14
ENSG00000227681.5	1.96886e-17	0	4.11637	0.484528	1.36504	5.6499	RP11-307P5.1
ENSG00000198798.5	1.84833e-05	0.000334498	4.10747	0.959137	2.31847	6.23707	MAGEB3
ENSG00000228709.1	2e-10	8.3e-09	4.1029	0.644565	3.12145	5.62695	AP001065.15
ENSG00000227802.1	1.45145e-17	0	4.10112	0.480734	1.35741	5.62544	DNAJB3
ENSG00000166825.13	0	0	4.09769	0.522102	1.92421	5.64769	ANPEP
ENSG00000244468.1	0	4e-10	4.0934	0.598383	2.86114	5.72998	RP11-206M11.7
ENSG00000224689.8	0	4e-10	4.09279	0.597638	1.35325	5.58451	ZNF812P
ENSG00000149451.17	0.00020318	0.00289467	4.09248	1.1016	2.45311	6.39183	ADAM33
ENSG00000256615.1	2.99476e-17	0	4.09163	0.484402	1.35267	5.61078	RP11-59N23.3
ENSG00000176746.6	3.60639e-17	0	4.08858	0.48529	1.35114	5.57792	MAGEB6
ENSG00000155719.16	0	0	4.08242	0.558236	1.34807	5.58882	OTOA
ENSG00000189369.8	4.42787e-17	0	4.07978	0.485632	1.34674	5.58245	GSPT2
ENSG00000269534.5	3.0584e-06	6.39975e-05	4.07785	0.873789	2.21613	6.05196	CTC-453G23.5
ENSG00000268009.5	4.02838e-17	0	4.07308	0.484195	1.34339	5.54062	SSX4
ENSG00000115155.16	1e-10	3.2e-09	4.07268	0.624495	3.14156	5.58639	OTOF
ENSG00000224099.1	0	1e-10	4.07145	0.580764	1.34258	5.75044	AC064834.1
ENSG00000165349.11	9.86662e-17	0	4.07025	0.490015	1.34198	5.57652	SLC7A3
ENSG00000251257.2	1.25761e-16	0	4.06959	0.491644	1.34165	5.52533	CTD-2263F21.1
ENSG00000163923.9	4.3463e-06	8.88182e-05	4.05549	0.882762	2.21638	6.00185	RPL39L
ENSG00000266117.1	1.14426e-16	0	4.04833	0.488412	1.33102	5.46724	FBXO36P1
ENSG00000204603.6	0	0	4.04075	0.524995	1.32723	5.44394	LINC01257
ENSG00000178498.15	9.257e-07	2.14226e-05	4.04063	0.823473	2.15035	5.8943	DTX3
ENSG00000136931.9	6.1924e-17	0	4.03633	0.482727	3.75954	5.58599	NR5A1
ENSG00000162543.5	1.41683e-16	0	4.03438	0.488227	1.32404	5.45683	UBXN10
ENSG00000215354.9	0	0	4.03279	0.550003	1.32325	5.54191	FAM90A24P
ENSG00000163295.4	7.1e-09	2.4e-07	4.03261	0.696643	1.32316	5.7442	ALPI
ENSG00000105131.7	1.40641e-16	0	4.03142	0.487818	1.32256	5.44489	EPHX3
ENSG00000186487.17	3.91974e-16	0	4.02556	0.494479	1.31963	5.42793	MYT1L
ENSG00000147174.11	4.73037e-19	4.77506e-17	4.01958	0.450706	6.00357	5.52109	ACRC
ENSG00000160886.13	1.97541e-16	0	4.01799	0.488595	2.79385	5.40592	LY6K
ENSG00000237651.6	2.61578e-05	0.000458515	4.01455	0.954806	2.27306	5.97997	C2orf74
ENSG00000269964.2	1e-10	3.1e-09	4.01141	0.614752	1.86259	5.61576	MEI4
ENSG00000182048.11	3.00264e-05	0.000518187	4.00882	0.960596	2.26795	5.97205	TRPC2
ENSG00000064195.7	0	4e-10	3.99633	0.58241	2.2356	5.33169	DLX3
ENSG00000173040.12	7.32125e-16	0	3.99583	0.495451	1.30477	5.34756	EVC2
ENSG00000134160.13	0	0	3.99413	0.538105	1.75408	5.45291	TRPM1
ENSG00000273802.2	6.03027e-16	0	3.98809	0.493044	1.3009	5.31061	HIST1H2BG
ENSG00000137745.11	4.9e-09	1.702e-07	3.98202	0.680583	1.64868	5.5943	MMP13
ENSG00000225778.5	6.8762e-23	1.03856e-20	3.982	0.404277	3.81088	5.36692	PROSER2-AS1
ENSG00000121742.16	5.32685e-16	0	3.97225	0.490171	1.29298	5.26314	GJB6
ENSG00000197172.10	2.90925e-22	4.1234e-20	3.97109	0.409237	4.42317	5.27093	MAGEA6
ENSG00000262874.1	5.66219e-16	0	3.9692	0.490244	1.29145	5.3337	C19orf84
ENSG00000224413.1	0	1.4e-09	3.96576	0.59611	1.88361	5.47931	AP001476.2
ENSG00000183072.9	6.29862e-16	0	3.96364	0.490343	1.28867	5.27447	NKX2-5
ENSG00000203645.2	0	0	3.96201	0.494642	1.28786	5.27131	LINC00501
ENSG00000117215.14	9e-10	3.51e-08	3.96003	0.646455	1.92608	5.50589	PLA2G2D
ENSG00000134588.12	5.7e-09	1.957e-07	3.95603	0.679041	2.5146	5.28109	USP26
ENSG00000136404.15	0	0	3.94952	0.502504	1.28161	5.25828	TM6SF1
ENSG00000171812.11	1.73968e-05	0.00031626	3.94524	0.918369	2.19571	5.75057	COL8A2
ENSG00000264424.1	0	0	3.94399	0.496738	1.27885	5.19172	MYH4
ENSG00000182107.6	3.16032e-16	0	3.94314	0.482811	1.27842	5.1834	TMEM30B
ENSG00000179277.9	0	0	3.94185	0.495145	1.27778	5.23995	MEIS3P1
ENSG00000101460.12	1e-10	3.4e-09	3.94124	0.605638	3.05427	5.26372	MAP1LC3A
ENSG00000267706.3	0.00753688	0.060319	3.93983	1.47441	2.72078	6.62335	CTD-2105E13.6
ENSG00000154096.13	0	0	3.93731	0.493248	1.27551	5.30246	THY1
ENSG00000272727.1	0	0	3.93466	0.492714	1.27418	5.21623	RP11-142A22.4
ENSG00000120952.4	0	0	3.93235	0.497207	1.27303	5.18077	PRAMEF2
ENSG00000165066.12	0	0	3.93065	0.496565	1.27218	5.15401	NKX6-3
ENSG00000167641.10	0	0	3.92905	0.49243	1.27138	5.15044	PPP1R14A
ENSG00000215182.8	0	0	3.92817	0.495593	1.27094	5.16418	MUC5AC
ENSG00000034053.14	0	0	3.92405	0.529787	2.83394	5.21731	APBA2
ENSG00000276855.1	0	0	3.91854	0.49337	1.26612	5.14402	CTD-3157E16.2
ENSG00000204816.5	0.00476888	0.0416691	3.91588	1.38751	1.26479	5.11849	RP11-475I24.1
ENSG00000238125.1	0	0	3.91195	0.496202	1.26283	5.11184	SLC9A3P2
ENSG00000255101.1	0	0	3.90961	0.496919	1.26166	5.17294	RP11-412B14.1
ENSG00000094796.4	0	0	3.90892	0.497535	1.26132	5.12746	KRT31
ENSG00000249396.1	2.0394e-06	4.42072e-05	3.90534	0.822267	2.08034	5.53463	RP11-1C1.4
ENSG00000102409.9	3.94187e-21	4.82831e-19	3.90311	0.413722	3.5139	5.09858	BEX4
ENSG00000258240.5	1.08249e-05	0.000203415	3.90142	0.886685	2.14418	5.59782	RP1-46F2.3
ENSG00000189420.8	0	0	3.90039	0.495404	1.25705	5.07106	ZFP92
ENSG00000172482.4	0	0	3.89377	0.523968	1.25374	5.23685	AGXT
ENSG00000184697.6	5.08939e-05	0.000838684	3.89042	0.960246	2.20962	5.65984	CLDN6
ENSG00000262003.1	0	0	3.88993	0.500034	1.25182	5.045	RP11-676J12.7
ENSG00000115138.10	0	0	3.88827	0.494257	1.25099	5.04037	POMC
ENSG00000283599.1	0	5e-10	3.88505	0.571525	1.81818	5.24898	RP11-402P6.15
ENSG00000196589.6	1e-10	6.3e-09	3.88449	0.605962	1.2491	5.03744	CTB-25J19.1
ENSG00000197083.11	0	0	3.88152	0.509224	1.24761	5.03159	ZNF300P1
ENSG00000152430.17	0	0	3.87298	0.541415	1.24334	5.05389	BOLL
ENSG00000277745.1	0.00131743	0.0142975	3.87061	1.20499	2.44213	5.96186	H2AFB3
ENSG00000182330.10	0	0	3.8643	0.508663	1.239	5.0396	PRAMEF8
ENSG00000240747.7	1.18292e-05	0.000221252	3.86201	0.881595	2.11933	5.48985	KRBOX1
ENSG00000165949.12	2.0422e-06	4.42072e-05	3.85185	0.811053	5.88887	5.38413	IFI27
ENSG00000161944.16	0	0	3.85175	0.503108	1.23273	4.94535	ASGR2
ENSG00000164114.18	0	0	3.84678	0.502362	1.42999	4.96048	MAP9
ENSG00000254221.2	0	0	3.8465	0.507405	1.2301	4.99866	PCDHGB1
ENSG00000183034.12	0	0	3.8464	0.500672	1.23005	5.03608	OTOP2
ENSG00000131721.5	4.9e-08	1.45e-06	3.83688	0.703387	1.918	5.23705	RHOXF2
ENSG00000130595.16	1.3335e-05	0.000246434	3.83313	0.880261	1.92938	5.41419	TNNT3
ENSG00000225746.9	0	0	3.82945	0.496988	1.48751	4.972	SNHG23
ENSG00000131885.16	0	0	3.82649	0.494124	1.2201	4.92486	KRT17P1
ENSG00000157765.11	5.26e-08	1.5462e-06	3.82213	0.702289	1.88374	5.19836	SLC34A2
ENSG00000164694.16	0	0	3.82128	0.528151	1.21749	4.90013	FNDC1
ENSG00000074317.10	0	0	3.81664	0.509342	1.21517	4.8734	SNCB
ENSG00000158406.4	4.21092e-21	5.12661e-19	3.81627	0.404814	3.684	4.91098	HIST1H4H
ENSG00000266524.2	0	0	3.80738	0.503299	1.21054	4.94762	GDF10
ENSG00000234511.8	0	0	3.80063	0.515783	1.20717	4.9679	C5orf58
ENSG00000171401.14	4.77548e-50	2.5927e-47	3.8003	0.255479	5.14131	4.85023	KRT13
ENSG00000177689.10	0	9e-10	3.79817	0.565338	2.84665	4.91835	MAGEB10
ENSG00000230399.1	0	0	3.79209	0.50413	1.2029	4.84375	RBBP8P1
ENSG00000233701.3	0	0	3.79198	0.502677	1.20284	4.80383	PRR23C
ENSG00000205426.10	9.75466e-21	1.13925e-18	3.78794	0.405618	6.74565	4.8925	KRT81
ENSG00000142552.7	6.2e-09	2.13e-07	3.7766	0.649949	2.4045	4.79744	RCN3
ENSG00000153303.16	0	2e-10	3.77557	0.543334	1.62367	4.8813	FRMD1
ENSG00000234948.1	6.55558e-05	0.00104848	3.77394	0.945408	2.89618	5.34341	LINC01524
ENSG00000165496.4	0	0	3.76994	0.508147	1.19182	4.73897	RPL10L
ENSG00000144188.9	0	0	3.76338	0.510058	1.18854	4.72239	TRIM43CP
ENSG00000130208.9	7.43e-08	2.1196e-06	3.75027	0.697013	1.8262	5.01206	APOC1
ENSG00000186115.12	0	1e-10	3.73948	0.531389	1.9476	4.70127	CYP4F2
ENSG00000178934.4	0.0133952	0.094052	3.73805	1.51149	2.68632	6.18076	LGALS7B
ENSG00000166426.7	0	0	3.73516	0.503898	1.17443	4.65178	CRABP1
ENSG00000163286.8	0	0	3.73235	0.494145	3.99044	4.80625	ALPPL2
ENSG00000241721.1	0	0	3.73012	0.508363	1.17191	4.63995	SUMO1P1
ENSG00000137948.18	0.000585774	0.00721904	3.72651	1.08388	2.4964	5.41214	BRDT
ENSG00000253159.2	0	0	3.72443	0.518159	1.16907	4.66594	PCDHGA12
ENSG00000007312.12	7.3951e-06	0.000143529	3.71504	0.828882	3.06338	5.05854	CD79B
ENSG00000283321.1	0.0580719	0.268314	3.71428	1.95988	3.01213	7.15937	RP11-507K12.1
ENSG00000198865.9	0.000641604	0.00778294	3.70149	1.0844	3.32192	5.35096	CCDC152
ENSG00000263715.7	9.8282e-06	0.000185903	3.69852	0.836594	1.15611	4.93091	CRHR1
ENSG00000093072.15	8.05e-08	2.278e-06	3.69187	0.688016	2.73268	4.63622	CECR1
ENSG00000163520.13	0	0	3.68975	0.480475	2.56796	4.62863	FBLN2
ENSG00000159224.4	0	0	3.67979	0.51287	1.14675	4.5692	GIP
ENSG00000163825.3	0	1e-10	3.67975	0.517022	1.14673	4.56728	RTP3
ENSG00000124249.6	0	0	3.6788	0.513803	1.14625	4.51215	KCNK15
ENSG00000248663.6	0	0	3.67562	0.510278	1.14466	4.50354	LINC00992
ENSG00000227482.1	4e-10	1.58e-08	3.67293	0.586699	1.69335	4.72025	RP11-18B16.2
ENSG00000256124.5	0	1e-10	3.67097	0.51459	1.14234	4.50336	LINC01152
ENSG00000271127.1	0.00103346	0.0116565	3.67048	1.11862	1.60502	4.63431	LL22NC03-N64E9.1
ENSG00000196260.4	0	0	3.66984	0.510677	1.14177	4.64937	SFTA2
ENSG00000159182.4	2.5289e-06	5.37008e-05	3.66366	0.778545	1.81839	4.87823	PRAC1
ENSG00000189127.7	0	1.9e-09	3.6569	0.55361	1.1353	4.46799	ANKRD34B
ENSG00000189134.3	0	1e-10	3.65173	0.514604	1.13272	4.48871	NKAPL
ENSG00000196970.8	0	1e-10	3.64225	0.517171	1.12798	4.46857	NXF4
ENSG00000150627.15	0	2e-10	3.64138	0.523354	1.12754	4.46297	WDR17
ENSG00000148704.12	0	8e-10	3.64009	0.539595	1.1269	4.46394	VAX1
ENSG00000156006.4	6.37193e-05	0.00102073	3.62711	0.907097	1.97904	4.93387	NAT2
ENSG00000154611.14	5.42e-08	1.5907e-06	3.61422	0.66477	1.77195	4.64882	PSMA8
ENSG00000205927.4	7e-10	2.93e-08	3.61091	0.586426	1.11231	4.40822	OLIG2
ENSG00000184719.11	0	3e-10	3.60178	0.524457	1.10774	4.35184	RNLS
ENSG00000241912.1	0	2e-10	3.59991	0.515089	1.10681	4.34789	RP11-292E2.2
ENSG00000048545.13	0	4e-10	3.59224	0.525399	1.10297	4.31015	GUCA1A
ENSG00000251129.1	1.1e-09	4.33e-08	3.59091	0.589696	1.65234	4.51095	RP11-734I18.1
ENSG00000177324.13	0	1e-10	3.58883	0.51221	1.10127	4.2946	BEND2
ENSG00000081237.18	5.40388e-05	0.000882546	3.58625	0.888249	1.97038	4.81304	PTPRC
ENSG00000205362.11	0	3e-10	3.58348	0.52	1.09859	4.31511	MT1A
ENSG00000077522.12	2.309e-07	5.9775e-06	3.58024	0.69216	2.94505	4.37477	ACTN2
ENSG00000123496.7	0	3e-10	3.57953	0.519266	1.09662	4.29471	IL13RA2
ENSG00000184814.5	0	3e-10	3.57573	0.519069	1.09472	4.26357	PRR23B
ENSG00000238269.8	7.5649e-06	0.0001464	3.5745	0.798389	3.00665	4.68398	PAGE2B
ENSG00000143452.15	0	2e-10	3.57432	0.516218	1.09401	4.33925	HORMAD1
ENSG00000164430.15	7e-10	2.85e-08	3.57416	0.579972	1.97131	4.29805	MB21D1
ENSG00000255028.5	0	6e-10	3.5739	0.527774	1.0938	4.36966	RP11-708B6.2
ENSG00000163359.15	4.66898e-24	7.75129e-22	3.57371	0.353256	6.29902	4.34033	COL6A3
ENSG00000258064.1	0.000509256	0.00640572	3.57043	1.02721	1.09207	4.85115	RP11-293I14.2
ENSG00000230257.1	5.39389e-21	6.48817e-19	3.56362	0.379059	3.82732	4.25278	NFE4
ENSG00000171643.13	1e-10	2.8e-09	3.55717	0.543788	1.08544	4.32833	S100Z
ENSG00000185888.5	0	6e-10	3.55662	0.524128	1.08516	4.22587	PRSS38
ENSG00000113722.16	0	6e-10	3.55327	0.523309	1.08349	4.20859	CDX1
ENSG00000160801.13	0.01395	0.096919	3.55283	1.44509	2.45104	5.59974	PTH1R
ENSG00000102021.10	0	4e-10	3.55088	0.52001	1.08229	4.24136	LUZP4
ENSG00000130700.6	0	8e-10	3.54944	0.526934	1.08157	4.19985	GATA5
ENSG00000133863.6	0	9e-10	3.54515	0.527915	1.07943	4.19123	TEX15
ENSG00000075886.10	0	1e-10	3.5438	0.50011	3.14606	4.2109	TUBA3D
ENSG00000260172.1	0	4e-10	3.53906	0.517699	1.07638	4.18868	LINC01413
ENSG00000173769.4	0	5e-10	3.53906	0.52077	1.07638	4.18868	TOPAZ1
ENSG00000228307.1	0	7e-10	3.53906	0.523347	1.07638	4.18868	OR2S1P
ENSG00000139351.14	3.28706e-20	3.62805e-18	3.53607	0.383973	3.62889	4.20717	SYCP3
ENSG00000138136.6	0	5e-10	3.53303	0.518828	1.07337	4.17422	LBX1
ENSG00000156009.9	6.04174e-22	8.3701e-20	3.53301	0.36692	4.14091	4.23094	MAGEA8
ENSG00000110934.10	0.000648688	0.00784046	3.53227	1.03574	2.0544	4.87414	BIN2
ENSG00000112619.7	2e-09	7.32e-08	3.53171	0.588888	1.62274	4.35941	PRPH2
ENSG00000268643.1	0.00422512	0.0379921	3.52265	1.23133	1.06818	4.23785	AC006486.9
ENSG00000240403.5	0	6e-10	3.51922	0.518389	1.06646	4.13524	KIR3DL2
ENSG00000251165.5	1.4426e-06	3.21638e-05	3.51549	0.729503	2.0612	4.30088	F11-AS1
ENSG00000260314.2	0	8e-10	3.51469	0.52216	1.0642	4.19406	MRC1
ENSG00000183019.7	0	6e-10	3.50615	0.516974	1.05993	4.12897	MCEMP1
ENSG00000147246.9	0	1.2e-09	3.5054	0.525255	1.05955	4.1365	HTR2C
ENSG00000204632.11	0	9e-10	3.50459	0.522098	1.05915	4.14156	HLA-G
ENSG00000130224.14	0	1.4e-09	3.50374	0.526579	1.05872	4.18989	LRCH2
ENSG00000237265.6	0	7e-10	3.50244	0.518908	1.05807	4.08985	RP11-402P6.9
ENSG00000224960.4	0	1.5e-09	3.49911	0.526862	1.05641	4.14873	PPP4R3CP
ENSG00000272218.1	2.469e-07	6.3188e-06	3.49902	0.678102	2.2861	4.09277	RP11-11N5.3
ENSG00000172123.12	5.2719e-06	0.000105902	3.49542	0.767606	1.80443	4.46547	SLFN12
ENSG00000231701.1	4.0648e-06	8.35766e-05	3.49516	0.758493	1.05443	4.25392	BMS1P13
ENSG00000267654.1	0	1.2e-09	3.49388	0.523143	1.05379	4.13631	RP11-973H7.4
ENSG00000196747.4	0.00447115	0.0397067	3.4916	1.2282	2.25259	5.06941	HIST1H2AI
ENSG00000184937.12	1e-10	5.1e-09	3.4901	0.541401	1.0519	4.14239	WT1
ENSG00000265790.1	0	1.4e-09	3.49006	0.524847	1.05188	4.06609	RNASEH1P1
ENSG00000161973.10	0	1.8e-09	3.48892	0.527512	1.05131	4.0577	CCDC42
ENSG00000162383.11	1e-10	2.4e-09	3.47848	0.529888	1.04609	4.06165	SLC1A7
ENSG00000267731.1	7.9e-09	2.648e-07	3.47808	0.602688	3.02547	4.2745	RP11-147L13.8
ENSG00000250038.5	5.91e-08	1.7205e-06	3.47798	0.641515	1.68209	4.30648	RP11-180C1.1
ENSG00000100842.12	0	1.4e-09	3.47682	0.522598	1.04526	4.05232	EFS
ENSG00000136110.12	1e-10	2.6e-09	3.47573	0.53055	1.04472	4.03954	LECT1
ENSG00000205642.9	0.00184981	0.0191838	3.47522	1.11623	2.16063	4.85636	VCX3B
ENSG00000197213.9	6e-10	2.3e-08	3.47366	0.560474	1.45344	4.14256	ZSCAN5B
ENSG00000237412.6	0.0048224	0.0420453	3.47346	1.23231	2.18796	5.03402	PRSS56
ENSG00000181333.11	2.419e-07	6.2136e-06	3.47257	0.672472	2.55073	4.14666	HEPHL1
ENSG00000181800.5	1e-10	2.7e-09	3.47009	0.530038	1.0419	4.04387	CELF2-AS1
ENSG00000230522.5	4.21893e-05	0.000706249	3.46806	0.84687	1.04088	4.0124	MBD3L2
ENSG00000141255.12	1e-10	2.4e-09	3.46633	0.528044	1.04002	4.00906	SPATA22
ENSG00000162039.14	1.893e-07	5.0045e-06	3.45727	0.663646	2.52078	4.00392	MEIOB
ENSG00000172985.10	1e-10	2.9e-09	3.45724	0.529002	1.03547	4.00295	SH3RF3
ENSG00000172020.12	7.2071e-06	0.000140559	3.45563	0.77006	1.73976	4.37578	GAP43
ENSG00000204481.7	1e-10	5.8e-09	3.4479	0.536788	1.0308	4.0005	PRAMEF14
ENSG00000171431.3	3.76946e-17	0	3.4429	0.408902	4.42872	4.06265	KRT20
ENSG00000172349.17	1.57419e-05	0.000288262	3.43871	0.796358	3.16921	4.36436	IL16
ENSG00000255314.2	1e-10	6.1e-09	3.43801	0.535987	1.02586	3.94398	RP11-702F3.3
ENSG00000215914.4	0.000203635	0.0028991	3.43644	0.925151	1.02507	3.97971	MMP23A
ENSG00000028137.17	0	0	3.43503	0.448128	2.37791	3.94934	TNFRSF1B
ENSG00000171840.11	2.836e-07	7.1754e-06	3.43298	0.668673	2.1371	4.04058	NINJ2
ENSG00000253315.1	1e-10	4.3e-09	3.43261	0.530212	1.02316	3.94797	CTB-11I22.2
ENSG00000267745.1	1e-10	5.2e-09	3.43043	0.532456	1.02207	3.94788	RP11-686D22.8
ENSG00000235711.4	1e-10	5.6e-09	3.42778	0.533178	1.02074	3.92303	ANKRD34C
ENSG00000226954.1	2e-10	6.8e-09	3.42584	0.53542	1.01977	3.95358	RP5-983L19.2
ENSG00000134757.4	7.69e-08	2.1911e-06	3.41936	0.636249	2.77982	3.91364	DSG3
ENSG00000174899.10	2e-10	7.3e-09	3.41534	0.534787	1.01452	3.90327	PQLC2L
ENSG00000257599.1	2e-10	7.1e-09	3.41387	0.534163	1.01379	3.88522	OVCH1-AS1
ENSG00000054219.10	2e-09	7.27e-08	3.41321	0.569009	1.01346	4.07446	LY75
ENSG00000182583.12	2.51e-08	7.819e-07	3.40818	0.611632	1.01094	3.93159	VCX
ENSG00000266602.1	2e-10	9.4e-09	3.40346	0.536473	1.00858	3.88023	RP11-476K15.1
ENSG00000167800.9	2e-10	7.8e-09	3.40319	0.533727	1.00845	3.8692	TBX10
ENSG00000082482.13	5e-10	1.83e-08	3.39762	0.544879	1.00566	3.84855	KCNK2
ENSG00000186038.9	2e-10	7e-09	3.39748	0.53144	1.00559	3.92301	HTR3E
ENSG00000103490.13	1e-10	5.6e-09	3.39747	0.528435	1.00559	3.86449	PYCARD
ENSG00000225226.1	3e-10	1.13e-08	3.39347	0.537454	1.00359	3.8744	AC007250.4
ENSG00000112273.6	2e-10	8.7e-09	3.3921	0.533695	1.0029	3.84746	HDGFL1
ENSG00000064787.13	1.22e-08	3.967e-07	3.38483	0.594101	3.67428	3.94515	BCAS1
ENSG00000157613.10	2e-10	8.3e-09	3.38364	0.53168	2.06899	4.00479	CREB3L1
ENSG00000216331.2	2.09e-08	6.559e-07	3.38019	0.603102	1.54698	4.01059	HIST1H1PS1
ENSG00000154451.14	1.96e-07	5.1659e-06	3.37909	0.649433	1.97339	3.92708	GBP5
ENSG00000254130.1	2.594e-07	6.5885e-06	3.37308	0.65487	1.54343	4.07846	CTB-7E3.1
ENSG00000011677.12	4e-10	1.73e-08	3.37304	0.540117	1.37293	3.95622	GABRA3
ENSG00000141750.6	4.84792e-05	0.000803283	3.371	0.829716	1.76594	4.24684	STAC2
ENSG00000255262.3	5e-10	2.04e-08	3.37054	0.542044	0.992123	3.79531	TCEB2P2
ENSG00000249357.3	3e-10	1.13e-08	3.36864	0.533446	0.99117	3.78306	RP11-432M8.8
ENSG00000238129.5	1e-09	3.97e-08	3.36594	0.55141	0.989825	3.77657	RP3-410C9.2
ENSG00000100427.15	2.5e-09	9.09e-08	3.36404	0.564396	0.988872	3.77635	MLC1
ENSG00000250829.2	0	0	3.36218	0.443872	3.59631	3.8621	RP11-11N5.1
ENSG00000216307.2	4e-10	1.65e-08	3.3601	0.537364	0.986901	3.76405	RP3-400B16.2
ENSG00000264116.4	4e-10	1.48e-08	3.35723	0.535429	0.98547	3.76512	RP11-321M21.3
ENSG00000145945.5	0	0	3.35696	0.427974	3.73192	3.76343	FAM50B
ENSG00000258484.3	2e-10	8.3e-09	3.34909	0.526269	0.9814	3.8111	SPESP1
ENSG00000217950.4	1.66e-08	5.313e-07	3.34855	0.59329	1.53176	3.94977	NOC2LP2
ENSG00000123689.5	7e-10	2.85e-08	3.34612	0.542988	0.979913	3.86069	G0S2
ENSG00000085741.12	0	0	3.3447	0.453399	2.61972	3.82468	WNT11
ENSG00000187600.12	7e-10	2.83e-08	3.34445	0.54256	0.979076	3.7493	TMEM247
ENSG00000141338.13	9e-09	2.997e-07	3.344	0.581761	1.41904	3.87045	ABCA8
ENSG00000138829.11	5e-10	2.17e-08	3.34325	0.538561	0.978476	3.72849	FBN2
ENSG00000104903.4	4.05e-08	1.2187e-06	3.33827	0.608196	1.52203	3.96128	LYL1
ENSG00000182586.7	4e-10	1.63e-08	3.33814	0.533669	0.975923	3.7153	LINC00334
ENSG00000253953.2	2.37e-08	7.384e-07	3.33351	0.597136	0.97361	3.70633	PCDHGB4
ENSG00000146755.10	8.9e-09	2.948e-07	3.33348	0.579618	1.39458	3.82251	TRIM50
ENSG00000204385.10	2e-10	7.9e-09	3.33281	0.522983	1.88474	3.88488	SLC44A4
ENSG00000136574.17	3e-10	1.41e-08	3.33278	0.530786	0.973243	3.70325	GATA4
ENSG00000128709.12	4e-10	1.77e-08	3.33212	0.533882	0.972912	3.71623	HOXD9
ENSG00000230628.1	5e-10	1.83e-08	3.33212	0.534423	0.972912	3.71623	RP4-781K5.6
ENSG00000188620.9	7e-10	2.61e-08	3.33212	0.539432	0.972912	3.71623	HMX3
ENSG00000178235.7	1.1257e-06	2.56962e-05	3.3318	0.684388	1.65245	4.01255	SLITRK1
ENSG00000228223.2	1.29e-08	4.171e-07	3.33123	0.585686	1.5225	3.90927	HCG11
ENSG00000198851.9	1.2e-09	4.39e-08	3.32896	0.546928	0.971331	3.78051	CD3E
ENSG00000206549.12	3.881e-07	9.658e-06	3.32625	0.655456	3.19851	3.84132	PRSS50
ENSG00000187627.14	2.4e-09	8.54e-08	3.32424	0.556737	3.62497	3.85889	RGPD1
ENSG00000232111.2	6e-10	2.49e-08	3.31243	0.535584	0.963069	3.65975	RP11-126O22.1
ENSG00000211673.2	8e-10	3.27e-08	3.31206	0.539557	0.962881	3.68719	IGLV3-1
ENSG00000175287.18	2.276e-07	5.9059e-06	3.31146	0.639859	2.33667	3.69161	PHYHD1
ENSG00000105707.13	0.000688617	0.00824862	3.31104	0.975536	3.63879	4.28877	HPN
ENSG00000235205.1	9e-10	3.52e-08	3.30928	0.540265	0.961494	3.65071	TATDN2P3
ENSG00000228623.4	9e-10	3.61e-08	3.30928	0.540698	0.961494	3.65071	ZNF883
ENSG00000133619.17	1.5e-09	5.77e-08	3.30757	0.547642	0.960637	3.64675	KRBA1
ENSG00000171246.5	1.183e-07	3.2417e-06	3.30726	0.624468	0.960482	3.67055	NPTX1
ENSG00000236887.1	8e-10	3.21e-08	3.30169	0.537531	0.957697	3.70348	RP11-389O22.5
ENSG00000280298.1	4.18e-08	1.2561e-06	3.29999	0.601865	0.956847	3.74123	AC007163.1
ENSG00000162551.13	0	0	3.29553	0.42023	3.77151	3.65643	ALPL
ENSG00000132517.14	7.98e-08	2.2639e-06	3.29375	0.613637	1.55024	3.8673	SLC52A1
ENSG00000216915.2	1.1e-09	4.34e-08	3.2905	0.540445	0.952102	3.63389	RP1-97D16.1
ENSG00000165816.12	1.2e-09	4.39e-08	3.28794	0.540238	0.950825	3.70263	VWA2
ENSG00000257654.1	1.6e-09	5.87e-08	3.28636	0.544439	0.950031	3.61974	RP11-497G19.2
ENSG00000228793.1	1e-09	3.82e-08	3.28602	0.537775	0.949861	3.60733	RP1-223B1.1
ENSG00000183571.10	4.2e-09	1.475e-07	3.2852	0.559024	0.949454	3.60271	PGPEP1L
ENSG00000166183.15	2.2e-09	7.98e-08	3.28414	0.548946	1.14657	3.66248	ASPG
ENSG00000223485.2	5.78e-08	1.687e-06	3.2832	0.605138	2.91164	3.83727	LINC01615
ENSG00000226364.1	2.351e-07	6.0537e-06	3.28273	0.635052	1.54041	3.86097	AC102948.2
ENSG00000126950.7	5.3e-09	1.823e-07	3.28234	0.562154	1.36009	3.76985	TMEM35A
ENSG00000206260.3	1.1e-09	4.07e-08	3.2818	0.538024	0.947752	3.59156	PRR23A
ENSG00000106236.3	0.00561	0.0477314	3.28158	1.18479	2.13171	4.52542	NPTX2
ENSG00000143768.12	1.9e-09	6.96e-08	3.27811	0.545783	0.945906	3.58229	LEFTY2
ENSG00000248672.5	1.4191e-06	3.17803e-05	3.27643	0.679433	0.945068	3.70662	LY75-CD302
ENSG00000171509.15	4.6e-09	1.596e-07	3.27439	0.558533	0.944049	3.58196	RXFP1
ENSG00000160284.14	2.0408e-06	4.42072e-05	3.26868	0.688239	2.96747	3.62805	SPATC1L
ENSG00000231056.1	1.9e-09	6.99e-08	3.26797	0.544188	0.940837	3.57919	RP1-290I10.5
ENSG00000272736.5	1.4e-09	5.12e-08	3.26663	0.539034	0.940169	3.60712	RP11-799N11.1
ENSG00000092051.16	1.5653e-06	3.45906e-05	3.26503	0.67983	1.61907	3.86159	JPH4
ENSG00000259738.1	5.3e-09	1.824e-07	3.26501	0.559219	0.939357	3.56589	ZNF444P1
ENSG00000237565.3	3.15e-08	9.674e-07	3.25903	0.589055	0.93637	3.60974	SSU72P5
ENSG00000156219.16	1.26e-08	4.093e-07	3.25885	0.57258	1.34822	3.71029	ART3
ENSG00000232040.2	8e-10	3.27e-08	3.2557	0.530388	0.934702	3.53375	ZBED9
ENSG00000185739.13	0.000369998	0.0048674	3.25496	0.91416	1.76956	4.08872	SRL
ENSG00000231421.7	7e-10	2.9e-08	3.25398	0.528322	0.933843	3.54564	AC006050.2
ENSG00000173157.16	6.99e-08	2.0042e-06	3.25342	0.603456	1.51264	3.75181	ADAMTS20
ENSG00000274183.1	0.000885272	0.0102262	3.25306	0.978466	1.89094	4.16574	H2AFB1
ENSG00000253873.5	0.0051594	0.0444815	3.25286	1.16302	2.07857	4.42878	PCDHGA11
ENSG00000169218.13	1.9e-09	6.88e-08	3.25218	0.541265	0.932941	3.56064	RSPO1
ENSG00000277561.4	0.000927763	0.0106301	3.25163	0.981903	1.90458	4.16713	GOLGA8IP
ENSG00000160282.13	8.7687e-06	0.000167529	3.25033	0.73115	3.13847	3.79517	FTCD
ENSG00000160180.15	7e-10	2.95e-08	3.24991	0.527933	0.931807	3.57221	TFF3
ENSG00000123407.3	1.6e-09	6.09e-08	3.24952	0.538923	0.931612	3.69905	HOXC12
ENSG00000197471.11	5.02e-06	0.000101044	3.23822	0.709521	2.92694	3.83097	SPN
ENSG00000151650.7	4.038e-07	9.9803e-06	3.23749	0.638916	1.56415	3.76591	VENTX
ENSG00000186831.11	7.2e-09	2.423e-07	3.23574	0.559166	0.924724	3.49008	KRT17P2
ENSG00000165821.11	1.5e-09	5.68e-08	3.23517	0.535405	0.92444	3.49892	SALL2
ENSG00000009765.14	1.4e-09	5.42e-08	3.23189	0.534161	1.32451	3.51913	IYD
ENSG00000239713.7	1.9079e-26	3.83259e-24	3.23068	0.303589	4.06763	3.49756	APOBEC3G
ENSG00000169515.5	6.6e-09	2.252e-07	3.22796	0.556535	3.3169	3.60497	CCDC8
ENSG00000276170.4	5.6e-08	1.6392e-06	3.22327	0.593472	1.5081	3.69795	AC124789.1
ENSG00000249156.1	3.7e-09	1.297e-07	3.22257	0.54628	0.918136	3.49264	RP11-432M8.9
ENSG00000248713.1	3.6e-09	1.285e-07	3.22184	0.545983	0.917771	3.46776	RP11-766F14.2
ENSG00000146678.9	3.6e-09	1.279e-07	3.22047	0.545601	0.917087	3.47029	IGFBP1
ENSG00000214772.2	3e-09	1.09e-07	3.21961	0.542957	0.91666	3.46521	RP11-174G6.1
ENSG00000135477.11	0.0199704	0.126079	3.21855	1.38319	2.24244	4.72849	KRT87P
ENSG00000163735.6	3.8e-09	1.347e-07	3.21821	0.546205	0.915958	3.4907	CXCL5
ENSG00000223831.1	4.2e-09	1.491e-07	3.21821	0.547819	0.915958	3.4907	RP1-56J10.8
ENSG00000171570.10	0.000802217	0.0093746	3.21622	0.959485	0.914964	3.55762	RAB4B-EGLN2
ENSG00000196092.12	3.4e-09	1.213e-07	3.21595	0.54401	1.83635	3.47965	PAX5
ENSG00000283263.1	0.150043	0.472646	3.20385	2.22586	3.09774	6.72451	AL135787.1
ENSG00000121406.8	1.282e-07	3.4767e-06	3.20094	0.606086	2.36575	3.49588	ZNF549
ENSG00000155849.15	1.074e-07	2.9715e-06	3.19856	0.601941	1.60994	3.51984	ELMO1
ENSG00000188848.15	5.05596e-05	0.000834546	3.19599	0.788545	1.45488	3.81932	BEND4
ENSG00000232765.6	4.4e-09	1.529e-07	3.19586	0.544451	0.904785	3.41238	RP11-382F24.1
ENSG00000149043.16	0.000314706	0.00423714	3.19523	0.886854	1.73359	3.92751	SYT8
ENSG00000118156.12	0.000901402	0.0103781	3.19498	0.962455	1.86672	4.02018	ZNF541
ENSG00000160183.13	6.5981e-06	0.00012964	3.19143	0.708223	2.13314	3.46259	TMPRSS3
ENSG00000255363.2	7.36e-08	2.1039e-06	3.18871	0.592468	2.18634	3.47125	RP11-672A2.5
ENSG00000164113.10	1.09e-08	3.581e-07	3.18836	0.557829	0.901035	3.44239	ADAD1
ENSG00000226088.1	2.377e-07	6.1134e-06	3.18747	0.616872	1.45062	3.64035	RP11-180O5.2
ENSG00000122728.6	1.8645e-06	4.07986e-05	3.18738	0.668553	2.14263	3.42498	TAF1L
ENSG00000164690.7	1.03e-08	3.381e-07	3.18546	0.55629	1.12949	3.43961	SHH
ENSG00000121413.12	4.01e-08	1.2106e-06	3.18318	0.579789	1.34544	3.51103	ZSCAN18
ENSG00000262636.1	1.02e-08	3.38e-07	3.18189	0.555636	0.897798	3.47404	CTD-3088G3.4
ENSG00000229807.10	1.1746e-06	2.67528e-05	3.18128	0.654601	2.08544	3.40701	XIST
ENSG00000212901.3	9e-10	3.55e-08	3.18045	0.519403	4.06809	3.55162	KRTAP3-1
ENSG00000119938.8	1.805e-07	4.7776e-06	3.18009	0.609403	1.44693	3.57469	PPP1R3C
ENSG00000222032.1	7.857e-07	1.85474e-05	3.17964	0.643797	2.65982	3.41762	AC112721.2
ENSG00000159212.12	1.113e-07	3.0664e-06	3.17885	0.598962	1.44879	3.57191	CLIC6
ENSG00000162639.15	8.3e-09	2.778e-07	3.17424	0.550914	0.893974	3.4761	HENMT1
ENSG00000180543.4	1.35e-08	4.365e-07	3.17421	0.558899	0.893959	3.37719	TSPYL5
ENSG00000184292.6	0	2e-10	3.16982	0.454438	5.40495	3.48692	TACSTD2
ENSG00000185038.14	1e-09	3.7e-08	3.1625	0.51707	1.09044	3.47726	MROH2A
ENSG00000114405.10	1.03e-08	3.389e-07	3.1624	0.552328	1.02015	3.35799	C3orf14
ENSG00000168032.8	3.6e-09	1.28e-07	3.16186	0.535714	0.887785	3.33737	ENTPD3
ENSG00000215343.7	4.3e-09	1.524e-07	3.15627	0.53763	0.884989	3.35242	ZNF705D
ENSG00000148798.10	6.556e-07	1.56965e-05	3.15573	0.634434	2.39231	3.44496	INA
ENSG00000258128.2	0.000183216	0.00264399	3.15538	0.843435	1.71824	3.79306	MKRN9P
ENSG00000260549.1	1.33e-08	4.298e-07	3.15036	0.554414	1.24097	3.43865	MT1L
ENSG00000270601.4	9.943e-07	2.29328e-05	3.15	0.64381	0.881854	3.30804	PRAMEF5
ENSG00000167286.9	2.9e-08	8.943e-07	3.14936	0.567738	0.881533	3.31976	CD3D
ENSG00000141485.16	0.00163924	0.0172589	3.14668	0.999317	1.87515	3.96629	SLC13A5
ENSG00000182315.9	4.86e-08	1.4385e-06	3.14324	0.57605	0.878471	3.29423	MBD3L3
ENSG00000116721.9	9.6e-09	3.166e-07	3.1418	0.547521	0.877753	3.29082	PRAMEF1
ENSG00000060558.3	1.9e-09	6.82e-08	3.14115	0.52264	1.28547	3.40084	GNA15
ENSG00000061918.12	7.9e-09	2.648e-07	3.14067	0.544196	0.877187	3.30785	GUCY1B3
ENSG00000125878.6	1.736e-07	4.6179e-06	3.13855	0.600606	1.42616	3.48787	TCF15
ENSG00000226199.1	1.7e-08	5.437e-07	3.137	0.556225	0.875351	3.28127	RP11-12D5.2
ENSG00000170962.12	1.86861e-05	0.000336954	3.13411	0.732261	0.873905	3.63168	PDGFD
ENSG00000169129.14	0	5e-10	3.13362	0.459861	3.70433	3.2967	AFAP1L2
ENSG00000114948.12	1.1e-09	4.04e-08	3.13361	0.513614	2.47784	3.29738	ADAM23
ENSG00000137880.5	1.95113e-19	2.0308e-17	3.13201	0.347384	3.73866	3.33666	GCHFR
ENSG00000101951.16	7.352e-07	1.74374e-05	3.12591	0.631266	1.46268	3.52277	PAGE4
ENSG00000231513.3	6.2908e-06	0.000124135	3.12587	0.692119	1.54949	3.57637	E2F6P4
ENSG00000223611.5	1.84e-08	5.861e-07	3.12543	0.555532	0.86957	3.27132	SUPT20HL2
ENSG00000104044.15	2.12e-08	6.651e-07	3.12282	0.557447	0.868263	3.299	OCA2
ENSG00000273313.1	0.000664633	0.00800429	3.12197	0.91721	0.867837	3.30995	RBAKDN
ENSG00000223403.3	7.09e-08	2.0296e-06	3.12096	0.579155	0.86733	3.27385	MEG9
ENSG00000204086.4	2.05e-08	6.468e-07	3.12068	0.556504	0.867191	3.25483	RPA4
ENSG00000261448.1	2.01e-08	6.366e-07	3.11896	0.555872	0.866331	3.25549	CTD-2576D5.4
ENSG00000203797.9	0.000140977	0.00210085	3.11846	0.819256	1.55994	3.68904	DDO
ENSG00000231106.2	2.32e-08	7.25e-07	3.11801	0.558161	0.865858	3.2537	LINC01436
ENSG00000266106.1	3.58e-08	1.0869e-06	3.11578	0.565418	0.864745	3.2664	RP11-647F2.2
ENSG00000205212.3	1.8e-09	6.74e-08	3.11465	0.518043	1.91243	3.29839	CCDC144NL
ENSG00000178795.9	2.02143e-05	0.000362557	3.11421	0.730605	1.46068	3.58863	GDPD4
ENSG00000101542.9	0.000135811	0.00203595	3.11271	0.815769	0.863207	3.32783	CDH20
ENSG00000106624.9	6.4e-09	2.193e-07	3.11016	0.535756	1.02424	3.24198	AEBP1
ENSG00000000938.12	3.14e-08	9.65e-07	3.10984	0.562018	0.861774	3.31135	FGR
ENSG00000144191.11	8.971e-06	0.000170654	3.1086	0.700042	1.55839	3.54784	CNGA3
ENSG00000231476.1	2.66e-08	8.223e-07	3.10807	0.55879	0.860887	3.27522	AC074389.5
ENSG00000166402.8	5.9e-09	2.04e-07	3.10151	0.533023	0.857606	3.24668	TUB
ENSG00000108551.4	0	0	3.09861	0.398142	3.58965	3.21206	RASD1
ENSG00000256779.1	4.54e-08	1.3561e-06	3.09831	0.566579	0.856009	3.20186	RP11-60C6.5
ENSG00000248538.6	0	0	3.09428	0.431973	3.30839	3.2037	RP11-10A14.5
ENSG00000102683.7	0.00171644	0.0179396	3.09224	0.986249	2.85818	3.83578	SGCG
ENSG00000185306.12	0.000561104	0.00697923	3.09086	0.895965	1.74364	3.71964	C12orf56
ENSG00000080709.14	6.9101e-06	0.000134898	3.09026	0.687269	3.08889	3.19152	KCNN2
ENSG00000276040.4	4.7e-09	1.646e-07	3.09024	0.527637	0.895448	3.20452	SPATA31A7
ENSG00000204510.5	1.155e-07	3.1735e-06	3.08951	0.58287	0.851607	3.23903	PRAMEF7
ENSG00000278740.1	2.3427e-06	5.01702e-05	3.08932	0.654328	3.11228	3.46673	RP11-147L13.14
ENSG00000137225.12	1.4e-08	4.496e-07	3.0891	0.544451	0.851404	3.20647	CAPN11
ENSG00000236404.8	3.22e-08	9.859e-07	3.08811	0.55855	0.850908	3.20192	VLDLR-AS1
ENSG00000255644.1	1.84625e-05	0.000334422	3.08561	0.72048	1.52936	3.51972	RP11-59N23.1
ENSG00000259040.5	0.338871	0.701964	3.08516	3.22581	4.10439	10.1099	BLOC1S5-TXNDC5
ENSG00000225720.6	0.00116497	0.0129436	3.0842	0.949767	1.79845	3.77213	RP4-742C19.12
ENSG00000223553.6	0.0397481	0.207554	3.08198	1.49876	2.34592	4.66371	SMPD4P1
ENSG00000197616.11	2.63e-08	8.13e-07	3.08056	0.553593	0.847132	3.18335	MYH6
ENSG00000235781.1	0.000201392	0.00287326	3.08055	0.828715	1.65272	3.62111	XXbac-BPG249D20.9
ENSG00000231426.5	8.42e-08	2.3732e-06	3.07958	0.574783	0.846642	3.17589	RP5-899B16.1
ENSG00000281591.1	8.914e-07	2.07239e-05	3.07934	0.626619	1.39656	3.42255	DBET
ENSG00000152670.18	4.13e-08	1.2412e-06	3.07876	0.561275	1.40741	3.36961	DDX4
ENSG00000233887.1	3.41e-08	1.0388e-06	3.07454	0.557075	0.844125	3.35301	ERVWE2
ENSG00000224383.7	2.02e-08	6.393e-07	3.07373	0.547908	0.843716	3.17276	PRR29
ENSG00000243810.1	4.818e-07	1.1734e-05	3.07204	0.61033	1.39291	3.3831	RP5-1096J16.1
ENSG00000248498.3	5.942e-07	1.43646e-05	3.07168	0.615187	1.39274	3.36458	ASNSP1
ENSG00000249849.1	2.92e-08	8.979e-07	3.07101	0.553712	0.842359	3.18559	RP11-1101H11.1
ENSG00000143851.15	8.5765e-16	0	3.06936	0.381491	3.21161	3.14945	PTPN7
ENSG00000169994.18	6.65e-08	1.9189e-06	3.06877	0.568247	3.90767	3.33219	MYO7B
ENSG00000267107.6	3.21068e-05	0.000551721	3.06739	0.73771	1.43621	3.49909	PCAT19
ENSG00000282939.1	6.2e-07	1.48977e-05	3.06727	0.615314	1.39052	3.38845	TRBV7-2
ENSG00000120322.3	4.32e-08	1.2934e-06	3.06568	0.559714	0.839693	3.16393	PCDHB8
ENSG00000167656.4	1.3426e-06	3.01902e-05	3.06262	0.633644	2.35131	3.30092	LY6D
ENSG00000268447.5	0.000369732	0.00486709	3.06137	0.859743	0.837538	3.15329	SSX2B
ENSG00000266066.1	3.47e-08	1.0563e-06	3.06134	0.555007	0.837523	3.23798	POLRMTP1
ENSG00000164002.11	1.242e-07	3.385e-06	3.06003	0.57876	0.836867	3.14713	EXO5
ENSG00000131737.5	8e-10	3.22e-08	3.05621	0.497615	3.26402	3.27855	KRT34
ENSG00000180644.6	1.47084e-22	2.17252e-20	3.05229	0.31232	6.50639	3.17052	PRF1
ENSG00000131044.16	9e-10	3.38e-08	3.05201	0.497716	3.2226	3.12666	TTLL9
ENSG00000189052.6	1.4853e-06	3.30424e-05	3.04293	0.632205	0.828316	3.15276	CGB5
ENSG00000133055.8	2.7875e-06	5.86949e-05	3.0427	0.649332	2.33682	3.25127	MYBPH
ENSG00000138207.13	1.57e-07	4.2112e-06	3.04138	0.579958	0.827542	3.15686	RBP4
ENSG00000251226.1	6.48e-08	1.8755e-06	3.03909	0.56227	0.826397	3.11058	RP11-469N6.1
ENSG00000147117.7	5.7e-08	1.6663e-06	3.03856	0.559793	0.826132	3.10797	ZNF157
ENSG00000261239.6	6.02e-08	1.747e-06	3.0355	0.560236	1.14245	3.13764	ANKRD26P1
ENSG00000259672.1	6.72e-08	1.9376e-06	3.03389	0.561996	0.823799	3.08893	RP11-69G7.1
ENSG00000248569.1	1.266e-07	3.4378e-06	3.03377	0.574181	0.823736	3.06801	CTC-512J14.5
ENSG00000019582.14	1.9999e-25	3.68568e-23	3.02863	0.290643	4.3743	3.11386	CD74
ENSG00000184033.13	0.000674611	0.00809533	3.02636	0.890185	0.820031	3.08741	CTAG1B
ENSG00000236384.7	1.4e-09	5.35e-08	3.02234	0.499351	3.05386	3.11051	LINC00479
ENSG00000183813.6	3e-10	1.36e-08	3.02115	0.480725	3.31201	3.10615	CCR4
ENSG00000277586.1	4.72e-08	1.4033e-06	3.0205	0.553057	0.817101	3.20548	NEFL
ENSG00000170748.6	0.000190868	0.00274064	3.017	0.808672	1.62094	3.47006	RBMXL2
ENSG00000170965.9	8.02e-08	2.2713e-06	3.01613	0.562003	3.17124	3.03344	PLAC1
ENSG00000105278.10	2.06e-08	6.488e-07	3.01584	0.537887	1.29416	3.03762	ZFR2
ENSG00000105549.10	8.902e-07	2.07209e-05	3.01541	0.613577	1.31254	3.24346	THEG
ENSG00000249790.2	1.41684e-50	7.90596e-48	3.01221	0.2014	5.05092	3.04231	RP11-20D14.6
ENSG00000225126.1	1.425e-07	3.857e-06	3.01077	0.572169	0.812239	3.02875	RP4-549F15.1
ENSG00000126561.16	9.99e-08	2.7876e-06	3.00869	0.564813	1.27157	3.14388	STAT5A
ENSG00000122121.10	4.236e-07	1.04419e-05	3.00787	0.594674	1.32293	3.21799	XPNPEP2
ENSG00000184735.6	9.13721e-18	8.23086e-16	3.00725	0.350318	3.86509	3.09632	DDX53
ENSG00000110665.11	7.81e-08	2.2208e-06	3.00712	0.559821	0.810413	3.01761	C11orf21
ENSG00000259124.1	1.28576e-05	0.00023871	3.00617	0.689091	1.48964	3.32891	RP11-187O7.3
ENSG00000248583.1	1.5883e-06	3.50618e-05	3.00542	0.626157	1.3596	3.22155	RP11-241F15.1
ENSG00000255843.1	2.29191e-05	0.000407162	3.00455	0.709562	2.29442	3.02463	AP000593.7
ENSG00000273003.1	0.0199579	0.126079	3.00112	1.28962	0.807415	3.00483	ARL2-SNX15
ENSG00000259823.5	2.107e-07	5.5306e-06	3.00052	0.578172	0.807112	3.04142	LYPD8
ENSG00000213115.2	9.72e-08	2.7183e-06	3.00006	0.562657	0.806885	3.00649	AC104131.1
ENSG00000261649.6	2.923e-07	7.3865e-06	2.99673	0.584348	1.25157	3.15133	GOLGA6L7P
ENSG00000249162.1	1.139e-07	3.1353e-06	2.9944	0.564666	0.804055	3.03508	ADAM20P3
ENSG00000104112.8	6.52e-08	1.8842e-06	2.98934	0.553178	0.801525	3.00321	SCG3
ENSG00000243073.3	2.35e-07	6.0537e-06	2.98696	0.57783	0.800335	3.02847	PRAMEF4
ENSG00000232527.7	1.446e-07	3.893e-06	2.98653	0.567853	0.800119	2.9747	RP11-14N7.2
ENSG00000172465.13	1.991e-07	5.2427e-06	2.98365	0.573762	0.798676	3.02731	TCEAL1
ENSG00000128710.5	6.186e-07	1.48832e-05	2.98263	0.598285	1.54325	2.97452	HOXD10
ENSG00000267506.5	1.246e-07	3.3916e-06	2.98101	0.563879	0.797357	3.04296	RP11-13K12.1
ENSG00000113209.8	5.4e-08	1.5867e-06	2.98039	0.548116	0.797048	2.96365	PCDHB5
ENSG00000136487.17	3.0302e-05	0.000522495	2.97637	0.713555	0.795037	3.29236	GH2
ENSG00000104879.4	6.21731e-24	1.01539e-21	2.97189	0.294585	4.25656	2.95493	CKM
ENSG00000278811.4	1.17621e-25	2.22104e-23	2.96623	0.283285	4.4335	2.98198	LINC00624
ENSG00000131435.12	4.745e-07	1.15811e-05	2.96226	0.588174	3.17705	2.9433	PDLIM4
ENSG00000150244.11	1.573e-07	4.2126e-06	2.96222	0.564897	0.787963	2.938	TRIM48
ENSG00000120949.14	6.2641e-06	0.000123731	2.96037	0.655344	2.35538	3.06826	TNFRSF8
ENSG00000243995.1	1.217e-07	3.3258e-06	2.9562	0.558729	0.784955	2.9799	RP1-300I2.2
ENSG00000233515.1	1.691e-07	4.5046e-06	2.95598	0.565147	0.784844	2.94636	LINC01518
ENSG00000277075.2	2.701e-07	6.8516e-06	2.95528	0.574603	0.784495	2.92813	HIST1H2AE
ENSG00000261175.5	4.819e-07	1.1734e-05	2.95462	0.587005	0.784162	3.0487	CTD-2015G9.2
ENSG00000104435.13	1.903e-07	5.0225e-06	2.95377	0.567094	0.783737	2.92427	STMN2
ENSG00000151962.7	0	0	2.95079	0.387026	3.78768	2.96193	RBM46
ENSG00000082684.14	0.0376904	0.200192	2.94803	1.41854	2.19717	4.23846	SEMA5B
ENSG00000248510.2	4.046e-07	9.9838e-06	2.94476	0.581187	0.779233	2.91076	RP11-145G20.1
ENSG00000196866.2	0.000427956	0.00550723	2.94456	0.835996	1.53646	3.35606	HIST1H2AD
ENSG00000254245.2	1.5089e-06	3.34915e-05	2.93965	0.611146	1.35873	3.11744	PCDHGA3
ENSG00000121068.13	0	1e-10	2.93835	0.412977	3.66788	2.90358	TBX2
ENSG00000229009.7	1.2087e-06	2.73424e-05	2.9383	0.605309	0.776001	2.89044	TMPRSS11GP
ENSG00000271334.5	2.234e-07	5.8058e-06	2.93578	0.566891	0.774743	2.87305	CTD-2078B5.2
ENSG00000173714.7	1.604e-07	4.2843e-06	2.93095	0.559317	0.772326	2.90316	WFIKKN2
ENSG00000092054.12	4.903e-07	1.19092e-05	2.92689	0.581877	0.770297	2.92857	MYH7
ENSG00000265702.1	0.000166613	0.00243236	2.92423	0.776708	1.51432	3.25256	RP11-156L14.1
ENSG00000248103.1	3.174e-07	7.9798e-06	2.92237	0.571578	0.768038	2.85738	CTC-338M12.9
ENSG00000205097.6	0.00396682	0.0360894	2.9218	1.01424	1.8092	3.53142	FRG2
ENSG00000176194.17	2.49e-07	6.3548e-06	2.92127	0.566304	0.767485	2.88988	CIDEA
ENSG00000126337.13	4.589e-07	1.12561e-05	2.92023	0.579096	0.766968	2.94335	KRT36
ENSG00000254229.2	9.58229e-05	0.00149564	2.91953	0.74842	0.76662	2.8445	FAM90A12P
ENSG00000124134.8	2.449e-07	6.2753e-06	2.91873	0.565475	0.766217	2.84821	KCNS1
ENSG00000197181.11	1.82e-08	5.792e-07	2.91566	0.518031	3.70278	3.0126	PIWIL2
ENSG00000128645.13	1.168e-07	3.2055e-06	2.9146	0.550088	0.764152	2.85161	HOXD1
ENSG00000267058.1	5.8247e-06	0.000116093	2.91397	0.642884	2.04175	2.86472	RP11-15A1.3
ENSG00000232423.6	0.000164582	0.00240446	2.91131	0.772647	0.762507	2.92421	PRAMEF6
ENSG00000119673.14	0.0239902	0.144937	2.90817	1.28835	2.04442	3.92572	ACOT2
ENSG00000113248.5	4.6246e-06	9.40266e-05	2.90534	0.634196	2.03432	2.99259	PCDHB15
ENSG00000204455.7	4.336e-07	1.06599e-05	2.90472	0.574782	0.759213	2.81247	TRIM51BP
ENSG00000233776.5	2.779e-07	7.04e-06	2.90147	0.564725	0.757587	2.84839	LINC01251
ENSG00000103355.13	1.09e-08	3.566e-07	2.89897	0.507108	3.09684	2.82263	PRSS33
ENSG00000266578.1	4.039e-07	9.9803e-06	2.89882	0.572086	0.756261	2.9657	RP11-838N2.5
ENSG00000230623.4	4.6909e-06	9.5182e-05	2.89796	0.632996	1.23595	2.98803	RP11-469A15.2
ENSG00000006555.10	3.0938e-06	6.45364e-05	2.89759	0.621202	2.73585	3.05594	TTC22
ENSG00000267022.1	0.000821185	0.00956287	2.89698	0.86592	0.755344	2.81117	AC084219.2
ENSG00000171649.11	0.000331674	0.00442996	2.89527	0.806657	2.17676	3.13269	ZIK1
ENSG00000177103.13	4.666e-07	1.14032e-05	2.89491	0.574439	0.75431	2.80188	DSCAML1
ENSG00000111335.12	9.44e-08	2.6512e-06	2.89353	0.542138	2.91542	2.89519	OAS2
ENSG00000277224.2	6.211e-06	0.000122802	2.89124	0.639786	1.30251	3.05931	HIST1H2BF
ENSG00000140478.14	0.000646837	0.00783695	2.89097	0.847499	0.752344	2.86839	GOLGA6D
ENSG00000099256.18	8.92e-06	0.000170004	2.89002	0.650637	1.38637	3.06629	PRTFDC1
ENSG00000186197.13	7.99e-07	1.88009e-05	2.88505	0.584539	0.749379	2.77721	EDARADD
ENSG00000275874.1	2.32164e-05	0.0004109	2.88249	0.681203	1.4278	3.07895	PICSAR
ENSG00000136274.8	2.2685e-06	4.87378e-05	2.87379	0.607836	1.76157	2.7856	NACAD
ENSG00000212916.4	6.674e-07	1.591e-05	2.86896	0.577184	0.741333	2.75634	MAP10
ENSG00000158486.13	0	1.2e-09	2.86857	0.4301	3.73263	2.86622	DNAH3
ENSG00000221882.2	8.485e-07	1.98201e-05	2.86549	0.581961	0.739599	2.74548	OR3A2
ENSG00000227269.1	5.84e-07	1.41352e-05	2.86529	0.573468	0.739497	2.77265	RP11-96L7.2
ENSG00000203688.4	7.981e-07	1.88009e-05	2.86529	0.580508	0.739497	2.77265	RP11-351J23.1
ENSG00000105205.6	1.0593e-06	2.42627e-05	2.86529	0.587113	0.739497	2.77265	CLC
ENSG00000174080.10	2.048e-07	5.3861e-06	2.86469	0.551445	0.739199	2.74381	CTSF
ENSG00000162511.7	8e-10	3.28e-08	2.8644	0.466676	2.65027	2.77145	LAPTM5
ENSG00000153446.15	0.000868458	0.0100567	2.86329	0.859847	1.18673	3.22571	C16orf89
ENSG00000235961.5	1.7087e-06	3.75953e-05	2.86045	0.597778	0.737078	2.96562	PNMA6A
ENSG00000037280.15	1.768e-07	4.6862e-06	2.85945	0.547558	3.06233	2.73525	FLT4
ENSG00000165863.16	4.4572e-06	9.08117e-05	2.8575	0.622706	2.57855	2.7461	C10orf82
ENSG00000274641.1	0.00950901	0.0720819	2.85602	1.10136	1.83445	3.52761	HIST1H2BO
ENSG00000232229.5	1.039e-06	2.38522e-05	2.8554	0.584631	0.734555	2.71788	LINC00865
ENSG00000225611.1	1.41362e-05	0.000260283	2.85439	0.65743	2.79487	2.7578	RP11-70C1.1
ENSG00000121316.10	1.0139e-06	2.33558e-05	2.85358	0.583682	1.57365	2.77871	PLBD1
ENSG00000249464.5	0.000401984	0.00522052	2.85238	0.806034	2.37406	2.93726	LINC01091
ENSG00000204505.4	1.60213e-05	0.000292312	2.8522	0.661127	0.732955	2.86126	PRAMEF9
ENSG00000249948.6	1.3436e-06	3.01902e-05	2.85068	0.589813	0.732194	2.70886	GBA3
ENSG00000064201.15	0.0106043	0.0786047	2.85052	1.11545	1.69208	3.53797	TSPAN32
ENSG00000113211.5	6.712e-07	1.59761e-05	2.84936	0.57337	0.731535	2.73962	PCDHB6
ENSG00000183807.7	9.244e-07	2.1419e-05	2.84923	0.580637	0.731469	2.70792	FAM162B
ENSG00000272975.1	6.68857e-05	0.00106635	2.84783	0.714261	2.34554	2.80887	MYHAS
ENSG00000156414.18	2.525e-07	6.4368e-06	2.84479	0.55176	0.729246	2.71996	TDRD9
ENSG00000124780.13	6.624e-07	1.58224e-05	2.84384	0.571962	0.728771	2.69772	KCNK17
ENSG00000185742.6	6.3103e-06	0.000124397	2.84336	0.629659	1.27857	2.8966	C11orf87
ENSG00000143653.9	2.90083e-05	0.00050342	2.84198	0.679718	1.40755	3.0003	SCCPDH
ENSG00000166091.19	7.993e-07	1.88009e-05	2.84071	0.575562	0.727209	2.80074	CMTM5
ENSG00000124657.1	0.000640051	0.00777349	2.84008	0.831879	1.53248	3.15003	OR2B6
ENSG00000232810.3	8.50455e-05	0.00133364	2.83502	0.721431	1.9541	2.69713	TNF
ENSG00000121005.8	0.000606966	0.00743459	2.83233	0.826119	1.52861	3.12902	CRISPLD1
ENSG00000117594.9	2.02375e-05	0.000362651	2.83123	0.664256	0.722467	2.6741	HSD11B1
ENSG00000185156.5	1.2432e-06	2.80906e-05	2.82984	0.583636	0.721771	2.79144	MFSD6L
ENSG00000077327.15	3.1867e-06	6.63363e-05	2.82741	0.606949	1.28148	2.88257	SPAG6
ENSG00000259540.1	0.0051786	0.0445817	2.82663	1.01106	1.70799	3.34476	RP11-526I2.1
ENSG00000161798.6	1.0175e-06	2.34133e-05	2.8263	0.578186	0.720003	2.74815	AQP5
ENSG00000167664.8	1.7565e-06	3.86035e-05	2.82312	0.59066	0.718412	2.6923	TMIGD2
ENSG00000265519.1	1.9065e-06	4.14921e-05	2.81902	0.591846	0.716362	2.65412	CTD-3157E16.1
ENSG00000186446.11	3.109e-07	7.8263e-06	2.81836	0.550814	0.876686	2.67258	ZNF501
ENSG00000255079.1	0.000959751	0.0109605	2.81171	0.8515	1.5183	3.1186	RP11-45A12.1
ENSG00000027644.4	8.1571e-06	0.000156804	2.81006	0.629915	1.26192	2.83448	INSRR
ENSG00000137699.16	3.48454e-05	0.00059471	2.80956	0.678762	2.66346	2.93836	TRIM29
ENSG00000205307.11	0	0	2.80849	0.363467	4.66065	2.71727	SAP25
ENSG00000136514.2	1.3418e-06	3.01902e-05	2.80821	0.580995	0.71096	2.62879	RTP4
ENSG00000117148.7	0.0128624	0.0911392	2.80811	1.12886	1.83832	3.47804	ACTL8
ENSG00000158296.13	1.744e-07	4.635e-06	2.80538	0.536945	3.32144	2.69404	SLC13A3
ENSG00000198633.10	1.5172e-06	3.36386e-05	2.80282	0.582832	0.708261	2.64305	ZNF534
ENSG00000250532.1	1.13861e-05	0.000213163	2.80019	0.637999	0.706949	2.88505	RP11-727M10.1
ENSG00000262681.2	3.554e-07	8.8791e-06	2.7989	0.549728	2.64701	2.68367	RP11-311F12.1
ENSG00000133020.4	0.00419644	0.0377866	2.79801	0.9773	1.67975	3.24637	MYH8
ENSG00000272259.5	1.9061e-06	4.14921e-05	2.7973	0.587281	0.705501	2.68498	RP11-305P22.9
ENSG00000162366.7	6.6284e-06	0.000129904	2.79633	0.620679	1.25989	2.81411	PDZK1IP1
ENSG00000188536.12	0.057088	0.265005	2.79454	1.46877	2.12259	4.04134	HBA2
ENSG00000123569.8	1.0474e-06	2.40182e-05	2.79253	0.571943	0.703115	2.6411	H2BFWT
ENSG00000183114.7	1.7709e-06	3.88787e-05	2.79142	0.584229	0.702561	2.69851	FAM43B
ENSG00000255310.2	1.4379e-06	3.2093e-05	2.7886	0.578586	0.701154	2.63719	AF131215.2
ENSG00000180532.10	3.52067e-05	0.000600367	2.78715	0.673734	2.41955	2.60643	ZSCAN4
ENSG00000268673.3	1.2559e-06	2.83477e-05	2.78681	0.575002	0.700257	2.59767	LLNLR-249E10.1
ENSG00000176998.4	4.7981e-06	9.68691e-05	2.78117	0.608115	0.697436	2.57844	HCG4
ENSG00000267795.5	0.000311762	0.00420878	2.78111	0.77139	3.91102	2.97489	SMIM22
ENSG00000223486.1	4.20654e-05	0.00070535	2.77959	0.678639	0.696648	2.88241	AC092198.1
ENSG00000030304.13	0.0011391	0.0126918	2.77872	0.854018	1.37592	3.06	MUSK
ENSG00000105851.10	9.9647e-06	0.000188308	2.77676	0.62852	1.13442	2.76427	PIK3CG
ENSG00000167210.16	1.20802e-05	0.000225737	2.77103	0.633214	0.692368	2.61898	LOXHD1
ENSG00000261011.1	0.0515615	0.247673	2.77056	1.42315	0.692135	3.29821	RP11-96C23.11
ENSG00000234465.10	0.00620964	0.0519649	2.76675	1.01106	1.48369	3.23313	PINLYP
ENSG00000095596.11	5.35941e-05	0.000875995	2.76558	0.684655	2.38893	2.59935	CYP26A1
ENSG00000224307.1	2.2043e-06	4.74094e-05	2.76547	0.584205	0.689586	2.58814	RP11-344B5.2
ENSG00000257800.1	2.8721e-06	6.04141e-05	2.76467	0.590772	0.689189	2.54856	FNBP1P1
ENSG00000169248.12	7.2362e-06	0.000140853	2.76392	0.616035	1.12906	2.67736	CXCL11
ENSG00000179855.5	5.66585e-05	0.000922331	2.76248	0.686106	1.23812	2.85759	GIPC3
ENSG00000111452.12	1.04903e-05	0.000197682	2.76207	0.626774	2.17732	2.80492	ADGRD1
ENSG00000144908.13	0.00073029	0.00865491	2.76117	0.817412	4.20474	2.9868	ALDH1L1
ENSG00000159650.8	2.71794e-05	0.000474353	2.76019	0.657831	2.20424	2.70198	UROC1
ENSG00000272674.3	0.000305099	0.00413272	2.75882	0.764019	1.28306	2.92618	PCDHB16
ENSG00000062370.16	3e-10	1.13e-08	2.75845	0.436888	4.07199	2.66359	ZNF112
ENSG00000167741.10	0.00429435	0.0385112	2.75593	0.965067	1.5415	3.15262	GGT6
ENSG00000109113.18	0	1.5e-09	2.75517	0.414803	4.06173	2.64503	RAB34
ENSG00000196335.12	0.000119415	0.00182141	2.75327	0.715632	1.32893	2.86825	STK31
ENSG00000203414.2	6.1078e-06	0.00012148	2.75217	0.608535	0.682939	2.60478	BTBD7P1
ENSG00000099994.10	0	7e-10	2.74939	0.407118	8.32853	2.63021	SUSD2
ENSG00000152192.7	2.7516e-06	5.79993e-05	2.74579	0.585638	0.679748	2.51683	POU4F1
ENSG00000141579.6	0.000237267	0.00330988	2.74537	0.746912	2.08362	2.88427	ZNF750
ENSG00000178386.12	1.50505e-05	0.000276105	2.74524	0.634306	1.51673	2.56253	ZNF223
ENSG00000181626.11	0.00938207	0.071281	2.74265	1.05575	1.71866	3.25045	ANKRD62
ENSG00000112303.13	2.5469e-06	5.40259e-05	2.74077	0.582606	0.67724	2.67723	VNN2
ENSG00000129465.15	9.16e-07	2.12731e-05	2.74037	0.558248	0.677036	2.64137	RIPK3
ENSG00000229335.1	3.1633e-06	6.5918e-05	2.74001	0.587996	0.676859	2.51129	DANT1
ENSG00000196507.10	0.0336886	0.185356	2.73941	1.28988	1.96632	3.61064	TCEAL3
ENSG00000162494.5	3.2668e-06	6.78627e-05	2.73827	0.588459	0.675987	2.59373	LRRC38
ENSG00000100867.14	4.97336e-42	1.92125e-39	2.73657	0.201453	7.76685	2.52332	DHRS2
ENSG00000203989.4	0.000182098	0.00263165	2.73541	0.730877	2.04948	2.56938	RHOXF2B
ENSG00000276077.4	0.377008	0.736366	2.73191	3.09242	3.76048	8.86315	CH507-254M2.2
ENSG00000233030.2	3.35977e-05	0.000575863	2.72988	0.658183	0.671794	2.48979	RP11-196G18.3
ENSG00000146166.16	0	8e-10	2.72624	0.404853	3.71927	2.49673	LGSN
ENSG00000184571.13	8.6187e-06	0.000164888	2.72545	0.612569	1.21961	2.70556	PIWIL3
ENSG00000250771.2	0.00271009	0.0262616	2.72345	0.908168	1.52954	3.02224	RP11-153M7.3
ENSG00000188505.4	5.92213e-05	0.000957841	2.72287	0.678024	2.63884	2.77782	NCCRP1
ENSG00000280006.1	0.0520295	0.249001	2.72142	1.4007	2.05803	3.77668	AC009060.1
ENSG00000164176.12	3.0879e-06	6.44801e-05	2.71929	0.582927	0.666496	2.48867	EDIL3
ENSG00000133665.12	4.63049e-05	0.000770011	2.71757	0.667129	2.32599	2.52699	DYDC2
ENSG00000163219.11	0.00016155	0.00236531	2.71752	0.720329	1.3815	2.80755	ARHGAP25
ENSG00000172116.21	3.5465e-06	7.34464e-05	2.71623	0.585859	0.664969	2.53263	CD8B
ENSG00000124818.14	2.4476e-06	5.2229e-05	2.71446	0.576018	0.664081	2.46053	OPN5
ENSG00000254946.1	0.0103645	0.0773979	2.71226	1.05806	1.71785	3.19845	RP11-531H8.1
ENSG00000183145.8	2.86722e-05	0.000498673	2.7118	0.648172	1.23747	2.69399	RIPPLY3
ENSG00000187848.12	2.58918e-05	0.000454646	2.70873	0.643882	1.26899	2.69517	P2RX2
ENSG00000113212.6	4.4574e-06	9.08117e-05	2.70439	0.589343	0.659049	2.49894	PCDHB7
ENSG00000267102.1	9.5006e-06	0.000179875	2.70284	0.610364	0.658272	2.49676	RP11-686D22.7
ENSG00000196632.10	2.9264e-06	6.14275e-05	2.70241	0.577943	2.14875	2.57893	WNK3
ENSG00000120708.16	0.00841978	0.0654378	2.70187	1.02547	1.56351	3.13443	TGFBI
ENSG00000169067.3	2.25939e-05	0.000402007	2.70151	0.637513	2.81511	2.48594	ACTBL2
ENSG00000181754.6	5.4881e-06	0.000109915	2.70044	0.594128	0.65707	2.49925	AMIGO1
ENSG00000256087.6	1.277e-06	2.87898e-05	2.69842	0.557144	1.03665	2.43559	ZNF432
ENSG00000196169.14	0.0669734	0.294685	2.69823	1.47295	2.03847	3.87322	KIF19
ENSG00000160539.4	8.11e-07	1.90316e-05	2.69601	0.546559	2.82634	2.62198	PLPP7
ENSG00000183324.10	4.6823e-06	9.51036e-05	2.68884	0.58727	0.651274	2.48995	REC114
ENSG00000008517.16	6.31719e-19	6.22058e-17	2.68524	0.302178	4.66478	2.46439	IL32
ENSG00000226539.1	0.00601072	0.0505203	2.68356	0.976835	3.53233	3.03663	AC012512.1
ENSG00000197540.7	0.00116047	0.0129006	2.68312	0.825977	2.56841	2.85454	GZMM
ENSG00000134571.10	0.0590229	0.271316	2.68255	1.42082	2.05676	3.74452	MYBPC3
ENSG00000259353.1	0.000145901	0.00216939	2.68101	0.705912	1.87709	2.41298	RP11-30K9.5
ENSG00000235546.2	4.7475e-06	9.60405e-05	2.68021	0.585755	0.646957	2.51073	AC087499.5
ENSG00000231332.2	6.1777e-06	0.000122264	2.68021	0.592939	0.646957	2.51073	OOEP-AS1
ENSG00000256039.1	1.01789e-05	0.000191993	2.68021	0.607297	0.646957	2.51073	RP11-291B21.2
ENSG00000050767.15	0.000482116	0.00611025	2.67993	0.767778	0.646817	2.78699	COL23A1
ENSG00000143429.10	0.00122927	0.0135307	2.67797	0.828579	1.60109	2.45314	AC027612.6
ENSG00000255836.1	1.33713e-05	0.000246877	2.67686	0.614814	0.645284	2.55874	RP11-157G21.2
ENSG00000006071.12	0.000685642	0.00821789	2.67677	0.788385	1.433	2.80273	ABCC8
ENSG00000189398.5	2.6528e-05	0.000464599	2.6761	0.636956	1.19494	2.62089	OR7E12P
ENSG00000278214.1	7.4788e-06	0.000145014	2.67494	0.597139	0.644321	2.57856	RP11-442O1.4
ENSG00000240184.6	0.0582163	0.268715	2.666	1.40756	2.01483	3.69	PCDHGC3
ENSG00000171360.3	1.10867e-05	0.000207751	2.66386	0.606138	0.638785	2.36839	KRT38
ENSG00000099985.3	3.9349e-05	0.000665356	2.65886	0.646726	1.65699	2.4501	OSM
ENSG00000130176.7	0.0199713	0.126079	2.65885	1.14266	1.76867	3.22694	CNN1
ENSG00000256349.1	0.298555	0.668196	2.65762	2.55654	3.18946	6.71158	CTD-3074O7.11
ENSG00000105825.11	3.0817e-06	6.44167e-05	2.65555	0.569213	1.52628	2.53231	TFPI2
ENSG00000082293.12	1.8531e-06	4.05953e-05	2.652	0.556113	1.0341	2.51278	COL19A1
ENSG00000187664.8	1.24815e-05	0.000232371	2.65165	0.606924	0.632679	2.38218	HAPLN4
ENSG00000174945.13	8.441e-07	1.97393e-05	2.64545	0.537159	1.4133	2.36353	AMZ1
ENSG00000265480.5	4.02732e-05	0.000679266	2.64347	0.643822	0.628589	2.34619	KRT18P55
ENSG00000099937.10	0.00149149	0.0159452	2.64287	0.83205	1.24043	2.78979	SERPIND1
ENSG00000234944.1	1.78357e-05	0.000323946	2.64097	0.615554	0.627338	2.51932	RP11-124O11.1
ENSG00000279770.1	3.61576e-05	0.000615537	2.63834	0.638706	0.626022	2.47142	LINC00552
ENSG00000214336.4	2.18814e-05	0.000391061	2.63781	0.621425	0.625758	2.36657	FOXI3
ENSG00000276231.4	0.0227772	0.139242	2.63775	1.15836	1.78014	3.21377	PIK3R6
ENSG00000147852.15	2.3043e-06	4.94013e-05	2.63681	0.558088	1.62099	2.35414	VLDLR
ENSG00000153789.12	0.019829	0.125496	2.63594	1.13151	2.5982	3.16961	FAM92B
ENSG00000139610.1	8.9533e-06	0.000170477	2.63481	0.593288	0.624256	2.40639	CELA1
ENSG00000283142.1	0.00801746	0.0630705	2.6329	0.993049	0.623305	2.96816	RP1-172H20.4
ENSG00000185290.3	1.28987e-05	0.000239252	2.63222	0.603468	0.622961	2.35818	NUPR2
ENSG00000276067.2	6.126e-06	0.000121721	2.62904	0.58139	0.621373	2.34379	RP11-260N14.1
ENSG00000103485.17	2e-10	7.8e-09	2.628	0.412178	3.85293	2.41539	QPRT
ENSG00000187243.16	0.00058396	0.0072011	2.62786	0.764144	0.620781	2.45943	MAGED4B
ENSG00000189401.2	2.7057e-06	5.71535e-05	2.62643	0.55977	2.73616	2.32308	OTUD6A
ENSG00000121570.12	0.000135122	0.00202865	2.62268	0.687116	1.23477	2.60756	DPPA4
ENSG00000278195.1	3.13526e-05	0.000539222	2.62176	0.629713	0.617731	2.33186	SSTR3
ENSG00000270619.1	0.000228822	0.00321336	2.61856	0.710625	0.616133	2.62228	RP11-197B12.1
ENSG00000258376.2	0.00121237	0.0133667	2.61669	0.808629	1.42313	2.71827	RP4-647C14.2
ENSG00000223601.2	5.07047e-05	0.000836252	2.61605	0.645562	1.16491	2.48604	EBLN1
ENSG00000172061.8	0.0010676	0.0119743	2.61439	0.798999	1.19933	2.70394	LRRC15
ENSG00000236501.5	0.00118987	0.0131837	2.61318	0.806215	1.40686	2.70957	AC079305.11
ENSG00000227372.11	0.0632327	0.283468	2.61278	1.40657	1.98396	3.5945	TP73-AS1
ENSG00000104870.12	3e-07	7.5707e-06	2.60668	0.508774	3.48316	2.3683	FCGRT
ENSG00000226521.7	0.000136428	0.00204368	2.60641	0.68328	2.19258	2.5446	AC126365.1
ENSG00000283039.1	4.21644e-05	0.000706249	2.60584	0.636302	2.29492	2.52508	KLF18
ENSG00000227825.4	2.19891e-05	0.000392637	2.60534	0.613936	1.10663	2.48812	SLC9A7P1
ENSG00000271021.1	0.00317613	0.0297862	2.60277	0.882247	1.41383	2.77704	RP5-878I13.2
ENSG00000187581.2	4.0877e-06	8.39603e-05	2.60192	0.564791	2.76531	2.29722	COX8C
ENSG00000250102.5	0.00107725	0.012069	2.60177	0.795761	1.33612	2.67855	RP11-314N14.1
ENSG00000113205.5	3.08514e-05	0.000531512	2.60117	0.624217	0.607436	2.28401	PCDHB3
ENSG00000171595.13	5.94279e-05	0.000960408	2.60078	0.647754	0.607243	2.38242	DNAI2
ENSG00000146966.12	1.8e-09	6.74e-08	2.60073	0.432538	2.86172	2.3184	DENND2A
ENSG00000105695.14	6.8892e-05	0.00109635	2.59924	0.653062	1.47762	2.48755	MAG
ENSG00000182902.13	0	1.9e-09	2.59757	0.393549	3.07464	2.28559	SLC25A18
ENSG00000282988.1	2.4056e-06	5.14619e-05	2.59713	0.550709	3.77248	2.45055	RP1-34B20.21
ENSG00000137441.7	1.21187e-05	0.000226247	2.59455	0.592981	0.604129	2.43592	FGFBP2
ENSG00000174358.15	0.00010493	0.00162141	2.59322	0.668546	0.603463	2.53957	SLC6A19
ENSG00000235592.1	0.0106162	0.078664	2.59268	1.01471	0.603192	2.92709	GS1-600G8.4
ENSG00000174145.7	2.32921e-05	0.000411876	2.5912	0.612469	0.602453	2.27311	NWD2
ENSG00000177699.4	0.000180829	0.00261519	2.58935	0.691528	1.28123	2.55373	RP11-16K12.1
ENSG00000115232.13	3.66216e-05	0.000622908	2.58608	0.626499	1.03292	2.49093	ITGA4
ENSG00000255395.1	0.00832402	0.0649118	2.58474	0.979573	1.57863	2.86666	CTD-2562J17.2
ENSG00000167757.13	8.1e-08	2.2878e-06	2.58337	0.481528	3.33973	2.26149	KLK11
ENSG00000204501.6	1.86831e-05	0.000336954	2.5831	0.603517	0.598402	2.24799	PRAMEF15
ENSG00000165140.9	0.000162197	0.00237306	2.58303	0.684861	2.99939	2.25001	FBP1
ENSG00000079931.14	0.0103196	0.077178	2.58181	1.00658	2.85325	2.89738	MOXD1
ENSG00000105370.7	2.88783e-05	0.000501823	2.58131	0.617222	0.597505	2.46045	LIM2
ENSG00000204889.10	0.000205944	0.00292432	2.58118	0.695433	1.78326	2.31098	KRT40
ENSG00000136010.13	4.43229e-34	1.32889e-31	2.57888	0.211886	4.69594	2.24681	ALDH1L2
ENSG00000147689.16	0	1.3e-09	2.57761	0.387028	3.37722	2.2253	FAM83A
ENSG00000168497.4	2e-10	6.8e-09	2.5755	0.402548	3.40643	2.31909	SDPR
ENSG00000101349.16	0.000476796	0.00605812	2.57143	0.736068	1.28192	2.56528	PAK5
ENSG00000226321.5	6.6119e-06	0.000129707	2.56942	0.570246	0.591564	2.21016	CROCC2
ENSG00000081853.14	0.0667591	0.293898	2.56557	1.39943	1.98675	3.49965	PCDHGA2
ENSG00000158764.6	1.0102e-05	0.000190722	2.56348	0.580633	0.588594	2.22494	ITLN2
ENSG00000041515.15	0.000426118	0.00549413	2.56346	0.727562	1.17808	2.54334	MYO16
ENSG00000099998.17	0.000115507	0.00176852	2.56224	0.664571	5.18477	2.48279	GGT5
ENSG00000274178.2	6.04766e-05	0.00097422	2.56044	0.638365	0.587075	2.34236	PRAMEF28
ENSG00000229131.1	0.00160794	0.0169912	2.55951	0.811393	1.26631	2.6226	AC016710.1
ENSG00000169418.9	2.29897e-05	0.000407812	2.55942	0.604537	1.17686	2.42718	NPR1
ENSG00000185847.7	0	5e-10	2.55936	0.37651	4.05035	2.27795	LINC01405
ENSG00000174460.3	2.42548e-05	0.000427237	2.55733	0.605769	2.64266	2.34458	ZCCHC12
ENSG00000253706.5	0.0147828	0.101074	2.55668	1.04883	1.5954	2.91223	RP11-758M4.4
ENSG00000146674.14	0	0	2.55392	0.348388	4.6303	2.25509	IGFBP3
ENSG00000236882.7	0.163698	0.493896	2.55323	1.83324	2.37177	4.41349	LINC01554
ENSG00000182352.8	0.00308883	0.0291444	2.54865	0.861394	0.58118	2.18737	C17orf77
ENSG00000102879.15	0	0	2.54793	0.351874	3.63219	2.22941	CORO1A
ENSG00000265217.1	0.00160467	0.0169656	2.54281	0.805947	1.38385	2.58832	RP11-775G23.1
ENSG00000115085.13	2.318e-07	5.9927e-06	2.53881	0.49089	2.85672	2.26055	ZAP70
ENSG00000229404.5	1.58332e-05	0.000289406	2.53767	0.587863	0.575686	2.17665	LINC00858
ENSG00000272908.1	4.89565e-05	0.000810081	2.53229	0.623631	0.572996	2.22881	RP11-121A8.1
ENSG00000126709.14	0.0436616	0.220814	2.53035	1.25431	7.0278	3.18307	IFI6
ENSG00000112852.6	1.31646e-05	0.000243509	2.53006	0.580643	0.571885	2.28545	PCDHB2
ENSG00000269749.1	0.00368696	0.0338718	2.52885	0.870884	0.571278	2.26746	AC005614.5
ENSG00000178772.6	2.82038e-05	0.000491377	2.5284	0.603797	2.33569	2.13113	CPN2
ENSG00000100385.13	1.8158e-06	3.98218e-05	2.52532	0.529096	2.43179	2.31238	IL2RB
ENSG00000056487.15	3.71194e-05	0.000630309	2.52482	0.61212	0.569262	2.14883	PHF21B
ENSG00000206532.2	0	0	2.52174	0.332287	3.72449	2.12586	RP11-553A10.1
ENSG00000204264.8	0	0	2.52023	0.329788	3.78715	2.17137	PSMB8
ENSG00000267472.1	0.00890834	0.0685592	2.5166	0.962168	1.37074	2.72827	LOC440461
ENSG00000255072.1	0.124989	0.427035	2.51574	1.63981	2.19368	3.90231	PIGY
ENSG00000167634.12	1.9383e-05	0.000348894	2.51541	0.588831	2.63166	2.18199	NLRP7
ENSG00000179046.8	1.35107e-34	4.17542e-32	2.51236	0.204795	5.13954	2.13194	TRIML2
ENSG00000173581.7	9.30244e-17	0	2.51101	0.302045	3.99535	2.11455	CCDC106
ENSG00000214140.10	3.25e-07	8.1511e-06	2.50676	0.49072	2.95855	2.09849	PRCD
ENSG00000186081.11	0.00517989	0.0445817	2.50213	0.895017	1.434	2.62093	KRT5
ENSG00000205863.9	0.000470836	0.00600137	2.49908	0.714671	1.96125	2.28494	C1QTNF9B
ENSG00000269475.2	0.0103598	0.0773979	2.49685	0.973969	1.52917	2.7105	CH17-38B12.4
ENSG00000166532.15	0.000384117	0.00504323	2.49596	0.702936	3.06322	2.40601	RIMKLB
ENSG00000072041.16	3.11075e-05	0.000535464	2.49535	0.599094	0.554528	2.08378	SLC6A15
ENSG00000148357.16	1.2e-09	4.69e-08	2.49481	0.410645	3.79352	2.14181	HMCN2
ENSG00000125144.13	0.000647476	0.00783983	2.49452	0.731337	1.78728	2.08653	MT1G
ENSG00000101438.3	0.0019896	0.0203913	2.49407	0.806676	1.35948	2.50727	SLC32A1
ENSG00000254186.1	0.000244462	0.00340315	2.49331	0.679749	1.23321	2.38024	RP11-167P20.1
ENSG00000182885.16	0.000240015	0.00334357	2.49317	0.67884	1.84688	2.11015	ADGRG3
ENSG00000272514.5	0.00834718	0.0650672	2.49205	0.944785	1.17365	2.36543	CFAP206
ENSG00000163154.5	9.5576e-05	0.00149295	2.49165	0.63863	1.10271	2.28407	TNFAIP8L2
ENSG00000102195.9	0.00929802	0.0707495	2.49065	0.957612	1.50974	2.67913	GPR50
ENSG00000226306.6	7.15323e-05	0.00113323	2.49047	0.627145	0.55209	2.10035	NPY6R
ENSG00000067445.20	3.4753e-06	7.20449e-05	2.4904	0.536664	2.16914	2.11893	TRO
ENSG00000254692.1	0.463051	0.796338	2.48607	3.38779	4.08203	9.71157	RP11-468E2.1
ENSG00000205420.10	0.00168121	0.0176337	2.48564	0.791244	1.22441	2.47685	KRT6A
ENSG00000178222.12	0.000996201	0.0113252	2.48319	0.754404	1.90322	2.43483	RNF212
ENSG00000171540.7	0.000190232	0.00273346	2.48248	0.665251	1.45597	2.06253	OTP
ENSG00000172478.17	0.000247532	0.00343874	2.4803	0.67679	2.20059	2.16497	C2orf54
ENSG00000250658.1	0.000626404	0.00764936	2.47708	0.72431	1.77513	2.05902	RP11-138B4.1
ENSG00000272822.1	0.006669	0.0550398	2.47481	0.912225	1.42311	2.59633	RP11-302B13.5
ENSG00000267383.6	0.0839278	0.338135	2.47398	1.43142	1.96484	3.40616	CTC-260E6.6
ENSG00000228412.7	0.0441953	0.222784	2.46688	1.22594	1.74003	3.03045	RP4-625H18.2
ENSG00000182866.16	6.1561e-06	0.000121957	2.46481	0.545197	2.79488	2.05657	LCK
ENSG00000250447.5	0.00432903	0.0387184	2.46377	0.863532	0.538739	2.52052	CTD-2081C10.1
ENSG00000251630.1	0.00025101	0.00347773	2.4599	0.671878	1.08684	2.31798	RP11-241F15.9
ENSG00000234323.6	0.00103626	0.011675	2.45872	0.749496	1.22878	2.33759	LINC01505
ENSG00000224334.1	0.000140068	0.00209196	2.45751	0.645346	0.535606	2.21437	AP000357.4
ENSG00000256139.2	6.1671e-05	0.000991871	2.45744	0.61339	0.535572	2.2143	RP11-968O1.5
ENSG00000170214.3	9.89973e-05	0.00153921	2.45744	0.631239	0.535572	2.2143	ADRA1B
ENSG00000259760.1	0.00010787	0.00166173	2.45744	0.634641	0.535572	2.2143	RP11-20G13.2
ENSG00000255980.1	0.000130618	0.00196838	2.45744	0.642419	0.535572	2.2143	AP000439.1
ENSG00000173641.17	0.000632771	0.0077037	2.45388	0.718105	2.8319	2.02581	HSPB7
ENSG00000227790.7	0.0141147	0.0978051	2.45354	0.999676	1.52862	2.67285	AC015922.5
ENSG00000175544.13	1.06885e-05	0.000201229	2.45337	0.557235	1.54084	2.17002	CABP4
ENSG00000164128.6	2.96603e-05	0.000514078	2.45002	0.586682	0.531862	2.0268	NPY1R
ENSG00000146013.10	0.000189148	0.00272178	2.44977	0.656232	1.10178	2.21749	GFRA3
ENSG00000186847.5	0.000111262	0.00170874	2.44792	0.633417	2.4968	2.17525	KRT14
ENSG00000259171.1	0.319489	0.683482	2.44625	2.45729	2.98708	6.02023	RP11-903H12.5
ENSG00000261371.5	1.6862e-06	3.71419e-05	2.44508	0.51069	1.43964	1.99516	PECAM1
ENSG00000267343.2	0.00675823	0.0555974	2.44458	0.902548	0.529141	2.06375	ZNF833P
ENSG00000173262.11	5.15847e-05	0.000849372	2.44347	0.603576	1.16257	2.03109	SLC2A14
ENSG00000134533.6	0.000252199	0.0034867	2.44217	0.667256	2.31831	2.12636	RERG
ENSG00000160505.15	0.000169281	0.00246414	2.43896	0.648499	3.28939	2.26321	NLRP4
ENSG00000133454.15	6.65043e-05	0.0010628	2.43671	0.61094	3.83743	2.22801	MYO18B
ENSG00000261857.6	0.000159532	0.00233919	2.43636	0.645268	2.33325	2.2562	MIA
ENSG00000203995.9	8.32178e-05	0.00130804	2.43213	0.618086	2.51285	1.97686	ZYG11A
ENSG00000147432.6	0.000180644	0.00261439	2.43171	0.649383	1.11174	2.20969	CHRNB3
ENSG00000110446.10	0.000151176	0.00223625	2.43156	0.641721	2.02662	2.12999	SLC15A3
ENSG00000168079.16	0.058916	0.270949	2.43012	1.28658	1.79124	3.07203	SCARA5
ENSG00000178217.13	0.0010568	0.0118797	2.42955	0.741857	1.78702	1.97366	SH2D4B
ENSG00000177791.11	0.000149173	0.0022115	2.42783	0.640175	1.0708	2.16981	MYOZ1
ENSG00000283047.1	0.000215366	0.00304667	2.42702	0.655901	1.07786	2.17208	FRG1FP
ENSG00000267508.5	6.95042e-05	0.00110372	2.42032	0.608429	1.43185	2.16625	ZNF285
ENSG00000101204.16	4.04575e-05	0.00068068	2.41928	0.589371	0.516493	1.96047	CHRNA4
ENSG00000115718.17	0.000533309	0.00667484	2.41773	0.698072	0.945897	2.27335	PROC
ENSG00000225556.1	0.0149283	0.101601	2.41223	0.99101	1.47053	2.59435	C2CD4D
ENSG00000223511.6	0.00108081	0.0121021	2.41208	0.737955	1.84342	1.97779	RP13-297E16.4
ENSG00000166922.8	1.442e-07	3.8868e-06	2.41164	0.458497	3.00942	2.02697	SCG5
ENSG00000105929.15	1.07966e-05	0.000203073	2.41119	0.547926	1.53331	2.09819	ATP6V0A4
ENSG00000168135.4	2.38829e-05	0.000421582	2.40885	0.570127	2.58274	2.08581	KCNJ4
ENSG00000108244.16	0	4e-10	2.40314	0.350595	5.811	2.00697	KRT23
ENSG00000125414.18	3.53724e-05	0.000602681	2.39973	0.580234	0.506718	1.93777	MYH2
ENSG00000183888.4	4.58944e-05	0.00076445	2.398	0.588379	2.56799	2.03064	C1orf64
ENSG00000174562.13	0.000102466	0.001587	2.39658	0.616932	0.879528	2.04169	KLK15
ENSG00000160111.12	0.000396443	0.00516456	2.39608	0.676392	2.19065	2.21874	CPAMD8
ENSG00000073861.2	0.000102999	0.00159402	2.39563	0.616887	1.01344	2.11062	TBX21
ENSG00000135547.8	0.00025151	0.00347956	2.39474	0.654172	1.06992	2.14698	HEY2
ENSG00000224294.1	0.000122511	0.00185877	2.39451	0.6234	3.07016	2.1703	RP3-326I13.1
ENSG00000182983.14	0.000737666	0.00872687	2.39378	0.709229	1.08399	2.24539	ZNF662
ENSG00000139737.21	0.000117003	0.00179007	2.39149	0.620793	0.5026	1.92041	SLAIN1
ENSG00000226807.6	0.0127376	0.0904583	2.39149	0.960045	1.46154	2.52087	MROH5
ENSG00000248485.1	0.000626201	0.00764936	2.39103	0.699132	1.18207	2.23154	PCP4L1
ENSG00000170516.16	0.000189785	0.00272899	2.39031	0.640449	1.03303	2.09378	COX7B2
ENSG00000146839.18	0.00468771	0.0411388	2.38755	0.84433	1.31654	2.37539	ZAN
ENSG00000250742.2	0.000560583	0.00697707	2.38624	0.691663	1.18418	2.21698	RP11-834C11.4
ENSG00000163993.6	2.689e-06	5.69194e-05	2.38261	0.507668	5.94236	2.0641	S100P
ENSG00000168679.17	4.34707e-16	0	2.38183	0.293022	4.09307	1.92208	SLC16A4
ENSG00000132031.12	6.66588e-05	0.00106442	2.38166	0.597221	0.497684	2.0748	MATN3
ENSG00000259066.5	0.0139027	0.0966696	2.38017	0.967643	1.24143	2.51263	RP11-371E8.4
ENSG00000181984.11	0.00644393	0.0534457	2.37941	0.873404	1.30215	2.39575	GOLGA8CP
ENSG00000204434.5	0.000427851	0.00550723	2.3781	0.67516	0.495904	2.02229	POTEKP
ENSG00000276462.1	0.0092485	0.0704794	2.37782	0.913587	1.40825	2.4411	BX255923.3
ENSG00000265799.1	0.000893724	0.010306	2.37653	0.715389	1.99086	1.92775	RP11-387H17.6
ENSG00000102755.10	0.00257834	0.0252037	2.3763	0.788422	1.25876	2.29667	FLT1
ENSG00000185442.12	0.000273866	0.00375673	2.3748	0.652626	1.40231	2.09704	FAM174B
ENSG00000110786.17	0.00222444	0.0223422	2.3743	0.776292	1.88172	1.98674	PTPN5
ENSG00000183798.4	0.000214554	0.00303732	2.37391	0.641384	1.04606	2.10569	EMILIN3
ENSG00000151376.16	5.2484e-05	0.000860049	2.37026	0.586077	0.944695	2.04693	ME3
ENSG00000101342.9	3.3699e-06	6.99319e-05	2.36942	0.509896	2.7343	1.9714	TLDC2
ENSG00000259845.1	0.00163658	0.0172485	2.3689	0.752197	1.74199	1.95118	HERC2P10
ENSG00000177138.15	0.000577643	0.00713634	2.36746	0.687836	1.76688	2.09378	FAM9B
ENSG00000259434.1	0.000218125	0.00308136	2.36625	0.640038	0.489977	2.00385	RP11-720L8.1
ENSG00000175262.14	0.000145587	0.00216634	2.36418	0.622401	2.26278	1.98738	C1orf127
ENSG00000196593.9	2.109e-07	5.5306e-06	2.36371	0.455483	2.74881	1.97685	ANKRD20A19P
ENSG00000185974.6	0.0195752	0.124154	2.36267	1.01211	1.44575	2.54365	GRK1
ENSG00000135333.13	0.000336998	0.0044951	2.36259	0.65901	0.488149	1.9219	EPHA7
ENSG00000126259.19	0	0	2.36205	0.306175	4.26968	1.89054	KIRREL2
ENSG00000162894.11	0.087868	0.347345	2.36029	1.38291	1.86071	3.13194	FCMR
ENSG00000277200.1	0.0456694	0.227757	2.35989	1.18087	1.61018	2.78599	RP11-74E22.8
ENSG00000227471.8	0	0	2.35902	0.320808	3.7099	1.86802	AKR1B15
ENSG00000164440.14	7.99885e-05	0.00126123	2.3589	0.598032	0.486302	1.89898	TXLNB
ENSG00000249699.1	0.000273495	0.00375673	2.35781	0.647894	1.03584	2.06046	RP11-415C15.2
ENSG00000140522.11	0.000249355	0.00345928	2.3575	0.643612	0.98472	2.11899	RLBP1
ENSG00000235523.1	0.00367963	0.0338548	2.35732	0.811639	1.29427	2.29149	RP11-63P12.7
ENSG00000166073.9	0.000171442	0.00249018	2.35557	0.626856	3.32198	2.11154	GPR176
ENSG00000198758.10	5.68177e-05	0.000923425	2.35544	0.585107	1.07016	1.89434	EPS8L3
ENSG00000248996.1	0.000312381	0.00421432	2.35469	0.653207	1.03423	2.04988	RP11-1334A24.6
ENSG00000215374.5	0.045993	0.229087	2.35451	1.17993	1.66147	2.77607	FAM66B
ENSG00000012504.13	0.000248876	0.00345502	2.35126	0.641821	1.53452	1.87113	NR1H4
ENSG00000243144.6	0.000699509	0.00835418	2.3506	0.693439	1.03219	2.06709	RP11-115N4.1
ENSG00000233392.5	9.99994e-05	0.00155119	2.3493	0.60384	0.870774	1.94605	AC104809.4
ENSG00000250155.1	0.00808301	0.0633521	2.34802	0.88652	1.35664	2.36168	CTD-2353F22.1
ENSG00000183598.3	0.00225892	0.0226433	2.34624	0.76828	0.479975	2.22846	HIST2H3D
ENSG00000168016.13	0.00242119	0.0239298	2.34354	0.772674	1.83487	2.22874	TRANK1
ENSG00000105371.8	0.000196706	0.00281041	2.34353	0.629438	2.36239	2.06964	ICAM4
ENSG00000266830.1	0.00541033	0.0463268	2.34349	0.842519	1.28419	2.30388	CTD-2008P7.8
ENSG00000237594.2	0.0185285	0.119104	2.34185	0.994467	1.45167	2.4874	AP000251.3
ENSG00000282306.1	0.00219129	0.0220756	2.34155	0.764463	0.477628	2.0901	RP11-126O22.2
ENSG00000204055.4	0.00762047	0.0608184	2.33946	0.876716	2.35092	2.33678	RP11-247A12.2
ENSG00000222012.1	0.00035592	0.00471617	2.33831	0.654847	2.1296	1.89401	AC005481.5
ENSG00000154040.20	0.17561	0.51371	2.33673	1.72529	2.20039	3.80451	CABYR
ENSG00000283151.1	0.276597	0.645113	2.33274	2.14407	2.61145	4.87858	AL049829.1
ENSG00000268849.5	0.0283211	0.163674	2.33059	1.06283	1.52846	2.56363	SIGLEC22P
ENSG00000279220.1	0.000290913	0.00397001	2.33008	0.643089	1.34332	1.86802	GPR1-AS
ENSG00000153404.14	0.0301431	0.171049	2.32842	1.07389	2.95528	2.57601	PLEKHG4B
ENSG00000141040.14	0.000223615	0.00314785	2.32687	0.630463	0.470287	1.85012	ZNF287
ENSG00000122691.12	0.000597042	0.00732644	2.32616	0.677596	1.07697	2.10976	TWIST1
ENSG00000183876.8	0.00431729	0.038665	2.32515	0.814698	1.27502	2.24459	ARSI
ENSG00000256683.6	1.089e-07	3.0104e-06	2.32401	0.437574	2.38598	1.82357	ZNF350
ENSG00000118971.7	4.22786e-05	0.000707155	2.32327	0.567391	0.46849	1.88582	CCND2
ENSG00000197496.5	4.04586e-05	0.00068068	2.32317	0.565957	0.67574	1.808	SLC2A10
ENSG00000230268.3	0.00035251	0.00468025	2.32156	0.649698	0.467635	1.9083	SSU72P8
ENSG00000267547.1	0.000402038	0.00522052	2.32156	0.656042	0.467635	1.9083	RP11-686D22.4
ENSG00000188816.3	0.000524253	0.00657378	2.32156	0.669415	0.467635	1.9083	HMX2
ENSG00000081985.10	0.000562268	0.00698505	2.31893	0.67231	1.79768	1.83531	IL12RB2
ENSG00000183484.11	0.0491377	0.239354	2.31674	1.17757	1.58654	2.71353	GPR132
ENSG00000132530.16	3.836e-07	9.5597e-06	2.31505	0.455993	2.92334	1.9251	XAF1
ENSG00000231948.2	0.00050808	0.00639494	2.31367	0.665525	1.01372	1.9873	HS1BP3-IT1
ENSG00000250386.1	0.00165589	0.0174064	2.31331	0.735347	0.463509	2.14429	RP11-432M8.11
ENSG00000269900.3	0.317311	0.681729	2.31276	2.31276	0.463232	5.34885	RMRP
ENSG00000223443.2	0.000402944	0.0052289	2.31163	0.653346	1.06468	2.02863	USP17L2
ENSG00000015520.14	3.38703e-05	0.000579545	2.30978	0.557145	2.62487	1.88717	NPC1L1
ENSG00000138944.7	2.3e-07	5.9612e-06	2.30835	0.446204	2.93022	1.82499	KIAA1644
ENSG00000170579.15	0.00189801	0.0195927	2.3073	0.742913	3.13498	2.14249	DLGAP1
ENSG00000115468.11	6e-10	2.24e-08	2.30439	0.371533	4.66208	1.8621	EFHD1
ENSG00000276017.1	0.00049593	0.00625769	2.30263	0.661114	0.811066	1.85478	AC007325.1
ENSG00000160219.11	0.302171	0.670714	2.30173	2.23082	2.66112	5.08367	GAB3
ENSG00000100191.5	4.1235e-06	8.45226e-05	2.30171	0.499821	3.06607	1.85193	SLC5A4
ENSG00000107742.12	9.456e-07	2.18581e-05	2.29232	0.467568	2.02299	1.80128	SPOCK2
ENSG00000131080.14	0.000366155	0.00482632	2.2906	0.642822	1.96098	1.86351	EDA2R
ENSG00000101098.12	0.000321441	0.00431336	2.28944	0.636419	2.22491	1.80691	RIMS4
ENSG00000171243.7	0.0278081	0.161409	2.28485	1.03858	1.48785	2.45928	SOSTDC1
ENSG00000259799.1	0.00115438	0.0128472	2.28333	0.70258	2.1864	2.06694	RP11-554A11.9
ENSG00000099769.5	0.000998755	0.0113414	2.28318	0.693792	1.12431	2.055	IGFALS
ENSG00000260094.1	0.00113845	0.0126918	2.27808	0.700114	0.445892	2.05665	LINC00564
ENSG00000163879.10	2.8892e-06	6.07087e-05	2.2767	0.486626	2.20396	1.75237	DNALI1
ENSG00000229292.1	0.00193606	0.0199444	2.2767	0.734451	1.67494	1.7443	RFPL4AL1
ENSG00000172346.14	0.000324866	0.0043506	2.27574	0.633096	1.73591	1.79152	CSDC2
ENSG00000066056.13	0.000251031	0.00347773	2.27561	0.621548	1.82684	1.98369	TIE1
ENSG00000174482.10	0.000979303	0.0111584	2.27527	0.690226	0.444486	2.04322	LINGO2
ENSG00000237206.1	0.000629246	0.00767474	2.27468	0.665367	0.994226	1.94212	IMPDH1P4
ENSG00000132821.11	0.000214064	0.00303252	2.27259	0.613912	1.35109	1.79755	VSTM2L
ENSG00000160716.5	4.60811e-05	0.000766924	2.27114	0.557382	1.96184	1.82016	CHRNB2
ENSG00000170909.13	2.21e-07	5.7585e-06	2.26902	0.437973	4.33617	1.84403	OSCAR
ENSG00000165272.14	0.000391139	0.0051089	2.26856	0.639754	5.42495	1.98832	AQP3
ENSG00000226985.5	0.0777453	0.322675	2.26787	1.2857	0.440785	2.81641	LINC01203
ENSG00000225420.1	0.0677432	0.297124	2.26463	1.23973	1.64816	2.73415	AC104134.2
ENSG00000067840.12	0.000157514	0.00231128	2.26463	0.59928	0.607111	1.74421	PDZD4
ENSG00000224817.1	0.000744791	0.00879046	2.26084	0.670367	0.987304	1.96035	RP11-190J1.3
ENSG00000108798.8	0.000193896	0.0027742	2.25855	0.606024	0.43613	1.77974	ABI3
ENSG00000026025.14	2.0473e-17	0	2.25853	0.265988	5.28881	1.74748	VIM
ENSG00000226453.1	0.000655588	0.00790958	2.25818	0.662708	0.985977	1.90158	RP11-379B8.1
ENSG00000198788.8	0.0596707	0.273207	2.25798	1.199	1.57096	2.65789	MUC2
ENSG00000128262.8	7.689e-07	1.81708e-05	2.25778	0.456752	2.27837	1.70929	POM121L9P
ENSG00000177191.2	9.73769e-05	0.00151754	2.25749	0.579283	1.017	1.76005	B3GNT8
ENSG00000164746.13	0.00208613	0.0211861	2.25729	0.733437	1.67203	1.90002	C7orf57
ENSG00000258791.7	0.118485	0.413433	2.25688	1.44564	1.84132	3.0911	LINC00520
ENSG00000111348.8	3.44078e-05	0.000587742	2.25253	0.543809	2.60985	1.77362	ARHGDIB
ENSG00000005844.17	0.000615796	0.00753356	2.25179	0.657541	0.941649	1.71189	ITGAL
ENSG00000166813.14	5.1e-09	1.756e-07	2.2493	0.384799	2.70193	1.68791	KIF7
ENSG00000159164.9	0.000148659	0.00220714	2.24834	0.592713	3.61064	1.91921	SV2A
ENSG00000167751.12	0.00824841	0.0644473	2.24822	0.851043	2.22366	1.75888	KLK2
ENSG00000127831.10	0.0424621	0.216437	2.24818	1.10804	1.24672	2.50327	VIL1
ENSG00000165899.10	0.000229781	0.00322335	2.24816	0.610283	0.430935	1.76101	OTOGL
ENSG00000131771.13	0.000255955	0.0035362	2.24808	0.614863	3.5687	1.93665	PPP1R1B
ENSG00000110448.10	1.08901e-05	0.000204448	2.24516	0.510415	2.46554	1.85394	CD5
ENSG00000006606.8	0.000302324	0.00410066	2.24404	0.621049	2.69765	1.9357	CCL26
ENSG00000182230.11	3.7253e-05	0.000632043	2.24389	0.54412	1.94904	1.71346	FAM153B
ENSG00000144488.14	1.2e-08	3.911e-07	2.24316	0.39353	3.44699	1.75306	ESPNL
ENSG00000150630.3	0.00029629	0.00403243	2.24071	0.619234	0.427209	1.67994	VEGFC
ENSG00000231216.1	0.00071729	0.00852598	2.24017	0.662208	0.426939	1.96514	GS1-600G8.3
ENSG00000091879.13	0.060021	0.274049	2.23769	1.18986	2.46561	2.61293	ANGPT2
ENSG00000189366.9	0.00217453	0.0219287	2.23665	0.729667	1.91961	1.69409	ALG1L
ENSG00000187908.15	0.000475614	0.00604691	2.23282	0.63902	2.52116	1.88264	DMBT1
ENSG00000140481.14	1.99196e-17	0	2.23244	0.262818	4.55325	1.70732	CCDC33
ENSG00000141161.11	0.0998219	0.375687	2.23052	1.35535	1.7541	2.88306	UNC45B
ENSG00000237945.7	0.00491035	0.0426271	2.22955	0.79263	1.71648	2.07581	LINC00649
ENSG00000257411.1	0.448307	0.789565	2.22754	2.93778	3.09592	7.40768	RP11-603J24.9
ENSG00000181143.15	1.8865e-06	4.11477e-05	2.2262	0.467178	2.9314	1.72456	MUC16
ENSG00000197128.11	3e-10	1.31e-08	2.22179	0.353159	3.46284	1.66878	ZNF772
ENSG00000121101.15	1.427e-17	0	2.21914	0.260069	5.19188	1.68564	TEX14
ENSG00000242242.5	0.00390243	0.0356004	2.21688	0.768167	3.13279	2.03158	PVRL3-AS1
ENSG00000235643.1	0.0014736	0.0157876	2.21669	0.697108	2.10521	1.96188	RP1-69M21.2
ENSG00000152213.3	0.000637588	0.00775186	2.21598	0.648877	1.9206	1.91755	ARL11
ENSG00000135973.2	0.000871474	0.0100842	2.21543	0.665488	0.964602	1.87661	GPR45
ENSG00000242814.2	0.000966894	0.0110358	2.21378	0.670844	0.964074	1.83621	RP11-436H11.1
ENSG00000131668.13	0.000204936	0.00291554	2.21357	0.596192	2.54837	1.6709	BARX1
ENSG00000167281.18	3.208e-07	8.0542e-06	2.21052	0.432518	2.60663	1.74187	RBFOX3
ENSG00000176692.5	0.00812575	0.0636623	2.20992	0.83494	1.2174	2.09267	FOXC2
ENSG00000205693.3	0.0337104	0.185426	2.2083	1.03993	1.09071	2.3465	MANSC4
ENSG00000121075.9	1.97e-08	6.248e-07	2.20791	0.393255	3.4184	1.64961	TBX4
ENSG00000233802.8	0.317311	0.681729	2.20746	2.20746	0.410582	4.87287	TRIM49D2
ENSG00000229637.3	0.0781715	0.323642	2.2055	1.25213	1.55745	2.66664	PRAC2
ENSG00000182687.3	0.00155812	0.016543	2.20334	0.696457	0.958554	1.85362	GALR2
ENSG00000259399.1	0.317311	0.681729	2.20332	2.20332	0.408512	4.85462	TGIF2-C20orf24
ENSG00000183914.14	0	5e-10	2.20029	0.323643	3.95756	1.63667	DNAH2
ENSG00000142789.19	0.00047281	0.0060227	2.19577	0.628133	0.404737	1.74114	CELA3A
ENSG00000257925.1	0.00108285	0.0121182	2.19576	0.671883	0.954765	1.81251	RP11-493L12.3
ENSG00000260126.1	0.00464315	0.0409086	2.1948	0.775327	1.16709	2.00647	RP11-14N9.2
ENSG00000231346.5	0.00236051	0.0234859	2.19349	0.721383	2.49405	1.95073	LINC01160
ENSG00000182013.17	0.000988967	0.0112557	2.19343	0.665957	2.05716	1.6631	PNMAL1
ENSG00000254706.2	0.0239501	0.144782	2.19176	0.970695	1.34346	2.1978	RP11-565P22.6
ENSG00000232756.1	0.000227268	0.00319635	2.1904	0.594151	1.37817	1.76586	RP5-1185I7.1
ENSG00000242017.1	0.00789377	0.0624046	2.1897	0.824257	0.401705	2.0512	ALG1L15P
ENSG00000135517.6	0.001419	0.0152433	2.18935	0.686153	1.36357	1.60672	MIP
ENSG00000113749.7	0.00154214	0.0164081	2.18849	0.691108	2.70238	1.66193	HRH2
ENSG00000005471.15	0.000763549	0.00898019	2.18832	0.650188	0.69054	1.65276	ABCB4
ENSG00000118526.6	0.0314478	0.176262	2.18704	1.01659	1.41458	2.28335	TCF21
ENSG00000184730.10	0.000907102	0.0104364	2.18566	0.658757	2.39808	1.88168	APOBR
ENSG00000143217.8	0	0	2.18497	0.302713	4.48165	1.59806	NECTIN4
ENSG00000254004.6	0.000137083	0.00205195	2.18129	0.572011	2.65932	1.80414	ZNF260
ENSG00000236663.1	0.00837878	0.0652396	2.18004	0.826898	0.396874	2.04004	FRGCA
ENSG00000185745.9	0.0351321	0.190584	2.17789	1.03373	6.88324	2.29347	IFIT1
ENSG00000267174.5	0.00301603	0.0285648	2.17718	0.734021	1.12917	1.93923	CTC-510F12.4
ENSG00000263753.6	0.00206559	0.0210414	2.17632	0.706451	1.66386	1.7662	LINC00667
ENSG00000216649.3	0.31731	0.681729	2.17535	2.17535	0.394528	4.73215	GAGE12E
ENSG00000100721.10	0.00233274	0.0232903	2.17492	0.71444	1.69919	1.58966	TCL1A
ENSG00000158008.9	0.000335355	0.00447615	2.17379	0.606132	0.723314	1.65263	EXTL1
ENSG00000198930.12	9.92885e-20	1.06658e-17	2.17206	0.238957	4.48498	1.58692	CSAG1
ENSG00000242265.5	3.22078e-21	4.01303e-19	2.17193	0.229705	5.27969	1.58986	PEG10
ENSG00000143556.8	0.00442706	0.0393499	2.16912	0.762161	1.09688	1.95562	S100A7
ENSG00000144852.16	0.00150379	0.0160426	2.16634	0.682538	1.52842	1.5727	NR1I2
ENSG00000276089.1	0.0296347	0.168976	2.16569	0.99575	1.25406	2.15941	DLEU1_1
ENSG00000257283.1	0.00169308	0.0177323	2.16543	0.689765	0.939601	1.78801	RP11-1060G2.1
ENSG00000248319.1	0.000293265	0.00399939	2.16383	0.597549	2.49781	1.74747	RP11-205M3.3
ENSG00000212747.4	0.0256714	0.151985	2.16053	0.968349	1.34531	2.1811	FAM127C
ENSG00000112195.8	0	4e-10	2.15927	0.315048	3.78158	1.57994	TREML2
ENSG00000234509.1	0.000168947	0.00246107	2.15883	0.573939	2.60729	1.55407	AP000253.1
ENSG00000143184.4	0.000989914	0.0112601	2.15798	0.655247	1.89343	1.68517	XCL1
ENSG00000118729.11	0.000549007	0.00684572	2.15552	0.623771	0.384613	1.54936	CASQ2
ENSG00000091831.21	0.0593062	0.272058	2.15494	1.14265	1.14399	2.41835	ESR1
ENSG00000242779.6	0.000351474	0.00466958	2.15452	0.60282	1.71427	1.77231	ZNF702P
ENSG00000204347.3	0.0541428	0.256333	2.15386	1.11849	1.48337	2.38039	BTBD17
ENSG00000170801.9	0.000719036	0.00854105	2.15348	0.636708	2.05128	1.59265	HTRA3
ENSG00000135472.8	0.000901522	0.0103781	2.15019	0.64773	0.53423	1.55672	FAIM2
ENSG00000217275.2	0.0248518	0.148534	2.14856	0.957596	1.33869	2.15009	RP1-34B20.4
ENSG00000182575.7	0.00126607	0.0138297	2.14855	0.666515	1.61086	1.55014	NXPH3
ENSG00000171476.21	0.000764359	0.00898446	2.14775	0.638187	1.28112	1.71342	HOPX
ENSG00000163216.6	8.5077e-06	0.000163076	2.14773	0.48242	6.24594	1.69273	SPRR2D
ENSG00000137462.6	0.00245727	0.024207	2.14298	0.707592	1.05804	1.84353	TLR2
ENSG00000058335.15	9.8e-09	3.244e-07	2.14211	0.37359	3.99033	1.62259	RASGRF1
ENSG00000228286.3	0.00239862	0.0238061	2.14018	0.704971	1.05665	1.85812	AP000593.5
ENSG00000269376.1	0.00239862	0.0238061	2.14018	0.704971	1.05665	1.85812	RP11-120K24.5
ENSG00000177875.4	4.03069e-05	0.000679266	2.13954	0.521113	2.68922	1.70692	CCDC184
ENSG00000237693.4	0.000120416	0.00183203	2.13884	0.556225	1.80304	1.528	IRGM
ENSG00000147206.16	5.596e-07	1.3559e-05	2.13558	0.426716	2.90879	1.53873	NXF3
ENSG00000137285.9	0	0	2.1342	0.281261	4.29939	1.52538	TUBB2B
ENSG00000133321.10	0.216142	0.573106	2.13062	1.72261	1.89551	3.49143	RARRES3
ENSG00000213958.2	0.00203568	0.0207788	2.13032	0.690547	0.922075	1.83066	KRT18P29
ENSG00000261584.1	0.000168499	0.00245632	2.13001	0.566178	2.64329	1.58258	RP11-457M11.5
ENSG00000220793.5	0.234798	0.597319	2.1297	1.79254	2.14019	3.65401	RPL21P119
ENSG00000170629.14	1.26665e-23	2.0194e-21	2.12755	0.212366	5.25695	1.53888	DPY19L2P2
ENSG00000243955.5	0.0199397	0.126078	2.12683	0.913792	0.917406	2.06448	GSTA1
ENSG00000130755.12	0.000394086	0.00514386	2.1266	0.600053	1.53388	1.69622	GMFG
ENSG00000171772.15	2.4328e-06	5.19896e-05	2.12542	0.450904	3.20599	1.55032	SYCE1
ENSG00000236078.1	0.000809697	0.00945102	2.12434	0.634234	2.52767	1.55054	LINC01447
ENSG00000101443.17	0.00114264	0.0127236	2.12422	0.65304	2.5807	1.5954	WFDC2
ENSG00000187902.11	0.00926892	0.0705548	2.12398	0.816295	1.18387	1.94799	SHISA7
ENSG00000255150.2	0.121213	0.419381	2.12287	1.36985	1.73772	2.75319	EID3
ENSG00000122176.10	0.0147574	0.101038	2.12252	0.8705	1.17371	2.00688	FMOD
ENSG00000165887.11	0.0406198	0.210283	2.12193	1.03641	1.35962	2.21696	ANKRD2
ENSG00000064300.8	8.256e-07	1.93285e-05	2.12059	0.430208	5.44865	1.62236	NGFR
ENSG00000107099.15	0.000318169	0.00427803	2.12059	0.589046	1.1918	1.68507	DOCK8
ENSG00000230753.5	0.00200337	0.0205011	2.11975	0.686062	0.963763	1.79154	ZNF341-AS1
ENSG00000263020.6	0.299069	0.668611	2.11911	2.04068	2.40663	4.27313	XXbac-BPG32J3.22
ENSG00000104921.14	0.0691984	0.301006	2.11695	1.165	1.49649	2.39864	FCER2
ENSG00000215612.7	0.0293354	0.167698	2.11151	0.969048	1.2317	2.11219	HMX1
ENSG00000112992.16	0.000207507	0.00294379	2.1102	0.568834	0.931039	1.53283	NNT
ENSG00000256980.4	6.81e-08	1.9593e-06	2.10975	0.390972	3.95939	1.58559	KHDC1L
ENSG00000162460.6	0.00368097	0.0338548	2.10542	0.724938	0.359564	1.82796	TMEM82
ENSG00000204538.3	2.35e-08	7.338e-07	2.10398	0.376797	3.41346	1.55603	PSORS1C2
ENSG00000068781.21	0.0393392	0.206223	2.10311	1.02062	0.358407	2.03427	STON1-GTF2A1L
ENSG00000277011.1	0.000111452	0.00171036	2.10246	0.544087	2.59278	1.47438	RP13-895J2.6
ENSG00000279717.1	0.00465795	0.0409851	2.10238	0.742949	1.58778	1.49978	LLNLF-158E9.1
ENSG00000171483.13	0.000494437	0.0062467	2.10225	0.603444	0.357977	1.49719	SSX6
ENSG00000090932.10	0.0102222	0.0765634	2.10185	0.818407	1.03748	1.91912	DLL3
ENSG00000103426.12	0.317311	0.681729	2.10122	2.10122	0.357463	4.41512	CORO7-PAM16
ENSG00000262576.2	0.00504725	0.0436303	2.10112	0.749328	2.13953	1.48516	PCDHGA4
ENSG00000258422.5	0.00480985	0.0419541	2.10009	0.744845	1.60032	1.48759	RP11-486O13.2
ENSG00000164744.12	5.2281e-05	0.000859428	2.09995	0.519123	5.93225	1.64959	SUN3
ENSG00000214491.8	0.00202187	0.0206694	2.0988	0.679884	1.30798	1.48729	SEC14L6
ENSG00000105146.12	7.031e-07	1.67147e-05	2.0975	0.42284	3.75572	1.52856	AURKC
ENSG00000154548.8	0.000265273	0.00365738	2.09594	0.574695	0.945883	1.55663	SRSF12
ENSG00000279369.1	0.00185873	0.0192564	2.09594	0.673518	2.1195	1.48372	RP11-51F16.1
ENSG00000055813.5	0.153919	0.479071	2.09555	1.46971	1.69103	2.9038	CCDC85A
ENSG00000148677.6	0.00177186	0.01849	2.0945	0.670019	2.13577	1.53935	ANKRD1
ENSG00000176029.13	0.00273984	0.0264606	2.09439	0.699176	1.05257	1.78805	C11orf16
ENSG00000230701.2	0.0577841	0.267335	2.09415	1.10373	1.45351	2.27397	FBXW4P1
ENSG00000177398.18	0.00127281	0.0138883	2.09108	0.648993	0.352394	1.52023	UMODL1
ENSG00000261514.1	0.00667512	0.0550676	2.09094	0.770815	0.902354	1.85344	RP11-527L4.2
ENSG00000104415.13	0.000769775	0.00904283	2.0906	0.621566	0.352153	1.45779	WISP1
ENSG00000266826.1	0.00203037	0.0207457	2.08477	0.675613	0.899273	1.74277	CTD-2200P10.1
ENSG00000187144.11	0.000132959	0.00200066	2.08083	0.54459	1.95605	1.47077	SPATA21
ENSG00000102387.15	0.000205918	0.00292432	2.07913	0.560164	2.60827	1.49364	TAF7L
ENSG00000197632.8	0.000656604	0.00791708	2.0776	0.609788	0.345652	1.45412	SERPINB2
ENSG00000105143.12	8.32e-08	2.3465e-06	2.07654	0.387407	2.95354	1.53025	SLC1A6
ENSG00000169442.8	0.0011865	0.0131536	2.07647	0.64047	2.22473	1.69874	CD52
ENSG00000198835.3	5.94e-08	1.7278e-06	2.07464	0.38274	3.28239	1.46803	GJC2
ENSG00000233729.1	0.0037734	0.0345646	2.07367	0.715919	1.02339	1.77506	AC016909.1
ENSG00000119946.10	0.000785248	0.00920307	2.07352	0.617497	0.343614	1.47625	CNNM1
ENSG00000140090.17	0.000315936	0.00425085	2.07271	0.575453	2.06009	1.58233	SLC24A4
ENSG00000186340.14	0.00497874	0.0431462	2.07216	0.737842	1.82162	1.79422	THBS2
ENSG00000078549.14	0.000862804	0.0100127	2.07095	0.621569	1.83244	1.46745	ADCYAP1R1
ENSG00000180638.17	0.00446387	0.0396595	2.07053	0.728196	2.83899	1.78255	SLC47A2
ENSG00000165633.12	0.000503224	0.00634175	2.0679	0.594389	0.340803	1.45067	VSTM4
ENSG00000178233.17	0.132379	0.440488	2.06702	1.37363	1.70389	2.68209	TMEM151B
ENSG00000232803.1	0.00342715	0.0317989	2.06675	0.706199	3.14841	1.75629	SLCO4A1-AS1
ENSG00000196387.9	0.00336407	0.0313293	2.06638	0.704683	2.73392	1.46794	ZNF140
ENSG00000215481.8	0.0131064	0.0923469	2.06338	0.831718	2.54736	1.88035	BCRP3
ENSG00000233651.2	0.00816211	0.0638724	2.06163	0.77936	0.712158	1.70616	RP11-111F5.8
ENSG00000261268.1	0.0707621	0.30589	2.05845	1.13915	1.47119	2.27751	RP11-308D13.3
ENSG00000260302.1	0.0107385	0.079332	2.05811	0.806757	1.1415	1.84585	RP11-973H7.1
ENSG00000176046.8	0	0	2.05488	0.256068	4.48201	1.4274	NUPR1
ENSG00000107317.11	1e-10	5.4e-09	2.05414	0.31919	4.10852	1.47441	PTGDS
ENSG00000139679.15	0.00554262	0.047198	2.05237	0.739946	0.883847	1.76909	LPAR6
ENSG00000166111.9	0.000135047	0.00202865	2.05237	0.537681	1.03372	1.50631	SVOP
ENSG00000256861.1	0.317312	0.681729	2.05194	2.05195	0.33283	4.21048	RP11-512M8.5
ENSG00000175352.10	0.000293788	0.0040038	2.04948	0.566041	0.771222	1.43358	NRIP3
ENSG00000235890.2	1.1889e-06	2.69852e-05	2.04816	0.42165	3.03999	1.51684	TSPEAR-AS1
ENSG00000260742.1	0.0525292	0.25078	2.04813	1.05641	2.7287	2.14227	RP11-366L5.1
ENSG00000224126.2	0.136273	0.447105	2.0453	1.37285	1.43977	2.6509	UBE2SP2
ENSG00000267908.2	0.017441	0.114085	2.04511	0.860274	1.135	1.88754	ZSCAN5D
ENSG00000187837.3	0	0	2.04407	0.255572	7.3318	1.43629	HIST1H1C
ENSG00000260357.1	0.00439035	0.0391101	2.04368	0.717418	1.60436	1.44529	DNM1P34
ENSG00000236202.1	0.00137022	0.0147825	2.04113	0.637685	0.726007	1.49466	GRM7-AS1
ENSG00000204970.9	0.0136539	0.095501	2.0397	0.827048	1.06271	1.8428	PCDHA1
ENSG00000263179.1	0.100113	0.376392	2.03803	1.23945	1.545	2.40868	HNRNPCP4
ENSG00000165443.11	0.00505885	0.0436832	2.037	0.726653	0.325353	1.71576	PHYHIPL
ENSG00000248810.1	0.0386852	0.203752	2.03667	0.985081	1.29944	2.0296	RP11-362F19.1
ENSG00000179593.15	7.5925e-05	0.00119999	2.03536	0.514382	2.84402	1.42307	ALOX15B
ENSG00000133048.12	0.00930724	0.0707928	2.03464	0.782384	2.1903	1.788	CHI3L1
ENSG00000236393.1	3.471e-07	8.6936e-06	2.03304	0.398955	3.6514	1.44749	RP11-320G24.1
ENSG00000112818.9	0.00665256	0.0549267	2.03277	0.749061	1.00835	1.75144	MEP1A
ENSG00000233421.4	0.00286026	0.0274388	2.03195	0.681322	2.11841	1.62834	RP5-875O13.1
ENSG00000231389.7	1.4e-09	5.12e-08	2.03176	0.335248	3.83875	1.45094	HLA-DPA1
ENSG00000121797.9	0.0266893	0.156365	2.03112	0.916555	1.22484	1.93519	CCRL2
ENSG00000178568.14	0.000519578	0.00651923	2.0299	0.58491	0.321805	1.38172	ERBB4
ENSG00000272661.1	0.121845	0.420841	2.02962	1.31191	1.46538	2.52053	RP4-548D19.3
ENSG00000173702.7	0.00148406	0.0158827	2.0246	0.63711	2.16161	1.63693	MUC13
ENSG00000161905.12	0.00123691	0.0135924	2.02446	0.626724	0.869117	1.628	ALOX15
ENSG00000153823.18	0.170284	0.505385	2.02379	1.47583	1.77853	2.81728	PID1
ENSG00000100351.16	0.00384881	0.0351591	2.02353	0.700113	2.37357	1.36602	GRAP2
ENSG00000128268.11	0.000595766	0.00731525	2.02308	0.589212	0.562539	1.40997	MGAT3
ENSG00000158113.12	0.000799517	0.00934849	2.02266	0.603247	0.812388	1.54225	LRRC43
ENSG00000280345.1	0.0184139	0.118633	2.02133	0.857516	1.17193	1.85215	RP11-438L7.1
ENSG00000132744.7	0.00658104	0.0544481	2.02111	0.743784	1.4232	1.66667	ACY3
ENSG00000132164.9	0.00302419	0.0286151	2.01818	0.680607	0.878706	1.56937	SLC6A11
ENSG00000105605.7	0.000122701	0.00186024	2.01781	0.525381	2.44878	1.39597	CACNG7
ENSG00000266302.6	0.200037	0.549705	2.01643	1.57355	1.76692	3.00604	RP11-219A15.1
ENSG00000170925.3	0.0042195	0.0379585	2.01575	0.704496	1.96832	1.53823	TEX13B
ENSG00000154027.18	6.22e-08	1.8044e-06	2.01108	0.371581	3.40761	1.3544	AK5
ENSG00000236366.2	0.000935209	0.0106985	2.00673	0.606386	1.8109	1.34379	RP11-440G9.1
ENSG00000089127.12	0.0359343	0.193733	2.00511	0.955874	4.16679	1.94928	OAS1
ENSG00000115523.16	0.0572965	0.265629	2.00338	1.05383	1.35916	2.07822	GNLY
ENSG00000221866.9	0.0116938	0.0848337	2.00222	0.794136	0.746484	1.75673	PLXNA4
ENSG00000229089.6	0.00621106	0.0519649	2.00117	0.731307	0.995968	1.65427	ANKRD20A8P
ENSG00000248746.5	0.0733292	0.312283	1.99864	1.11607	1.40575	2.16193	ACTN3
ENSG00000004776.11	1.24e-08	4.052e-07	1.99847	0.351007	3.42155	1.3348	HSPB6
ENSG00000100985.7	0.000111114	0.00170777	1.99723	0.516756	3.08955	1.50767	MMP9
ENSG00000283632.1	0.0169189	0.111514	1.99557	0.835502	1.11023	1.79281	EXOC3L2
ENSG00000108830.9	3.965e-07	9.8449e-06	1.99476	0.393394	3.44812	1.42952	RND2
ENSG00000160182.2	0.00521313	0.0448293	1.99474	0.714051	0.983927	1.64852	TFF1
ENSG00000125804.13	0.00121421	0.0133796	1.99262	0.615858	0.817851	1.32557	FAM182A
ENSG00000126266.3	0.0785301	0.324725	1.99212	1.13235	1.40249	2.17766	FFAR1
ENSG00000244752.2	0.000572444	0.00708259	1.99145	0.578179	2.55992	1.39472	CRYBB2
ENSG00000187796.13	0	4e-10	1.99084	0.290324	3.68255	1.3544	CARD9
ENSG00000251687.1	0.00622797	0.0520847	1.99082	0.727765	1.92776	1.42806	RP11-181K12.2
ENSG00000106536.19	0.00186923	0.0193452	1.99057	0.640001	0.302137	1.41564	POU6F2
ENSG00000219814.2	0.317311	0.681729	1.99013	1.99013	0.301917	3.96061	RPL23AP47
ENSG00000163083.5	1e-10	6.1e-09	1.98628	0.309637	3.77264	1.32282	INHBB
ENSG00000248144.5	0.0220472	0.135771	1.98105	0.865258	0.297379	1.8073	ADH1C
ENSG00000227053.1	0.00893159	0.0686898	1.97839	0.756652	1.58454	1.37853	RP11-395B7.4
ENSG00000100146.16	0.0011926	0.0132067	1.97481	0.609389	0.294259	1.32771	SOX10
ENSG00000234722.3	1e-10	4.5e-09	1.97274	0.305102	3.90075	1.30939	LINC01287
ENSG00000095932.6	0.000795664	0.00931428	1.97199	0.587901	2.45676	1.32417	SMIM24
ENSG00000184502.3	0.00216521	0.0218677	1.97196	0.643049	2.17247	1.53038	GAST
ENSG00000185479.5	0.00431922	0.0386651	1.96817	0.689652	2.05409	1.34522	KRT6B
ENSG00000090534.17	0.0182883	0.118127	1.96506	0.83275	2.88204	1.74947	THPO
ENSG00000196458.10	0.001948	0.0200468	1.96429	0.634041	0.630588	1.32875	ZNF605
ENSG00000115828.15	0.00414342	0.0373913	1.96365	0.684907	1.26055	1.49847	QPCT
ENSG00000279718.1	0.0155922	0.10486	1.96209	0.811344	1.09349	1.72212	SNX18P12
ENSG00000084453.16	0.00272279	0.0263338	1.9618	0.654498	0.855203	1.39658	SLCO1A2
ENSG00000196946.9	0.00325792	0.0304679	1.95941	0.665947	0.286558	1.2927	ZNF705A
ENSG00000273199.1	0.0097029	0.0731651	1.95919	0.757542	1.51618	1.3038	AP000692.10
ENSG00000110799.13	0.000305644	0.00413732	1.95725	0.542103	1.24428	1.40931	VWF
ENSG00000204044.6	0.00252357	0.0247285	1.9558	0.647509	1.53482	1.3282	RP11-465L10.10
ENSG00000130303.12	0.0373148	0.198946	1.95493	0.93883	5.55464	1.86152	BST2
ENSG00000185559.13	0.00210258	0.0213209	1.95442	0.635513	1.321	1.52776	DLK1
ENSG00000265190.6	0.00906891	0.0694269	1.95419	0.74889	1.58379	1.31601	ANXA8
ENSG00000198959.11	4.70484e-23	7.21457e-21	1.95321	0.197539	6.02926	1.2977	TGM2
ENSG00000130598.15	0.104941	0.385764	1.94982	1.20259	1.45557	2.23141	TNNI2
ENSG00000140986.7	0.00056629	0.00701847	1.94965	0.565563	1.3185	1.48028	RPL3L
ENSG00000197162.9	0.00248844	0.0244439	1.94922	0.644425	1.66509	1.40287	ZNF785
ENSG00000230269.6	3.28e-08	1.0026e-06	1.9488	0.352688	3.49881	1.28297	RP1-40E16.9
ENSG00000130294.14	6.90212e-05	0.00109691	1.94852	0.489623	2.49918	1.26804	KIF1A
ENSG00000272468.1	0.247109	0.611628	1.94821	1.68326	1.92971	3.15409	RP1-86C11.7
ENSG00000106823.12	0.00749763	0.0601247	1.94795	0.728508	0.800797	1.61866	ECM2
ENSG00000167754.12	7.92e-08	2.2496e-06	1.94787	0.362799	4.62031	1.35248	KLK5
ENSG00000236320.3	0.025938	0.152978	1.9464	0.873947	0.280053	1.77201	SLFN14
ENSG00000060982.14	0.0355584	0.192326	1.94578	0.925706	2.90721	1.2815	BCAT1
ENSG00000189350.12	0.000714012	0.00849708	1.94542	0.574864	1.37857	1.44209	FAM179A
ENSG00000162367.11	0.00124379	0.0136531	1.94419	0.602169	0.521051	1.30433	TAL1
ENSG00000166920.11	0.0102932	0.0770096	1.94183	0.756808	1.01054	1.63874	C15orf48
ENSG00000255931.1	0.00470259	0.0412334	1.93967	0.686188	1.93028	1.46462	RP11-286N22.10
ENSG00000277531.2	0.0430849	0.218724	1.93959	0.958825	1.23523	1.8669	LLNLF-187D8.1
ENSG00000234720.3	0.133999	0.443383	1.93867	1.29373	1.55603	2.36864	ATP5A1P8
ENSG00000259536.5	0.0396669	0.207316	1.93756	0.941842	2.77511	1.26998	RP11-111A22.1
ENSG00000100170.9	1.30507e-05	0.000241625	1.93701	0.444345	3.92715	1.32552	SLC5A1
ENSG00000233922.2	3.3475e-32	9.33952e-30	1.93669	0.163946	5.55595	1.25726	AL133493.2
ENSG00000276600.4	0.000811487	0.00946641	1.93578	0.578045	2.47431	1.3101	RAB7B
ENSG00000230392.1	3.498e-07	8.7513e-06	1.934	0.379631	3.53417	1.25089	RP5-1139I1.1
ENSG00000261121.1	0.00242618	0.0239612	1.93388	0.637738	2.20524	1.27862	RP11-496D24.2
ENSG00000183671.12	0.000129591	0.00195438	1.93328	0.505137	1.97994	1.27642	GPR1
ENSG00000154645.13	0.00552957	0.0471269	1.93305	0.696732	2.03864	1.28688	CHODL
ENSG00000277862.1	0.317311	0.681729	1.93251	1.93251	0.273107	3.73459	PRAMEF34P
ENSG00000214940.8	0.11075	0.396767	1.93221	1.21155	1.17017	1.93275	NPIPA8
ENSG00000136267.13	0.000603513	0.00739681	1.93135	0.563071	2.42956	1.45474	DGKB
ENSG00000182578.13	0.00117769	0.0130704	1.93051	0.595059	2.11253	1.42389	CSF1R
ENSG00000267291.1	0.090244	0.35317	1.9305	1.13954	1.37168	2.10797	CTB-186G2.1
ENSG00000255571.7	0.00205489	0.0209536	1.93006	0.626199	0.465797	1.27617	MIR9-3HG
ENSG00000262528.2	0.0729235	0.311281	1.92868	1.07549	1.34545	2.01106	LA16c-349E10.1
ENSG00000189423.11	0.0001518	0.0022424	1.9285	0.509093	2.52191	1.27681	USP32P3
ENSG00000253799.1	0.00974624	0.0734643	1.92766	0.745797	1.50042	1.26324	LINC01030
ENSG00000167555.13	0.000309528	0.00418143	1.92714	0.534249	1.92816	1.42824	ZNF528
ENSG00000277738.1	0.0510532	0.245878	1.9263	0.987325	1.24389	1.88675	RP11-693J15.6
ENSG00000187801.14	0.000615754	0.00753356	1.92555	0.562272	2.42983	1.27131	ZFP69B
ENSG00000278965.1	0.100983	0.378176	1.92534	1.17391	1.43634	2.15435	RP11-39H3.2
ENSG00000260922.1	0.000866669	0.0100518	1.92404	0.57769	2.50991	1.30726	RP11-538I12.3
ENSG00000112319.17	0.000826957	0.00961894	1.92322	0.575193	2.55584	1.41943	EYA4
ENSG00000231703.2	0.081729	0.333267	1.92311	1.10476	1.36853	2.04645	RP4-669H2.1
ENSG00000126803.9	2.6e-09	9.45e-08	1.92285	0.322966	3.82302	1.27974	HSPA2
ENSG00000101670.11	2e-10	9.1e-09	1.91975	0.302358	4.01953	1.27777	LIPG
ENSG00000103522.15	7.5e-09	2.523e-07	1.91816	0.331884	4.01919	1.27478	IL21R
ENSG00000185339.8	7.86478e-26	1.53386e-23	1.91795	0.182508	5.43116	1.24083	TCN2
ENSG00000280283.1	0.00502123	0.0434582	1.91584	0.682845	1.91836	1.28213	CTA-481E9.2
ENSG00000152086.8	0.0723196	0.309756	1.9152	1.06572	1.02958	1.97984	TUBA3E
ENSG00000114854.7	2.555e-07	6.497e-06	1.91383	0.371357	3.37923	1.25943	TNNC1
ENSG00000010295.19	0.000134657	0.00202469	1.91306	0.501091	3.02709	1.25221	IFFO1
ENSG00000170160.17	1.48e-08	4.744e-07	1.91073	0.337327	3.34668	1.27857	CCDC144A
ENSG00000205076.4	0.00404216	0.0365761	1.91044	0.664534	1.83964	1.49728	LGALS7
ENSG00000280278.1	0.00120251	0.0132872	1.90754	0.58906	2.52185	1.40376	FLJ30679
ENSG00000186818.12	0.00689707	0.0565042	1.90674	0.705737	1.42805	1.22844	LILRB4
ENSG00000124635.8	3.6e-09	1.281e-07	1.90588	0.322937	4.24475	1.28031	HIST1H2BJ
ENSG00000273088.1	0.18407	0.526573	1.9044	1.43368	1.68131	2.57922	RP11-201K10.3
ENSG00000147100.10	0.0142927	0.0987319	1.90371	0.77708	2.40607	1.45925	SLC16A2
ENSG00000267191.1	0.0218329	0.134699	1.90172	0.829262	0.257711	1.66396	RP11-15A1.2
ENSG00000221923.8	0.00800588	0.0630428	1.90087	0.716818	1.78993	1.27973	ZNF880
ENSG00000005381.7	0.00120927	0.0133472	1.89998	0.587016	0.379226	1.21723	MPO
ENSG00000174844.14	0.000510414	0.00641627	1.89977	0.54666	2.74692	1.21306	DNAH12
ENSG00000170989.8	0.00352311	0.0325839	1.89855	0.65064	0.806178	1.48372	S1PR1
ENSG00000258474.1	0.26985	0.63725	1.89828	1.72038	1.94069	3.1743	RP11-187E13.1
ENSG00000234352.9	0.00989893	0.0745314	1.89823	0.735937	1.38517	1.46782	AC009264.1
ENSG00000198286.9	0.0180652	0.117176	1.89792	0.802748	1.421	1.6303	CARD11
ENSG00000260683.1	0.055416	0.260275	1.89561	0.989564	1.06523	1.8506	CTD-2076M15.1
ENSG00000112333.11	0.00327751	0.0306226	1.89473	0.64437	0.739858	1.3539	NR2E1
ENSG00000184524.5	0.00531576	0.0456337	1.8915	0.678625	0.75402	1.49267	CEND1
ENSG00000089199.9	0.00440314	0.0391765	1.8901	0.663719	1.86721	1.36972	CHGB
ENSG00000118407.14	2.197e-07	5.7459e-06	1.88808	0.364362	4.19986	1.27678	FILIP1
ENSG00000122986.13	0.00110028	0.012305	1.88773	0.57843	2.81151	1.28631	HVCN1
ENSG00000070190.12	1.9245e-06	4.18401e-05	1.88622	0.396167	4.47892	1.29058	DAPP1
ENSG00000213927.3	0.0217514	0.134294	1.8784	0.81859	1.06446	1.62286	CCL27
ENSG00000167476.10	0.000389957	0.00510655	1.87776	0.529426	2.80541	1.23148	JSRP1
ENSG00000231431.7	0.0859011	0.342785	1.87775	1.09335	2.45841	1.97225	FAR2P4
ENSG00000147443.12	0.00188287	0.0194764	1.87687	0.603862	1.25872	1.3871	DOK2
ENSG00000248503.2	0.0010274	0.0116011	1.87546	0.571279	2.79522	1.39002	RP5-1000K24.2
ENSG00000178033.5	0.0149146	0.101601	1.87538	0.77035	2.78406	1.56797	FAM26E
ENSG00000248431.1	0.039231	0.205936	1.87475	0.909297	1.59395	1.2432	AC005150.1
ENSG00000186469.8	0.00217078	0.0219128	1.87366	0.611147	0.540124	1.38321	GNG2
ENSG00000124749.16	0.034925	0.189665	1.87281	0.887914	2.25152	1.69474	COL21A1
ENSG00000173930.8	3.69703e-05	0.000628308	1.87227	0.453813	2.8981	1.21593	SLCO4C1
ENSG00000260382.1	0.0225872	0.138237	1.86948	0.819823	1.04829	1.61306	RP11-540B6.2
ENSG00000273026.1	0.00997549	0.0749954	1.86681	0.724504	0.919962	1.49234	RP11-422P24.10
ENSG00000205436.7	0.0828503	0.335491	1.86638	1.07611	1.25118	1.93313	EXOC3L4
ENSG00000187550.8	0.0384285	0.202771	1.86607	0.901374	1.03898	1.70239	SBK2
ENSG00000223732.2	0.00786646	0.0622622	1.86101	0.700221	1.74824	1.26377	RP11-321C24.1
ENSG00000274276.4	0.159282	0.487178	1.85985	1.32139	1.47922	2.31706	CBSL
ENSG00000166105.15	0.0168525	0.111177	1.85977	0.778177	3.29071	1.15461	GLB1L3
ENSG00000152689.17	0.000440352	0.00565949	1.8597	0.529131	2.33254	1.19161	RASGRP3
ENSG00000205181.5	0.0176572	0.115078	1.85682	0.782568	1.93082	1.55754	LINC00654
ENSG00000166450.12	0.00245286	0.0241772	1.84996	0.610731	0.372411	1.14896	PRTG
ENSG00000130592.14	0.0499983	0.242193	1.84961	0.94369	1.75755	1.23685	LSP1
ENSG00000260157.3	0.0721446	0.309337	1.8493	1.02841	1.1792	1.84506	CH17-53B9.2
ENSG00000250685.7	0.0394721	0.206542	1.84918	0.897997	0.618233	1.67743	RP11-486L19.2
ENSG00000123843.12	0.124954	0.427035	1.84842	1.20472	1.42793	2.10646	C4BPB
ENSG00000070526.14	0.0129068	0.0913569	1.84792	0.74323	0.861421	1.50653	ST6GALNAC1
ENSG00000159337.6	4.79891e-05	0.000796041	1.84748	0.45446	3.25325	1.27541	PLA2G4D
ENSG00000261915.6	0.345243	0.707561	1.84457	1.95429	2.17649	3.68033	RP11-542C16.2
ENSG00000260879.1	0.271298	0.639052	1.84218	1.67459	1.89303	3.00071	RP11-483I13.5
ENSG00000229978.1	0.211479	0.565974	1.84142	1.47371	0.227562	2.57816	PRAMEF36P
ENSG00000168754.14	0.0783247	0.324142	1.83975	1.04502	1.26593	1.85628	FAM178B
ENSG00000273520.4	0.0258616	0.152707	1.83973	0.825624	1.04071	1.58263	SPDYE8P
ENSG00000101883.4	0.00280681	0.0270163	1.83858	0.615293	2.28328	1.21198	RHOXF1
ENSG00000154118.12	0.0215931	0.13363	1.83495	0.798688	2.27333	1.15744	JPH3
ENSG00000101470.9	0.00427333	0.0383568	1.83369	0.641767	2.18342	1.33351	TNNC2
ENSG00000183439.7	0.0168118	0.110981	1.82875	0.764914	3.05535	1.13258	TRIM61
ENSG00000185885.15	0.0105562	0.0783928	1.82596	0.714085	6.46685	1.45132	IFITM1
ENSG00000224189.6	0.00118439	0.0131375	1.8257	0.563034	0.927895	1.14419	HAGLR
ENSG00000256271.1	0.0113956	0.0831212	1.82529	0.721366	1.70479	1.16686	CACNA1C-AS2
ENSG00000231817.7	0.0168334	0.111087	1.82524	0.763593	2.08869	1.11369	LINC01198
ENSG00000260458.3	0.0117981	0.0853439	1.82365	0.724208	1.81002	1.17564	KCNJ18
ENSG00000184985.16	1.79e-08	5.693e-07	1.82284	0.323681	3.75047	1.11437	SORCS2
ENSG00000231240.1	0.0120258	0.086586	1.81509	0.722745	0.765744	1.43843	KLF2P1
ENSG00000169084.13	0	0	1.81496	0.244297	5.43913	1.13782	DHRSX
ENSG00000075340.22	0.00541333	0.0463327	1.81287	0.651797	2.50744	1.13658	ADD2
ENSG00000153930.11	0.000269377	0.00371141	1.81214	0.497418	1.82842	1.10557	ANKFN1
ENSG00000279208.1	0.0130332	0.0919927	1.81158	0.729634	3.33115	1.44885	bP-21264C1.1
ENSG00000136286.14	0.000303984	0.0041204	1.81046	0.501251	2.66394	1.10552	MYO1G
ENSG00000224272.2	0.0066954	0.0552123	1.80961	0.667353	2.06306	1.2706	AC114730.3
ENSG00000226508.1	0.0054392	0.046475	1.80921	0.650841	1.25437	1.16856	AC104655.3
ENSG00000180251.4	0.00743138	0.0596888	1.80903	0.675801	1.62493	1.30712	SLC9A4
ENSG00000173826.14	0.00916118	0.0700265	1.80886	0.694117	1.91769	1.41185	KCNH6
ENSG00000179008.8	0.0100747	0.0756001	1.80804	0.702628	0.335777	1.11947	C14orf39
ENSG00000177807.7	0.0211118	0.131393	1.80795	0.784025	1.04973	1.49935	KCNJ10
ENSG00000254776.1	0.110745	0.396767	1.80733	1.13322	1.3101	1.94494	AC084121.17
ENSG00000121904.17	0.000868598	0.0100567	1.80429	0.541835	2.72884	1.19153	CSMD2
ENSG00000089250.18	0.00149305	0.0159512	1.80345	0.56783	1.48903	1.21547	NOS1
ENSG00000250131.1	3.59e-08	1.0906e-06	1.80152	0.32697	3.61489	1.11997	RP11-130F10.1
ENSG00000227392.1	0.0403777	0.209588	1.80127	0.878725	0.93465	1.59629	HPN-AS1
ENSG00000006210.6	1.3628e-05	0.000251155	1.8007	0.413976	2.85444	1.13143	CX3CL1
ENSG00000183166.10	0.114229	0.403772	1.80015	1.13972	4.40815	1.08959	CALN1
ENSG00000274611.3	0.110962	0.397164	1.79985	1.12923	1.25223	1.92993	TBC1D3
ENSG00000279692.1	5.71604e-05	0.000926747	1.79847	0.446909	3.04877	1.11907	RP11-1055B8.1
ENSG00000230613.1	0.106321	0.388925	1.79784	1.11325	1.30535	1.90362	HM13-AS1
ENSG00000163534.14	0.181585	0.523119	1.79704	1.3452	1.50113	2.28282	FCRL1
ENSG00000142408.3	0.30296	0.671358	1.79587	1.74338	3.25781	3.10129	CACNG8
ENSG00000243709.1	0.00641085	0.0532594	1.79499	0.658471	0.692843	1.2802	LEFTY1
ENSG00000080573.6	3.77807e-05	0.000639915	1.79462	0.435519	2.60014	1.14334	COL5A3
ENSG00000261115.5	0.0499987	0.242193	1.79339	0.915005	2.52437	1.63024	TMEM178B
ENSG00000180176.14	0.0175954	0.114833	1.79283	0.755185	2.85473	1.45161	TH
ENSG00000059804.15	9.26376e-32	2.54918e-29	1.79271	0.15287	5.57968	1.0756	SLC2A3
ENSG00000261586.2	0.135709	0.446258	1.79224	1.20127	1.40291	2.03274	RP11-923I11.6
ENSG00000276900.1	1e-09	3.73e-08	1.79001	0.292734	3.96354	1.07425	RP11-467L13.7
ENSG00000227214.2	0.141298	0.457215	1.79001	1.21689	1.31423	2.05526	HCG15
ENSG00000248905.8	0.00864698	0.0667309	1.78612	0.680244	3.1128	1.3486	FMN1
ENSG00000256084.1	0.0330109	0.182779	1.78561	0.837547	1.00525	1.53046	RP11-134N1.2
ENSG00000234062.7	2.4851e-06	5.29384e-05	1.78361	0.378739	2.88472	1.09076	RP11-308D16.2
ENSG00000180043.11	0.046554	0.230908	1.78353	0.896098	0.878509	1.59566	FAM71E2
ENSG00000232265.7	0.0106405	0.0788147	1.78293	0.698015	1.81216	1.21365	XXyac-YX155B6.5
ENSG00000115705.20	0.099122	0.37408	1.78255	1.08091	0.929426	1.83807	TPO
ENSG00000185933.6	0.00356305	0.0328625	1.78153	0.611274	2.30662	1.11529	CALHM1
ENSG00000205038.11	0.00827596	0.0646123	1.78125	0.674564	0.58712	1.20925	PKHD1L1
ENSG00000004468.12	0.13418	0.443783	1.78091	1.189	2.46419	1.9997	CD38
ENSG00000136014.11	0.015771	0.105885	1.77846	0.736675	0.861333	1.4161	USP44
ENSG00000249806.1	0.0195521	0.124056	1.77797	0.761496	1.42557	1.07233	RP11-223C24.1
ENSG00000168824.14	0.186093	0.529494	1.77791	1.34464	4.43161	1.16567	NSG1
ENSG00000137558.7	0.000649763	0.00784873	1.77719	0.521179	2.64754	1.23389	PI15
ENSG00000230371.1	0.129175	0.434722	1.77448	1.16945	1.16798	1.96133	KARSP2
ENSG00000092850.11	0.0181499	0.117536	1.77416	0.750954	2.04828	1.42517	TEKT2
ENSG00000182557.7	0.00034549	0.00459617	1.7706	0.49478	2.19157	1.08288	SPNS3
ENSG00000276612.3	0.306247	0.674802	1.76744	1.72749	1.88903	3.03075	CH507-9B2.4
ENSG00000198542.13	0.000192353	0.00275408	1.76646	0.473727	2.8278	1.04103	ITGBL1
ENSG00000172548.14	0.0454109	0.226863	1.76359	0.881429	1.0552	1.55469	NIPAL4
ENSG00000005108.15	0.0114478	0.0834407	1.76295	0.697168	0.750223	1.36002	THSD7A
ENSG00000235770.5	0.0024038	0.0238457	1.76251	0.580692	2.23564	1.03559	LINC00607
ENSG00000125551.18	0.221462	0.581	1.76196	1.4411	1.43859	2.41935	PLGLB2
ENSG00000171872.4	0.0135413	0.094846	1.76042	0.712952	0.68297	1.31459	KLF17
ENSG00000249166.1	0.0115285	0.083877	1.75782	0.69582	1.82819	1.10307	RP11-1C1.6
ENSG00000253898.1	0.0162483	0.108269	1.75651	0.730877	2.33817	1.05618	LINC01419
ENSG00000182168.14	0.0054192	0.0463575	1.75632	0.631543	0.377818	1.05413	UNC5C
ENSG00000231233.1	0.150327	0.472948	1.75604	1.22085	1.38481	2.02155	CFAP58-AS1
ENSG00000271821.1	0.0686387	0.29975	1.75461	0.963651	1.14172	1.6453	XXbac-BPG299F13.14
ENSG00000185666.14	0.0115429	0.0839514	1.7529	0.693993	0.733336	1.22601	SYN3
ENSG00000129244.8	0.00863067	0.0666562	1.74953	0.666147	1.09788	1.22593	ATP1B2
ENSG00000163347.5	0.00222603	0.0223471	1.7492	0.571953	2.00429	1.04307	CLDN1
ENSG00000168298.6	8.01847e-05	0.00126333	1.74905	0.443489	2.99321	1.07723	HIST1H1E
ENSG00000060566.13	0.0110564	0.0809993	1.74666	0.687416	1.71712	1.02818	CREB3L3
ENSG00000283247.1	0.0349045	0.189606	1.74555	0.827484	0.985218	1.47213	RP11-638I8.1
ENSG00000241790.2	0.317311	0.681729	1.74485	1.74485	0.179278	3.0445	ENO1P4
ENSG00000151067.21	0.0916831	0.356855	1.74419	1.03415	3.85275	1.72705	CACNA1C
ENSG00000226145.7	0.00100179	0.0113695	1.74102	0.529182	2.38083	1.02062	KRT16P6
ENSG00000246130.1	0.0351579	0.190673	1.74092	0.82644	0.982906	1.46561	RP11-875O11.2
ENSG00000259080.1	0.182874	0.52476	1.73998	1.30633	1.45518	2.14685	RP11-158I13.2
ENSG00000280130.1	3.585e-07	8.9456e-06	1.73895	0.341655	3.72423	1.02911	AC073333.1
ENSG00000100342.20	0.0400029	0.208127	1.73772	0.846135	2.43044	1.48386	APOL1
ENSG00000283580.1	0.269118	0.636701	1.73642	1.57129	1.73058	2.65101	RP5-994D16.12
ENSG00000250264.1	0.265736	0.632322	1.73615	1.55997	3.59055	1.04527	XXbac-BPG246D15.9
ENSG00000197376.2	0.0116657	0.0846608	1.73584	0.688254	2.34278	1.12972	OR8S1
ENSG00000196218.12	4.602e-07	1.12727e-05	1.73291	0.343679	3.90696	1.0175	RYR1
ENSG00000254811.5	0.0893572	0.350749	1.73234	1.01974	1.14728	1.69359	RP11-680E19.1
ENSG00000128284.19	0.00643942	0.0534304	1.73208	0.635735	1.79041	1.0137	APOL3
ENSG00000134398.13	0.0302472	0.171493	1.73061	0.798682	2.55239	1.4236	ERN2
ENSG00000137868.18	4.79662e-24	7.89792e-22	1.73013	0.171065	5.97778	1.01729	STRA6
ENSG00000277013.1	0.00307665	0.0290567	1.72947	0.584286	2.52203	1.13715	CTC-526N19.1
ENSG00000185615.15	0.00800311	0.0630428	1.72929	0.652086	3.08606	1.20198	PDIA2
ENSG00000117707.15	0.283652	0.652916	1.72918	1.61281	1.75137	2.7308	PROX1
ENSG00000160471.12	1.025e-07	2.844e-06	1.72909	0.324881	3.26467	1.05762	COX6B2
ENSG00000117477.12	0.0115795	0.084126	1.7284	0.684596	1.82557	1.06936	CCDC181
ENSG00000163283.6	0.00619552	0.051915	1.72835	0.631418	2.48688	1.15865	ALPP
ENSG00000132915.10	0.195569	0.544173	1.7273	1.33457	1.43331	2.1819	PDE6A
ENSG00000106541.11	0.0666493	0.293543	1.72722	0.941759	2.10753	1.5857	AGR2
ENSG00000223865.10	0.000154656	0.00227819	1.72678	0.456402	2.87794	1.08724	HLA-DPB1
ENSG00000172578.11	0.00314643	0.0296044	1.72645	0.584631	2.90723	1.00542	KLHL6
ENSG00000214688.4	0.021944	0.135186	1.72635	0.753424	1.66437	1.03895	C10orf105
ENSG00000250509.1	3.015e-07	7.5998e-06	1.7263	0.337005	3.86235	1.06909	CTC-573N18.1
ENSG00000137090.11	0.0075444	0.0603552	1.7254	0.645781	2.35553	1.27036	DMRT1
ENSG00000154783.10	0.00156039	0.0165584	1.72475	0.545254	2.44033	1.00224	FGD5
ENSG00000109625.18	0.00336566	0.0313297	1.72158	0.587127	2.69498	1.08174	CPZ
ENSG00000005469.11	0.00944621	0.0716599	1.72018	0.662763	0.985021	1.03828	CROT
ENSG00000167178.15	0.00403218	0.0365278	1.71722	0.597163	1.82894	0.990486	ISLR2
ENSG00000274979.1	0.155401	0.48109	1.71085	1.20422	1.36267	1.94243	RP11-1143G9.5
ENSG00000100078.3	0.0122576	0.0878764	1.709	0.682334	1.9245	1.04733	PLA2G3
ENSG00000278500.1	0.384713	0.742946	1.70756	1.96442	2.10825	3.54454	AC009336.19
ENSG00000102076.9	0.00903887	0.0693183	1.7073	0.653991	0.160501	1.21149	OPN1LW
ENSG00000171403.9	0.00755031	0.0603785	1.7056	0.638434	2.03618	0.985426	KRT9
ENSG00000164076.16	0.0183342	0.118309	1.70476	0.722724	0.857818	1.31695	CAMKV
ENSG00000259933.6	0.00343774	0.0318824	1.70465	0.582663	2.66651	1.1484	RP11-304L19.1
ENSG00000281131.1	0.0310928	0.174662	1.70279	0.789836	2.53068	1.3824	SCHLAP1
ENSG00000267308.1	0.0177952	0.115761	1.70223	0.718285	1.58532	1.06867	AC004510.3
ENSG00000272281.6	0.000566355	0.00701847	1.70156	0.4936	2.19801	1.12753	TPTE2P2
ENSG00000228203.6	0.00385715	0.0352033	1.70084	0.588605	1.05146	1.05217	RNF144A-AS1
ENSG00000250304.2	0.0841893	0.338917	1.70056	0.984757	1.13102	1.61046	ZBED1P1
ENSG00000260342.2	0.106429	0.389072	1.69915	1.05246	2.54537	1.01099	RP11-1035H13.3
ENSG00000256633.1	0.0250062	0.149324	1.69673	0.757026	1.40885	0.978356	RP11-169D4.2
ENSG00000253305.2	0.00959922	0.072574	1.69648	0.655025	2.03504	1.14264	PCDHGB6
ENSG00000175697.10	0.060184	0.274665	1.69596	0.902375	2.0409	0.991086	GPR156
ENSG00000119630.13	5e-10	2.04e-08	1.69574	0.27272	4.955	1.0081	PGF
ENSG00000238133.6	0.00408311	0.0369134	1.69556	0.590443	0.832149	0.96156	MLK7-AS1
ENSG00000170006.11	1.46095e-05	0.000268504	1.69525	0.391108	3.20881	1.04652	TMEM154
ENSG00000254851.1	0.317311	0.681729	1.69468	1.69468	0.154191	2.87193	RP11-109L13.1
ENSG00000152439.12	9.08001e-05	0.00142055	1.69353	0.432691	2.79013	0.970133	ZNF773
ENSG00000188277.9	0.00092752	0.0106301	1.69348	0.511373	3.4995	1.13029	C15orf62
ENSG00000280151.1	0.135934	0.446472	1.69336	1.13564	1.25117	1.8156	AC026248.1
ENSG00000177098.8	0.020664	0.129354	1.69295	0.731588	2.92666	1.31217	SCN4B
ENSG00000214282.3	0.0260692	0.153425	1.69263	0.760669	1.38304	0.976841	KRT8P14
ENSG00000108771.12	0.00423804	0.0380741	1.69026	0.591026	3.65598	1.1852	DHX58
ENSG00000196859.7	0.0187366	0.120096	1.68985	0.718863	2.61212	1.03575	KRT39
ENSG00000187833.7	1e-10	3.2e-09	1.68979	0.259281	4.19968	0.956238	C2orf78
ENSG00000102109.8	0.0158901	0.106497	1.68966	0.70069	0.556177	1.27897	PCSK1N
ENSG00000278828.1	0	0	1.68913	0.235666	4.50126	0.963854	HIST1H3H
ENSG00000124772.11	0.026075	0.153425	1.68913	0.759126	2.41738	1.03546	CPNE5
ENSG00000258927.1	4.634e-07	1.13391e-05	1.68874	0.33501	3.64624	0.978834	RP11-1070N10.5
ENSG00000260103.2	3e-09	1.069e-07	1.68691	0.284312	3.69798	1.00011	RP11-10O17.1
ENSG00000233056.2	0.000387164	0.00507329	1.6859	0.475078	2.75487	0.976763	ERVH48-1
ENSG00000053108.16	0.000127111	0.00192419	1.6854	0.439823	2.90625	1.0526	FSTL4
ENSG00000229498.1	0.0197935	0.125351	1.684	0.722673	1.63555	0.980273	AC105053.3
ENSG00000266369.1	0.0289635	0.166472	1.68391	0.771027	1.37854	0.962196	RP11-344E13.4
ENSG00000140254.12	8.006e-07	1.88104e-05	1.68358	0.341135	3.50668	0.991201	DUOXA1
ENSG00000167914.11	0.0463499	0.23018	1.68132	0.843953	0.966012	1.41711	GSDMA
ENSG00000135362.13	0.00190165	0.0196201	1.68076	0.541275	1.85736	0.961548	PRR5L
ENSG00000145287.10	6.89315e-05	0.00109635	1.68049	0.422238	3.13117	0.946988	PLAC8
ENSG00000161103.11	0.00733345	0.0591149	1.68015	0.626614	1.2295	1.06842	AC008132.13
ENSG00000138696.10	0.00788981	0.0623979	1.68012	0.632396	1.03797	1.13147	BMPR1B
ENSG00000166704.11	0.0580171	0.268289	1.68005	0.886305	2.00984	0.962759	ZNF606
ENSG00000167617.2	0.015009	0.101942	1.68004	0.69076	2.31779	1.25894	CDC42EP5
ENSG00000172901.19	0.00232626	0.0232372	1.67834	0.551165	4.81415	1.14146	LVRN
ENSG00000274269.1	0.0742531	0.314153	1.67678	0.939347	1.00624	1.52545	RP4-545L17.12
ENSG00000281453.1	0.317311	0.681729	1.67628	1.67628	0.14499	2.8099	TGFB2-OT1
ENSG00000168427.8	1.98032e-05	0.00035582	1.67592	0.392755	3.27471	0.988106	KLHL30
ENSG00000108932.11	8.8e-09	2.947e-07	1.67578	0.291366	7.02619	0.992677	SLC16A6
ENSG00000225057.2	1.10006e-05	0.00020633	1.67539	0.381073	3.1466	0.994658	AC096574.4
ENSG00000184471.7	0.0257443	0.152237	1.67499	0.751099	1.96476	1.02886	C1QTNF8
ENSG00000259070.5	0.000320018	0.00429714	1.67387	0.465152	2.83899	0.999469	LINC00639
ENSG00000129951.18	0.0642394	0.28651	1.67336	0.904268	1.00545	1.47851	PLPPR3
ENSG00000259104.2	0.00565329	0.047998	1.67117	0.603912	3.30183	1.07625	PTCSC3
ENSG00000160951.3	0.0135722	0.0950289	1.66775	0.67564	2.17547	1.23145	PTGER1
ENSG00000115380.19	0.0263788	0.155031	1.66636	0.750415	0.140034	1.301	EFEMP1
ENSG00000178685.13	0.00133005	0.0144111	1.66573	0.519015	3.70332	1.10448	PARP10
ENSG00000268983.1	0.0272381	0.158965	1.66571	0.754368	1.38435	1.02878	AC005253.4
ENSG00000163380.15	0.025199	0.149896	1.66312	0.743015	1.37403	1.02309	LMOD3
ENSG00000111186.12	0.01015	0.0761081	1.66135	0.646271	1.98886	1.19848	WNT5B
ENSG00000253981.5	6.1e-09	2.099e-07	1.66123	0.285761	3.91985	0.921494	ALG1L13P
ENSG00000270207.1	0.0107445	0.079332	1.66098	0.651136	2.01699	1.12986	RP11-157E16.1
ENSG00000226965.1	0.236125	0.598445	1.66065	1.40171	1.50661	2.22912	AC003088.1
ENSG00000258555.6	0.505114	0.822848	1.66042	2.49138	2.61579	5.05697	SPECC1L-ADORA2A
ENSG00000070729.13	0.00299429	0.0283991	1.66028	0.559331	1.1051	1.08256	CNGB1
ENSG00000144115.16	0.000976649	0.0111345	1.65987	0.503424	2.2859	0.957308	THNSL2
ENSG00000174343.5	0.02463	0.147604	1.65901	0.738273	1.44628	1.28081	CHRNA9
ENSG00000260329.1	0.100834	0.377972	1.65833	1.01067	1.10991	1.59765	RP11-412D9.4
ENSG00000267475.1	5.7e-09	1.955e-07	1.65807	0.284578	3.97957	0.953442	CTD-2538C1.2
ENSG00000135960.9	0.00245848	0.024207	1.65721	0.54722	3.97518	1.11508	EDAR
ENSG00000077264.14	0.00399596	0.036302	1.65676	0.575567	1.99292	0.945971	PAK3
ENSG00000177614.10	0.114302	0.403958	1.6545	1.04772	1.17839	1.64427	PGBD5
ENSG00000233705.6	0.0166653	0.110212	1.65184	0.68999	1.09366	1.1954	SLC26A4-AS1
ENSG00000049089.13	1.62e-08	5.201e-07	1.64981	0.292092	3.76766	0.919332	COL9A2
ENSG00000180596.7	0	4e-10	1.64981	0.241391	4.43192	0.921339	HIST1H2BC
ENSG00000215196.4	0.0995263	0.37503	1.64873	1.00095	0.961458	1.57404	AC091878.1
ENSG00000105641.3	3.8708e-06	7.97508e-05	1.64752	0.356746	3.64661	0.933265	SLC5A5
ENSG00000160963.13	7.3902e-06	0.000143529	1.64752	0.367576	4.29715	0.952354	COL26A1
ENSG00000130876.11	0.0105965	0.0785758	1.64673	0.644327	2.15544	0.913729	SLC7A10
ENSG00000188162.10	0.0166174	0.110023	1.64506	0.686854	2.0984	1.21659	OTOG
ENSG00000250273.1	0.360132	0.721269	1.64476	1.79733	1.60948	3.05534	PSMC1P5
ENSG00000274290.2	2.505e-05	0.000440635	1.64266	0.389778	2.90299	0.95158	HIST1H2BE
ENSG00000227128.4	0.080403	0.329351	1.64044	0.938277	1.06369	1.48392	LBX1-AS1
ENSG00000166086.12	0.000469707	0.00599459	1.63892	0.468603	2.21452	0.992347	JAM3
ENSG00000152377.13	0.00332132	0.0309887	1.63664	0.557379	1.57574	1.03366	SPOCK1
ENSG00000171747.8	0.00416114	0.0375175	1.63601	0.570897	2.7947	1.02566	LGALS4
ENSG00000124678.17	0.102511	0.380778	1.6354	1.00159	1.10626	1.5603	TCP11
ENSG00000130844.16	0.00211558	0.0214418	1.63519	0.532027	1.38077	1.05965	ZNF331
ENSG00000144834.13	0.000148582	0.00220714	1.63269	0.430401	2.98359	0.916628	TAGLN3
ENSG00000079112.9	0.0714002	0.307523	1.63171	0.905033	2.20911	1.43354	CDH17
ENSG00000198691.11	0.00137851	0.014864	1.63045	0.509658	2.59746	1.0497	ABCA4
ENSG00000196126.10	0	1.6e-09	1.63017	0.245953	4.39416	0.908587	HLA-DRB1
ENSG00000144230.16	0.00168461	0.0176528	1.62786	0.518288	2.36272	0.892292	GPR17
ENSG00000116771.5	0.0172063	0.112991	1.62692	0.682931	1.90188	0.904194	AGMAT
ENSG00000198844.10	0.00793132	0.0626041	1.6245	0.611871	0.119105	0.966304	ARHGEF15
ENSG00000240225.10	0.00399104	0.036277	1.62218	0.56348	1.71852	0.894244	ZNF542P
ENSG00000259341.1	0.0203577	0.127956	1.62054	0.698601	1.88027	0.892758	RP11-20G13.1
ENSG00000261459.1	0.317311	0.681729	1.62018	1.62019	0.116946	2.625	AC002310.11
ENSG00000135114.12	0.0417116	0.214133	1.61937	0.795216	5.37668	1.29569	OASL
ENSG00000257900.2	2.5749e-06	5.45609e-05	1.61679	0.343843	3.68454	0.926903	RP11-454K7.1
ENSG00000176020.8	0.374081	0.734272	1.61595	1.81801	1.83131	3.07389	AMIGO3
ENSG00000197182.13	2.19e-06	4.71525e-05	1.6155	0.341179	3.10796	0.93174	MIRLET7BHG
ENSG00000175518.6	0.0252858	0.150261	1.61333	0.721201	1.92943	1.21437	UBQLNL
ENSG00000129990.14	5.7467e-06	0.00011475	1.61299	0.355637	3.25169	0.924302	SYT5
ENSG00000187475.5	0.0316224	0.177043	1.61293	0.750494	1.59861	0.902104	HIST1H1T
ENSG00000112041.12	0.0170219	0.112079	1.61228	0.675659	1.3717	1.16414	TULP1
ENSG00000280107.1	0.156804	0.483035	1.61068	1.13756	1.24731	1.72746	AL022393.9
ENSG00000080166.15	0.000495431	0.00625533	1.60985	0.462172	3.05337	0.898179	DCT
ENSG00000187240.13	0.000427629	0.00550723	1.60792	0.456482	2.95321	0.955063	DYNC2H1
ENSG00000179583.18	0.00194997	0.0200568	1.60772	0.518996	1.68175	0.887801	CIITA
ENSG00000154898.15	0.0057117	0.048412	1.60446	0.580508	3.09059	1.08276	CCDC144CP
ENSG00000242852.6	0.0422889	0.215938	1.60348	0.789633	1.33833	0.882069	ZNF709
ENSG00000122507.20	0	0	1.60194	0.210581	4.69247	0.872422	BBS9
ENSG00000233085.5	0.00271552	0.0263015	1.60187	0.53427	2.65342	0.951584	XXyac-YX65C7_A.3
ENSG00000170837.2	0.145407	0.464302	1.60153	1.09999	1.2072	1.66161	GPR27
ENSG00000273217.1	0.317311	0.681729	1.60152	1.60152	0.107611	2.56486	CTC-432M15.3
ENSG00000204389.9	0.000354612	0.00470194	1.60145	0.448367	3.94211	0.885247	HSPA1A
ENSG00000255318.1	0.118032	0.412494	1.60088	1.02418	2.27974	1.55357	RP11-655M14.13
ENSG00000265818.1	0.317438	0.681926	1.5986	1.59902	0.106573	2.55642	EEF1E1-BLOC1S5
ENSG00000241233.3	0.101413	0.3788	1.59838	0.975784	0.785743	1.48637	KRTAP5-8
ENSG00000125910.5	0.0105956	0.0785758	1.59809	0.625289	1.71107	0.863917	S1PR4
ENSG00000134765.9	0.0329354	0.182463	1.5977	0.749086	1.60899	1.04905	DSC1
ENSG00000135144.7	1.81288e-05	0.000328972	1.59756	0.372673	2.88082	0.865985	DTX1
ENSG00000196376.10	0.0359518	0.193775	1.59749	0.761624	1.63362	0.912167	SLC35F1
ENSG00000156103.15	0.00925536	0.0704794	1.59502	0.612884	0.175857	0.857971	MMP16
ENSG00000167850.3	2.55e-08	7.918e-07	1.59393	0.286174	3.91381	0.856076	CD300C
ENSG00000224559.2	0.0377277	0.200284	1.59355	0.766939	1.33905	1.01495	LINC01087
ENSG00000213793.4	0.0241025	0.145353	1.59347	0.706485	1.76736	0.900246	ZNF888
ENSG00000081277.12	0.00167262	0.0175731	1.59052	0.506062	2.46757	0.898292	PKP1
ENSG00000259094.1	0.0239802	0.14492	1.5901	0.704381	2.43246	1.09795	RP11-77A13.1
ENSG00000132718.8	0.00164156	0.0172647	1.58915	0.504745	2.69555	0.884732	SYT11
ENSG00000249201.2	0.0219134	0.135113	1.58727	0.692566	0.92894	0.852892	CTD-3080P12.3
ENSG00000237686.6	0	1e-09	1.58507	0.236271	5.47317	0.874699	RP5-1120P11.1
ENSG00000198821.10	0.00339143	0.0315111	1.58461	0.540853	2.28238	0.914253	CD247
ENSG00000203811.1	7e-09	2.374e-07	1.58178	0.273159	4.07986	0.839524	HIST2H3C
ENSG00000136859.9	0.0124524	0.0889342	1.58097	0.632628	0.0973391	0.974132	ANGPTL2
ENSG00000155918.7	0	0	1.58044	0.21523	4.69967	0.853701	RAET1L
ENSG00000283064.1	0.000145026	0.00215958	1.58028	0.415924	3.17665	0.838123	RP1-221C16.8
ENSG00000144712.11	0.000420251	0.00542893	1.57799	0.4474	1.94281	0.84864	CAND2
ENSG00000249228.1	0.000469589	0.00599459	1.57614	0.450643	3.05204	0.872344	RP11-769N22.1
ENSG00000130203.9	8.7e-07	2.02979e-05	1.57595	0.320382	3.54595	0.860759	APOE
ENSG00000137965.10	0.130058	0.436696	1.57432	1.03993	3.53554	1.54714	IFI44
ENSG00000272647.2	0.400774	0.756166	1.57413	1.87343	1.92846	3.16578	GS1-259H13.13
ENSG00000170476.15	0.00765096	0.0609486	1.57261	0.589634	2.49201	1.01447	MZB1
ENSG00000230400.2	0.0181068	0.117388	1.57226	0.665247	1.18846	0.90328	RP11-359G22.2
ENSG00000223885.4	0.203679	0.554628	1.57176	1.2365	0.0927349	1.84277	FAM90A13P
ENSG00000154016.13	0.00347688	0.032186	1.56995	0.537267	1.717	0.836141	GRAP
ENSG00000280402.1	0.181745	0.523201	1.56922	1.17509	1.20965	1.74138	RP11-20I23.10
ENSG00000235454.1	0.216255	0.573179	1.56909	1.26893	1.30813	1.89413	HAUS6P3
ENSG00000188883.4	0.000114991	0.00176196	1.56898	0.406832	2.94395	0.882742	KLRG2
ENSG00000204287.13	0	2e-10	1.56863	0.226408	4.48282	0.820734	HLA-DRA
ENSG00000277806.1	0.028977	0.16648	1.56778	0.717914	1.90665	1.16291	RP11-15A1.8
ENSG00000236253.7	0.015102	0.102386	1.56613	0.644519	0.528322	0.96084	SLC25A3P1
ENSG00000136059.14	0.00174326	0.0182009	1.56367	0.499445	3.10324	0.896742	VILL
ENSG00000233478.1	0.192707	0.539467	1.56363	1.20038	1.28861	1.77559	RP1-187B23.1
ENSG00000179772.7	0.0284485	0.164264	1.56345	0.713561	1.74217	0.873594	FOXS1
ENSG00000264569.1	0.0932218	0.360261	1.56248	0.930801	1.00233	1.39138	RP13-650J16.1
ENSG00000118004.17	0.00955426	0.072319	1.56	0.601956	2.73992	0.981993	COLEC11
ENSG00000088882.7	0.000707729	0.00843678	1.55966	0.460543	2.96233	0.878619	CPXM1
ENSG00000258673.1	0.0485184	0.237658	1.55887	0.79018	1.31602	0.866318	LINC01397
ENSG00000188501.11	0.000648399	0.00784046	1.55603	0.456246	2.48561	0.914661	LCTL
ENSG00000144451.18	0.0151532	0.10262	1.55537	0.640412	1.79611	0.965274	SPAG16
ENSG00000262655.3	0.000121859	0.00185027	1.55495	0.404687	3.26781	0.848112	SPON1
ENSG00000236449.1	0.025074	0.149539	1.5547	0.693984	1.53909	0.896902	AC018890.6
ENSG00000265817.1	0.114444	0.404281	1.5539	0.9844	3.00499	1.13871	FSBP
ENSG00000274922.1	0.0103859	0.0774745	1.55304	0.606013	2.15484	0.951635	RP11-88E10.5
ENSG00000136383.6	7.03302e-05	0.00111595	1.55273	0.390607	4.71199	0.90537	ALPK3
ENSG00000158104.11	1.228e-07	3.3522e-06	1.55159	0.293348	3.69029	0.845761	HPD
ENSG00000186714.12	0.000104018	0.00160856	1.55141	0.399742	2.92539	0.82075	CCDC73
ENSG00000128713.12	0.077467	0.322052	1.54967	0.877712	1.56552	1.05337	HOXD11
ENSG00000272196.2	3.13693e-20	3.48147e-18	1.54906	0.168117	6.15437	0.816172	HIST2H2AA4
ENSG00000197608.11	0.0125644	0.0896284	1.54881	0.620546	3.48349	0.816175	ZNF841
ENSG00000128040.10	0.0117674	0.0851829	1.54659	0.613959	2.38492	1.00306	SPINK2
ENSG00000101082.13	0.0251603	0.149798	1.54536	0.690222	2.31049	0.824726	SLA2
ENSG00000090376.9	0.00906083	0.0694028	1.54416	0.59169	1.08991	0.852678	IRAK3
ENSG00000225742.5	0.00566717	0.0480955	1.54291	0.557722	2.11908	0.861852	RP11-513G11.4
ENSG00000277496.1	0.0127237	0.0904117	1.54151	0.618731	2.01831	0.889268	RP11-93B14.9
ENSG00000231083.1	0.00625222	0.0522223	1.53994	0.563202	2.62618	1.00193	AC011747.6
ENSG00000117601.13	0.018477	0.118866	1.53786	0.652766	1.04267	0.977209	SERPINC1
ENSG00000179930.5	0.000561698	0.0069823	1.53768	0.445774	2.91838	0.815912	ZNF648
ENSG00000168356.11	0.0309147	0.173958	1.53568	0.711566	2.21198	1.12365	SCN11A
ENSG00000214553.9	0.00701423	0.0570915	1.53558	0.569542	2.52057	0.974538	LRRC37A11P
ENSG00000159674.11	0.000586922	0.00722433	1.53535	0.446637	2.47972	0.798432	SPON2
ENSG00000263567.1	0.02241	0.137517	1.5346	0.672084	2.83312	0.7961	RP11-805L22.3
ENSG00000188732.10	0.00537542	0.0460475	1.5334	0.550864	1.91004	0.795405	FAM221A
ENSG00000137960.5	0.0117418	0.08509	1.53334	0.608513	1.44404	0.933849	GIPC2
ENSG00000173338.12	0.0231789	0.141268	1.53293	0.675158	2.4188	1.02095	KCNK7
ENSG00000283345.1	0.157484	0.484315	1.52519	1.07895	0.996845	1.55149	CTD-3092A11.3
ENSG00000174171.5	0.00125935	0.0137863	1.52485	0.47281	2.17326	0.81061	RP11-23P13.6
ENSG00000259112.2	0.204744	0.556173	1.52404	1.20178	2.62525	1.25807	NDUFC2-KCTD14
ENSG00000170396.7	0.000289785	0.00395731	1.52336	0.420323	4.32974	0.891323	ZNF804A
ENSG00000160013.8	0.00017068	0.00248271	1.5224	0.405015	2.66761	0.819925	PTGIR
ENSG00000157064.10	0.135845	0.446328	1.5222	1.02062	2.97423	1.4668	NMNAT2
ENSG00000160307.9	0.039583	0.207015	1.52217	0.739607	1.26971	0.82842	S100B
ENSG00000275882.1	0.449239	0.789873	1.52065	2.00962	2.49412	3.46317	IKBKGP1
ENSG00000008056.12	5.33852e-05	0.000873291	1.52054	0.376344	3.28723	0.787096	SYN1
ENSG00000079385.21	9.3903e-06	0.000177993	1.51934	0.342907	3.38114	0.787244	CEACAM1
ENSG00000189212.12	0.00297502	0.0282965	1.51904	0.511408	2.56674	0.774337	DPY19L2P1
ENSG00000270038.1	0.000273072	0.0037546	1.51821	0.417138	3.04902	0.884324	RP11-1070N10.7
ENSG00000260272.1	0.447129	0.78945	1.51648	1.99481	2.00335	3.41941	RP11-20I23.1
ENSG00000234393.1	0.0192946	0.122849	1.51629	0.648045	2.0057	0.847664	RP11-211N11.5
ENSG00000225400.1	0.0934255	0.360633	1.51597	0.903657	0.87043	1.31046	RAB28P5
ENSG00000146453.12	0.0168644	0.111219	1.51528	0.634102	2.21744	0.920415	PNLDC1
ENSG00000206262.8	0.000394826	0.00515017	1.51365	0.427159	2.70515	0.835071	FOXL2NB
ENSG00000132386.10	0.00182912	0.0190084	1.5135	0.485617	4.56495	0.920782	SERPINF1
ENSG00000267631.4	0.0183019	0.118158	1.51287	0.641197	2.13645	1.03702	CGB1
ENSG00000236064.1	0.0394587	0.206542	1.51278	0.734584	1.5493	0.778953	RP6-191P20.4
ENSG00000105675.8	0.0279436	0.161901	1.51257	0.688135	1.75761	1.04881	ATP4A
ENSG00000229703.5	0.231576	0.593752	1.51247	1.26428	1.32433	1.82814	XX-CR54.1
ENSG00000153246.12	0.000251387	0.00347956	1.51137	0.412848	3.18113	0.868109	PLA2R1
ENSG00000175170.14	0.0408931	0.21139	1.50943	0.738246	1.54998	0.769551	FAM182B
ENSG00000177455.12	0.00807842	0.0633409	1.50915	0.569755	2.98383	0.975596	CD19
ENSG00000083814.13	0.0157503	0.105817	1.50902	0.624941	1.66207	0.875561	ZNF671
ENSG00000146592.16	3.91e-08	1.1822e-06	1.50722	0.27429	3.97654	0.788446	CREB5
ENSG00000243566.6	7.8432e-06	0.000151348	1.50585	0.336923	3.78803	0.820797	UPK3B
ENSG00000211445.11	5.42301e-05	0.000884951	1.50392	0.372572	3.48094	0.792785	GPX3
ENSG00000182218.9	0.00115942	0.0128961	1.50363	0.462844	2.64893	0.797613	HHIPL1
ENSG00000279460.1	0.317311	0.681729	1.50347	1.50347	0.058588	2.26042	RP11-517M22.1
ENSG00000234477.1	0.0257774	0.152389	1.50252	0.67391	1.83739	0.871547	AC004231.2
ENSG00000170558.8	0.0448454	0.22482	1.50076	0.748098	0.0572331	1.12386	CDH2
ENSG00000114378.16	8.83e-07	2.05769e-05	1.49824	0.304764	5.52944	0.810165	HYAL1
ENSG00000113721.13	0.0170223	0.112079	1.49809	0.627805	1.65744	0.897327	PDGFRB
ENSG00000255087.2	0.0683425	0.299264	1.49605	0.82077	1.28461	0.969024	RP11-168K9.2
ENSG00000273771.1	0.00219243	0.022076	1.49595	0.488419	2.73834	0.769005	RP11-236L14.2
ENSG00000166535.19	0.0239985	0.144943	1.49579	0.662687	0.529054	0.833852	A2ML1
ENSG00000157766.15	0.0402331	0.209	1.49513	0.728852	2.41673	0.791813	ACAN
ENSG00000162733.16	0.000150269	0.00222447	1.49435	0.394222	2.38158	0.762416	DDR2
ENSG00000234289.5	1e-10	3.8e-09	1.494	0.230095	4.44296	0.750902	H2BFS
ENSG00000278952.1	0.00399742	0.036302	1.48894	0.517287	2.51849	0.823071	RP11-399J13.2
ENSG00000070985.13	0.00418318	0.0376993	1.48893	0.519876	2.55767	0.808108	TRPM5
ENSG00000272168.6	0.00785229	0.0621991	1.48783	0.55968	1.9402	0.946704	CASC15
ENSG00000215283.3	0.175215	0.513154	1.48711	1.09698	1.00893	1.53941	HMGB3P24
ENSG00000236107.7	0.0109044	0.0801658	1.4857	0.583602	1.90518	0.839984	AC010127.3
ENSG00000010030.13	6.3e-09	2.167e-07	1.48468	0.25565	5.04703	0.778332	ETV7
ENSG00000108556.7	0.00105314	0.0118452	1.4842	0.453063	2.93989	0.852563	CHRNE
ENSG00000198502.5	0.0019048	0.0196425	1.48261	0.47754	2.78729	0.809505	HLA-DRB5
ENSG00000168280.16	2.29804e-17	0	1.48236	0.174855	5.32528	0.752847	KIF5C
ENSG00000280241.3	0.0276883	0.160892	1.48047	0.672431	0.801913	0.749399	RP11-290O12.2
ENSG00000229835.2	2.4e-09	8.54e-08	1.48014	0.247892	4.29266	0.74245	KHSRPP1
ENSG00000228192.7	0.178102	0.518226	1.47843	1.09788	2.40483	1.53214	RP11-342M1.3
ENSG00000261166.1	0.030589	0.17275	1.47815	0.683577	1.80908	0.74763	RP11-775H9.3
ENSG00000196189.12	0.00312107	0.0293934	1.47749	0.499903	2.48467	0.752245	SEMA4A
ENSG00000141527.16	0.00203505	0.0207788	1.47747	0.478911	2.8607	0.814299	CARD14
ENSG00000146205.13	2.32005e-05	0.0004109	1.47644	0.348905	3.5317	0.735021	ANO7
ENSG00000069122.18	0.0279506	0.161901	1.47528	0.671198	1.11774	0.912209	ADGRF5
ENSG00000148735.14	0.0082653	0.0645541	1.47502	0.558501	2.49727	0.794307	PLEKHS1
ENSG00000158859.9	0.00718676	0.058119	1.4748	0.548647	1.33405	0.7731	ADAMTS4
ENSG00000124212.5	0.196262	0.544662	1.47449	1.141	1.18453	1.59263	PTGIS
ENSG00000073282.12	0.0739464	0.313714	1.47413	0.824946	1.9253	0.827642	TP63
ENSG00000213654.9	3.7129e-06	7.6733e-05	1.47407	0.318591	4.43526	0.791958	GPSM3
ENSG00000188660.3	0.242595	0.606954	1.4737	1.26117	1.27247	1.78429	LINC00319
ENSG00000162399.6	0.0339926	0.18662	1.4734	0.69495	1.7565	0.935916	BSND
ENSG00000272498.1	0.146625	0.466414	1.4727	1.01456	1.01709	1.40917	RP11-415F23.3
ENSG00000072163.19	8.5504e-06	0.000163737	1.4725	0.330831	5.0169	0.79572	LIMS2
ENSG00000133106.14	0.0299657	0.170283	1.47189	0.67812	2.63955	1.02872	EPSTI1
ENSG00000277893.1	0.185096	0.52775	1.47128	1.11021	1.01638	1.54327	SRD5A2
ENSG00000263154.1	0.0536188	0.254452	1.47127	0.762352	1.55122	0.836141	RP11-1055B8.2
ENSG00000261123.1	0.0488325	0.238557	1.46875	0.745539	2.13856	1.08963	RP11-304L19.3
ENSG00000138356.13	0.0257353	0.152229	1.46727	0.657914	1.25909	0.969199	AOX1
ENSG00000047662.4	0.0462521	0.229848	1.46681	0.73595	1.69977	0.776988	FAM184B
ENSG00000115935.17	0.18457	0.527252	1.46563	1.10462	1.13795	1.52948	WIPF1
ENSG00000267279.1	0.00033167	0.00442996	1.46456	0.408045	3.06666	0.753517	RP11-879F14.2
ENSG00000260482.3	0.126176	0.42945	1.4638	0.957135	0.98878	1.32498	CTD-2196E14.9
ENSG00000163395.16	0.00233918	0.0233158	1.46296	0.480697	2.43502	0.850032	IGFN1
ENSG00000183960.8	9.3923e-06	0.000177993	1.46293	0.330178	3.58502	0.728387	KCNH8
ENSG00000258590.5	0.0398099	0.207767	1.45938	0.709911	0.671681	1.04591	NBEAP1
ENSG00000102313.8	0.0427396	0.217516	1.45926	0.720178	0.407697	1.05558	ITIH6
ENSG00000198944.5	0.119227	0.414868	1.45917	0.93655	2.32662	1.29448	SOWAHA
ENSG00000105519.14	0.000450212	0.00577213	1.45734	0.415345	3.77496	0.822957	CAPS
ENSG00000163762.6	0.00734833	0.0591636	1.45634	0.543282	1.97063	0.839332	TM4SF18
ENSG00000231560.1	0.0142914	0.0987319	1.4552	0.593995	3.57758	0.941091	AC091814.3
ENSG00000254417.1	0.0432935	0.219505	1.45399	0.719489	1.69056	1.02488	ANO1-AS2
ENSG00000251281.1	0.339145	0.701964	1.45329	1.52041	1.40293	2.24511	CTD-2066L21.2
ENSG00000188107.14	0.000512337	0.00643641	1.45222	0.417998	3.14842	0.81946	EYS
ENSG00000092929.11	3.23631e-21	4.01303e-19	1.45122	0.153491	5.59812	0.712793	UNC13D
ENSG00000244067.2	0.239324	0.602703	1.45087	1.23302	1.00618	1.71524	GSTA2
ENSG00000233058.1	0.0265977	0.15609	1.44936	0.65364	1.47263	0.786398	LINC00884
ENSG00000170324.20	0.0159252	0.106635	1.44913	0.601142	1.90616	0.782869	FRMPD2
ENSG00000105550.8	3.0341e-06	6.36217e-05	1.44595	0.309724	3.828	0.714758	FGF21
ENSG00000214402.6	0.00196993	0.0202414	1.44435	0.466713	2.64113	0.823903	LCNL1
ENSG00000237513.1	0.000213016	0.00301981	1.4425	0.389542	3.22188	0.715464	RP11-325F22.2
ENSG00000176826.15	2.7533e-05	0.000480107	1.44049	0.343549	3.69809	0.757084	FKBP9P1
ENSG00000206579.8	0.0211744	0.131606	1.43997	0.624755	0.0268392	0.804275	XKR4
ENSG00000273541.1	0.430317	0.779287	1.43915	1.82482	1.73571	2.91037	DLEU1_2
ENSG00000187867.8	0.00837019	0.0652212	1.43833	0.54549	3.53126	0.887969	PALM3
ENSG00000276814.1	0.0297573	0.169482	1.43775	0.661552	1.80501	0.807687	RP1-228P16.8
ENSG00000239705.1	0.0405187	0.209976	1.43774	0.701876	1.53331	0.864853	RP11-65N13.8
ENSG00000234338.1	0.0089112	0.0685592	1.43741	0.549585	3.8126	0.890077	RP11-797H7.1
ENSG00000267272.5	0.0144525	0.0994594	1.43713	0.587589	2.63836	0.776909	LINC01140
ENSG00000118997.13	0.178155	0.518226	1.43535	1.06602	1.28551	1.44434	DNAH7
ENSG00000235725.1	0.013756	0.0960243	1.43502	0.582494	2.20104	0.703862	AC007389.3
ENSG00000198796.6	0.00498816	0.0432092	1.43459	0.51093	2.01101	0.745697	ALPK2
ENSG00000176134.5	0.233621	0.59575	1.43272	1.20287	0.830986	1.12056	RP11-574E24.3
ENSG00000198734.10	0.0318996	0.178198	1.43143	0.667125	2.922	0.979699	F5
ENSG00000157423.17	0.051719	0.248192	1.43138	0.735752	2.26153	1.04384	HYDIN
ENSG00000086967.9	0.109216	0.394377	1.43081	0.89329	3.36754	0.853628	MYBPC2
ENSG00000271503.5	0.342777	0.705358	1.43018	1.50753	1.50363	2.19691	CCL5
ENSG00000139567.12	0.000671556	0.00807314	1.42895	0.420164	3.05566	0.685501	ACVRL1
ENSG00000169548.3	9.63e-08	2.6991e-06	1.42725	0.267602	4.09493	0.719116	ZNF280A
ENSG00000115919.14	0.00278226	0.0268187	1.42715	0.477177	1.60285	0.679875	KYNU
ENSG00000275223.1	0.111136	0.397501	1.42634	0.895319	2.28226	1.21254	RP1-63M2.7
ENSG00000189058.8	0.00533304	0.0457234	1.42504	0.511465	3.25772	0.851314	APOD
ENSG00000270587.1	0.34722	0.709701	1.42455	1.51548	1.37417	2.20757	RP11-51F16.9
ENSG00000134874.17	0.0448087	0.2247	1.42286	0.709145	1.89112	0.696525	DZIP1
ENSG00000100346.17	7.5181e-06	0.000145634	1.42202	0.317524	3.42736	0.73617	CACNA1I
ENSG00000105642.15	0.000149017	0.00221082	1.42193	0.374912	2.85443	0.68264	KCNN1
ENSG00000184678.10	0	0	1.42158	0.186618	5.19764	0.696849	HIST2H2BE
ENSG00000173917.10	1.52851e-05	0.000280153	1.41927	0.32819	3.42722	0.691713	HOXB2
ENSG00000203814.6	2.30014e-05	0.000407812	1.4181	0.334965	3.13893	0.745132	HIST2H2BF
ENSG00000168621.14	0.0480104	0.236323	1.41759	0.716939	0.495277	1.01252	GDNF
ENSG00000101197.12	0.00147218	0.0157808	1.41741	0.44571	2.7734	0.761597	BIRC7
ENSG00000253485.2	0.0351281	0.190584	1.41705	0.672584	2.1707	0.968537	PCDHGA5
ENSG00000131730.15	0.01237	0.0884619	1.41679	0.566398	1.58361	0.672567	CKMT2
ENSG00000104549.11	5.5e-09	1.886e-07	1.41634	0.242829	4.04695	0.691477	SQLE
ENSG00000163072.15	0.00403319	0.0365278	1.41374	0.491641	3.50621	0.82736	NOSTRIN
ENSG00000162645.12	0.00589513	0.0496632	1.41267	0.513036	4.08752	0.741888	GBP2
ENSG00000196787.3	2e-10	9.3e-09	1.41244	0.222575	4.5983	0.698022	HIST1H2AG
ENSG00000138152.8	0.0162949	0.10844	1.41063	0.587216	1.74287	0.893178	BTBD16
ENSG00000270168.2	5.3862e-06	0.000108089	1.41063	0.310087	3.66228	0.698339	LA16c-380H5.3
ENSG00000123342.15	8.2096e-06	0.000157662	1.41063	0.31631	4.22113	0.729995	MMP19
ENSG00000168843.13	0.136781	0.447877	1.40979	0.947512	2.18197	1.26102	FSTL5
ENSG00000217455.8	0.0603979	0.275368	1.40928	0.750466	2.47466	0.915822	AC091801.1
ENSG00000278704.1	0.0320309	0.178683	1.40868	0.657027	2.27196	0.949251	BX004987.1
ENSG00000273301.1	0.0740839	0.313899	1.4086	0.78865	1.24089	0.823742	RP11-314B1.2
ENSG00000132840.9	0.061289	0.278044	1.40843	0.752604	0.742873	1.03883	BHMT2
ENSG00000134827.7	4.5149e-06	9.18899e-05	1.40813	0.307039	3.50266	0.723791	TCN1
ENSG00000275140.1	0.316132	0.681729	1.40773	1.40431	0.0113661	1.97529	CH17-478G19.2
ENSG00000105255.10	1.438e-07	3.8817e-06	1.40745	0.267557	4.9281	0.708028	FSD1
ENSG00000112761.19	0.0107024	0.0791862	1.40731	0.551398	2.4248	0.862872	WISP3
ENSG00000276931.1	0.0447859	0.22469	1.40687	0.701103	1.78957	0.780722	RP11-161M6.6
ENSG00000281741.1	0.394655	0.752166	1.40631	1.65214	1.66151	2.47896	AC241377.1
ENSG00000198857.3	0.0493078	0.239829	1.40605	0.715213	1.51747	0.775515	HSD3BP5
ENSG00000118523.5	9.234e-07	2.1419e-05	1.40399	0.286103	6.01894	0.711633	CTGF
ENSG00000203952.9	0.0223813	0.137446	1.40391	0.614716	2.33096	0.800797	CCDC160
ENSG00000168918.13	3.41645e-05	0.000584083	1.40318	0.338624	3.56427	0.675121	INPP5D
ENSG00000240694.8	0.00261006	0.0254149	1.4028	0.466001	2.08491	0.786801	PNMA2
ENSG00000204121.2	0.0344081	0.188232	1.40127	0.66246	1.93894	0.69151	ECEL1P1
ENSG00000183486.12	0.00027149	0.0037354	1.39934	0.38432	3.06085	0.733059	MX2
ENSG00000105246.5	0.000647855	0.00783983	1.39897	0.410166	2.82391	0.682194	EBI3
ENSG00000144596.12	0.00159584	0.0168811	1.39823	0.442944	4.08635	0.782478	GRIP2
ENSG00000234614.1	0.00877796	0.0676378	1.39807	0.533495	2.78997	0.841274	AL450992.2
ENSG00000180336.17	0.00222849	0.0223606	1.39798	0.457162	2.75887	0.675623	MEIOC
ENSG00000108602.17	0.00129476	0.0140819	1.39778	0.43448	2.7545	0.703925	ALDH3A1
ENSG00000107242.17	0.0246241	0.147604	1.39729	0.621777	0.824904	0.760123	PIP5K1B
ENSG00000138435.15	0.00815563	0.0638466	1.39659	0.527902	2.5779	0.761307	CHRNA1
ENSG00000011028.13	6.6e-09	2.252e-07	1.39538	0.240589	6.27957	0.687615	MRC2
ENSG00000124159.15	0.0744236	0.314543	1.39479	0.781835	2.69006	1.05599	MATN4
ENSG00000282300.1	0.317311	0.681729	1.39145	1.39145	0.00257792	1.93613	RP11-126O22.11
ENSG00000161270.19	2.98293e-05	0.000516115	1.39119	0.333238	3.20852	0.652036	NPHS1
ENSG00000278011.1	0.281565	0.650343	1.39097	1.29175	1.28582	1.75733	RP11-900F13.2
ENSG00000236679.2	0.379717	0.738266	1.39024	1.58266	1.55958	2.31414	RPL23AP24
ENSG00000149781.12	2.23161e-05	0.000397416	1.3896	0.327708	3.79113	0.673383	FERMT3
ENSG00000076706.15	0.000297098	0.0040407	1.38746	0.383506	4.23995	0.739729	MCAM
ENSG00000279352.1	0.0129897	0.0917499	1.38689	0.558318	2.90436	0.681246	RP11-411B10.7
ENSG00000072609.17	0.00742251	0.0596414	1.38674	0.517969	2.39498	0.668718	CHFR
ENSG00000273433.1	0.317311	0.681729	1.38549	1.38549	-0.000401007	1.91959	RP1-170O19.22
ENSG00000273143.1	0.000637885	0.00775186	1.38536	0.405672	3.52466	0.709555	RP11-525A16.4
ENSG00000130818.11	0.00057523	0.0071109	1.38534	0.40236	3.69972	0.64719	ZNF426
ENSG00000283460.1	0.457782	0.794315	1.3847	1.86491	1.07446	1.44258	RAD54B
ENSG00000186204.14	2.4167e-05	0.000426221	1.38402	0.327776	3.45632	0.69482	CYP4F12
ENSG00000258679.1	0.15008	0.472688	1.38303	0.960936	0.956198	1.25319	RP11-74M13.4
ENSG00000225526.4	0.0950123	0.365004	1.3828	0.828259	1.83551	1.09472	MKRN2OS
ENSG00000197903.7	1.34349e-19	1.42794e-17	1.3828	0.152681	6.2047	0.652918	HIST1H2BK
ENSG00000116176.6	0.0402317	0.209	1.38262	0.674001	1.44149	0.835278	TPSG1
ENSG00000229373.8	0.0211681	0.131606	1.38203	0.599586	2.7446	0.876337	LINC00452
ENSG00000251574.6	0.0364322	0.195787	1.38161	0.660404	2.40736	0.927039	RP11-6N13.1
ENSG00000225808.1	0.034128	0.187057	1.3794	0.651104	1.95974	0.879168	DNAJC19P5
ENSG00000205413.7	0.000641221	0.00778294	1.37899	0.403975	6.84554	0.742666	SAMD9
ENSG00000280303.2	0.000715207	0.00850627	1.37733	0.407049	3.09265	0.633845	ERICD
ENSG00000249463.1	0.05676	0.264112	1.37557	0.722023	1.67978	0.860868	RP11-1E22.1
ENSG00000175766.11	0.0242953	0.146034	1.374	0.610008	1.73621	0.691201	EIF4E1B
ENSG00000140274.13	0.0125801	0.0896766	1.37323	0.550294	2.78655	0.702187	DUOXA2
ENSG00000167748.10	1.8598e-05	0.000335968	1.37271	0.320645	3.69287	0.685646	KLK1
ENSG00000166159.10	0.0464935	0.230726	1.37244	0.68936	0.524721	0.944673	LRTM2
ENSG00000114450.9	0.0326562	0.181165	1.37202	0.642246	1.65812	0.847851	GNB4
ENSG00000147168.12	0.011766	0.0851829	1.37136	0.544388	2.71684	0.700554	IL2RG
ENSG00000159208.15	0.000666104	0.0080124	1.37129	0.402945	3.00464	0.690117	CIART
ENSG00000186517.13	1.0382e-06	2.38522e-05	1.37027	0.280549	3.88813	0.630032	ARHGAP30
ENSG00000176928.5	0.0235424	0.142876	1.36802	0.604111	2.22556	0.628894	GCNT4
ENSG00000280230.1	0.0485015	0.237634	1.36749	0.693119	1.72863	0.858434	AL590235.1
ENSG00000214894.6	3.8e-09	1.337e-07	1.36638	0.231844	6.06248	0.630686	LINC00243
ENSG00000131738.10	0.317311	0.681729	1.36549	1.36549	-0.0104026	1.86456	KRT33B
ENSG00000172201.11	0.00105748	0.0118806	1.36442	0.416647	3.71124	0.736281	ID4
ENSG00000276180.1	5.36063e-17	0	1.36338	0.162724	6.0839	0.637255	HIST1H4I
ENSG00000212978.6	0.0085537	0.0661381	1.36159	0.517835	2.05253	0.72161	AC016747.3
ENSG00000237979.1	0.0604846	0.275639	1.36137	0.725194	1.49513	0.741185	AC007389.1
ENSG00000239944.1	0.33454	0.697175	1.36014	1.40946	1.08651	1.94105	TRBV8-2
ENSG00000132518.6	0.195796	0.544304	1.35944	1.05088	3.37125	1.35226	GUCY2D
ENSG00000167077.12	0.00129125	0.0140665	1.35643	0.421523	3.24607	0.658524	MEI1
ENSG00000162896.5	0.0345873	0.188802	1.35627	0.641824	0.162527	0.756521	PIGR
ENSG00000186583.11	0.0823757	0.33472	1.35422	0.779603	1.21301	0.766004	SPATC1
ENSG00000259881.1	0.0194219	0.123386	1.35312	0.578916	1.05154	0.654598	RP11-830F9.5
ENSG00000144130.11	0.00955469	0.072319	1.35094	0.521289	2.40962	0.6267	NT5DC4
ENSG00000204682.5	2.6918e-05	0.000470608	1.3503	0.321648	4.61184	0.676745	CASC10
ENSG00000188385.11	0.00376808	0.0345316	1.34803	0.465326	2.8623	0.623412	JAKMIP3
ENSG00000213648.10	0.0839058	0.338114	1.34719	0.779419	4.57362	1.00997	SULT1A4
ENSG00000089169.14	0.0370937	0.198175	1.34697	0.646114	1.9244	0.695026	RPH3A
[truncated: 18,097 more rows]

## Sheet: decitabine
Ensembl ID	pval	qval	Effect Size	Standard Error of Effect Size	Mean Log-Counts	Variance of Log-Counts	Gene Symbol
ENSG00000198883.11	1e-100	1e-100	8.59161	0.237641	3.60266	24.6175	PNMA5
ENSG00000205777.17	1e-100	1e-100	8.24565	0.254931	3.42968	22.7026	GAGE1
ENSG00000123584.7	1e-100	1e-100	7.70168	0.278361	3.1577	19.7766	MAGEA9
ENSG00000147381.11	3.2e-57	2.36e-54	7.52656	0.4721	3.51917	19.0316	MAGEA4
ENSG00000154277.12	1e-100	1e-100	7.48057	0.288796	3.04714	18.6543	UCHL1
ENSG00000204379.10	3.98e-87	7.34e-84	7.33272	0.370614	2.97321	18.0145	XAGE1A
ENSG00000214548.14	1e-100	1e-100	7.32033	0.297704	2.96702	17.8624	MEG3
ENSG00000237671.3	1e-100	1e-100	7.1927	0.304996	2.9032	17.2698	GAGE12C
ENSG00000189064.8	1.47e-96	3.39e-93	6.94632	0.33313	2.78001	16.1578	GAGE2A
ENSG00000272620.1	0	2e-10	6.88462	0.984076	3.73153	16.445	AFAP1-AS1
ENSG00000269586.7	1.88e-40	8.64e-38	6.80757	0.511244	2.71064	15.4499	CT45A10
ENSG00000214107.7	1.05e-96	2.78e-93	6.79902	0.325817	2.70636	15.4154	MAGEB1
ENSG00000092345.13	2.8e-88	5.74e-85	6.65802	0.33426	2.63586	14.8037	DAZL
ENSG00000007350.16	4.24e-17	0	6.64363	0.790345	3.35708	15.129	TKTL1
ENSG00000224902.5	3.82e-84	5.86e-81	6.59529	0.339331	2.6045	14.5637	GAGE12H
ENSG00000213401.8	1.51e-84	2.53e-81	6.5827	0.337856	2.5982	14.4518	MAGEA12
ENSG00000198681.6	1.49e-81	2.11e-78	6.5274	0.341257	2.57055	14.2076	MAGEA1
ENSG00000223417.8	9.71e-75	1.19e-71	6.40016	0.349902	2.50693	13.704	TRIM49D1
ENSG00000265972.5	3.53e-75	4.64e-72	6.39631	0.348641	2.50501	13.6381	TXNIP
ENSG00000166049.10	1.12e-71	1.28e-68	6.33533	0.353868	2.47452	13.4136	PASD1
ENSG00000214897.4	1.34e-71	1.45e-68	6.32131	0.353282	2.46751	13.3532	U82695.5
ENSG00000236362.7	1.96e-65	1.8e-62	6.29916	0.36872	2.45643	13.2663	GAGE12F
ENSG00000268940.5	2.84e-63	2.49e-60	6.28858	0.37452	2.45114	13.2756	CT45A1
ENSG00000224659.2	2.06e-69	2.11e-66	6.28845	0.357091	2.45108	13.2012	GAGE12J
ENSG00000228836.8	1.68e-65	1.62e-62	6.18892	0.362075	2.40131	12.7682	CT45A5
ENSG00000267978.5	3.67e-62	3.07e-59	6.14181	0.369133	2.37776	12.574	MAGEA9B
ENSG00000144015.4	1.35e-58	1.08e-55	6.02156	0.373095	2.31763	12.1101	TRIM43
ENSG00000143194.12	7.07e-23	1.43e-20	6.01073	0.610419	3.83397	12.0655	MAEL
ENSG00000251258.1	2.71e-58	2.08e-55	6.00627	0.373147	2.30999	12.0272	RFPL4B
ENSG00000168930.13	5.04e-57	3.57e-54	5.99271	0.376561	2.30321	11.996	TRIM49
ENSG00000181433.9	7.14e-57	4.88e-54	5.96092	0.375078	2.28731	11.8498	SAGE1
ENSG00000269096.6	1.6e-09	8.29e-08	5.90012	0.977848	3.1679	12.2413	CT45A3
ENSG00000126890.13	1.34e-51	8.83e-49	5.82206	0.385251	2.21788	11.3029	CTAG2
ENSG00000275113.1	1.66e-08	7.46e-07	5.81743	1.0307	2.6703	11.9891	GAGE2E
ENSG00000185247.14	1.04e-17	0	5.79986	0.676787	2.86807	11.5182	MAGEA11
ENSG00000276476.2	2.77e-50	1.76e-47	5.76952	0.386912	2.19161	11.0982	LINC00540
ENSG00000225581.3	4.42e-49	2.72e-46	5.74161	0.389909	2.17766	11.0103	TRIM53AP
ENSG00000068985.4	2.18e-47	1.26e-44	5.68929	0.393463	2.1515	10.8177	PAGE1
ENSG00000282815.1	1.27e-46	7.09e-44	5.66323	0.394987	2.13847	10.7562	TEX13C
ENSG00000257951.1	1.49e-45	8.09e-43	5.62627	0.397173	2.11999	10.5889	RP11-554D14.4
ENSG00000182492.15	2.02e-45	1.07e-42	5.62383	0.397602	2.11877	10.6373	BGN
ENSG00000144010.8	5.29e-37	2.07e-34	5.60964	0.441401	2.11167	10.6192	TRIM43B
ENSG00000198414.5	7.76e-42	3.76e-39	5.5015	0.405969	2.0576	10.0972	TATDN2P1
ENSG00000007038.10	4.88e-41	2.31e-38	5.47095	0.407798	2.04233	10.0002	PRSS21
ENSG00000203907.9	2.23e-39	1e-36	5.44941	0.415051	2.03156	9.90708	OOEP
ENSG00000198842.9	1.1e-38	4.83e-36	5.39644	0.414853	2.00507	9.7805	DUSP27
ENSG00000147573.16	4.87e-16	0	5.3667	0.661354	2.6383	9.89208	TRIM55
ENSG00000095627.9	1.42e-37	5.93e-35	5.33697	0.416579	1.97534	9.50559	TDRD1
ENSG00000165643.10	1.26e-36	4.83e-34	5.30649	0.419793	1.9601	9.39466	SOHLH1
ENSG00000130600.16	1.13e-37	4.86e-35	5.30448	0.413491	5.38369	9.49316	H19
ENSG00000163530.4	1.8e-36	6.76e-34	5.28938	0.41937	1.95154	9.35397	DPPA2
ENSG00000072832.14	3.72e-36	1.37e-33	5.28094	0.420617	1.94732	9.30102	CRMP1
ENSG00000269437.6	2.42e-24	5.49e-22	5.2429	0.514997	1.9283	9.165	NXF2B
ENSG00000113140.10	8.09e-24	1.75e-21	5.18437	0.515217	4.29066	9.13621	SPARC
ENSG00000158639.12	8.71e-34	3.03e-31	5.17711	0.427304	1.89541	8.96648	PAGE5
ENSG00000269405.6	0	0	5.17475	0.646177	2.36355	9.20436	NXF2
ENSG00000251381.7	2.81e-33	9.6e-31	5.17245	0.430346	3.40459	8.93699	LINC00958
ENSG00000239620.1	7.84e-20	1.3e-17	5.15203	0.565199	2.91023	8.92384	RP11-88I21.1
ENSG00000126752.7	6.08e-22	1.14e-19	5.1327	0.533096	2.32794	8.971	SSX1
ENSG00000104371.4	1.72e-32	5.78e-30	5.11818	0.431237	1.86594	8.73343	DKK4
ENSG00000228235.1	3.27e-32	1.08e-29	5.11123	0.432609	1.86247	8.70872	AP001476.4
ENSG00000204849.7	1.36e-23	2.89e-21	5.09581	0.509016	1.85476	8.82848	SPATA31A1
ENSG00000169551.12	5.79e-31	1.87e-28	5.06282	0.43755	1.83826	8.66254	CT55
ENSG00000169059.12	1.25e-22	2.46e-20	5.03237	0.514071	1.82304	8.61777	VCX3A
ENSG00000236719.2	2.21e-30	7.03e-28	5.02731	0.438863	1.82051	8.44276	OVAAL
ENSG00000273388.1	4.11e-16	0	4.9844	0.612694	2.41114	8.53169	RP11-401O9.4
ENSG00000069188.16	8.05e-21	1.44e-18	4.98275	0.532404	3.39341	8.30947	SDK2
ENSG00000143416.20	2.25e-26	6.18e-24	4.93242	0.464169	1.77307	8.2105	SELENBP1
ENSG00000204449.3	1.14e-24	2.62e-22	4.93153	0.480951	1.77262	8.26087	TRIM49C
ENSG00000282419.2	6.4e-09	3.05e-07	4.93091	0.84942	2.60853	8.58564	TEX13D
ENSG00000160181.8	4.98e-27	1.53e-24	4.87474	0.452787	1.74422	7.94905	TFF2
ENSG00000228496.1	7.53e-27	2.28e-24	4.8561	0.452664	1.7349	7.86408	AC106875.1
ENSG00000116726.4	7.83e-27	2.33e-24	4.84921	0.452173	1.73146	7.86176	PRAMEF12
ENSG00000169594.13	1.2e-26	3.52e-24	4.84242	0.453221	1.72806	7.82411	BNC1
ENSG00000257883.1	2.09e-26	5.91e-24	4.8306	0.45429	1.72215	7.83757	RP11-497G19.1
ENSG00000176988.8	1.66e-26	4.79e-24	4.82285	0.452662	1.71828	7.78875	FMR1NB
ENSG00000182053.12	7.63e-26	2.01e-23	4.82031	0.458565	1.71701	7.76799	TRIM49B
ENSG00000280002.1	4.14e-26	1.12e-23	4.80105	0.454245	1.70738	7.68467	RP11-76C10.6
ENSG00000275969.2	2.44e-24	5.49e-22	4.79054	0.470599	1.70212	7.67428	SPATA31A3
ENSG00000248370.1	9.78e-26	2.54e-23	4.78779	0.456491	1.70075	7.66359	RP11-366H4.1
ENSG00000241476.8	3.15e-25	7.84e-23	4.78118	0.460739	1.69744	7.6567	SSX2
ENSG00000152661.7	0	1.7e-09	4.76071	0.713924	2.71457	7.89458	GJA1
ENSG00000256151.1	2.42e-25	6.1e-23	4.75945	0.45753	1.68658	7.55732	RP11-76C10.5
ENSG00000237194.1	3.63e-25	8.92e-23	4.75896	0.459199	1.68633	7.57125	SNAI1P1
ENSG00000231419.6	1.77e-18	2.65e-16	4.75813	0.542468	2.19388	7.73211	LINC00689
ENSG00000184785.5	4.46e-25	1.07e-22	4.75639	0.45983	1.68505	7.59935	SMIM10
ENSG00000100285.9	2.2e-17	0	4.75102	0.560099	2.1371	7.73321	NEFH
ENSG00000264067.1	1.83e-20	3.21e-18	4.74894	0.512183	2.1365	7.65659	RP11-401O9.3
ENSG00000223638.3	1.11e-24	2.6e-22	4.74566	0.462726	1.67969	7.5466	RFPL4A
ENSG00000162594.15	3.74e-24	8.3e-22	4.71112	0.464687	1.66242	7.43214	IL23R
ENSG00000157087.16	0.00932038	0.0963943	4.70883	1.81104	3.4475	9.57759	ATP2B2
ENSG00000070915.9	8.73e-17	0	4.70802	0.56581	1.66086	7.60192	SLC12A3
ENSG00000129654.7	0	0	4.69798	0.585586	2.22847	7.58562	FOXJ1
ENSG00000108622.10	2.66e-19	4.26e-17	4.68943	0.522096	2.16598	7.51196	ICAM2
ENSG00000180353.10	2.12e-25	5.43e-23	4.68515	0.449851	3.6935	7.3602	HCLS1
ENSG00000182308.6	1.31e-42	6.53e-40	4.6605	0.340643	4.4184	7.25572	DCAF4L1
ENSG00000215115.6	7.84e-23	1.57e-20	4.64392	0.472114	1.62881	7.27716	CXorf49
ENSG00000165584.15	4.36e-23	9.13e-21	4.63943	0.468849	1.62657	7.29444	SSX3
ENSG00000187242.4	2e-10	1.15e-08	4.6287	0.727416	2.31008	7.49437	KRT12
ENSG00000217576.7	7e-10	3.82e-08	4.62094	0.74972	1.61732	7.24877	RP11-248G5.8
ENSG00000187690.3	9.58e-23	1.9e-20	4.61262	0.469896	1.61316	7.23877	CXorf67
ENSG00000166013.11	4.28e-22	8.14e-20	4.6105	0.477074	1.6121	7.14927	TRIM53BP
ENSG00000130035.6	3.35e-08	1.4234e-06	4.58149	0.82968	2.39661	7.45559	GALNT8
ENSG00000253595.5	6.76e-22	1.26e-19	4.57434	0.475639	1.59403	7.00295	LINC01300
ENSG00000105664.10	1.77e-21	3.26e-19	4.57272	0.480442	1.59321	7.01527	COMP
ENSG00000240563.1	0	3e-10	4.54911	0.654208	2.03614	7.18346	L1TD1
ENSG00000101445.9	4e-10	2.26e-08	4.5439	0.726976	2.27568	7.23467	PPP1R16B
ENSG00000173809.16	2.36e-20	4.11e-18	4.54126	0.491242	3.84766	6.88129	TDRD12
ENSG00000278318.4	4.47e-17	0	4.52909	0.539184	2.02613	6.98775	ZNF229
ENSG00000227932.2	5.33e-19	8.25e-17	4.5253	0.508161	1.5695	6.83355	RP13-16H11.9
ENSG00000229558.2	4.54e-21	8.21e-19	4.52029	0.479901	1.567	6.81338	SACS-AS1
ENSG00000154760.13	1.69e-16	0	4.49559	0.545413	1.55465	6.76943	SLFN13
ENSG00000274274.1	3.81e-19	6.05e-17	4.45908	0.498643	1.53639	6.77717	GAGE13
ENSG00000222004.7	6.92e-20	1.16e-17	4.44791	0.487231	1.53081	6.64292	C7orf71
ENSG00000175718.9	4.35e-17	0	4.44482	0.528958	1.52926	6.77201	RBMXL3
ENSG00000141753.6	1e-10	7.6e-09	4.43328	0.689366	2.21237	6.86813	IGFBP4
ENSG00000077800.11	3.9e-19	6.14e-17	4.42731	0.495237	1.52051	6.54068	FKBP6
ENSG00000198185.11	1.31e-19	2.15e-17	4.42718	0.488663	1.52045	6.53704	ZNF334
ENSG00000237836.5	5.7608e-06	0.000159656	4.4205	0.974754	2.49155	7.14702	PHKA2-AS1
ENSG00000124721.17	4.29e-18	6.28e-16	4.41594	0.50929	1.51482	6.50099	DNAH8
ENSG00000213225.7	5.91e-17	0	4.41268	0.527385	2.47058	6.52617	NOC2LP1
ENSG00000180116.15	1.27e-18	1.91e-16	4.40069	0.499584	1.5072	6.52024	C12orf40
ENSG00000236279.6	4.33e-19	6.76e-17	4.40049	0.492873	1.5071	6.45561	CLEC2L
ENSG00000102575.10	5.74e-19	8.82e-17	4.39774	0.494298	1.50572	6.55526	ACP5
ENSG00000166503.8	2.65e-22	5.14e-20	4.39582	0.452566	1.80675	6.52186	RP11-382A20.3
ENSG00000136244.11	0.000126548	0.00255452	4.38705	1.14452	4.47769	7.2887	IL6
ENSG00000185775.9	0	0	4.34873	0.586616	1.88117	6.53322	SPATA31A6
ENSG00000120952.4	1.19e-18	1.81e-16	4.34536	0.492897	1.47953	6.30137	PRAMEF2
ENSG00000124260.11	4.63e-20	7.83e-18	4.3438	0.473576	2.00027	6.33655	MAGEA10
ENSG00000145908.12	3.2e-16	0	4.33342	0.530708	1.93241	6.39988	ZNF300
ENSG00000254764.1	3.1e-18	4.57e-16	4.31935	0.496039	1.46653	6.32334	TRIM53CP
ENSG00000234442.3	2.81e-18	4.18e-16	4.30907	0.494223	1.46139	6.21456	RP11-402P6.12
ENSG00000128422.15	1.67e-19	2.72e-17	4.30196	0.476234	2.85934	6.20805	KRT17
ENSG00000187772.7	3e-10	1.58e-08	4.28158	0.678605	2.95923	6.37789	LIN28B
ENSG00000184867.13	4.7e-18	6.82e-16	4.27781	0.493945	1.44576	6.14178	ARMCX2
ENSG00000110680.12	8.03e-18	0	4.27777	0.497464	1.44574	6.11014	CALCA
ENSG00000139797.7	8.07e-18	0	4.27653	0.49735	1.44512	6.14808	RNF113B
ENSG00000104332.11	2.76e-17	0	4.27043	0.505011	1.44207	6.16753	SFRP1
ENSG00000176177.9	2.95e-16	0	4.26636	0.521858	1.44003	6.07954	ENTHD1
ENSG00000229967.1	0	2.4e-09	4.26507	0.645085	2.0809	6.34102	RP11-366F6.2
ENSG00000268009.5	3.1e-17	0	4.25389	0.503844	1.4338	6.07136	SSX4
ENSG00000204644.9	3.8e-09	1.87e-07	4.25227	0.721616	2.13635	6.37442	ZFP57
ENSG00000196589.6	3.05e-16	0	4.2491	0.519995	1.4314	6.02054	CTB-25J19.1
ENSG00000226929.3	0.000149892	0.00297043	4.24613	1.11998	1.42992	6.01074	CT47A11
ENSG00000269534.5	1.85e-08	8.25e-07	4.2451	0.754658	2.17905	6.38664	CTC-453G23.5
ENSG00000183434.9	1.47e-16	0	4.2427	0.513712	1.42821	6.17611	TFDP3
ENSG00000079257.7	1.21e-17	0	4.24076	0.495892	1.42723	6.1393	LXN
ENSG00000105122.12	8.9e-16	0	4.23558	0.526737	1.42464	5.99755	RASAL3
ENSG00000268651.2	3.14e-08	1.3463e-06	4.23095	0.764623	2.18675	6.35674	CTAG1A
ENSG00000143006.7	1.88e-17	0	4.22779	0.497317	1.42075	5.98479	DMRTB1
ENSG00000124092.12	2.16e-07	7.9229e-06	4.21493	0.812939	4.11508	6.36247	CTCFL
ENSG00000232401.1	1.35e-16	0	4.1962	0.507476	1.40495	5.89563	LINC00112
ENSG00000166148.3	0	0	4.19444	0.536985	1.40407	5.95568	AVPR1A
ENSG00000179314.13	1.5e-16	0	4.19338	0.507875	1.40354	6.02542	WSCD1
ENSG00000120498.13	0	0	4.18889	0.560151	3.30072	6.03031	TEX11
ENSG00000176979.12	2.95e-16	0	4.18762	0.512234	1.40066	5.84539	TRIM60
ENSG00000127920.5	1.85e-16	0	4.18126	0.507953	1.39748	5.83298	GNG11
ENSG00000250584.2	2.02e-16	0	4.16145	0.5062	1.38758	5.86207	LINC01511
ENSG00000005379.15	1.24e-17	0	4.1587	0.486447	2.14262	5.88033	TSPOAP1
ENSG00000197859.9	5.06e-16	0	4.15458	0.512274	1.38414	5.8539	ADAMTSL2
ENSG00000187094.11	3.1e-16	0	4.14981	0.507984	1.38176	5.7451	CCK
ENSG00000118402.5	6.56e-16	0	4.14056	0.512544	1.37713	5.74841	ELOVL4
ENSG00000178021.10	4.77e-16	0	4.13698	0.509658	1.37534	5.71165	TSPYL6
ENSG00000006788.12	0	0	4.13577	0.541003	1.83341	5.86666	MYH13
ENSG00000258435.1	8.11e-16	0	4.13479	0.513474	1.37425	5.76558	RP11-711D18.2
ENSG00000080007.7	2.85e-16	0	4.11309	0.502863	1.3634	5.65524	DDX43
ENSG00000238222.3	0	0	4.10971	0.514495	1.36171	5.65496	MKRN4P
ENSG00000267706.3	0.00162304	0.023717	4.10957	1.30391	2.66483	6.76298	CTD-2105E13.6
ENSG00000276547.1	0	0	4.10725	0.525998	1.36048	5.67752	PCDHGB5
ENSG00000152454.3	0	0	4.10342	0.514138	1.35856	5.62254	ZNF256
ENSG00000234068.6	0	0	4.10321	0.563525	2.20467	5.65598	PAGE2
ENSG00000157765.11	0	2.8e-09	4.09335	0.621144	1.9131	5.8424	SLC34A2
ENSG00000160886.13	1.87e-17	0	4.06698	0.47839	2.59527	5.58661	LY6K
ENSG00000228709.1	0	7e-10	4.05885	0.596884	2.85773	5.55838	AP001065.15
ENSG00000011600.11	0	0	4.05662	0.518423	1.33516	5.54789	TYROBP
ENSG00000103426.12	5.02e-08	2.0686e-06	4.05556	0.744043	1.33463	5.57955	CORO7-PAM16
ENSG00000146857.3	0	0	4.04944	0.5213	1.33157	5.58861	STRA8
ENSG00000204832.9	0	0	4.04855	0.506673	1.73285	5.57838	ST8SIA6-AS1
ENSG00000130635.15	3.6e-17	0	4.04308	0.479872	1.64446	5.45084	COL5A1
ENSG00000158315.10	0	0	4.03717	0.558496	1.32544	5.4403	RHBDL2
ENSG00000176222.8	0	9e-10	4.03232	0.595374	1.89563	5.65618	ZNF404
ENSG00000187955.11	0	0	4.02551	0.511557	2.9184	5.41191	COL14A1
ENSG00000172073.3	0	0	4.02296	0.521252	1.31833	5.39486	TEX37
ENSG00000179059.9	0	0	4.02192	0.517127	3.3088	5.41168	ZFP42
ENSG00000136931.9	6.7e-17	0	4.01912	0.481203	3.48374	5.52659	NR5A1
ENSG00000233098.8	6.37e-24	1.4e-21	4.01609	0.398185	3.43009	5.40458	CCDC144NL-AS1
ENSG00000203908.3	0	0	4.00812	0.523971	1.31092	5.36725	KHDC3L
ENSG00000132972.18	0	0	4.00404	0.525885	1.30887	5.34924	RNF17
ENSG00000280639.1	1.26951e-05	0.00032406	4.00183	0.916737	2.14034	5.89848	RP11-96C21.2
ENSG00000166825.13	0	0	3.99617	0.524759	1.75831	5.35859	ANPEP
ENSG00000229205.2	0	0	3.99479	0.532908	1.30425	5.32293	LINC00200
ENSG00000108947.4	3.44e-08	1.458e-06	3.99471	0.724026	1.99309	5.66872	EFNB3
ENSG00000182330.10	0	0	3.9889	0.537372	1.3013	5.30916	PRAMEF8
ENSG00000133101.9	0	0	3.98542	0.523797	1.29957	5.36725	CCNA1
ENSG00000184697.6	2.3876e-06	7.14332e-05	3.97988	0.84364	2.12937	5.75429	CLDN6
ENSG00000225778.5	6.13e-23	1.25e-20	3.97789	0.403385	3.53799	5.35372	PROSER2-AS1
ENSG00000218048.2	0	0	3.97374	0.526477	1.29372	5.32254	RP3-407E4.4
ENSG00000198028.3	0	0	3.97371	0.525709	1.29371	5.29076	ZNF560
ENSG00000154930.14	9e-10	4.73e-08	3.97256	0.648456	1.90425	5.54074	ACSS1
ENSG00000140368.12	0	0	3.95786	0.537661	1.28578	5.23002	PSTPIP1
ENSG00000122862.4	0	0	3.95721	0.531831	1.67703	5.3695	SRGN
ENSG00000165949.12	1.27e-07	4.8787e-06	3.9564	0.748942	5.64436	5.59164	IFI27
ENSG00000133116.7	0	0	3.95482	0.527527	1.28426	5.21667	KL
ENSG00000206026.7	0	0	3.94113	0.533729	1.27742	5.2588	SMIM21
ENSG00000186487.17	0	0	3.94079	0.537072	1.27725	5.2057	MYT1L
ENSG00000108405.3	0	0	3.93642	0.52989	1.27506	5.18242	P2RX1
ENSG00000251257.2	0	0	3.93372	0.533423	1.27371	5.16949	CTD-2263F21.1
ENSG00000187601.4	0	0	3.93213	0.531261	1.27292	5.27894	MAGEH1
ENSG00000227838.1	0	0	3.92184	0.532452	1.26777	5.16714	RP1-213J1P__B.1
ENSG00000277862.1	0	0	3.92143	0.532426	1.26757	5.17466	PRAMEF34P
ENSG00000013016.15	0	0	3.91922	0.528604	1.26647	5.12157	EHD3
ENSG00000103740.9	0	0	3.91205	0.49746	2.51947	5.26637	ACSBG1
ENSG00000137745.11	2e-10	1.3e-08	3.90389	0.615401	1.53932	5.33261	MMP13
ENSG00000253868.3	0	0	3.89642	0.532306	1.25506	5.06107	FER1L6-AS2
ENSG00000237181.1	0	0	3.89429	0.531479	1.254	5.05547	AC147651.4
ENSG00000141096.4	0	0	3.89327	0.522263	1.25349	5.20025	DPEP3
ENSG00000115155.16	0	1.1e-09	3.89075	0.577756	2.80692	5.12503	OTOF
ENSG00000155495.8	0	0	3.88969	0.533513	1.2517	5.18165	MAGEC1
ENSG00000136404.15	0	2e-10	3.8747	0.555543	1.2442	5.03016	TM6SF1
ENSG00000226372.3	0	1e-10	3.86786	0.541367	1.24078	5.11333	DCAF8L1
ENSG00000189186.10	0	0	3.86574	0.508512	1.74813	5.1537	DCAF8L2
ENSG00000174837.14	0	2e-10	3.86061	0.550173	1.23716	5.11939	ADGRE1
ENSG00000259399.1	0.00298244	0.0393866	3.85781	1.29913	1.23576	5.38987	TGIF2-C20orf24
ENSG00000255101.1	0	0	3.85111	0.534912	1.23241	5.02634	RP11-412B14.1
ENSG00000101460.12	0	5e-10	3.84966	0.561371	2.76874	5.01577	MAP1LC3A
ENSG00000149451.17	7.19913e-05	0.00155332	3.84744	0.969225	2.19949	5.56053	ADAM33
ENSG00000140955.10	0	0	3.83825	0.527365	1.22598	4.99886	ADAD2
ENSG00000159228.12	0	1e-10	3.83555	0.539057	1.22463	4.9189	CBR1
ENSG00000114200.9	1e-10	6.8e-09	3.83532	0.594717	1.22451	4.91655	BCHE
ENSG00000234511.8	0	8e-10	3.8268	0.563271	1.22025	4.89955	C5orf58
ENSG00000155961.4	0	2.8e-09	3.80537	0.577482	2.47104	4.91846	RAB39B
ENSG00000109061.9	0	2e-10	3.80189	0.540902	1.2078	4.8563	MYH1
ENSG00000183072.9	0	2e-10	3.79772	0.541484	1.20571	4.80759	NKX2-5
ENSG00000160200.17	4e-10	2.08e-08	3.79468	0.605753	2.84847	4.95282	CBS
ENSG00000115138.10	0	3e-10	3.79328	0.547598	1.20349	4.79655	POMC
ENSG00000153303.16	0	5e-10	3.79256	0.552998	1.551	4.8755	FRMD1
ENSG00000234235.1	1.5e-09	7.9e-08	3.79005	0.627284	2.22924	4.79762	BOK-AS1
ENSG00000046774.9	1.99e-07	7.352e-06	3.78892	0.728608	1.89019	5.13922	MAGEC2
ENSG00000249357.3	0	2e-10	3.78531	0.541647	1.19951	4.78756	RP11-432M8.8
ENSG00000197935.6	0	3e-10	3.78297	0.546388	1.19834	4.92598	ZNF311
ENSG00000165118.14	0.00018749	0.00361071	3.77654	1.01104	2.19796	5.43554	C9orf64
ENSG00000130433.7	0	1.9e-09	3.77555	0.567594	1.19463	4.85819	CACNG6
ENSG00000224099.1	0	1e-09	3.7755	0.559392	1.1946	4.96007	AC064834.1
ENSG00000283321.1	0.0361888	0.255337	3.77236	1.80082	2.89491	6.90555	RP11-507K12.1
ENSG00000258240.5	1.0726e-06	3.42021e-05	3.77117	0.773125	1.9574	5.13905	RP1-46F2.3
ENSG00000204481.7	0	8e-10	3.76775	0.555269	1.19073	4.73439	PRAMEF14
ENSG00000255583.2	0	2e-10	3.75465	0.538889	1.18418	4.73262	RP11-415I12.2
ENSG00000162543.5	0	6e-10	3.74939	0.548158	1.18155	4.68954	UBXN10
ENSG00000224413.1	1e-10	4.4e-09	3.74506	0.574745	1.67355	4.85128	AP001476.2
ENSG00000262874.1	0	5e-10	3.74327	0.54585	1.17849	4.71797	C19orf84
ENSG00000167641.10	0	6e-10	3.73729	0.547255	1.1755	4.6579	PPP1R14A
ENSG00000064195.7	1e-10	3.2e-09	3.73593	0.568994	1.93488	4.66182	DLX3
ENSG00000163286.8	0	0	3.73375	0.482454	3.71251	4.80214	ALPPL2
ENSG00000147174.11	0	0	3.72885	0.48707	5.56104	4.79294	ACRC
ENSG00000197471.11	7.2e-08	2.8987e-06	3.72734	0.692041	2.92789	4.95031	SPN
ENSG00000235335.2	3e-10	1.5e-08	3.7251	0.589552	1.74588	4.8495	AC016723.4
ENSG00000165496.4	0	8e-10	3.72297	0.548796	1.16834	4.62163	RPL10L
ENSG00000183690.12	0	6e-10	3.71744	0.543901	1.16557	4.61089	EFHC2
ENSG00000230257.1	2.18e-26	6.07e-24	3.71513	0.349514	3.62506	4.62343	NFE4
ENSG00000239713.7	5.46e-36	1.97e-33	3.71511	0.296618	4.0241	4.63012	APOBEC3G
ENSG00000144407.9	0	4e-10	3.71301	0.540185	1.16336	4.61458	PTH2R
ENSG00000007312.12	1.9757e-06	5.9988e-05	3.70653	0.779356	2.82531	4.98439	CD79B
ENSG00000222022.1	1e-10	8.1e-09	3.69942	0.576065	1.72919	4.78313	AC112721.1
ENSG00000266117.1	0	1.3e-09	3.69925	0.551866	1.15648	4.6768	FBXO36P1
ENSG00000150627.15	1.42e-08	6.47e-07	3.69804	0.652136	1.15587	4.73095	WDR17
ENSG00000272727.1	0	2.2e-09	3.68585	0.556128	1.14978	4.55178	RP11-142A22.4
ENSG00000163440.11	0	1.9e-09	3.68514	0.554205	1.14942	4.59701	PDCL2
ENSG00000227802.1	0	1.6e-09	3.67095	0.549985	1.14233	4.49252	DNAJB3
ENSG00000172349.17	0.000111154	0.00227683	3.67078	0.949783	3.03686	5.09292	IL16
ENSG00000204603.6	8e-10	4.51e-08	3.65928	0.596385	1.13649	4.46471	LINC01257
ENSG00000197083.11	0	2.3e-09	3.65006	0.551322	1.13188	4.51352	ZNF300P1
ENSG00000253159.2	2e-10	9.8e-09	3.64249	0.570074	1.1281	4.42277	PCDHGA12
ENSG00000237651.6	2.79416e-05	0.000667917	3.6412	0.869099	1.95986	4.92299	C2orf74
ENSG00000164318.17	0	1.2e-09	3.63739	0.541532	1.6476	4.59342	EGFLAM
ENSG00000198798.5	4.45401e-05	0.00101217	3.63413	0.890156	1.9564	4.93054	MAGEB3
ENSG00000129596.4	0	1.7e-09	3.62282	0.543479	1.11826	4.37933	CDO1
ENSG00000197172.10	0	0	3.61363	0.461697	3.95902	4.38535	MAGEA6
ENSG00000244468.1	4.59e-07	1.59376e-05	3.6133	0.716527	2.40081	4.69425	RP11-206M11.7
ENSG00000142552.7	4e-10	2.1e-08	3.61025	0.576526	2.12086	4.47905	RCN3
ENSG00000176566.4	2e-10	9e-09	3.60194	0.562556	1.10783	4.39233	DCAF4L2
ENSG00000238125.1	1e-10	6.8e-09	3.60091	0.558389	1.10731	4.34117	SLC9A3P2
ENSG00000093072.15	1.91e-08	8.45e-07	3.60071	0.640666	2.45665	4.3339	CECR1
ENSG00000224960.4	1e-10	8.7e-09	3.60059	0.561852	1.10715	4.32523	PPP4R3CP
ENSG00000144188.9	2e-10	1.41e-08	3.59902	0.568575	1.10636	4.35053	TRIM43CP
ENSG00000237412.6	0.000376045	0.00672866	3.59685	1.01139	2.11656	4.99439	PRSS56
ENSG00000215182.8	3e-10	1.65e-08	3.58295	0.568505	1.09833	4.37706	MUC5AC
ENSG00000122420.9	1.6e-09	8.29e-08	3.58029	0.593424	1.097	4.27702	PTGFR
ENSG00000189369.8	3e-10	1.53e-08	3.57804	0.566573	1.09588	4.32536	GSPT2
ENSG00000249396.1	3.82e-07	1.34505e-05	3.57569	0.704172	1.79782	4.59243	RP11-1C1.4
ENSG00000135312.6	3e-10	1.45e-08	3.57301	0.56499	1.09336	4.26869	HTR1B
ENSG00000034053.14	1e-10	5.5e-09	3.56765	0.550333	2.42934	4.30893	APBA2
ENSG00000231701.1	0.00113568	0.0174568	3.56233	1.09456	1.08802	4.23045	BMS1P13
ENSG00000178498.15	1.7703e-06	5.40179e-05	3.55317	0.74365	1.78917	4.57702	DTX3
ENSG00000138829.11	2.4e-09	1.2e-07	3.54635	0.594004	1.08003	4.24664	FBN2
ENSG00000233887.1	0.000104347	0.0021637	3.53913	0.912087	1.07642	4.72974	ERVWE2
ENSG00000116721.9	3e-10	1.75e-08	3.53853	0.562263	1.07612	4.21094	PRAMEF1
ENSG00000171401.14	4.91e-37	1.97e-34	3.52454	0.277206	4.70978	4.17234	KRT13
ENSG00000227482.1	9e-10	4.71e-08	3.52379	0.575123	1.52348	4.29225	RP11-18B16.2
ENSG00000223812.5	1.72e-07	6.4207e-06	3.52327	0.674035	1.68911	4.44068	RP11-197K6.1
ENSG00000227681.5	7e-10	3.91e-08	3.52305	0.572005	1.06838	4.14434	RP11-307P5.1
ENSG00000183034.12	9e-10	4.64e-08	3.52168	0.574449	1.06769	4.15483	OTOP2
ENSG00000131885.16	3e-10	1.79e-08	3.52124	0.5599	1.06748	4.13325	KRT17P1
ENSG00000171812.11	1.72072e-05	0.000427397	3.51569	0.817916	1.85767	4.56602	COL8A2
ENSG00000134160.13	1.9e-09	9.56e-08	3.51278	0.584635	1.4298	4.20401	TRPM1
ENSG00000160284.14	3.22e-08	1.3777e-06	3.49737	0.632558	2.82838	4.16855	SPATC1L
ENSG00000273802.2	4.9e-09	2.35e-07	3.49684	0.597744	1.05527	4.31416	HIST1H2BG
ENSG00000269964.2	1e-09	5.21e-08	3.49347	0.571744	1.50832	4.238	MEI4
ENSG00000177689.10	5e-10	2.89e-08	3.49287	0.56251	2.46393	4.20237	MAGEB10
ENSG00000256615.1	1.7e-09	8.94e-08	3.49263	0.580199	1.05317	4.28068	RP11-59N23.3
ENSG00000183770.5	1.7e-09	8.55e-08	3.48962	0.578918	1.05166	4.11501	FOXL2
ENSG00000196970.8	3.6e-09	1.78e-07	3.48834	0.590997	1.05102	4.07548	NXF4
ENSG00000122728.6	2.86e-08	1.2356e-06	3.48782	0.628478	2.08942	4.0667	TAF1L
ENSG00000277745.1	0.00106824	0.0165768	3.48538	1.06524	2.11458	4.8058	H2AFB3
ENSG00000122133.16	5.3e-09	2.52e-07	3.47936	0.595993	1.04653	4.27195	PAEP
ENSG00000182107.6	4e-10	2.44e-08	3.47137	0.556548	1.04254	4.03923	TMEM30B
ENSG00000264116.4	1.3e-09	6.54e-08	3.47015	0.571379	1.04193	4.02586	RP11-321M21.3
ENSG00000105851.10	3.72e-07	1.31335e-05	3.46519	0.681753	1.39617	4.31237	PIK3CG
ENSG00000158406.4	7.23e-18	0	3.46115	0.401933	3.23598	4.04036	HIST1H4H
ENSG00000164114.18	5e-10	2.62e-08	3.45744	0.555366	1.19065	4.04962	MAP9
ENSG00000157873.17	1.3e-09	6.92e-08	3.45599	0.56994	1.03485	4.10878	TNFRSF14
ENSG00000105967.15	3.7e-09	1.81e-07	3.45574	0.585787	1.03472	4.08405	TFEC
ENSG00000102409.9	0	0	3.45051	0.469741	3.02341	4.01869	BEX4
ENSG00000225746.9	7e-10	3.86e-08	3.44812	0.559602	1.24021	3.99239	SNHG23
ENSG00000163359.15	3.2e-43	1.64e-40	3.44497	0.249932	5.93616	3.99757	COL6A3
ENSG00000145945.5	3.42e-20	5.84e-18	3.44328	0.374072	3.49666	3.98167	FAM50B
ENSG00000185304.13	0.0033736	0.0433581	3.43882	1.17307	2.19356	4.85923	RGPD2
ENSG00000189134.3	2.2e-09	1.11e-07	3.43766	0.574549	1.02568	3.95504	NKAPL
ENSG00000238269.8	3.11077e-05	0.000735018	3.43628	0.824997	2.70168	4.38976	PAGE2B
ENSG00000121742.16	2.7e-09	1.36e-07	3.43477	0.577482	1.02424	3.99499	GJB6
ENSG00000163520.13	0	2e-10	3.42607	0.489258	2.22015	4.00228	FBLN2
ENSG00000130208.9	4.4e-08	1.84e-06	3.42544	0.625778	1.55941	4.10593	APOC1
ENSG00000163923.9	6.8704e-06	0.00018731	3.4249	0.761484	1.77971	4.29655	RPL39L
ENSG00000169515.5	0	2.6e-09	3.41473	0.517224	3.14388	4.01928	CCDC8
ENSG00000229807.10	5.77e-08	2.3469e-06	3.41063	0.62859	2.00228	3.96596	XIST
ENSG00000267654.1	1.13e-08	5.23e-07	3.40415	0.596181	1.00893	3.87246	RP11-973H7.4
ENSG00000116962.14	3.564e-06	0.000102391	3.39985	0.733468	1.00678	4.21164	NID1
ENSG00000085741.12	0	0	3.39936	0.441408	2.41437	3.90243	WNT11
ENSG00000141579.6	2.5e-09	1.27e-07	3.3892	0.568606	2.19819	4.02153	ZNF750
ENSG00000182048.11	8.93267e-05	0.00187933	3.38769	0.864672	1.83247	4.32392	TRPC2
ENSG00000156009.9	3.26e-17	0	3.38681	0.401429	3.78406	3.89121	MAGEA8
ENSG00000167800.9	7.4e-09	3.51e-07	3.3809	0.584831	0.997301	3.83193	TBX10
ENSG00000164430.15	4e-09	1.96e-07	3.37773	0.574073	1.70916	3.82291	MB21D1
ENSG00000205426.10	6.59e-48	3.92e-45	3.37386	0.232012	6.23924	3.8302	KRT81
ENSG00000117215.14	2.37e-08	1.0328e-06	3.36342	0.602491	1.52416	3.96804	PLA2G2D
ENSG00000283599.1	1.68e-08	7.52e-07	3.35741	0.595025	1.45713	3.91208	RP11-402P6.15
ENSG00000105131.7	1.79e-08	8.01e-07	3.35589	0.595988	0.984796	3.97446	EPHX3
ENSG00000154096.13	1.167e-06	3.68282e-05	3.35413	0.689985	0.983918	4.06745	THY1
ENSG00000205212.3	0	2.7e-09	3.34921	0.508069	1.84681	3.76327	CCDC144NL
ENSG00000185888.5	1.56e-08	7.07e-07	3.34566	0.591697	0.979684	3.95146	PRSS38
ENSG00000154611.14	2.74275e-05	0.000658188	3.34236	0.79697	1.53045	4.14723	PSMA8
ENSG00000074317.10	1.3272e-06	4.13894e-05	3.33407	0.689479	0.973886	4.02225	SNCB
ENSG00000231476.1	2.26e-08	9.92e-07	3.33307	0.596171	0.97339	3.8302	AC074389.5
ENSG00000250829.2	1e-10	3.7e-09	3.33024	0.509127	3.30649	3.86964	RP11-11N5.1
ENSG00000230399.1	3.54e-08	1.4878e-06	3.32642	0.603422	0.970062	3.69905	RBBP8P1
ENSG00000130700.6	4.74e-08	1.9661e-06	3.32642	0.60913	0.970062	3.69905	GATA5
ENSG00000094796.4	3e-08	1.2894e-06	3.32614	0.60024	0.969924	3.68853	KRT31
ENSG00000172123.12	2.03e-07	7.4776e-06	3.32414	0.639665	1.60629	3.95609	SLFN12
ENSG00000204382.11	0.00105827	0.0164887	3.3241	1.01513	0.968904	3.85749	XAGE1B
ENSG00000075886.10	0	1e-10	3.32337	0.462881	2.77852	3.73283	TUBA3D
ENSG00000281591.1	9.4e-09	4.4e-07	3.32154	0.578584	1.42236	3.81542	DBET
ENSG00000276855.1	2.29e-08	1.0037e-06	3.32081	0.594241	0.96726	3.68564	CTD-3157E16.2
ENSG00000120669.15	2.47e-07	8.9872e-06	3.3183	0.643063	0.966004	3.76656	SOHLH2
ENSG00000197213.9	5.8e-09	2.78e-07	3.31263	0.569071	1.29431	3.73339	ZSCAN5B
ENSG00000181333.11	1.13e-07	4.3696e-06	3.30726	0.623412	2.24779	3.79891	HEPHL1
ENSG00000186115.12	1.21e-08	5.55e-07	3.30006	0.579104	1.58091	3.68718	CYP4F2
ENSG00000163825.3	2.02e-08	8.91e-07	3.30003	0.588219	0.956867	3.68687	RTP3
ENSG00000113722.16	9.99e-08	3.9438e-06	3.29822	0.61917	0.955965	3.80441	CDX1
ENSG00000156219.16	6.8e-07	2.28685e-05	3.29632	0.663644	1.28804	3.91552	ART3
ENSG00000112619.7	4.57e-08	1.9029e-06	3.29174	0.602098	1.40746	3.75042	PRPH2
ENSG00000226954.1	4.89e-08	2.0233e-06	3.2902	0.603105	0.951954	3.61364	RP5-983L19.2
ENSG00000237643.1	3.32e-08	1.4165e-06	3.28756	0.59518	0.950635	3.60271	RP11-462G2.1
ENSG00000251226.1	4.53e-08	1.889e-06	3.28756	0.601146	0.950635	3.60271	RP11-469N6.1
ENSG00000231056.1	5.77e-08	2.3469e-06	3.28756	0.605906	0.950635	3.60271	RP1-290I10.5
ENSG00000204385.10	4.1e-09	1.98e-07	3.28709	0.558857	1.7032	3.80987	SLC44A4
ENSG00000131721.5	9.6618e-06	0.000252937	3.28663	0.742808	1.5344	3.93516	RHOXF2
ENSG00000163295.4	4.14e-07	1.44902e-05	3.27573	0.647044	0.944719	3.85592	ALPI
ENSG00000254130.1	2.5e-07	9.1005e-06	3.27066	0.634164	1.39692	3.83385	CTB-7E3.1
ENSG00000225720.6	7.48147e-05	0.0016033	3.26784	0.825122	1.76583	4.01347	RP4-742C19.12
ENSG00000230268.3	5.99e-08	2.4332e-06	3.26652	0.602791	0.940111	3.60122	SSU72P8
ENSG00000231528.2	0.000664057	0.0109691	3.26613	0.959495	0.939916	3.55629	FAM225A
ENSG00000105707.13	0.000509857	0.00874108	3.26411	0.939171	3.34934	4.1395	HPN
ENSG00000240403.5	2.56e-08	1.1105e-06	3.26321	0.585951	0.938458	3.56703	KIR3DL2
ENSG00000028137.17	0	1e-10	3.26005	0.457605	2.07642	3.56135	TNFRSF1B
ENSG00000261761.3	1.1e-07	4.2838e-06	3.25972	0.613855	0.936712	3.57765	RP11-103J17.2
ENSG00000162551.13	0	1e-10	3.25682	0.45926	3.47217	3.60605	ALPL
ENSG00000143429.10	3.97965e-05	0.00091796	3.25025	0.791074	1.71646	3.74785	AC027612.6
ENSG00000123689.5	6.47e-08	2.622e-06	3.24421	0.600201	0.92896	3.58892	G0S2
ENSG00000110934.10	0.000185767	0.00358125	3.24235	0.86749	1.78291	4.00597	BIN2
ENSG00000176746.6	6.8e-08	2.7472e-06	3.24209	0.600783	0.9279	3.51562	MAGEB6
ENSG00000187627.14	2.1e-09	1.08e-07	3.23278	0.539838	3.30577	3.64442	RGPD1
ENSG00000214772.2	7.51e-08	3.0104e-06	3.22992	0.600532	0.921813	3.48884	RP11-174G6.1
ENSG00000180644.6	2.05e-17	0	3.22882	0.380276	6.29512	3.5715	PRF1
ENSG00000171431.3	2.6e-19	4.21e-17	3.22658	0.359136	4.0318	3.55626	KRT20
ENSG00000009765.14	1.56e-08	7.07e-07	3.22589	0.570492	1.23361	3.48747	IYD
ENSG00000234948.1	0.000320943	0.00583332	3.22516	0.896431	2.40948	4.00295	LINC01524
ENSG00000196260.4	1.1e-07	4.3126e-06	3.22468	0.60744	0.919193	3.4662	SFTA2
ENSG00000147246.9	1.14e-07	4.411e-06	3.22363	0.607934	0.918668	3.4643	HTR2C
ENSG00000235781.1	3.3446e-06	9.66169e-05	3.22147	0.693022	1.60646	3.77947	XXbac-BPG249D20.9
ENSG00000203645.2	1.54e-07	5.785e-06	3.22046	0.613661	0.917082	3.52564	LINC00501
ENSG00000226685.4	0.0112134	0.111169	3.22009	1.26976	0.916897	4.53119	CT47A12
ENSG00000169994.18	4e-09	1.95e-07	3.21628	0.54648	3.699	3.6254	MYO7B
ENSG00000126947.12	1.58e-07	5.9427e-06	3.21279	0.612822	0.913246	3.57089	ARMCX1
ENSG00000260172.1	1.31e-07	4.988e-06	3.20965	0.608138	0.911679	3.46696	LINC01413
ENSG00000271127.1	0.00399991	0.0499108	3.20427	1.1133	1.36011	3.58961	LL22NC03-N64E9.1
ENSG00000272218.1	1.1043e-06	3.49693e-05	3.20241	0.657298	1.93542	3.45273	RP11-11N5.3
ENSG00000180543.4	1.14e-07	4.4057e-06	3.20014	0.603435	0.906923	3.41923	TSPYL5
ENSG00000248103.1	1.23e-07	4.7135e-06	3.20014	0.604973	0.906923	3.41923	CTC-338M12.9
ENSG00000241721.1	1.26e-07	4.8418e-06	3.19996	0.605546	0.906834	3.41325	SUMO1P1
ENSG00000203909.3	1.32e-07	5.0199e-06	3.19996	0.606524	0.906834	3.41325	DPPA5
ENSG00000184515.10	2.03e-07	7.4814e-06	3.19189	0.61427	0.902797	3.41857	BEX5
ENSG00000178235.7	2.05e-07	7.5079e-06	3.19091	0.614204	1.47494	3.62046	SLITRK1
ENSG00000162039.14	1.0893e-06	3.46147e-05	3.18594	0.653556	2.16133	3.4207	MEIOB
ENSG00000223611.5	1.72e-07	6.4207e-06	3.17308	0.607039	0.893395	3.38002	SUPT20HL2
ENSG00000179277.9	1.47e-07	5.5334e-06	3.16964	0.60295	0.891671	3.351	MEIS3P1
ENSG00000226364.1	0.00565557	0.0653493	3.16778	1.1448	1.38338	4.21866	AC102948.2
ENSG00000237265.6	1.74e-07	6.4623e-06	3.16668	0.606034	0.890193	3.35413	RP11-402P6.9
ENSG00000092051.16	1.6405e-06	5.0476e-05	3.16629	0.660566	1.46263	3.56507	JPH4
ENSG00000257411.1	0.210702	0.669294	3.16418	2.52804	3.41519	7.598	RP11-603J24.9
ENSG00000267731.1	9.72e-07	3.14858e-05	3.16377	0.646036	2.62296	3.61473	RP11-147L13.8
ENSG00000136574.17	1.06e-07	4.1463e-06	3.16303	0.594895	0.88837	3.34901	GATA4
ENSG00000243073.3	0.000202903	0.00388195	3.1559	0.849417	0.884804	3.80091	PRAMEF4
ENSG00000164694.16	8.31e-07	2.74555e-05	3.15434	0.640101	0.884023	3.31802	FNDC1
ENSG00000266524.2	3.26e-07	1.16453e-05	3.14994	0.616699	0.88182	3.32077	GDF10
ENSG00000159224.4	2.79e-07	1.00625e-05	3.14786	0.61277	0.880785	3.3978	GIP
ENSG00000134588.12	2.1192e-06	6.4027e-05	3.14449	0.663155	1.90646	3.30784	USP26
ENSG00000134757.4	1.63e-07	6.0898e-06	3.14297	0.600065	2.39992	3.30745	DSG3
ENSG00000184719.11	2.41e-07	8.7913e-06	3.14131	0.608233	0.877508	3.35474	RNLS
ENSG00000137948.18	0.00133817	0.0201162	3.13967	0.978801	2.03941	3.92454	BRDT
ENSG00000186038.9	7.1e-07	2.37529e-05	3.13735	0.632713	0.875528	3.31477	HTR3E
ENSG00000189420.8	3.5e-07	1.23856e-05	3.13607	0.615567	0.87489	3.31659	ZFP92
ENSG00000159182.4	2.7971e-06	8.23495e-05	3.13342	0.668793	1.44619	3.57096	PRAC1
ENSG00000236175.3	2.4238e-06	7.23992e-05	3.13222	0.664389	0.872964	3.29257	SSU72P6
ENSG00000019582.14	4.91e-35	1.74e-32	3.1303	0.25348	4.1346	3.30909	CD74
ENSG00000232810.3	1.8189e-06	5.53162e-05	3.12876	0.65557	1.89859	3.27379	TNF
ENSG00000081985.10	1.3909e-06	4.33005e-05	3.12631	0.647764	1.98977	3.53766	IL12RB2
ENSG00000139351.14	0	0	3.12267	0.395198	3.14905	3.288	SYCP3
ENSG00000156006.4	3.29687e-05	0.000776007	3.12174	0.751878	1.60674	3.6253	NAT2
ENSG00000143768.12	4.8e-07	1.65427e-05	3.1136	0.618507	0.863653	3.24182	LEFTY2
ENSG00000182586.7	1.0784e-06	3.43248e-05	3.10791	0.637288	0.860808	3.23906	LINC00334
ENSG00000183019.7	1.43e-07	5.4007e-06	3.10753	0.590591	0.860618	3.23115	MCEMP1
ENSG00000171551.11	0.00181754	0.0260477	3.10312	0.995058	0.858412	3.86988	ECEL1
ENSG00000160282.13	9.4166e-06	0.00024722	3.09977	0.699699	2.80773	3.52925	FTCD
ENSG00000243810.1	3.99e-07	1.4018e-05	3.09821	0.61113	1.31069	3.38594	RP5-1096J16.1
ENSG00000212901.3	0	0	3.09679	0.419967	3.74124	3.31428	KRTAP3-1
ENSG00000064787.13	2.91313e-05	0.000693863	3.09463	0.740316	3.25382	3.55763	BCAS1
ENSG00000185742.6	5.11e-07	1.7429e-05	3.09073	0.615407	1.30695	3.32351	C11orf87
ENSG00000178934.4	0.0255246	0.202132	3.0898	1.38347	2.22007	4.45829	LGALS7B
ENSG00000133169.5	1.0713e-06	3.42021e-05	3.08647	0.632724	0.850087	3.43784	BEX1
ENSG00000233701.3	9.7e-07	3.1485e-05	3.08271	0.629438	0.848208	3.26084	PRR23C
ENSG00000232765.6	4.89e-07	1.67515e-05	3.08215	0.612671	0.847926	3.36168	RP11-382F24.1
ENSG00000154451.14	9.65e-07	3.13717e-05	3.07745	0.628228	1.65351	3.38395	GBP5
ENSG00000108551.4	8.86e-17	0	3.07618	0.369771	3.30032	3.16613	RASD1
ENSG00000104903.4	1.1869e-06	3.72657e-05	3.07511	0.633024	1.29557	3.39041	LYL1
ENSG00000132517.14	7.81e-07	2.59164e-05	3.07413	0.622275	1.34076	3.32783	SLC52A1
ENSG00000228623.4	8.5e-07	2.8018e-05	3.07324	0.624189	0.843471	3.20924	ZNF883
ENSG00000008517.16	3.76e-37	1.54e-34	3.07306	0.2413	4.56428	3.15334	IL32
ENSG00000198865.9	0.00313146	0.0410183	3.06411	1.03709	2.76541	3.84662	CCDC152
ENSG00000175287.18	9.24e-07	3.02608e-05	3.06039	0.623668	1.99551	3.15313	PHYHD1
ENSG00000011677.12	4.03e-07	1.4149e-05	3.05964	0.603776	1.14177	3.18825	GABRA3
ENSG00000272674.3	2.4304e-06	7.24786e-05	3.05578	0.648251	1.33154	3.33424	PCDHB16
ENSG00000230522.5	0.0024322	0.0331304	3.05545	1.00785	0.834578	3.33813	MBD3L2
ENSG00000106236.3	0.00449077	0.0543574	3.04951	1.07322	1.88125	3.86771	NPTX2
ENSG00000228307.1	1.0928e-06	3.46659e-05	3.04784	0.625308	0.830772	3.09889	OR2S1P
ENSG00000233515.1	1.3094e-06	4.09018e-05	3.04784	0.629937	0.830772	3.09889	LINC01518
ENSG00000180532.10	3.36e-07	1.19682e-05	3.04693	0.597222	2.31034	3.10895	ZSCAN4
ENSG00000177324.13	1.0687e-06	3.42021e-05	3.04677	0.624523	0.830236	3.25193	BEND2
ENSG00000206549.12	3.1625e-06	9.1655e-05	3.04191	0.652774	2.79628	3.25111	PRSS50
ENSG00000189052.6	2.63635e-05	0.000634307	3.04121	0.723616	0.827459	3.10446	CGB5
ENSG00000126709.14	0.0183383	0.160253	3.03744	1.28775	6.98142	4.18088	IFI6
ENSG00000198851.9	9.94e-07	3.20832e-05	3.03652	0.620607	0.825112	3.12451	CD3E
ENSG00000206260.3	1.7658e-06	5.39688e-05	3.03128	0.634354	0.822495	3.10812	PRR23A
ENSG00000060558.3	7.91e-08	3.1555e-06	3.0297	0.564278	1.15135	3.14892	GNA15
ENSG00000256124.5	1.1721e-06	3.69271e-05	3.02561	0.622516	0.819658	3.05936	LINC01152
ENSG00000217950.4	1.1234e-06	3.55118e-05	3.02027	0.620344	1.27225	3.19288	NOC2LP2
ENSG00000258376.2	1.95516e-05	0.000483673	3.01076	0.705105	1.5033	3.35301	RP4-647C14.2
ENSG00000165821.11	2.5452e-06	7.54158e-05	3.0101	0.639837	0.811901	3.06605	SALL2
ENSG00000172482.4	9.31e-07	3.04114e-05	3.00923	0.613407	0.811467	3.03788	AGXT
ENSG00000274276.4	0.00182804	0.0261371	3.00749	0.964917	1.86016	3.16307	CBSL
ENSG00000228223.2	1.685e-06	5.17577e-05	3.00672	0.627978	1.26495	3.19654	HCG11
ENSG00000255644.1	2.4551e-06	7.2981e-05	3.00416	0.63758	1.38156	3.22709	RP11-59N23.1
ENSG00000172985.10	3.0479e-06	8.91643e-05	3.00135	0.643023	0.807529	3.09611	SH3RF3
ENSG00000235711.4	3.8247e-06	0.000108947	3.00135	0.649547	0.807529	3.09611	ANKRD34C
ENSG00000141750.6	5.4688e-06	0.00015202	2.99903	0.659714	1.46574	3.28821	STAC2
ENSG00000196747.4	0.00529452	0.0619363	2.99805	1.07513	1.87088	3.76671	HIST1H2AI
ENSG00000223403.3	3.0652e-06	8.9528e-05	2.99494	0.641809	0.804322	3.02334	MEG9
ENSG00000157613.10	3.8492e-05	0.000890097	2.99153	0.726742	1.698	3.33518	CREB3L1
ENSG00000173769.4	1.9874e-06	6.0145e-05	2.98548	0.627902	0.799595	3.00176	TOPAZ1
ENSG00000126337.13	6.4525e-06	0.000176964	2.98473	0.661656	0.799216	2.97671	KRT36
ENSG00000203989.4	3.6265e-05	0.000848177	2.98013	0.72157	1.95609	3.03707	RHOXF2B
ENSG00000120949.14	1.4859e-06	4.58723e-05	2.97548	0.618203	2.13985	3.09433	TNFRSF8
ENSG00000077522.12	7.9376e-06	0.000211403	2.97013	0.664925	2.39371	3.06129	ACTN2
ENSG00000111335.12	0.0114169	0.112504	2.96242	1.17107	2.68974	3.83958	OAS2
ENSG00000249378.5	2.5817e-06	7.6374e-05	2.9589	0.629342	0.786301	2.9238	LINC01060
ENSG00000196092.12	1.06e-07	4.1544e-06	2.95833	0.556473	1.54006	2.94193	PAX5
ENSG00000265790.1	6.0902e-06	0.000167776	2.95795	0.653946	0.785829	2.95548	RNASEH1P1
ENSG00000184292.6	4.5e-09	2.16e-07	2.9548	0.503778	5.00088	3.07947	TACSTD2
ENSG00000100427.15	8.3209e-06	0.000220335	2.95159	0.662273	0.782647	3.08401	MLC1
ENSG00000264424.1	5.0214e-06	0.000140645	2.95017	0.646416	0.781938	3.0084	MYH4
ENSG00000274183.1	0.00523803	0.0614103	2.94806	1.05589	1.61345	3.64028	H2AFB1
ENSG00000104879.4	5.9e-23	1.22e-20	2.94218	0.298241	3.95186	2.88767	CKM
ENSG00000121413.12	3.5229e-06	0.000101606	2.93449	0.632745	1.13764	3.11663	ZSCAN18
ENSG00000180043.11	0.000115851	0.00235156	2.93141	0.760468	1.34536	3.12517	FAM71E2
ENSG00000283299.1	0.236443	0.703414	2.93106	2.47571	3.23194	6.9498	AL513122.1
ENSG00000166426.7	2.2328e-06	6.72388e-05	2.93027	0.61936	0.771988	2.91749	CRABP1
ENSG00000102021.10	3.1513e-06	9.1607e-05	2.92934	0.628518	0.77152	2.93374	LUZP4
ENSG00000203797.9	0.00211844	0.0295389	2.92511	0.951843	1.35504	3.4561	DDO
ENSG00000261239.6	1.4557e-06	4.50906e-05	2.92425	0.607041	1.01391	2.92872	ANKRD26P1
ENSG00000205642.9	0.0184883	0.161106	2.92268	1.24069	1.75267	3.87356	VCX3B
ENSG00000082684.14	0.0325355	0.238611	2.91752	1.36475	2.04153	4.07901	SEMA5B
ENSG00000037280.15	1.89e-08	8.4e-07	2.91634	0.51877	2.82407	2.84842	FLT4
ENSG00000244791.2	1.00081e-05	0.000260521	2.91517	0.659988	0.764436	2.92311	RP11-65D17.1
ENSG00000256779.1	8.0381e-06	0.000213769	2.91513	0.653006	0.764418	2.88682	RP11-60C6.5
ENSG00000137880.5	0	0	2.91039	0.378587	3.34697	2.83898	GCHFR
ENSG00000143851.15	0	0	2.90796	0.398109	2.86256	2.85569	PTPN7
ENSG00000251129.1	6.9085e-06	0.000188072	2.90677	0.646454	1.21497	2.95514	RP11-734I18.1
ENSG00000167210.16	3.9986e-05	0.000921178	2.90547	0.707347	0.759588	2.91323	LOXHD1
ENSG00000101951.16	3.097e-06	9.03117e-05	2.8935	0.620352	1.24685	2.95301	PAGE4
ENSG00000255843.1	1.05649e-05	0.000273855	2.89208	0.656504	2.0144	2.79742	AP000593.7
ENSG00000166402.8	2.3539e-06	7.05395e-05	2.89082	0.612411	0.752265	2.80114	TUB
ENSG00000155849.15	4.0425e-06	0.00011462	2.8888	0.626748	1.32472	2.94422	ELMO1
ENSG00000080709.14	1.34748e-05	0.000342067	2.88828	0.66363	2.72408	2.98244	KCNN2
ENSG00000006555.10	2.1376e-06	6.4479e-05	2.88664	0.609002	2.48554	3.02483	TTC22
ENSG00000249790.2	0	4e-10	2.88641	0.419368	4.69225	2.89437	RP11-20D14.6
ENSG00000081853.14	0.0228701	0.188793	2.88546	1.268	2.0067	3.84717	PCDHGA2
ENSG00000283029.1	0.308423	0.773064	2.87741	2.82504	0.814591	8.0804	RN7SL1
ENSG00000197181.11	2.3e-09	1.15e-07	2.87727	0.481421	3.40342	2.91408	PIWIL2
ENSG00000184735.6	0	2e-10	2.87613	0.409166	3.51614	2.86898	DDX53
ENSG00000249156.1	7.8891e-06	0.000210719	2.87542	0.643533	0.744561	2.87156	RP11-432M8.9
ENSG00000121068.13	2e-10	1.05e-08	2.87016	0.450042	3.3523	2.88097	TBX2
ENSG00000151650.7	9.9717e-06	0.000259941	2.86838	0.649279	1.27572	3.02357	VENTX
ENSG00000106624.9	2.78196e-05	0.000666153	2.86618	0.683953	0.864918	3.0502	AEBP1
ENSG00000185739.13	6.46398e-05	0.00141823	2.8656	0.717261	1.45664	3.0802	SRL
ENSG00000259353.1	1.98684e-05	0.000490195	2.86269	0.670992	1.76556	2.74398	RP11-30K9.5
ENSG00000248538.6	5e-10	2.97e-08	2.86143	0.461151	2.92088	2.73984	RP11-10A14.5
ENSG00000248663.6	1.46078e-05	0.000368293	2.85589	0.65887	0.734796	2.80834	LINC00992
ENSG00000109113.18	3e-10	1.95e-08	2.84897	0.454025	3.82075	2.84297	RAB34
ENSG00000162639.15	7.5311e-06	0.000202331	2.84456	0.635216	0.729133	2.69719	HENMT1
ENSG00000259540.1	0.00162658	0.023717	2.8435	0.902385	1.58959	3.23803	RP11-526I2.1
ENSG00000160180.15	3.0267e-06	8.86828e-05	2.84156	0.6086	0.727631	2.69542	TFF3
ENSG00000118156.12	0.000700568	0.0114565	2.84141	0.838334	1.56471	3.15975	ZNF541
ENSG00000141338.13	2.49651e-05	0.000605405	2.83953	0.673653	1.08444	2.80053	ABCA8
ENSG00000162511.7	6e-10	3.48e-08	2.83653	0.459078	2.38615	2.71375	LAPTM5
ENSG00000104044.15	1.46718e-05	0.000369401	2.83032	0.653116	0.722011	2.75139	OCA2
ENSG00000258128.2	0.00010469	0.0021637	2.82985	0.729446	1.43697	3.02409	MKRN9P
ENSG00000214940.8	0.0314386	0.23307	2.81588	1.30881	1.48988	3.78506	NPIPA8
ENSG00000254245.2	1.47079e-05	0.000369805	2.81265	0.649121	1.19667	2.8493	PCDHGA3
ENSG00000123569.8	2.301e-05	0.000561688	2.81147	0.664103	0.712587	2.756	H2BFWT
ENSG00000226088.1	1.86119e-05	0.000461665	2.811	0.656634	1.16709	2.79023	RP11-180O5.2
ENSG00000261649.6	6.1219e-06	0.000168398	2.81088	0.621582	1.07527	2.73015	GOLGA6L7P
ENSG00000132530.16	0.000273975	0.00505441	2.81052	0.772387	2.90136	3.03072	XAF1
ENSG00000204510.5	0.00196704	0.0277935	2.8102	0.907932	0.711953	2.83625	PRAMEF7
ENSG00000267472.1	9.89694e-05	0.00206569	2.80974	0.721722	1.4006	2.9788	LOC440461
ENSG00000223511.6	4.78564e-05	0.00107299	2.80522	0.689945	1.82872	2.77346	RP13-297E16.4
ENSG00000066056.13	9.57e-07	3.12161e-05	2.80521	0.572458	1.8895	2.84153	TIE1
ENSG00000236384.7	8.2e-09	3.84e-07	2.80466	0.48655	2.68234	2.69372	LINC00479
ENSG00000143452.15	1.06037e-05	0.000274474	2.80225	0.636226	0.707977	2.62731	HORMAD1
ENSG00000164690.7	9.7411e-06	0.000254649	2.80066	0.633227	0.886693	2.64593	SHH
ENSG00000178795.9	6.0467e-06	0.000166827	2.8	0.618819	1.20359	2.86863	GDPD4
ENSG00000183813.6	2.44e-08	1.0594e-06	2.79832	0.501699	2.929	2.66861	CCR4
ENSG00000260549.1	6.3144e-06	0.000173433	2.79516	0.619003	0.991902	2.73544	MT1L
ENSG00000121316.10	7.8601e-06	0.00021025	2.79394	0.625189	1.38722	2.82399	PLBD1
ENSG00000144191.11	3.55586e-05	0.000832714	2.79383	0.67572	1.29251	2.83741	CNGA3
ENSG00000258484.3	1.01548e-05	0.000263967	2.78867	0.6318	0.701188	2.7522	SPESP1
ENSG00000222032.1	7.352e-06	0.000198677	2.78626	0.621484	2.22144	2.6225	AC112721.2
ENSG00000170909.13	0	2e-10	2.78161	0.396816	4.2988	2.68409	OSCAR
ENSG00000177294.6	4.71483e-05	0.00106098	2.7807	0.68333	0.697201	2.70378	FBXO39
ENSG00000099994.10	2.91e-08	1.252e-06	2.77929	0.501051	8.04289	2.74218	SUSD2
ENSG00000160801.13	0.0342642	0.246872	2.77887	1.31268	1.92471	3.72278	PTH1R
ENSG00000122121.10	1.37028e-05	0.0003469	2.77704	0.638611	1.1166	2.74829	XPNPEP2
ENSG00000168016.13	5.34682e-05	0.00119156	2.77666	0.687304	1.85431	2.85524	TRANK1
ENSG00000131435.12	4.1355e-06	0.000116719	2.77591	0.602875	2.81489	2.61478	PDLIM4
ENSG00000146755.10	1.51712e-05	0.000379899	2.7692	0.640102	1.03233	2.74639	TRIM50
ENSG00000172465.13	0.000189344	0.00364259	2.76395	0.740445	0.688829	2.91198	TCEAL1
ENSG00000110665.11	2.34273e-05	0.000571118	2.75988	0.652541	0.686795	2.55045	C11orf21
ENSG00000131044.16	1.49e-08	6.77e-07	2.75875	0.487184	2.80698	2.54391	TTLL9
ENSG00000169129.14	1e-10	8.4e-09	2.75268	0.429098	3.2339	2.55062	AFAP1L2
ENSG00000205307.11	0	0	2.74537	0.374067	4.33567	2.60564	SAP25
ENSG00000099985.3	5.43933e-05	0.00121071	2.74035	0.678993	1.52183	2.62372	OSM
ENSG00000164113.10	0.000111566	0.00227955	2.73838	0.708698	0.676042	2.83441	ADAD1
ENSG00000205863.9	2.40591e-05	0.00058452	2.73616	0.647849	1.86215	2.57673	C1QTNF9B
ENSG00000248583.1	7.0187e-05	0.00152361	2.72945	0.686542	1.12631	2.65499	RP11-241F15.1
ENSG00000277075.2	7.61864e-05	0.00162513	2.72862	0.689727	0.671163	2.63002	HIST1H2AE
ENSG00000179855.5	2.57129e-05	0.000621085	2.72664	0.647898	1.12491	2.72843	GIPC3
ENSG00000250771.2	0.000230854	0.00431944	2.72648	0.740365	1.41023	2.84333	RP11-153M7.3
ENSG00000255363.2	2.2923e-05	0.000560305	2.72307	0.643093	1.75041	2.70337	RP11-672A2.5
ENSG00000183571.10	3.03997e-05	0.000721063	2.72084	0.652408	0.667271	2.48094	PGPEP1L
ENSG00000172020.12	0.00163798	0.0238451	2.71826	0.863199	1.26196	2.95972	GAP43
ENSG00000111452.12	7.2265e-06	0.000195861	2.71733	0.605614	1.94379	2.70581	ADGRD1
ENSG00000250038.5	7.24119e-05	0.00155542	2.71468	0.684105	1.19709	2.76849	RP11-180C1.1
ENSG00000223485.2	2.2857e-06	6.86083e-05	2.71343	0.574105	2.38236	2.67397	LINC01615
ENSG00000164440.14	2.26164e-05	0.000553547	2.71129	0.639855	0.6625	2.45194	TXLNB
ENSG00000198788.8	0.0206149	0.175004	2.70915	1.17028	1.66417	3.35952	MUC2
ENSG00000147432.6	4.20074e-05	0.000960542	2.70209	0.659666	1.1477	2.61622	CHRNB3
ENSG00000182575.7	2.63568e-05	0.000634307	2.70026	0.642482	1.68434	2.46403	NXPH3
ENSG00000276077.4	0.359285	0.81532	2.694	2.93871	3.59126	8.17654	CH507-254M2.2
ENSG00000105549.10	4.34802e-05	0.000990532	2.69303	0.658738	1.06202	2.62001	THEG
ENSG00000136274.8	1.12325e-05	0.000289532	2.69298	0.61316	1.4903	2.58354	NACAD
ENSG00000162366.7	0.000148779	0.00295473	2.69227	0.709781	1.11205	2.75197	PDZK1IP1
ENSG00000196866.2	0.00120773	0.0183354	2.6917	0.83153	1.29669	2.78888	HIST1H2AD
ENSG00000146674.14	0	0	2.68816	0.341944	4.40304	2.48669	IGFBP3
ENSG00000149571.11	0.00116002	0.0177273	2.6844	0.826344	1.33949	2.81793	KIRREL3
ENSG00000027644.4	4.77098e-05	0.001071	2.68134	0.659362	1.10226	2.57265	INSRR
ENSG00000104870.12	2.89e-07	1.03887e-05	2.6794	0.522224	3.23947	2.47906	FCGRT
ENSG00000181626.11	0.00798933	0.0855569	2.67771	1.0095	1.55703	3.06943	ANKRD62
ENSG00000146166.16	0	1e-09	2.67678	0.39615	3.41043	2.44118	LGSN
ENSG00000165863.16	1.32119e-05	0.000335856	2.67444	0.613888	2.24125	2.41834	C10orf82
ENSG00000243995.1	5.75612e-05	0.00127353	2.67436	0.664835	0.644032	2.39672	RP1-300I2.2
ENSG00000240184.6	0.0425121	0.281631	2.67368	1.31807	1.88073	3.54106	PCDHGC3
ENSG00000189398.5	4.05767e-05	0.000930826	2.67365	0.651447	1.09841	2.62492	OR7E12P
ENSG00000103485.17	0	2.9e-09	2.6731	0.406186	3.58856	2.39607	QPRT
ENSG00000144908.13	0.000940513	0.0148915	2.67269	0.808011	3.87385	2.81635	ALDH1L1
ENSG00000135477.11	0.0271198	0.210272	2.67016	1.20833	1.82985	3.34996	KRT87P
ENSG00000188505.4	5.74583e-05	0.00127279	2.66867	0.663351	2.36716	2.66729	NCCRP1
ENSG00000261857.6	3.6328e-06	0.000104124	2.66816	0.576108	2.21167	2.54047	MIA
ENSG00000272975.1	9.94835e-05	0.00207407	2.66707	0.685298	2.02614	2.45154	MYHAS
ENSG00000204478.9	0.000152195	0.00300962	2.66451	0.703509	0.639109	2.6843	PRAMEF20
ENSG00000133665.12	9.2731e-05	0.00194429	2.65995	0.680493	2.0635	2.4334	DYDC2
ENSG00000133619.17	4.88617e-05	0.00109287	2.65279	0.653234	0.633247	2.39536	KRBA1
ENSG00000167656.4	2.40722e-05	0.00058452	2.65233	0.628019	1.92547	2.48706	LY6D
ENSG00000259738.1	0.000577267	0.00976058	2.64946	0.769729	0.631585	2.48733	ZNF444P1
ENSG00000274178.2	0.000205992	0.00393006	2.64695	0.713166	0.630329	2.5104	PRAMEF28
ENSG00000225611.1	4.06068e-05	0.000930826	2.64562	0.644645	2.43471	2.61015	RP11-70C1.1
ENSG00000254946.1	0.0133578	0.126573	2.6442	1.06876	1.55406	3.09209	RP11-531H8.1
ENSG00000178772.6	7.5182e-06	0.000202278	2.64131	0.589781	2.14973	2.34529	CPN2
ENSG00000278811.4	3.06e-20	5.27e-18	2.63958	0.286388	3.9786	2.3317	LINC00624
ENSG00000274641.1	0.00672992	0.0748085	2.63956	0.974036	1.59471	2.95492	HIST1H2BO
ENSG00000119938.8	5.96107e-05	0.0013173	2.63939	0.657489	1.08128	2.48602	PPP1R3C
ENSG00000227825.4	5.71469e-05	0.00126894	2.63918	0.655812	1.03406	2.48648	SLC9A7P1
ENSG00000181143.15	9e-09	4.2e-07	2.63875	0.458988	2.86589	2.40287	MUC16
ENSG00000216331.2	7.02972e-05	0.00152421	2.63873	0.663784	1.08095	2.46635	HIST1H1PS1
ENSG00000159650.8	3.75665e-05	0.00087418	2.63474	0.639196	1.92219	2.48804	UROC1
ENSG00000187581.2	3.1629e-06	9.1655e-05	2.63461	0.565374	2.52174	2.3501	COX8C
ENSG00000121406.8	7.828e-06	0.000209695	2.63289	0.589036	1.86301	2.42749	ZNF549
ENSG00000113209.8	0.00014379	0.00286493	2.62692	0.691012	0.620313	2.55218	PCDHB5
ENSG00000249464.5	0.000603101	0.0101416	2.62422	0.765031	2.03462	2.68569	LINC01091
ENSG00000160539.4	1.0352e-06	3.32949e-05	2.62394	0.53716	2.53433	2.48737	PLPP7
ENSG00000159212.12	7.09685e-05	0.00153696	2.62335	0.660292	1.07548	2.49421	CLIC6
ENSG00000133055.8	3.05176e-05	0.00072293	2.62334	0.629162	1.90699	2.43303	MYBPH
ENSG00000262681.2	9.3634e-06	0.000246174	2.61125	0.589265	2.3041	2.34115	RP11-311F12.1
ENSG00000257622.1	0.0611959	0.353444	2.60092	1.38933	1.98702	3.54175	RP11-44N21.4
ENSG00000271021.1	0.000182424	0.00352788	2.59884	0.694469	1.29515	2.57284	RP5-878I13.2
ENSG00000205181.5	0.000696824	0.0114155	2.59493	0.765279	2.07847	2.63498	LINC00654
ENSG00000276067.2	7.20613e-05	0.00155332	2.59424	0.653563	0.603971	2.24336	RP11-260N14.1
ENSG00000282939.1	0.000111198	0.00227683	2.5931	0.670961	1.05814	2.38171	TRBV7-2
ENSG00000125878.6	0.000122657	0.00248142	2.5931	0.675155	1.05814	2.38171	TCF15
ENSG00000174080.10	0.00010454	0.0021637	2.59283	0.668288	0.603266	2.26375	CTSF
ENSG00000070526.14	8.14423e-05	0.00172526	2.5885	0.656961	1.12856	2.49779	ST6GALNAC1
ENSG00000229292.1	0.000217392	0.0040972	2.5872	0.69964	1.62781	2.3936	RFPL4AL1
ENSG00000099998.17	0.00010682	0.00219966	2.58606	0.667448	4.90019	2.52624	GGT5
ENSG00000256349.1	0.282893	0.751556	2.583	2.40538	3.00306	6.08121	CTD-3074O7.11
ENSG00000276170.4	2.54176e-05	0.000614758	2.57997	0.612665	1.08713	2.41958	AC124789.1
ENSG00000283263.1	0.249343	0.716686	2.57905	2.23886	2.6384	5.55882	AL135787.1
ENSG00000158296.13	2.7937e-06	8.23495e-05	2.57834	0.550289	2.93353	2.26622	SLC13A3
ENSG00000167281.18	0.000957864	0.0151402	2.57832	0.780688	2.53097	2.62222	RBFOX3
ENSG00000232040.2	7.24019e-05	0.00155542	2.57648	0.649273	0.595093	2.21279	ZBED9
ENSG00000168671.9	0.000129147	0.00260129	2.5758	0.672871	0.594755	2.2445	UGT3A2
ENSG00000117148.7	0.0105382	0.106159	2.57175	1.00551	1.58762	2.87868	ACTL8
ENSG00000113248.5	1.52914e-05	0.000382388	2.56898	0.59406	1.66838	2.36124	PCDHB15
ENSG00000137699.16	4.13975e-05	0.000947771	2.56573	0.625858	2.29772	2.45545	TRIM29
ENSG00000224916.8	0.00569027	0.065668	2.56243	0.9267	0.588068	2.7612	APOC4-APOC2
ENSG00000183888.4	1.12109e-05	0.000289381	2.56206	0.583294	2.39329	2.2017	C1orf64
ENSG00000250102.5	0.000311188	0.00566719	2.56022	0.710027	1.20445	2.46652	RP11-314N14.1
ENSG00000148798.10	0.000157334	0.00309464	2.56011	0.677421	1.87422	2.28031	INA
ENSG00000267107.6	7.5898e-05	0.00162086	2.559	0.646702	1.08243	2.34692	PCAT19
ENSG00000123496.7	0.000435819	0.00762574	2.55817	0.727292	0.585936	2.45617	IL13RA2
ENSG00000196169.14	0.0514875	0.316727	2.54761	1.30821	1.82347	3.30439	KIF19
ENSG00000100867.14	9.8e-18	0	2.54367	0.296594	7.36994	2.2154	DHRS2
ENSG00000152213.3	0.00437545	0.0533811	2.54014	0.891356	1.86876	2.68044	ARL11
ENSG00000205097.6	0.00263978	0.0355898	2.53982	0.844681	1.48078	2.62589	FRG2
ENSG00000185306.12	0.00173588	0.0250723	2.53957	0.810832	1.34612	2.5881	C12orf56
ENSG00000126950.7	8.84452e-05	0.00186718	2.53898	0.647651	0.909481	2.39967	TMEM35A
ENSG00000261332.1	0.000208469	0.00395277	2.53804	0.684379	1.1485	2.40743	RP11-297C4.1
ENSG00000277561.4	0.00514841	0.0605909	2.53312	0.905462	1.41964	2.68547	GOLGA8IP
ENSG00000089127.12	0.00550727	0.0639969	2.53037	0.911595	4.1372	2.68826	OAS1
ENSG00000267795.5	0.000617391	0.0103465	2.52806	0.738367	3.50161	2.49382	SMIM22
ENSG00000107742.12	3.18e-07	1.13613e-05	2.52633	0.494122	1.90974	2.17108	SPOCK2
ENSG00000082293.12	4.55945e-05	0.00103232	2.52631	0.619629	0.893779	2.38337	COL19A1
ENSG00000144488.14	6e-10	3.17e-08	2.52142	0.407072	3.30304	2.18907	ESPNL
ENSG00000278740.1	0.000426293	0.00749674	2.52059	0.715416	2.57051	2.459	RP11-147L13.14
ENSG00000167757.13	4.89e-07	1.67515e-05	2.51979	0.500894	3.03001	2.14514	KLK11
ENSG00000112852.6	0.00019136	0.00367754	2.51972	0.675498	0.56671	2.13049	PCDHB2
ENSG00000112273.6	0.00324956	0.0422053	2.51957	0.856096	0.566636	2.60467	HDGFL1
ENSG00000067445.20	9.0974e-06	0.000239522	2.51646	0.567078	1.95102	2.19083	TRO
ENSG00000115085.13	2.64e-07	9.5452e-06	2.51063	0.487748	2.57938	2.21173	ZAP70
ENSG00000158486.13	2.91e-07	1.04433e-05	2.51016	0.489368	3.27156	2.25995	DNAH3
ENSG00000268849.5	0.00677679	0.075103	2.50992	0.926984	1.48869	2.67276	SIGLEC22P
ENSG00000102109.8	9.0744e-05	0.0019048	2.50904	0.641028	0.887947	2.16955	PCSK1N
ENSG00000103355.13	6.8073e-06	0.000185864	2.5081	0.557403	2.63393	2.18928	PRSS33
ENSG00000196593.9	7.85e-08	3.1396e-06	2.50068	0.465635	2.55253	2.08946	ANKRD20A19P
ENSG00000178222.12	0.000764783	0.0123315	2.49293	0.740789	1.71596	2.43741	RNF212
ENSG00000170748.6	0.00188317	0.0268107	2.4925	0.801946	1.24198	2.4996	RBMXL2
ENSG00000171649.11	0.000678508	0.0111851	2.48959	0.732637	1.77276	2.34839	ZIK1
ENSG00000231346.5	0.000665489	0.0109803	2.48279	0.7295	2.39105	2.40953	LINC01160
ENSG00000105278.10	7.58227e-05	0.00162086	2.47976	0.62664	0.922187	2.05179	ZFR2
ENSG00000277200.1	0.0130471	0.12429	2.47362	0.996429	1.53466	2.70151	RP11-74E22.8
ENSG00000166922.8	3.53e-08	1.4878e-06	2.4733	0.448656	2.76873	2.08794	SCG5
ENSG00000119673.14	0.0352611	0.251982	2.47165	1.17399	1.68884	2.95518	ACOT2
ENSG00000263715.7	0.0233943	0.191286	2.4712	1.09011	0.542455	2.07474	CRHR1
ENSG00000185745.9	0.0398821	0.271028	2.46632	1.20018	6.72734	2.98787	IFIT1
ENSG00000175262.14	8.91544e-05	0.00187785	2.46592	0.629326	2.07541	2.14552	C1orf127
ENSG00000147689.16	3.1e-09	1.55e-07	2.46493	0.415948	3.04178	2.04443	FAM83A
ENSG00000276040.4	0.000217458	0.0040972	2.46491	0.666583	0.57183	2.05163	SPATA31A7
ENSG00000226539.1	0.0105791	0.106252	2.46346	0.963683	3.15039	2.64201	AC012512.1
ENSG00000141485.16	0.00773951	0.0835614	2.46173	0.924343	1.40552	2.58965	SLC13A5
ENSG00000178386.12	0.00012592	0.00254463	2.46152	0.641974	1.2182	2.0453	ZNF223
ENSG00000131737.5	3.41e-07	1.21096e-05	2.45629	0.481698	2.6972	2.15903	KRT34
ENSG00000265217.1	0.0114213	0.112504	2.45238	0.969497	1.22192	2.63134	RP11-775G23.1
ENSG00000256683.6	4.59e-07	1.59376e-05	2.45033	0.485924	2.19904	2.01929	ZNF350
ENSG00000250658.1	0.000427591	0.00750524	2.44867	0.695163	1.55855	2.00828	RP11-138B4.1
ENSG00000081237.18	0.00224523	0.0309277	2.44618	0.800527	1.28001	2.42184	PTPRC
ENSG00000185038.14	0.000115746	0.00235156	2.44611	0.634536	0.687044	2.05494	MROH2A
ENSG00000265590.9	0.454934	0.869935	2.44532	3.27258	3.73036	9.13302	AP000275.65
ENSG00000182866.16	4.1592e-06	0.000117208	2.44306	0.530724	2.51946	2.10567	LCK
ENSG00000282988.1	2.2434e-06	6.74493e-05	2.4384	0.5155	3.40903	2.15909	RP1-34B20.21
ENSG00000203995.9	8.01054e-05	0.0016989	2.43678	0.617831	2.26138	1.99355	ZYG11A
ENSG00000182885.16	0.000251966	0.00468119	2.43381	0.664928	1.60987	1.99614	ADGRG3
ENSG00000227471.8	0	4e-10	2.43062	0.353617	3.45893	2.05267	AKR1B15
ENSG00000105825.11	0.000163195	0.00319286	2.41885	0.641591	1.25377	2.15448	TFPI2
ENSG00000176046.8	1.36e-23	2.89e-21	2.41714	0.241445	4.36809	1.9696	NUPR1
ENSG00000227372.11	0.0502435	0.312834	2.41471	1.23333	1.74551	2.95768	TP73-AS1
ENSG00000105695.14	0.000519194	0.00887639	2.41122	0.694747	1.23758	2.10713	MAG
ENSG00000168497.4	7.6e-09	3.59e-07	2.40691	0.416668	3.04285	2.04682	SDPR
ENSG00000255079.1	0.000790362	0.0126774	2.40524	0.716668	1.19835	2.27081	RP11-45A12.1
ENSG00000204347.3	0.0131715	0.125183	2.40002	0.968102	1.47494	2.54485	BTBD17
ENSG00000138136.6	0.0559927	0.333963	2.3993	1.25546	0.506503	2.96967	LBX1
ENSG00000276231.4	0.0319304	0.235275	2.39896	1.11825	1.52772	2.75199	PIK3R6
ENSG00000110446.10	0.000401452	0.0071279	2.39411	0.676468	1.78423	2.21565	SLC15A3
ENSG00000110448.10	3.08e-07	1.1046e-05	2.39242	0.467411	2.28555	1.97648	CD5
ENSG00000133454.15	5.6216e-06	0.000156032	2.39114	0.526666	3.52853	2.09077	MYO18B
ENSG00000185527.11	0.0192612	0.166269	2.38872	1.02063	1.52054	2.59644	PDE6G
ENSG00000100385.13	1.4388e-06	4.46401e-05	2.38494	0.494847	2.12039	2.05923	IL2RB
ENSG00000133020.4	0.0054799	0.0637591	2.38221	0.857717	1.34567	2.38209	MYH8
ENSG00000137225.12	0.000909694	0.0144656	2.38139	0.717922	0.497549	2.23395	CAPN11
ENSG00000168679.17	0	0	2.37581	0.307417	3.79913	1.91763	SLC16A4
ENSG00000121075.9	2.51493e-05	0.00060907	2.37575	0.563848	3.21894	2.09335	TBX4
ENSG00000136010.13	3.77e-28	1.18e-25	2.37556	0.215938	4.29932	1.88999	ALDH1L2
ENSG00000102879.15	0	1.1e-09	2.37459	0.352824	3.2612	1.88064	CORO1A
ENSG00000189401.2	3.13567e-05	0.000739008	2.3744	0.570305	2.35126	1.94397	OTUD6A
ENSG00000225420.1	0.0316037	0.233495	2.37333	1.10419	1.5673	2.69038	AC104134.2
ENSG00000105371.8	7.22473e-05	0.00155542	2.37254	0.597805	2.13476	2.04081	ICAM4
ENSG00000168135.4	6.80337e-05	0.00148386	2.37214	0.595556	2.31127	2.04125	KCNJ4
ENSG00000236882.7	0.165607	0.603427	2.37197	1.71081	2.13515	3.82668	LINC01554
ENSG00000161103.11	0.00412004	0.0509613	2.37113	0.826516	1.38721	1.88335	AC008132.13
ENSG00000091879.13	0.0359045	0.254397	2.3704	1.12983	2.30102	2.72395	ANGPT2
ENSG00000172061.8	0.000597241	0.0100706	2.36767	0.689706	0.977395	2.02655	LRRC15
ENSG00000174502.18	0.000782148	0.0125676	2.36277	0.703406	1.08017	2.18914	SLC26A9
ENSG00000233392.5	0.00042883	0.00751982	2.36158	0.670584	0.801091	1.92605	AC104809.4
ENSG00000102683.7	0.00713279	0.0784414	2.34926	0.873143	2.2507	2.34793	SGCG
ENSG00000177699.4	0.00107042	0.0165919	2.34881	0.717997	1.05388	2.10936	RP11-16K12.1
ENSG00000173581.7	3.8e-09	1.87e-07	2.34612	0.398125	3.62342	1.94043	CCDC106
ENSG00000215837.7	0.317311	0.778979	2.34562	2.34562	0.479663	5.50193	SDHAP2
ENSG00000244563.1	0.294225	0.760635	2.34026	2.23116	2.70511	5.14433	AC006011.4
ENSG00000062370.16	7.1e-08	2.8629e-06	2.33827	0.433925	3.57398	1.94803	ZNF112
ENSG00000095596.11	0.000461369	0.00800662	2.33202	0.665866	1.93361	1.81435	CYP26A1
ENSG00000156414.18	0.00041603	0.00733725	2.33167	0.660585	0.472686	1.82103	TDRD9
ENSG00000148677.6	0.000294869	0.00539666	2.32928	0.643488	2.01057	2.05234	ANKRD1
ENSG00000126259.19	0	0	2.32755	0.303733	3.95981	1.83766	KIRREL2
ENSG00000171540.7	0.000619218	0.0103465	2.32565	0.679409	1.20983	1.8515	OTP
ENSG00000130203.9	4.4e-09	2.12e-07	2.31632	0.394668	3.62642	1.89228	APOE
ENSG00000133863.6	0.000708351	0.0115224	2.31508	0.683655	0.464393	1.8019	TEX15
ENSG00000162894.11	0.0671006	0.373389	2.31323	1.26337	1.6977	2.84774	FCMR
ENSG00000198959.11	3.73e-25	9.05e-23	2.30891	0.222848	5.90748	1.81013	TGM2
ENSG00000139679.15	0.000256148	0.00475409	2.30883	0.631514	0.89682	1.79165	LPAR6
ENSG00000170579.15	0.00248668	0.0337727	2.30853	0.763161	2.86509	2.16471	DLGAP1
ENSG00000279692.1	1.36e-08	6.21e-07	2.30762	0.406401	3.02292	1.86871	RP11-1055B8.1
ENSG00000251687.1	0.000400077	0.0071172	2.30594	0.651389	1.85585	1.86023	RP11-181K12.2
ENSG00000136267.13	0.00109012	0.016869	2.30551	0.705874	2.36114	2.10396	DGKB
ENSG00000267908.2	0.00298552	0.0393866	2.30525	0.77638	1.14835	2.17323	ZSCAN5D
ENSG00000204264.8	0	2e-10	2.30037	0.328131	3.39053	1.82813	PSMB8
ENSG00000101883.4	0.000145143	0.00288876	2.29979	0.60533	2.2574	1.78229	RHOXF1
ENSG00000171483.13	0.00457044	0.0550904	2.29394	0.808907	0.453821	1.82048	SSX6
ENSG00000256087.6	0.000503514	0.0086565	2.28974	0.658183	0.746661	1.77345	ZNF432
ENSG00000234323.6	0.0136316	0.128441	2.28781	0.927432	1.03487	2.31812	LINC01505
ENSG00000265818.1	0.317389	0.778979	2.28752	2.28789	0.450983	5.23387	EEF1E1-BLOC1S5
ENSG00000154027.18	2.6e-09	1.3e-07	2.28383	0.383442	3.25902	1.74843	AK5
ENSG00000185885.15	0.0053082	0.0619962	2.27869	0.817407	6.39312	2.17625	IFITM1
ENSG00000160219.11	0.268647	0.737716	2.27787	2.05922	2.50075	4.55649	GAB3
ENSG00000077327.15	0.000808334	0.0129544	2.27757	0.679888	0.910132	1.90576	SPAG6
ENSG00000229404.5	0.023901	0.193979	2.27654	1.00789	0.445125	2.40478	LINC00858
ENSG00000283460.1	0.185319	0.631191	2.2733	1.71628	1.38619	3.01476	RAD54B
ENSG00000108244.16	1.65e-16	0	2.2711	0.27545	5.44591	1.76987	KRT23
ENSG00000206532.2	2e-10	1.05e-08	2.26987	0.355948	3.31266	1.72171	RP11-553A10.1
ENSG00000101438.3	0.00188387	0.0268107	2.26907	0.730086	1.13027	2.07158	SLC32A1
ENSG00000176029.13	0.00103701	0.0162104	2.26448	0.69033	1.02867	1.96515	C11orf16
ENSG00000186847.5	0.000301659	0.00550454	2.26165	0.625825	2.15668	1.85859	KRT14
ENSG00000171570.10	0.037522	0.261704	2.26142	1.0872	0.437563	1.78651	RAB4B-EGLN2
ENSG00000105929.15	0.000244888	0.00455887	2.26124	0.616554	1.28398	1.79161	ATP6V0A4
ENSG00000131668.13	8.9632e-05	0.0018836	2.26113	0.57725	2.31243	1.90472	BARX1
ENSG00000205693.3	0.00155445	0.0229555	2.25699	0.713262	1.00797	2.00814	MANSC4
ENSG00000128262.8	1.2059e-06	3.77979e-05	2.25693	0.4649	2.03144	1.77053	POM121L9P
ENSG00000196335.12	0.000780174	0.0125468	2.25505	0.671198	0.975342	1.8927	STK31
ENSG00000157064.10	0.012852	0.12311	2.25445	0.906188	3.06698	2.24164	NMNAT2
ENSG00000163879.10	8.2688e-06	0.000219272	2.24991	0.50468	1.94841	1.6888	DNALI1
ENSG00000170965.9	2.19252e-05	0.000538057	2.24851	0.529769	2.51946	1.69167	PLAC1
ENSG00000283541.1	0.0427691	0.282521	2.24472	1.10798	1.11229	2.24164	RP11-101E5.7
ENSG00000015520.14	0.00018494	0.00356905	2.24304	0.599944	2.33179	1.75724	NPC1L1
ENSG00000169067.3	6.16346e-05	0.00135876	2.24298	0.55984	2.32593	1.74666	ACTBL2
ENSG00000130755.12	0.000372133	0.00667161	2.24057	0.629533	1.40287	1.79128	GMFG
ENSG00000152670.18	0.000726521	0.0117868	2.24038	0.662959	0.891767	1.81721	DDX4
ENSG00000235098.8	0.0239237	0.193979	2.23835	0.991144	1.41562	2.32499	ANKRD65
ENSG00000166073.9	0.000196678	0.0037758	2.23114	0.599246	2.98308	1.89872	GPR176
ENSG00000265702.1	0.00219722	0.0304015	2.23086	0.728517	1.05544	2.01274	RP11-156L14.1
ENSG00000100342.20	0.00678152	0.0751102	2.22895	0.823285	2.42392	2.10794	APOL1
ENSG00000230371.1	0.0155428	0.14118	2.22643	0.920211	1.26778	2.21686	KARSP2
ENSG00000260302.1	0.00286566	0.0381054	2.22472	0.746102	1.10809	2.02091	RP11-973H7.1
ENSG00000138944.7	3.5667e-06	0.000102391	2.21937	0.478812	2.61527	1.7168	KIAA1644
ENSG00000237693.4	0.000213886	0.00403884	2.21816	0.599176	1.62287	1.76303	IRGM
ENSG00000174460.3	0.00012102	0.00245098	2.21436	0.576048	2.21468	1.67032	ZCCHC12
ENSG00000173641.17	0.00223943	0.0308927	2.2122	0.723769	2.44499	1.6619	HSPB7
ENSG00000163993.6	0.000109374	0.00224723	2.21161	0.571654	5.55805	1.84827	S100P
ENSG00000134533.6	0.000618452	0.0103465	2.21133	0.645946	1.96436	1.82296	RERG
ENSG00000204538.3	5.8e-09	2.76e-07	2.21062	0.37966	3.18339	1.72504	PSORS1C2
ENSG00000256861.1	0.317312	0.778979	2.21061	2.21062	0.412166	4.88683	RP11-512M8.5
ENSG00000128710.5	0.00179879	0.0258393	2.20673	0.706926	1.00914	1.74322	HOXD10
ENSG00000197128.11	4.2e-09	2.03e-07	2.20481	0.375177	3.17015	1.62785	ZNF772
ENSG00000159164.9	5.7405e-05	0.00127279	2.20384	0.547778	3.30434	1.81901	SV2A
ENSG00000262576.2	0.00320193	0.0417132	2.20246	0.74719	1.9472	1.73336	PCDHGA4
ENSG00000167751.12	0.00669159	0.0745622	2.20231	0.812115	1.95749	1.73036	KLK2
ENSG00000125414.18	0.00131127	0.0197763	2.20024	0.684686	0.406973	1.61906	MYH2
ENSG00000107147.12	0.0143885	0.133929	2.1953	0.896987	2.35657	2.14284	KCNT1
ENSG00000254186.1	0.0213783	0.180074	2.19257	0.952778	0.975763	2.20764	RP11-167P20.1
ENSG00000272822.1	0.0189682	0.164356	2.18968	0.933308	1.15935	2.17895	RP11-302B13.5
ENSG00000260683.1	0.0355494	0.252989	2.18787	1.04083	1.09432	2.31781	CTD-2076M15.1
ENSG00000185847.7	4.1e-09	2e-07	2.18546	0.371692	3.57423	1.68418	LINC01405
ENSG00000131771.13	0.000681707	0.0112177	2.1845	0.6431	3.25355	1.8664	PPP1R1B
ENSG00000167634.12	0.000686485	0.0112762	2.18399	0.64331	2.20904	1.60325	NLRP7
ENSG00000283047.1	0.0412273	0.276298	2.18287	1.06939	0.859711	2.3507	FRG1FP
ENSG00000147206.16	9.06e-07	2.96944e-05	2.18105	0.444103	2.65864	1.60323	NXF3
ENSG00000137965.10	0.0683475	0.378003	2.18011	1.19608	3.55153	2.53803	IFI44
ENSG00000262528.2	0.0333557	0.242312	2.178	1.0236	1.33964	2.27973	LA16c-349E10.1
ENSG00000267508.5	0.00469622	0.0562387	2.17649	0.769849	1.1566	1.97415	ZNF285
ENSG00000215612.7	0.00931815	0.0963943	2.17334	0.835851	1.14199	2.04024	HMX1
ENSG00000254004.6	0.000203049	0.00388195	2.1725	0.584761	2.3941	1.7189	ZNF260
ENSG00000227685.1	0.0346425	0.248913	2.172	1.02816	0.392852	2.27727	AC087499.10
ENSG00000182578.13	0.000155098	0.00305718	2.16979	0.573601	1.99236	1.75937	CSF1R
ENSG00000271503.5	0.132577	0.537127	2.16925	1.4423	1.73199	2.95536	CCL5
ENSG00000259799.1	0.00101853	0.0159486	2.16923	0.660273	1.90239	1.85917	RP11-554A11.9
ENSG00000180638.17	0.0101584	0.10327	2.1679	0.843413	2.62282	2.04083	SLC47A2
ENSG00000146966.12	3.6721e-06	0.000105	2.1676	0.468253	2.38054	1.56743	DENND2A
ENSG00000189366.9	0.00217644	0.0301819	2.16105	0.705065	1.65695	1.5608	ALG1L
ENSG00000183914.14	0	2e-10	2.15694	0.307511	3.64525	1.57169	DNAH2
ENSG00000143184.4	0.00160987	0.0235663	2.15541	0.683366	1.67187	1.64828	XCL1
ENSG00000204055.4	0.00826917	0.0880985	2.15514	0.816071	2.02927	1.9922	RP11-247A12.2
ENSG00000133321.10	0.147012	0.56671	2.15343	1.48496	1.76457	3.01582	RARRES3
ENSG00000109625.18	4.59622e-05	0.00103809	2.15208	0.528084	2.63783	1.58094	CPZ
ENSG00000259845.1	0.00334436	0.0430724	2.14835	0.732181	1.42732	1.81077	HERC2P10
ENSG00000283039.1	0.00162616	0.023717	2.14729	0.681424	1.83797	1.84651	KLF18
ENSG00000182557.7	2.16991e-05	0.00053322	2.14607	0.505357	2.12569	1.55384	SPNS3
ENSG00000224294.1	0.00045701	0.00793844	2.1452	0.61208	2.67639	1.78372	RP3-326I13.1
ENSG00000101204.16	0.00233716	0.0320491	2.14337	0.704206	0.378537	1.6067	CHRNA4
ENSG00000148357.16	4.05325e-05	0.000930826	2.14104	0.521641	3.32996	1.70942	HMCN2
ENSG00000090534.17	0.00749488	0.0815893	2.13797	0.799534	2.70181	1.94981	THPO
ENSG00000177138.15	0.00195427	0.0276842	2.13568	0.689576	1.44418	1.64932	FAM9B
ENSG00000115232.13	0.00114455	0.0175491	2.13428	0.656226	0.725558	1.64811	ITGA4
ENSG00000174945.13	0.0005812	0.00981807	2.13322	0.62008	1.00766	1.53987	AMZ1
ENSG00000153789.12	0.0617475	0.355405	2.13275	1.14166	2.12227	2.38513	FAM92B
ENSG00000143217.8	1e-10	3.4e-09	2.12937	0.324808	4.15906	1.54464	NECTIN4
ENSG00000196507.10	0.0792519	0.412047	2.12901	1.21308	1.52364	2.49193	TCEAL3
ENSG00000102195.9	0.0176699	0.155519	2.12682	0.896462	1.20284	2.04355	GPR50
ENSG00000151962.7	6.99e-07	2.3418e-05	2.12534	0.42835	3.09152	1.57316	RBM46
ENSG00000205076.4	0.00117187	0.0178641	2.12427	0.654501	1.72608	1.72379	LGALS7
ENSG00000261584.1	0.000138691	0.00277532	2.12398	0.557403	2.37685	1.58175	RP11-457M11.5
ENSG00000196632.10	0.00100506	0.0157779	2.12211	0.645192	1.64012	1.66334	WNK3
ENSG00000160505.15	6.97011e-05	0.00151664	2.12132	0.533357	2.85412	1.68965	NLRP4
ENSG00000115468.11	6.9e-07	2.3165e-05	2.11852	0.426764	4.27392	1.61746	EFHD1
ENSG00000165272.14	0.000399899	0.0071172	2.11849	0.598417	5.05177	1.73473	AQP3
ENSG00000130303.12	0.02791	0.213969	2.116	0.962453	5.33655	2.11003	BST2
ENSG00000231513.3	0.0107359	0.107534	2.11257	0.828077	0.935766	1.9448	E2F6P4
ENSG00000231431.7	0.0465047	0.297598	2.11103	1.0604	2.33489	2.23512	FAR2P4
ENSG00000126803.9	8.61e-07	2.83389e-05	2.10991	0.428758	3.62597	1.60646	HSPA2
ENSG00000196387.9	0.001709	0.0247617	2.10855	0.672232	2.48638	1.50478	ZNF140
ENSG00000152086.8	0.0089869	0.0940003	2.10805	0.806895	1.01241	1.91535	TUBA3E
ENSG00000107317.11	0.000102229	0.0021289	2.1079	0.542541	3.84294	1.67732	PTGDS
ENSG00000178233.17	0.0859946	0.431025	2.10374	1.2253	1.58349	2.47616	TMEM151B
ENSG00000205420.10	0.00470512	0.0562721	2.10282	0.743949	0.926271	1.84292	KRT6A
ENSG00000184730.10	0.0154325	0.140457	2.1025	0.86806	2.11113	1.97585	APOBR
ENSG00000111348.8	0.000294727	0.00539666	2.09935	0.579949	2.27184	1.50195	ARHGDIB
ENSG00000223732.2	0.00104925	0.0163878	2.09869	0.640434	1.6464	1.65855	RP11-321C24.1
ENSG00000167754.12	7.28e-08	2.9236e-06	2.09855	0.389769	4.39974	1.56925	KLK5
ENSG00000100351.16	0.00120777	0.0183354	2.09628	0.647592	2.15333	1.5257	GRAP2
ENSG00000185442.12	0.00277831	0.0371853	2.09491	0.700343	1.1008	1.55911	FAM174B
ENSG00000167286.9	0.00638384	0.0718279	2.09436	0.7679	0.354032	1.85523	CD3D
ENSG00000172346.14	0.00106315	0.0165339	2.09119	0.638871	1.43776	1.61518	CSDC2
ENSG00000244752.2	0.000219716	0.00412359	2.09113	0.565905	2.3469	1.52501	CRYBB2
ENSG00000222012.1	0.00136231	0.0203995	2.0908	0.652861	1.77259	1.57223	AC005481.5
ENSG00000182902.13	1.1849e-06	3.72657e-05	2.08946	0.430094	2.54907	1.49752	SLC25A18
ENSG00000179046.8	3.46e-22	6.63e-20	2.08904	0.215674	4.63073	1.48472	TRIML2
ENSG00000170925.3	0.00122184	0.0185338	2.0886	0.645878	1.77149	1.67174	TEX13B
ENSG00000102387.15	0.000142505	0.00284238	2.08602	0.548407	2.3473	1.48911	TAF7L
ENSG00000250155.1	0.00901779	0.0941631	2.08316	0.797725	1.10319	1.87076	CTD-2353F22.1
ENSG00000058335.15	1e-10	8.7e-09	2.08314	0.325046	3.67003	1.50803	RASGRF1
ENSG00000261175.5	0.00634154	0.0713974	2.08269	0.763009	0.348199	1.60935	CTD-2015G9.2
ENSG00000166105.15	0.00730337	0.0799769	2.08197	0.776078	3.11752	1.47993	GLB1L3
ENSG00000177614.10	0.0265038	0.206977	2.08035	0.937621	1.262	2.0287	PGBD5
ENSG00000183876.8	0.00400946	0.0499624	2.0743	0.720891	1.03288	1.7807	ARSI
ENSG00000140481.14	0	0	2.07319	0.26313	4.17858	1.46621	CCDC33
ENSG00000166813.14	6.68e-07	2.25173e-05	2.0662	0.415705	2.34516	1.49583	KIF7
ENSG00000112195.8	9e-10	4.63e-08	2.06444	0.336712	3.44515	1.42825	TREML2
ENSG00000168079.16	0.0940355	0.452032	2.06235	1.23163	1.47042	2.42905	SCARA5
ENSG00000259132.1	0.399831	0.83989	2.06228	2.44948	2.77283	5.41764	RP11-298I3.5
ENSG00000261011.1	0.317311	0.778979	2.06032	2.06032	0.337012	4.24491	RP11-96C23.11
ENSG00000269900.3	0.317311	0.778979	2.06002	2.06002	0.33686	4.24366	RMRP
ENSG00000189423.11	3.06022e-05	0.000724004	2.04896	0.491482	2.31813	1.41974	USP32P3
ENSG00000168754.14	0.0251445	0.200006	2.04847	0.914834	1.2412	1.9567	FAM178B
ENSG00000260272.1	0.255419	0.724881	2.04755	1.80039	2.12184	3.55842	RP11-20I23.1
ENSG00000280006.1	0.121419	0.514658	2.04526	1.3205	1.58012	2.55685	AC009060.1
ENSG00000166183.15	0.00465457	0.0559081	2.04505	0.72263	0.482636	1.47281	ASPG
ENSG00000233056.2	1.24752e-05	0.000318889	2.04391	0.46781	2.65906	1.43934	ERVH48-1
ENSG00000101443.17	0.000707438	0.0115177	2.04282	0.603194	2.27809	1.4322	WFDC2
ENSG00000122691.12	0.00385557	0.0484708	2.03935	0.705719	0.832595	1.56198	TWIST1
ENSG00000171772.15	8.9128e-06	0.000235335	2.03924	0.459082	2.88316	1.44644	SYCE1
ENSG00000236393.1	7.65e-07	2.54789e-05	2.03749	0.412095	3.36611	1.46465	RP11-320G24.1
ENSG00000101349.16	0.0640145	0.362952	2.03575	1.09917	0.906221	2.18688	PAK5
ENSG00000188162.10	0.0053062	0.0619962	2.03505	0.729976	2.04514	1.73572	OTOG
ENSG00000134516.15	0.0214074	0.180237	2.03305	0.883656	0.323376	1.89833	DOCK2
ENSG00000228412.7	0.0653059	0.366836	2.0299	1.10132	1.38669	2.18211	RP4-625H18.2
ENSG00000068781.21	0.317311	0.778979	2.02857	2.02857	0.32114	4.11511	STON1-GTF2A1L
ENSG00000113749.7	0.00265794	0.0358084	2.02789	0.674895	2.35612	1.38709	HRH2
ENSG00000263567.1	0.000612694	0.0102841	2.02692	0.591642	2.80057	1.39278	RP11-805L22.3
ENSG00000278965.1	0.0504583	0.313853	2.02424	1.03486	1.35235	2.07981	RP11-39H3.2
ENSG00000248746.5	0.0670266	0.373202	2.02392	1.10507	1.28689	2.17953	ACTN3
ENSG00000277125.1	0.317311	0.778979	2.02096	2.02096	0.317335	4.08429	CH17-264B6.3
ENSG00000235890.2	7.42e-07	2.47879e-05	2.01953	0.407992	2.74805	1.36647	TSPEAR-AS1
ENSG00000234062.7	9.66e-08	3.8196e-06	2.01721	0.378247	2.72491	1.40214	RP11-308D16.2
ENSG00000078549.14	0.00223746	0.0308886	2.01516	0.659249	1.58106	1.62207	ADCYAP1R1
ENSG00000204389.9	1.29e-07	4.9427e-06	2.01288	0.381235	3.85463	1.39249	HSPA1A
ENSG00000134571.10	0.116086	0.504479	2.01127	1.27991	1.58089	2.44052	MYBPC3
ENSG00000197540.7	0.00992008	0.101121	2.00989	0.779449	1.99752	1.75158	GZMM
ENSG00000132821.11	0.00234545	0.0321149	2.00771	0.659866	1.05219	1.37763	VSTM2L
ENSG00000283553.1	0.272656	0.741049	2.00666	1.82928	2.10906	3.57306	AL161905.1
ENSG00000262660.1	0.314969	0.778979	2.0064	1.99672	2.30674	3.99982	RP13-1032I1.10
ENSG00000073861.2	0.00449194	0.0543574	2.00376	0.705209	0.726959	1.56271	TBX21
ENSG00000174844.14	0.000233252	0.00435545	2.00322	0.544356	2.52673	1.38486	DNAH12
ENSG00000256980.4	2.4387e-06	7.26087e-05	2.00067	0.424483	3.61431	1.45435	KHDC1L
ENSG00000166532.15	0.00376449	0.0474877	2.00033	0.690424	2.54755	1.65156	RIMKLB
ENSG00000105605.7	0.000141122	0.00281785	1.9993	0.525275	2.17972	1.35414	CACNG7
ENSG00000258941.3	0.292447	0.7587	1.99556	1.89554	2.19649	3.72281	RP11-407N17.3
ENSG00000101342.9	0.000137778	0.00276006	1.9941	0.523095	2.28426	1.42551	TLDC2
ENSG00000179593.15	0.000338684	0.00612556	1.9913	0.555645	2.54989	1.37881	ALOX15B
ENSG00000183166.10	0.0885128	0.437461	1.98387	1.16473	4.20471	1.4792	CALN1
ENSG00000154040.20	0.225846	0.688573	1.98302	1.63734	1.87847	3.09804	CABYR
ENSG00000237945.7	0.00887775	0.0930699	1.98301	0.757821	1.40969	1.69364	LINC00649
ENSG00000160471.12	3.1e-09	1.56e-07	1.98006	0.334216	3.10521	1.34197	COX6B2
ENSG00000223535.4	0.0142012	0.132655	1.9796	0.807297	1.62029	1.39425	FAM90A17P
ENSG00000185615.15	0.00725698	0.0795272	1.97543	0.735778	2.92938	1.66168	PDIA2
ENSG00000178217.13	0.00539521	0.0629327	1.97311	0.709129	1.35281	1.34797	SH2D4B
ENSG00000172548.14	0.0139986	0.131295	1.971	0.802099	1.03883	1.72385	NIPAL4
ENSG00000226321.5	0.00505835	0.0596833	1.97091	0.70307	0.292309	1.29493	CROCC2
ENSG00000140986.7	0.00114332	0.0175449	1.96975	0.605583	1.1451	1.482	RPL3L
ENSG00000064300.8	1.2357e-06	3.86642e-05	1.96883	0.405958	5.07424	1.40196	NGFR
ENSG00000165140.9	0.00344846	0.0441355	1.96812	0.672943	2.4221	1.30661	FBP1
ENSG00000182013.17	0.00455512	0.0549417	1.96634	0.693127	1.71037	1.39474	PNMAL1
ENSG00000100170.9	2.78317e-05	0.000666153	1.96552	0.46904	3.65032	1.35612	SLC5A1
ENSG00000130176.7	0.0639411	0.362707	1.96509	1.06073	1.28909	2.03729	CNN1
ENSG00000283151.1	0.32428	0.786586	1.96323	1.99171	2.27911	3.92938	AL049829.1
ENSG00000187796.13	9e-10	4.71e-08	1.95572	0.319173	3.37625	1.3087	CARD9
ENSG00000188536.12	0.135549	0.543465	1.9522	1.30794	1.56098	2.41083	HBA2
ENSG00000272468.1	0.197493	0.649963	1.95113	1.514	1.78746	2.79709	RP1-86C11.7
ENSG00000279369.1	0.00297572	0.0393419	1.951	0.656849	1.80526	1.30562	RP11-51F16.1
ENSG00000198286.9	0.00679309	0.0751741	1.95097	0.72076	1.27959	1.61509	CARD11
ENSG00000158859.9	0.00182282	0.0260828	1.94864	0.625029	1.36296	1.34774	ADAMTS4
ENSG00000108771.12	1.0415e-05	0.00027035	1.94839	0.441974	3.4948	1.39563	DHX58
ENSG00000126266.3	0.0488777	0.306764	1.94636	0.988173	1.24811	1.91377	FFAR1
ENSG00000108830.9	1.98e-07	7.3229e-06	1.94636	0.374205	3.13897	1.35613	RND2
ENSG00000186340.14	0.00342822	0.043907	1.9393	0.662672	1.54873	1.54638	THBS2
ENSG00000187144.11	0.00106398	0.0165339	1.93568	0.591401	1.6507	1.28662	SPATA21
ENSG00000198835.3	3.1131e-06	9.06398e-05	1.9344	0.414821	2.93027	1.29136	GJC2
ENSG00000004776.11	5.14e-07	1.75075e-05	1.93422	0.385222	3.10414	1.31121	HSPB6
ENSG00000262526.2	0.317311	0.778979	1.93379	1.93379	0.273747	3.73953	CTD-2545G14.7
ENSG00000188660.3	0.122652	0.516799	1.92949	1.24988	1.36453	2.28244	LINC00319
ENSG00000260742.1	0.064586	0.364123	1.92652	1.04242	2.41581	1.96158	RP11-366L5.1
ENSG00000263753.6	0.00621552	0.0704502	1.9223	0.702548	1.33598	1.53344	LINC00667
ENSG00000214140.10	0.00020767	0.00394813	1.92197	0.518121	2.3969	1.24097	PRCD
ENSG00000006210.6	8.3969e-06	0.00022203	1.9179	0.430523	2.63727	1.27526	CX3CL1
ENSG00000261268.1	0.0734048	0.394993	1.91242	1.06821	1.26581	1.97983	RP11-308D13.3
ENSG00000277738.1	0.0524991	0.320097	1.91037	0.985227	1.10975	1.86362	RP11-693J15.6
ENSG00000178685.13	0.0203682	0.173549	1.90941	0.823202	3.53474	1.66706	PARP10
ENSG00000253799.1	0.010564	0.106159	1.90706	0.745877	1.28774	1.39832	LINC01030
ENSG00000162367.11	0.00672058	0.0747949	1.90697	0.703578	0.449985	1.26352	TAL1
ENSG00000170801.9	0.00392368	0.0491259	1.90689	0.661142	1.69198	1.23506	HTRA3
ENSG00000280283.1	0.00404102	0.0502537	1.90464	0.662497	1.67951	1.45059	CTA-481E9.2
ENSG00000079385.21	4.99e-08	2.0614e-06	1.90267	0.349004	3.28468	1.25484	CEACAM1
ENSG00000280278.1	0.00132471	0.0199302	1.89968	0.591695	2.25804	1.38005	FLJ30679
ENSG00000169442.8	0.00279016	0.0373169	1.89861	0.634995	1.89379	1.43867	CD52
ENSG00000261371.5	0.00174877	0.025219	1.8947	0.605357	0.9957	1.25578	PECAM1
ENSG00000169084.13	2.62e-17	0	1.89369	0.223775	5.17958	1.22874	DHRSX
ENSG00000112992.16	0.00453666	0.0548267	1.89336	0.667095	0.707942	1.41355	NNT
ENSG00000121101.15	0	0	1.89291	0.262759	4.73285	1.2404	TEX14
ENSG00000140254.12	8.6e-08	3.4095e-06	1.8907	0.353137	3.32184	1.21888	DUOXA1
ENSG00000118971.7	0.0109996	0.109404	1.88993	0.743273	0.251818	1.21575	CCND2
ENSG00000214491.8	0.00675688	0.0749996	1.88957	0.697621	1.0307	1.2038	SEC14L6
ENSG00000242265.5	3e-10	1.82e-08	1.88929	0.300571	4.84076	1.25003	PEG10
ENSG00000167476.10	0.000169644	0.00329803	1.88912	0.502372	2.53794	1.25845	JSRP1
ENSG00000198930.12	1e-10	3.1e-09	1.88599	0.287074	4.04705	1.2406	CSAG1
ENSG00000152689.17	0.000370055	0.00664728	1.88537	0.529515	2.088	1.2427	RASGRP3
ENSG00000214282.3	0.0107744	0.107803	1.88501	0.73924	1.27684	1.21935	KRT8P14
ENSG00000146453.12	0.00151093	0.0223847	1.88446	0.593983	2.14431	1.28836	PNLDC1
ENSG00000122176.10	0.0129045	0.123523	1.88165	0.756778	0.936563	1.56201	FMOD
ENSG00000100191.5	0.000103629	0.00215318	1.88094	0.484537	2.58184	1.27291	SLC5A4
ENSG00000223865.10	4.22809e-05	0.000965598	1.87797	0.458641	2.67612	1.19087	HLA-DPB1
ENSG00000219814.2	0.317311	0.778979	1.87625	1.87625	0.244979	3.52032	RPL23AP47
ENSG00000144834.13	1.43172e-05	0.00036146	1.87542	0.43223	2.82446	1.21761	TAGLN3
ENSG00000099256.18	0.00445696	0.0540128	1.87113	0.657954	0.773417	1.36902	PRTFDC1
ENSG00000172478.17	0.00479072	0.057	1.87043	0.663091	1.66241	1.21666	C2orf54
ENSG00000079931.14	0.0539184	0.325489	1.86926	0.96979	2.25067	1.79171	MOXD1
ENSG00000105143.12	1.53703e-05	0.00038384	1.86877	0.432253	2.57565	1.28157	SLC1A6
ENSG00000259066.5	0.103451	0.47677	1.86523	1.14548	0.871503	1.69602	RP11-371E8.4
ENSG00000267383.6	0.166422	0.604843	1.86476	1.34757	1.51974	2.36975	CTC-260E6.6
ENSG00000232803.1	0.00391752	0.0490822	1.8646	0.646369	2.77168	1.43744	SLCO4A1-AS1
ENSG00000281741.1	0.217097	0.677282	1.86348	1.50977	1.74588	2.67712	AC241377.1
ENSG00000160111.12	0.00320261	0.0417132	1.86224	0.631785	1.69904	1.42209	CPAMD8
ENSG00000269376.1	0.0523579	0.319839	1.85919	0.958255	0.809073	1.76436	RP11-120K24.5
ENSG00000275882.1	0.336662	0.795777	1.85909	1.93497	2.47318	3.64815	IKBKGP1
ENSG00000234722.3	1.14e-08	5.25e-07	1.8558	0.325075	3.54951	1.16209	LINC01287
ENSG00000110799.13	0.00237404	0.0324032	1.85488	0.61037	1.02503	1.25618	VWF
ENSG00000248319.1	0.00125849	0.0189959	1.85063	0.573788	2.08266	1.26935	RP11-205M3.3
ENSG00000170629.14	4.08e-08	1.7087e-06	1.85048	0.337224	4.82036	1.21724	DPY19L2P2
ENSG00000250264.1	0.236724	0.703455	1.84927	1.56292	3.35792	1.18716	XXbac-BPG246D15.9
ENSG00000137558.7	0.000319919	0.00582044	1.84561	0.512867	2.41464	1.30951	PI15
ENSG00000233922.2	8.21e-25	1.94e-22	1.84353	0.17924	5.2104	1.14641	AL133493.2
ENSG00000026025.14	0	1.9e-09	1.83876	0.276709	4.78099	1.17806	VIM
ENSG00000157423.17	0.01746	0.154187	1.83762	0.773126	2.21049	1.5241	HYDIN
ENSG00000163283.6	0.00429973	0.0526188	1.83739	0.643502	2.27728	1.23569	ALPP
ENSG00000198542.13	0.000133464	0.00267654	1.8365	0.480763	2.58687	1.15525	ITGBL1
ENSG00000267308.1	0.00794537	0.0851356	1.83497	0.6913	1.43731	1.31	AC004510.3
ENSG00000164744.12	0.000115856	0.00235156	1.8336	0.475674	5.49983	1.27154	SUN3
ENSG00000279533.1	0.321511	0.782753	1.83284	1.84881	0.239179	3.3985	AC009022.1
ENSG00000131080.14	0.0115752	0.113563	1.82982	0.724728	1.51022	1.23177	EDA2R
ENSG00000105146.12	2.68761e-05	0.000645797	1.82921	0.435689	3.33311	1.17676	AURKC
ENSG00000101842.13	0.0102507	0.103974	1.82307	0.710125	0.627793	1.23753	VSIG1
ENSG00000251165.5	0.0092618	0.0959499	1.82105	0.699801	1.03505	1.12757	F11-AS1
ENSG00000122986.13	0.00706645	0.0779382	1.82099	0.676018	2.50601	1.18747	HVCN1
ENSG00000101098.12	0.00987327	0.100755	1.81764	0.704445	1.7484	1.20742	RIMS4
ENSG00000166111.9	0.00319434	0.0416643	1.81724	0.616351	0.784509	1.17556	SVOP
ENSG00000177191.2	0.00756477	0.0821076	1.8092	0.677375	0.677194	1.15488	B3GNT8
ENSG00000258422.5	0.0169168	0.150575	1.8046	0.755534	1.24925	1.16799	RP11-486O13.2
ENSG00000249166.1	0.00869735	0.0917003	1.80414	0.687626	1.61864	1.1319	RP11-1C1.6
ENSG00000101470.9	0.00425971	0.0521984	1.79994	0.629733	1.92094	1.26307	TNNC2
ENSG00000234509.1	0.00311912	0.0408858	1.79841	0.608445	2.16368	1.17487	AP000253.1
ENSG00000187908.15	0.0561768	0.334844	1.79815	0.941608	2.05196	1.66887	DMBT1
ENSG00000248713.1	0.317311	0.778979	1.79597	1.79597	0.204839	3.22552	RP11-766F14.2
ENSG00000167555.13	0.00419967	0.0517034	1.79563	0.627237	1.63275	1.33705	ZNF528
ENSG00000236078.1	0.003391	0.0434908	1.79227	0.611721	2.10166	1.1815	LINC01447
ENSG00000136286.14	0.000855322	0.0136481	1.7904	0.536973	2.38318	1.08912	MYO1G
ENSG00000236366.2	0.00409754	0.0508537	1.78759	0.622733	1.47589	1.12132	RP11-440G9.1
ENSG00000100985.7	0.0008408	0.0134306	1.78612	0.534926	2.70745	1.25417	MMP9
ENSG00000258588.3	0.385401	0.83147	1.78418	2.05553	2.23514	3.87791	TRIM6-TRIM34
ENSG00000204816.5	0.317311	0.778979	1.78131	1.78131	0.197508	3.17307	RP11-475I24.1
ENSG00000130592.14	0.0437219	0.28588	1.77988	0.882551	1.51985	1.08865	LSP1
ENSG00000277011.1	0.00166852	0.0242323	1.77851	0.565746	2.16693	1.05545	RP13-895J2.6
ENSG00000114854.7	5.1414e-06	0.000143571	1.76928	0.388091	3.02167	1.09571	TNNC1
ENSG00000185479.5	0.00891084	0.0933637	1.76811	0.676025	1.71236	1.10819	KRT6B
ENSG00000166704.11	0.0413806	0.277124	1.7667	0.866157	1.80614	1.06154	ZNF606
ENSG00000103522.15	5.76e-08	2.3469e-06	1.7605	0.324442	3.64804	1.07797	IL21R
ENSG00000137868.18	6.24e-26	1.67e-23	1.75703	0.166849	5.69164	1.03847	STRA6
ENSG00000231389.7	6.9848e-06	0.000189867	1.75284	0.390026	3.409	1.12556	HLA-DPA1
ENSG00000005469.11	0.0139628	0.131093	1.75066	0.712165	0.843901	1.03874	CROT
ENSG00000276900.1	1.19e-08	5.48e-07	1.75033	0.307014	3.65109	1.03341	RP11-467L13.7
ENSG00000125910.5	0.00550642	0.0639969	1.74766	0.629605	1.55367	1.05034	S1PR4
ENSG00000198758.10	0.017147	0.151932	1.74375	0.731579	0.646551	1.07487	EPS8L3
ENSG00000249936.3	0.317311	0.778979	1.73925	1.73925	0.176476	3.02498	RAC1P2
ENSG00000277013.1	0.00353042	0.0449039	1.7392	0.59616	2.26201	1.13221	CTC-526N19.1
ENSG00000120708.16	0.0593317	0.346697	1.73854	0.921945	0.959146	1.57416	TGFBI
ENSG00000277586.1	0.021714	0.181987	1.73475	0.755772	0.174227	1.31549	NEFL
ENSG00000198844.10	0.0190575	0.164878	1.7334	0.739379	0.173554	1.00188	ARHGEF15
ENSG00000154118.12	0.0241885	0.194956	1.73267	0.768668	1.96566	1.03348	JPH3
ENSG00000280893.1	0.317311	0.778979	1.73262	1.73262	0.173161	3.00196	AC009133.23
ENSG00000277669.1	0.317311	0.778979	1.73241	1.73241	0.173056	3.00123	AC009133.22
ENSG00000070729.13	0.00784443	0.084299	1.7289	0.650281	0.96434	1.01118	CNGB1
ENSG00000177875.4	0.0056951	0.0656826	1.72875	0.625263	2.21978	1.25683	CCDC184
ENSG00000091831.21	0.0156856	0.142337	1.72337	0.713273	0.790148	1.1128	ESR1
ENSG00000185339.8	0	0	1.72047	0.233665	5.0335	1.02307	TCN2
ENSG00000260922.1	0.00349619	0.0445607	1.71988	0.588924	2.14553	1.07166	RP11-538I12.3
ENSG00000272281.6	0.000646216	0.0107199	1.71772	0.503517	1.94987	0.985896	TPTE2P2
ENSG00000010295.19	0.000694095	0.0113809	1.71719	0.506261	2.6508	1.03638	IFFO1
ENSG00000175518.6	0.0196013	0.168494	1.71583	0.735177	1.74897	1.34168	UBQLNL
ENSG00000186446.11	0.014776	0.136708	1.7154	0.70366	0.288196	1.02771	ZNF501
ENSG00000137285.9	8.07e-08	3.2054e-06	1.71377	0.319402	3.79533	1.01726	TUBB2B
ENSG00000242242.5	0.0197347	0.169247	1.71289	0.734718	2.60961	1.33787	PVRL3-AS1
ENSG00000158008.9	0.0126573	0.121814	1.7116	0.686489	0.425129	1.02259	EXTL1
ENSG00000132386.10	0.00215076	0.0299385	1.71028	0.557353	4.36598	1.18212	SERPINF1
ENSG00000183486.12	0.00239353	0.0326278	1.70927	0.56291	2.9324	1.18511	MX2
ENSG00000173702.7	0.0058523	0.0672245	1.70823	0.619834	1.75987	1.22881	MUC13
ENSG00000136859.9	0.0279825	0.214346	1.70745	0.776986	0.160579	1.37427	ANGPTL2
ENSG00000187837.3	0	1.8e-09	1.7047	0.256029	6.86167	1.01237	HIST1H1C
ENSG00000006606.8	0.00277459	0.0371626	1.70238	0.56904	2.16617	1.16313	CCL26
ENSG00000203635.2	0.0354041	0.252319	1.70107	0.808607	1.59167	1.09257	AC144450.2
ENSG00000275140.1	0.317159	0.778979	1.69956	1.69902	0.157114	2.88728	CH17-478G19.2
ENSG00000015413.9	0.000211908	0.00400971	1.69894	0.458629	3.73627	1.10236	DPEP1
ENSG00000105641.3	2.00613e-05	0.000494291	1.69858	0.398335	3.38202	1.06314	SLC5A5
ENSG00000168675.18	0.00150507	0.0223157	1.69803	0.535032	2.24095	0.979186	LDLRAD4
ENSG00000225684.3	0.317311	0.778979	1.69365	1.69365	0.153679	2.86846	FAM225B
ENSG00000248905.8	0.0307462	0.22895	1.69354	0.783924	2.7887	1.36572	FMN1
ENSG00000056487.15	0.0301213	0.225757	1.69229	0.780402	0.153	0.966626	PHF21B
ENSG00000204072.3	0.317311	0.778979	1.68875	1.68875	0.151229	2.85189	ARMCX7P
ENSG00000136514.2	0.317311	0.778979	1.68783	1.68783	0.150769	2.84878	RTP4
ENSG00000225813.1	0.000355204	0.00639298	1.68659	0.472261	3.14444	1.09688	AC009299.4
ENSG00000215481.8	0.00184852	0.0264094	1.68636	0.54162	2.10116	1.14351	BCRP3
ENSG00000276600.4	0.00329528	0.0426788	1.68262	0.572561	2.08543	0.978804	RAB7B
ENSG00000264058.1	0.317311	0.778979	1.68183	1.68183	0.147768	2.82855	RP5-1028K7.3
ENSG00000220793.5	0.319807	0.781496	1.68124	1.68993	1.77041	2.8461	RPL21P119
ENSG00000260342.2	0.10547	0.480574	1.68004	1.03777	2.26749	1.00072	RP11-1035H13.3
ENSG00000189350.12	0.0089449	0.0936673	1.67662	0.641363	1.06273	1.074	FAM179A
ENSG00000248431.1	0.227761	0.690753	1.67594	1.3895	1.2831	2.2234	AC005150.1
ENSG00000154783.10	0.00290159	0.0384999	1.67523	0.562541	2.15049	0.939912	FGD5
ENSG00000248846.2	0.0240323	0.194177	1.67209	0.740973	1.43021	1.10078	CTD-2016O11.1
ENSG00000259070.5	0.0010018	0.0157451	1.6718	0.508144	2.56062	1.00913	LINC00639
ENSG00000135114.12	0.0473682	0.300672	1.67089	0.842608	5.10377	1.40395	OASL
ENSG00000260458.3	0.0244015	0.195957	1.66638	0.740369	1.50024	1.00002	KCNJ18
ENSG00000224272.2	0.0127123	0.122152	1.66347	0.667596	1.74953	1.19397	AC114730.3
ENSG00000170160.17	2.62896e-05	0.000634184	1.66101	0.395156	2.93759	1.02375	CCDC144A
ENSG00000163083.5	7.82e-07	2.59164e-05	1.66073	0.336192	3.31999	0.937354	INHBB
ENSG00000088882.7	0.00016483	0.00321463	1.66047	0.440724	2.73247	0.980437	CPXM1
ENSG00000130294.14	0.00134827	0.0202516	1.65892	0.517524	2.09109	0.994129	KIF1A
ENSG00000144596.12	0.00017892	0.00346376	1.65635	0.44204	3.92112	1.04476	GRIP2
ENSG00000149781.12	4.54e-07	1.58126e-05	1.65337	0.327735	3.63048	0.933685	FERMT3
ENSG00000167850.3	5.47e-08	2.2436e-06	1.65221	0.303969	3.64995	0.914513	CD300C
ENSG00000089199.9	0.0150859	0.138187	1.64877	0.678421	1.52143	1.10625	CHGB
ENSG00000133048.12	0.010791	0.107851	1.64756	0.646254	1.7602	1.18325	CHI3L1
ENSG00000226145.7	0.00324591	0.0421876	1.64656	0.5594	2.07087	0.970106	KRT16P6
ENSG00000263013.1	0.289681	0.756554	1.64282	1.55156	1.63331	2.5045	RP11-876N24.5
ENSG00000267475.1	0.00201508	0.0283495	1.6399	0.531055	3.67722	1.08444	CTD-2538C1.2
ENSG00000186081.11	0.0586518	0.343763	1.63687	0.865705	0.880779	1.39274	KRT5
ENSG00000234338.1	5.48e-07	1.86309e-05	1.63592	0.326613	3.61933	0.963193	RP11-797H7.1
ENSG00000117020.16	0.00321723	0.041874	1.63447	0.554777	1.54108	0.937722	AKT3
ENSG00000184678.10	1.01e-17	0	1.63211	0.19037	5.00411	0.912084	HIST2H2BE
ENSG00000140675.12	0.0234685	0.191467	1.63168	0.720158	1.06177	1.03596	SLC5A2
ENSG00000228203.6	0.0161698	0.145757	1.63143	0.678331	0.853061	0.923068	RNF144A-AS1
ENSG00000004468.12	0.193683	0.643398	1.62931	1.25354	2.14871	1.93247	CD38
ENSG00000133106.14	0.105929	0.481806	1.62923	1.00771	2.44318	1.56178	EPSTI1
ENSG00000213648.10	0.0465884	0.297713	1.62809	0.818126	4.41857	1.32978	SULT1A4
ENSG00000183439.7	0.0146123	0.135397	1.62366	0.66493	2.67158	0.891873	TRIM61
ENSG00000134326.11	0.0119648	0.116549	1.62344	0.645969	3.32604	1.1567	CMPK2
ENSG00000147100.10	0.0435402	0.285263	1.62302	0.804077	2.00935	1.04522	SLC16A2
ENSG00000114378.16	4.89e-07	1.67515e-05	1.62168	0.322355	5.29188	0.945887	HYAL1
ENSG00000261915.6	0.378663	0.828486	1.62139	1.84173	1.91791	3.13761	RP11-542C16.2
ENSG00000185933.6	0.00988275	0.100796	1.61819	0.627229	1.96641	0.894634	CALHM1
ENSG00000095932.6	0.00835475	0.0888506	1.61539	0.612497	2.01733	1.11409	SMIM24
ENSG00000170006.11	0.000174914	0.00339333	1.61175	0.429486	2.88365	0.988881	TMEM154
ENSG00000255931.1	0.0203319	0.17332	1.60994	0.69389	1.53216	0.933568	RP11-286N22.10
ENSG00000128284.19	0.00942424	0.0973592	1.60913	0.619784	1.49599	0.953203	APOL3
ENSG00000130844.16	0.00716051	0.0786461	1.60895	0.598283	1.17076	0.995003	ZNF331
ENSG00000129009.12	0.00193709	0.027462	1.60718	0.518494	2.38014	0.951778	ISLR
ENSG00000230392.1	1.15444e-05	0.000296742	1.60514	0.365968	3.08239	0.927161	RP5-1139I1.1
ENSG00000108823.15	1.3125e-05	0.000334108	1.60424	0.368113	3.21642	0.882433	SGCA
ENSG00000154548.8	0.0195994	0.168494	1.59719	0.684333	0.579529	1.10798	SRSF12
ENSG00000253898.1	0.0198781	0.17008	1.59537	0.685107	2.00027	0.873617	LINC01419
ENSG00000178033.5	0.018705	0.162533	1.59325	0.677587	2.37475	1.15223	FAM26E
ENSG00000108556.7	0.0242292	0.194956	1.59312	0.706962	2.71446	1.17921	CHRNE
ENSG00000283064.1	0.000206218	0.00393029	1.59278	0.429174	2.89814	0.875634	RP1-221C16.8
ENSG00000147168.12	0.00259416	0.0350672	1.59036	0.527984	2.54959	0.9258	IL2RG
ENSG00000229835.2	1e-10	8.3e-09	1.58843	0.247509	4.05105	0.849154	KHSRPP1
ENSG00000198691.11	0.00376309	0.0474877	1.58579	0.54732	2.30606	0.964115	ABCA4
ENSG00000225886.3	0.0074587	0.0812434	1.58442	0.592167	2.28735	1.06413	RP11-288L9.4
ENSG00000248503.2	0.0174034	0.153778	1.58415	0.66615	2.38003	1.13235	RP5-1000K24.2
ENSG00000053108.16	0.000360181	0.00647624	1.58405	0.444003	2.57826	0.947111	FSTL4
ENSG00000272196.2	5.86e-17	0	1.5829	0.189162	5.87134	0.85905	HIST2H2AA4
ENSG00000135426.15	0.0245111	0.196494	1.58289	0.703813	0.488451	0.940084	TESPA1
ENSG00000259939.1	0.317311	0.778979	1.57948	1.57948	0.0965946	2.49477	RP11-77H9.5
ENSG00000259933.6	0.0078173	0.0841056	1.57616	0.592573	2.33277	0.969911	RP11-304L19.1
ENSG00000119630.13	0	9e-10	1.57587	0.232876	4.59734	0.863939	PGF
ENSG00000162733.16	0.000132385	0.0026578	1.57382	0.411782	2.15419	0.865337	DDR2
ENSG00000152439.12	0.000618466	0.0103465	1.57101	0.458905	2.45333	0.847921	ZNF773
ENSG00000213654.9	6.57e-07	2.2185e-05	1.57101	0.31587	4.18742	0.889205	GPSM3
ENSG00000231083.1	0.00390982	0.049019	1.56738	0.543221	2.36618	0.852065	AC011747.6
ENSG00000171502.14	0.00152384	0.0225578	1.56688	0.494268	2.00661	0.91075	COL24A1
ENSG00000230269.6	4.63043e-05	0.00104454	1.56681	0.384631	3.02103	0.825596	RP1-40E16.9
ENSG00000168356.11	0.0187016	0.162533	1.56587	0.665924	1.97619	1.11295	SCN11A
ENSG00000059804.15	3.16e-21	5.76e-19	1.56488	0.165467	5.16655	0.829295	SLC2A3
ENSG00000188277.9	0.0033469	0.043075	1.56352	0.532909	3.14765	1.00419	C15orf62
ENSG00000261121.1	0.018538	0.161431	1.56278	0.663687	1.76853	0.857908	RP11-496D24.2
ENSG00000268447.5	0.317311	0.778979	1.56075	1.56075	0.0872261	2.43593	SSX2B
ENSG00000101197.12	0.00086375	0.0137707	1.55879	0.467893	2.56598	0.850777	BIRC7
ENSG00000162645.12	0.00097432	0.0153739	1.55867	0.472633	3.86584	0.958738	GBP2
ENSG00000196218.12	3.71092e-05	0.000865725	1.55722	0.377528	3.52694	0.852924	RYR1
ENSG00000076706.15	5.6e-08	2.2925e-06	1.55607	0.286505	4.02851	0.86184	MCAM
ENSG00000253438.2	0.119913	0.511453	1.55511	0.999982	2.37414	1.47277	PCAT1
ENSG00000180176.14	0.0346577	0.248925	1.55376	0.735567	2.46603	1.16543	TH
ENSG00000250131.1	9.5702e-06	0.000250895	1.55293	0.350814	3.20159	0.844313	RP11-130F10.1
ENSG00000161905.12	0.0255324	0.202132	1.55121	0.694595	0.537188	0.941885	ALOX15
ENSG00000254417.1	0.0275681	0.212764	1.54977	0.703359	1.51179	1.05948	ANO1-AS2
ENSG00000197496.5	0.0284735	0.217025	1.54676	0.706057	0.237753	0.80234	SLC2A10
ENSG00000170074.19	0.0535287	0.323772	1.54398	0.799729	0.719523	1.18781	FAM153A
ENSG00000184985.16	2.83565e-05	0.000676957	1.5435	0.368705	3.32028	0.800725	SORCS2
ENSG00000134398.13	0.0667081	0.371991	1.54328	0.841652	2.1993	1.26616	ERN2
ENSG00000204287.13	1e-10	6.8e-09	1.53999	0.238849	4.17206	0.820382	HLA-DRA
ENSG00000180596.7	1.53e-07	5.7571e-06	1.53925	0.293235	4.08066	0.847088	HIST1H2BC
ENSG00000132274.15	7.99233e-05	0.00169699	1.53895	0.390139	3.34845	0.868256	TRIM22
ENSG00000187833.7	1.27e-08	5.8e-07	1.53891	0.270437	3.8296	0.803877	C2orf78
ENSG00000204422.7	0.344326	0.80186	1.53787	1.62626	1.70148	2.55149	XXbac-BPG32J3.20
ENSG00000105675.8	0.0580719	0.342047	1.53734	0.811197	1.54404	1.2265	ATP4A
ENSG00000275011.1	0.0212356	0.179036	1.53715	0.667231	1.71306	1.00086	RP11-599B13.9
ENSG00000159337.6	0.000400916	0.00712525	1.53688	0.434211	2.81513	0.868431	PLA2G4D
ENSG00000175352.10	0.0289297	0.219343	1.53344	0.70198	0.417781	0.821698	NRIP3
ENSG00000204099.11	0.00956081	0.098366	1.53265	0.591457	1.55223	0.904066	NEU4
ENSG00000204179.10	0.0098141	0.100331	1.53259	0.593494	1.9492	0.945631	PTPN20
ENSG00000242779.6	0.0233922	0.191286	1.53132	0.67549	1.20403	1.0038	ZNF702P
ENSG00000173917.10	7.5153e-06	0.000202278	1.53127	0.341913	3.19395	0.788716	HOXB2
ENSG00000188501.11	0.0019853	0.0280162	1.53123	0.495155	2.20379	0.799025	LCTL
ENSG00000228192.7	0.15213	0.576074	1.52703	1.06633	2.1811	1.53531	RP11-342M1.3
ENSG00000100368.13	0.0165276	0.148225	1.52551	0.636412	1.99401	0.946056	CSF2RB
ENSG00000187664.8	0.317311	0.778979	1.52146	1.52146	0.0675819	2.31483	HAPLN4
ENSG00000129244.8	0.0341736	0.246698	1.5157	0.715622	0.824637	0.936768	ATP1B2
ENSG00000117707.15	0.292316	0.7587	1.51427	1.43798	1.50131	2.14286	PROX1
ENSG00000250509.1	0.0007838	0.0125831	1.5138	0.450744	3.46409	0.899312	CTC-573N18.1
ENSG00000160963.13	0.000128774	0.00259662	1.51083	0.394597	3.93387	0.808971	COL26A1
ENSG00000148735.14	0.0115819	0.113563	1.51046	0.598289	2.24469	0.793088	PLEKHS1
ENSG00000278952.1	0.00419393	0.0516672	1.51025	0.52747	2.25777	0.842758	RP11-399J13.2
ENSG00000170476.15	0.0120437	0.117211	1.50877	0.600897	2.19262	0.921931	MZB1
ENSG00000175084.11	1.50026e-05	0.000376699	1.50709	0.348167	4.56681	0.837924	DES
ENSG00000196189.12	0.00284425	0.0379302	1.50618	0.504738	2.22851	0.765008	SEMA4A
ENSG00000172578.11	0.00908381	0.094638	1.50392	0.576463	2.51779	0.762224	KLHL6
ENSG00000196605.7	0.0125583	0.121241	1.50195	0.60173	2.30313	0.99334	ZNF846
ENSG00000168062.9	0.0074519	0.0812244	1.49901	0.560179	4.78364	0.95821	BATF2
ENSG00000179066.7	0.0256805	0.20313	1.49862	0.671721	1.76653	0.77209	CTD-2527I21.15
ENSG00000272094.1	0.0228744	0.188793	1.49817	0.658384	1.93028	0.793306	RP4-665J23.4
ENSG00000165105.9	0.00958381	0.0984557	1.49693	0.577854	2.91548	0.818422	RASEF
ENSG00000205413.7	0.0230173	0.189633	1.49575	0.658008	6.60352	1.03441	SAMD9
ENSG00000158104.11	1.4825e-06	4.58421e-05	1.49271	0.310104	3.36958	0.805972	HPD
ENSG00000152377.13	0.0176833	0.155562	1.49165	0.628808	1.28839	1.00086	SPOCK1
ENSG00000170959.14	0.00624384	0.0706408	1.4916	0.545437	2.63728	0.939961	DCDC1
ENSG00000178078.11	4.0947e-06	0.000115743	1.49158	0.323798	3.4431	0.795519	STAP2
ENSG00000154898.15	0.00200218	0.0281895	1.49147	0.482691	2.75305	0.896824	CCDC144CP
ENSG00000060566.13	0.0319323	0.235275	1.48953	0.694338	1.36099	0.757229	CREB3L3
ENSG00000106541.11	0.115126	0.503098	1.48483	0.942411	1.75552	1.327	AGR2
ENSG00000111331.12	0.0450974	0.291855	1.48129	0.739262	5.76581	1.09575	OAS3
ENSG00000169403.11	1.4e-20	2.48e-18	1.48123	0.159266	5.80428	0.747851	PTAFR
ENSG00000138435.15	0.00520307	0.061117	1.48106	0.53005	2.34768	0.82974	CHRNA1
ENSG00000162878.12	0.0325542	0.238653	1.48008	0.692424	1.88235	1.04985	PKDCC
ENSG00000235770.5	0.0177217	0.155826	1.47706	0.62287	1.83642	0.81714	LINC00607
ENSG00000189058.8	0.00050509	0.0086755	1.47647	0.424511	2.99682	0.846791	APOD
ENSG00000225526.4	0.0684989	0.378314	1.47627	0.810375	1.65193	1.16426	MKRN2OS
ENSG00000132718.8	0.00465628	0.0559081	1.47582	0.521509	2.36428	0.799082	SYT11
ENSG00000042062.11	0.052539	0.320097	1.47536	0.761009	1.82985	0.733682	FAM65C
ENSG00000160716.5	0.0170589	0.151377	1.47219	0.617158	1.33945	0.803362	CHRNB2
ENSG00000101670.11	1.64374e-05	0.000408829	1.4717	0.341582	3.50333	0.770536	LIPG
ENSG00000128268.11	0.0427037	0.282292	1.4706	0.725648	0.233338	0.745258	MGAT3
ENSG00000122507.20	0	1.9e-09	1.47001	0.221139	4.32932	0.738708	BBS9
ENSG00000185507.19	0.00109371	0.0169102	1.46786	0.44954	6.28983	0.852924	IRF7
ENSG00000214725.8	0.0222478	0.185449	1.46696	0.641682	1.84098	0.74844	CDIPT-AS1
ENSG00000273294.1	0.176249	0.618839	1.46657	1.08442	3.60029	0.78689	C1QTNF3-AMACR
ENSG00000234537.1	0.0240204	0.194177	1.4665	0.649814	1.67774	0.884649	RP11-100G15.7
ENSG00000187240.13	0.00180948	0.0259725	1.46494	0.469555	2.6029	0.805581	DYNC2H1
ENSG00000253305.2	0.04475	0.290709	1.4637	0.729301	1.67664	0.928435	PCDHGB6
ENSG00000163762.6	0.0118931	0.116072	1.46124	0.580939	1.72278	0.740331	TM4SF18
ENSG00000100346.17	1.16924e-05	0.000300128	1.46111	0.333339	3.15797	0.771707	CACNA1I
ENSG00000146592.16	4.63e-07	1.60238e-05	1.45861	0.289335	3.65858	0.736051	CREB5
ENSG00000138115.13	0.0234547	0.191467	1.45582	0.642479	2.41893	0.902926	CYP2C8
ENSG00000108932.11	5.9191e-06	0.000163797	1.4555	0.321355	6.61568	0.775006	SLC16A6
ENSG00000149131.15	0.000111309	0.00227683	1.45418	0.376291	4.25873	0.799281	SERPING1
ENSG00000187372.11	0.00125087	0.0189118	1.45377	0.450499	2.73311	0.837189	PCDHB13
ENSG00000072163.19	7.7e-09	3.63e-07	1.45351	0.251722	4.70912	0.746474	LIMS2
ENSG00000087116.14	0.00106388	0.0165339	1.45253	0.443782	3.91872	0.834572	ADAMTS2
ENSG00000261594.3	0.35978	0.815378	1.45128	1.58474	1.53729	2.37634	TPBGL
ENSG00000255318.1	0.148992	0.571079	1.45052	1.00514	1.96323	1.37488	RP11-655M14.13
ENSG00000168961.16	0.0239502	0.193991	1.44969	0.642044	4.09963	0.975346	LGALS9
ENSG00000152463.14	0.0126504	0.121812	1.44794	0.580696	2.72175	0.923653	OLAH
ENSG00000179583.18	0.0115597	0.113545	1.44617	0.57267	1.37137	0.743299	CIITA
ENSG00000180155.18	0.00454727	0.0548829	1.44356	0.508748	2.13089	0.867167	LYNX1
ENSG00000255087.2	0.0843307	0.426759	1.44339	0.83622	1.05591	1.05803	RP11-168K9.2
ENSG00000243566.6	4.89739e-05	0.00109405	1.44313	0.355409	3.4644	0.75689	UPK3B
ENSG00000146205.13	0.000106378	0.00219545	1.44078	0.37176	3.22379	0.718411	ANO7
ENSG00000261996.1	0.104808	0.479667	1.44044	0.888075	1.79629	1.2174	CTC-281F24.1
ENSG00000281131.1	0.0776619	0.406969	1.43965	0.815936	2.14035	1.1347	SCHLAP1
ENSG00000176928.5	0.0135295	0.127747	1.43956	0.58293	1.99745	0.721036	GCNT4
ENSG00000133083.14	0.000217643	0.0040972	1.43953	0.389313	5.89679	0.79179	DCLK1
ENSG00000156218.12	0.00442953	0.0538143	1.43873	0.505555	2.31634	0.717042	ADAMTSL3
ENSG00000175766.11	0.0270855	0.210095	1.43747	0.650354	1.52863	0.784862	EIF4E1B
ENSG00000161040.16	1.27e-08	5.8e-07	1.43627	0.252408	4.5142	0.709289	FBXL13
ENSG00000168824.14	0.258005	0.728072	1.43578	1.26934	3.96478	0.812722	NSG1
ENSG00000187608.8	0.0513066	0.316459	1.43407	0.735835	7.84358	1.04649	ISG15
ENSG00000237513.1	0.00217937	0.0301998	1.43363	0.467797	2.93122	0.830983	RP11-325F22.2
ENSG00000114450.9	0.0455377	0.293448	1.4304	0.715322	1.45353	0.844912	GNB4
ENSG00000112319.17	0.0166325	0.149021	1.43004	0.597162	2.04828	0.859861	EYA4
ENSG00000115935.17	0.140008	0.553605	1.42696	0.966934	0.987161	1.30205	WIPF1
ENSG00000172901.19	0.0125918	0.121501	1.4248	0.571035	4.39039	0.894068	LVRN
ENSG00000118407.14	0.00015383	0.00303543	1.4182	0.37471	3.67134	0.764038	FILIP1
ENSG00000111186.12	0.0249299	0.198728	1.4135	0.630329	1.62791	0.930874	WNT5B
ENSG00000092929.11	7.6e-18	0	1.41269	0.164161	5.2795	0.673054	UNC13D
ENSG00000248092.7	0.000178155	0.00345258	1.41213	0.376754	2.61009	0.682686	NNT-AS1
ENSG00000089250.18	0.023255	0.190774	1.41197	0.622225	1.09155	0.746194	NOS1
ENSG00000168918.13	8.67987e-05	0.00183452	1.41137	0.359601	3.27781	0.675705	INPP5D
ENSG00000067840.12	0.0581108	0.342058	1.41135	0.74483	0.141916	0.874095	PDZD4
ENSG00000104549.11	1.61e-08	7.23e-07	1.41047	0.249645	3.74947	0.68918	SQLE
ENSG00000230445.4	0.000688775	0.0113038	1.41021	0.415499	2.75606	0.775591	LRRC37A6P
ENSG00000240225.10	0.0180594	0.158288	1.40907	0.595954	1.38022	0.710928	ZNF542P
ENSG00000254605.1	4.79e-07	1.65266e-05	1.40807	0.27968	4.02261	0.686948	RP11-626H12.2
ENSG00000163216.6	0.0148761	0.137205	1.40675	0.57763	5.5758	0.882085	SPRR2D
ENSG00000161835.10	0.028285	0.216166	1.40569	0.640901	2.2127	0.743506	GRASP
ENSG00000273398.6	0.44667	0.866738	1.40311	1.84382	1.8171	2.9227	RP11-474G23.1
ENSG00000124635.8	1.62964e-05	0.000405869	1.40285	0.325457	3.69949	0.726608	HIST1H2BJ
ENSG00000280130.1	0.000308465	0.00562315	1.40278	0.388787	3.2654	0.709278	AC073333.1
ENSG00000214553.9	0.0225803	0.187295	1.39877	0.613373	2.18517	0.903006	LRRC37A11P
ENSG00000258927.1	6.0542e-05	0.00133627	1.39809	0.34859	3.21074	0.657993	RP11-1070N10.5
ENSG00000278677.1	0.049922	0.311252	1.39685	0.712446	1.68557	0.82723	HIST1H2AM
ENSG00000270038.1	0.00120425	0.0183121	1.39613	0.431188	2.70634	0.762706	RP11-1070N10.7
ENSG00000243444.7	0.089421	0.439822	1.39466	0.821135	1.42127	1.09787	PALM2
ENSG00000161270.19	8.5267e-05	0.00180422	1.39454	0.354927	2.92351	0.649812	NPHS1
ENSG00000155918.7	4.5e-09	2.17e-07	1.39246	0.237437	4.30851	0.664425	RAET1L
ENSG00000211445.11	0.0011249	0.0173634	1.39175	0.427277	3.13589	0.697333	GPX3
ENSG00000135144.7	0.000470621	0.00815183	1.39093	0.397755	2.49834	0.686788	DTX1
ENSG00000173930.8	0.00862956	0.0910391	1.39083	0.529561	2.38176	0.688425	SLCO4C1
ENSG00000257900.2	0.000183955	0.00355377	1.39064	0.371821	3.28107	0.705237	RP11-454K7.1
ENSG00000163072.15	0.0023753	0.0324032	1.38936	0.457209	3.20499	0.782803	NOSTRIN
ENSG00000135899.16	0.0168952	0.150575	1.38722	0.580673	5.02788	0.866244	SP110
ENSG00000070985.13	0.0113432	0.112154	1.38625	0.547504	2.23482	0.745391	TRPM5
ENSG00000234289.5	2.33e-08	1.0159e-06	1.38518	0.247982	4.09215	0.648569	H2BFS
ENSG00000157601.13	0.0242028	0.194956	1.3828	0.613515	3.84549	0.888312	MX1
ENSG00000105246.5	0.00163227	0.0237808	1.38217	0.438774	2.53573	0.661641	EBI3
ENSG00000160678.11	3.48048e-05	0.000816097	1.38023	0.333429	3.23183	0.646195	S100A1
ENSG00000163395.16	0.00815416	0.0871701	1.37958	0.52146	2.12659	0.768563	IGFN1
ENSG00000166869.2	0.00309365	0.0406097	1.37885	0.4661	2.5919	0.65854	CHP2
ENSG00000186517.13	1.72e-06	5.27447e-05	1.3778	0.288013	3.59824	0.649963	ARHGAP30
ENSG00000234477.1	0.0601623	0.350551	1.37447	0.731254	1.53479	0.824355	AC004231.2
ENSG00000049089.13	7.9184e-06	0.000211195	1.37442	0.307658	3.33893	0.633374	COL9A2
ENSG00000105255.10	0	1e-10	1.37231	0.192272	4.61231	0.641132	FSD1
ENSG00000105383.14	2e-10	1.11e-08	1.37175	0.215417	4.84666	0.658167	CD33
ENSG00000134827.7	3.12547e-05	0.000737547	1.3711	0.329265	3.19392	0.628806	TCN1
ENSG00000137960.5	0.0405088	0.27289	1.37073	0.669131	1.15508	0.75389	GIPC2
ENSG00000250564.1	0.00560718	0.0649531	1.37002	0.494607	2.28735	0.643981	RP11-215P8.4
ENSG00000225300.1	0.0228885	0.188825	1.36883	0.601608	2.28821	0.865858	RP11-1086F11.1
ENSG00000146192.14	0.0227648	0.1883	1.36838	0.600861	1.88843	0.626635	FGD2
ENSG00000156103.15	0.102413	0.47448	1.36821	0.837715	0.0448179	0.726469	MMP16
ENSG00000114948.12	0.134156	0.541266	1.36798	0.913261	1.36308	1.17982	ADAM23
ENSG00000178187.7	0.297972	0.764636	1.36681	1.31324	1.05526	1.77245	ZNF454
ENSG00000221923.8	0.0526997	0.32082	1.36641	0.705288	1.29807	0.678929	ZNF880
ENSG00000115844.10	1.95978e-05	0.000484166	1.36307	0.319264	4.31619	0.687276	DLX2
ENSG00000279208.1	0.0627749	0.358408	1.36283	0.732394	2.82546	0.976698	bP-21264C1.1
ENSG00000169548.3	3.1948e-06	9.24325e-05	1.3614	0.292279	3.76728	0.674755	ZNF280A
ENSG00000131094.3	0.00904374	0.0943272	1.36079	0.521296	3.72895	0.798415	C1QL1
ENSG00000221874.4	0.386085	0.831936	1.35688	1.5655	1.39879	2.24758	ZNF816-ZNF321P
ENSG00000275223.1	0.115328	0.503697	1.35665	0.861535	1.99675	1.10833	RP1-63M2.7
ENSG00000188385.11	0.00229124	0.0314661	1.35423	0.444064	2.58414	0.646626	JAKMIP3
ENSG00000278828.1	5.39e-08	2.2175e-06	1.35392	0.248977	4.03741	0.613738	HIST1H3H
ENSG00000188883.4	0.00352559	0.0448733	1.35275	0.463628	2.55559	0.65118	KLRG2
ENSG00000154016.13	0.0279554	0.214228	1.35272	0.615458	1.37447	0.705217	GRAP
ENSG00000278500.1	0.453875	0.869591	1.351	1.80381	1.78335	2.77755	AC009336.19
ENSG00000162998.4	0.149223	0.571288	1.35023	0.936179	1.82308	1.192	FRZB
ENSG00000237575.4	0.0326758	0.239217	1.34918	0.631624	1.49043	0.658859	PYY2
ENSG00000174332.5	0.000679844	0.0111971	1.34871	0.396962	2.94144	0.678862	GLIS1
ENSG00000111199.10	2.9121e-06	8.55977e-05	1.34754	0.288125	3.93772	0.66063	TRPV4
ENSG00000248429.5	0.0283957	0.216612	1.34748	0.61479	2.73081	0.67746	RP11-597D13.9
ENSG00000145287.10	0.00227093	0.0312338	1.34673	0.441217	2.68116	0.634717	PLAC8
ENSG00000182218.9	0.00758118	0.0821957	1.34667	0.504336	2.29574	0.655668	HHIPL1
ENSG00000282682.1	0.219618	0.681178	1.34661	1.09699	1.62534	1.08627	C11orf71
ENSG00000180336.17	0.00435554	0.0532311	1.34571	0.47198	2.45448	0.648776	MEIOC
ENSG00000117983.17	0.0972754	0.460381	1.34111	0.80877	0.206893	0.620804	MUC5B
ENSG00000213030.5	0.112789	0.498369	1.33926	0.84454	1.88256	0.625937	CGB8
ENSG00000070190.12	0.000370733	0.00665297	1.33457	0.37487	3.90764	0.687378	DAPP1
ENSG00000203814.6	0.000205932	0.00393006	1.32859	0.357953	2.80897	0.672901	HIST2H2BF
ENSG00000236107.7	0.0288683	0.219132	1.3284	0.607887	1.58184	0.705527	AC010127.3
ENSG00000243284.1	0.107664	0.485148	1.3282	0.825592	1.27654	0.741759	VSIG8
ENSG00000278704.1	0.0345104	0.248157	1.32616	0.627305	1.97329	0.848572	BX004987.1
ENSG00000129221.15	0.00406177	0.0504437	1.32608	0.461514	2.15566	0.707297	AIPL1
ENSG00000168427.8	0.00140712	0.0209646	1.32533	0.415048	2.81422	0.61754	KLHL30
ENSG00000197903.7	4e-10	2.46e-08	1.32049	0.211757	5.8735	0.611128	HIST1H2BK
ENSG00000232713.2	0.356785	0.813754	1.31843	1.43073	1.39202	1.94409	AC010733.5
ENSG00000182179.11	0.0191101	0.165119	1.31553	0.561381	2.95956	0.786969	UBA7
ENSG00000280604.1	0.0149762	0.137657	1.31491	0.540459	2.16287	0.687683	PCBP3-OT1
ENSG00000273143.1	0.00192048	0.0272685	1.31449	0.423719	3.19913	0.624271	RP11-525A16.4
ENSG00000243056.1	0.0083792	0.0889566	1.31317	0.498093	3.05557	0.596474	EIF4EBP3
ENSG00000196917.5	0.0377808	0.262953	1.3126	0.631899	2.07411	0.840501	HCAR1
ENSG00000167653.4	0.0268836	0.209233	1.31253	0.593045	1.91105	0.637583	PSCA
ENSG00000141527.16	0.00826969	0.0880985	1.31037	0.496192	2.4972	0.610421	CARD14
ENSG00000154252.11	0.0327296	0.239367	1.30998	0.613464	1.93266	0.592604	GAL3ST2
ENSG00000204710.2	7.7683e-06	0.000208399	1.30957	0.292871	4.227	0.628836	SPDYC
ENSG00000275367.1	2.25268e-05	0.000552086	1.30921	0.308902	3.56627	0.60484	RP11-266K4.14
ENSG00000138587.5	0.073433	0.395029	1.30909	0.731283	0.786838	0.622678	MNS1
ENSG00000224713.4	0.047631	0.301324	1.30899	0.66089	1.16722	0.69995	AC025165.8
ENSG00000267697.1	0.520142	0.89809	1.30844	2.03449	1.90924	3.3301	LUZP6
ENSG00000236529.1	0.0468457	0.298536	1.30519	0.656638	1.63974	0.598719	RP13-254B10.1
ENSG00000118523.5	4.05e-08	1.7004e-06	1.30495	0.237754	5.66951	0.605312	CTGF
ENSG00000166086.12	0.0102809	0.104109	1.30336	0.507889	1.79134	0.688332	JAM3
ENSG00000186714.12	0.00306388	0.0402763	1.30204	0.439693	2.52039	0.587723	CCDC73
ENSG00000184659.5	0.0833089	0.423624	1.29902	0.750096	1.54297	0.724976	FOXD4L4
ENSG00000177098.8	0.0692843	0.381167	1.29896	0.715064	2.45615	0.903307	SCN4B
ENSG00000107201.9	0.0142992	0.133234	1.29693	0.529433	6.9012	0.747542	DDX58
ENSG00000267699.2	0.148148	0.569635	1.29602	0.896217	2.20622	1.09536	RP11-729L2.2
ENSG00000115919.14	0.0216204	0.181533	1.29564	0.564063	1.30589	0.560969	KYNU
ENSG00000011028.13	6.04e-07	2.04777e-05	1.29469	0.259467	5.92926	0.603619	MRC2
ENSG00000213658.10	9.87e-07	3.1925e-05	1.29394	0.264386	3.99828	0.572319	LAT
ENSG00000225963.7	0.0484759	0.30481	1.29318	0.655378	2.09513	0.843781	AC009950.2
ENSG00000196126.10	8.87e-07	2.91352e-05	1.29222	0.262902	3.92948	0.575133	HLA-DRB1
ENSG00000212724.3	0.000256522	0.00475524	1.28923	0.352668	5.64114	0.636958	KRTAP2-3
ENSG00000272696.1	0.0651095	0.366484	1.2891	0.698886	1.49483	0.746841	RP11-339B21.13
ENSG00000103196.11	4e-10	2.31e-08	1.28821	0.206222	4.55727	0.581515	CRISPLD2
ENSG00000167614.13	0.0444655	0.289575	1.287	0.6404	1.48683	0.582634	TTYH1
ENSG00000164220.6	0.0628676	0.358493	1.2849	0.690762	1.45298	0.690493	F2RL2
ENSG00000136490.8	1.95e-08	8.6e-07	1.28412	0.228623	4.27336	0.5845	LIMD2
ENSG00000168280.16	2e-10	1.41e-08	1.284	0.202881	4.92713	0.576992	KIF5C
ENSG00000182798.10	0.00401708	0.0500234	1.28347	0.446141	3.71667	0.68179	MAGEB17
ENSG00000160013.8	0.00361964	0.0458804	1.28239	0.440755	2.2734	0.598579	PTGIR
ENSG00000105519.14	3.33588e-05	0.000784188	1.28083	0.308691	3.39429	0.560547	CAPS
ENSG00000124749.16	0.131118	0.534247	1.28027	0.848025	1.71818	1.0258	COL21A1
ENSG00000164418.19	0.0230818	0.18991	1.27867	0.562777	4.2342	0.756147	GRIK2
ENSG00000099840.13	4.3e-07	1.49948e-05	1.27465	0.252139	4.13786	0.583963	IZUMO4
ENSG00000225057.2	0.00255646	0.0346183	1.27403	0.422343	2.66272	0.601805	AC096574.4
ENSG00000260103.2	0.0139827	0.131212	1.27299	0.517959	3.20058	0.719023	RP11-10O17.1
ENSG00000090339.8	0	1.9e-09	1.26966	0.190927	4.60623	0.561646	ICAM1
ENSG00000124225.15	9.63e-07	3.13438e-05	1.26707	0.258632	4.78657	0.564511	PMEPA1
ENSG00000137877.9	1e-10	3.2e-09	1.266	0.192761	4.55842	0.537957	SPTBN5
ENSG00000136059.14	0.00754767	0.0819703	1.26372	0.473008	2.67032	0.629208	VILL
ENSG00000135960.9	0.0044352	0.0538476	1.26338	0.444004	3.48541	0.66347	EDAR
ENSG00000261606.5	0.181138	0.624694	1.26143	0.943295	1.36667	0.793589	RP11-414J4.2
ENSG00000107807.12	0.0512237	0.316296	1.26108	0.646842	0.805221	0.557981	TLX1
ENSG00000274104.1	0.00608062	0.0693048	1.26094	0.459626	2.67753	0.539056	CTD-2553L13.10
ENSG00000123338.12	0.0204322	0.173853	1.26041	0.543675	2.06195	0.551321	NCKAP1L
ENSG00000203952.9	0.0542745	0.327103	1.25802	0.653642	1.99196	0.561809	CCDC160
ENSG00000117245.12	7.83028e-05	0.00166642	1.25779	0.318466	3.78691	0.549582	KIF17
ENSG00000173762.7	0.0538738	0.325433	1.25734	0.6522	1.87132	0.630811	CD7
ENSG00000005108.15	0.101877	0.473301	1.25631	0.768001	0.400648	0.919325	THSD7A
ENSG00000131126.18	0.00862969	0.0910391	1.25532	0.477965	2.78602	0.677578	TEX101
ENSG00000205978.5	0.0112494	0.111466	1.25498	0.495089	2.1103	0.672459	NYNRIN
ENSG00000259341.1	0.0902833	0.442179	1.25297	0.739691	1.45479	0.715498	RP11-20G13.1
ENSG00000280234.1	0.0662406	0.370702	1.25185	0.681541	1.97203	0.750233	RP11-145P16.2
ENSG00000259536.5	0.157277	0.58629	1.25076	0.884371	2.15975	0.81522	RP11-111A22.1
ENSG00000274290.2	0.00578721	0.0666198	1.24872	0.452499	2.42754	0.57548	HIST1H2BE
ENSG00000204252.13	0.0294979	0.222566	1.2467	0.572728	1.44886	0.524302	HLA-DOA
ENSG00000281593.1	0.569605	0.918959	1.24658	2.19225	1.89918	3.72195	GS1-114I9.3
ENSG00000260989.1	0.382435	0.829673	1.24586	1.42642	1.35551	1.87385	LA16c-395F10.2
ENSG00000167552.13	0.00116136	0.0177332	1.24542	0.383418	5.82657	0.615031	TUBA1A
ENSG00000105642.15	0.00277372	0.0371626	1.24429	0.415904	2.48515	0.525325	KCNN1
ENSG00000276462.1	0.217696	0.678138	1.24234	1.00784	0.717444	1.19163	BX255923.3
ENSG00000238133.6	0.167552	0.605398	1.23667	0.896065	0.465872	1.04507	MLK7-AS1
ENSG00000029534.19	0.00610403	0.0695286	1.23469	0.450265	2.69668	0.56696	ANK1
ENSG00000187867.8	0.0104061	0.105041	1.23345	0.481433	3.13928	0.66165	PALM3
ENSG00000144668.11	0.0293476	0.221853	1.23339	0.566091	1.69478	0.544633	ITGA9
ENSG00000104490.17	0.0126219	0.121728	1.233	0.494335	2.00267	0.54114	NCALD
ENSG00000253981.5	0.000131583	0.00264457	1.23221	0.322275	3.41253	0.513983	ALG1L13P
ENSG00000224864.4	0.384189	0.830472	1.23135	1.41501	2.0245	1.84023	CTC-260E6.2
ENSG00000124391.4	0.0380113	0.263761	1.23119	0.593421	2.01176	0.524016	IL17C
ENSG00000167244.18	0.000256726	0.00475524	1.23091	0.336732	5.78618	0.580639	IGF2
ENSG00000186510.11	0.0606927	0.352082	1.23058	0.656056	2.93128	0.717069	CLCNKA
ENSG00000196787.3	6.76082e-05	0.00147796	1.22925	0.308504	4.20959	0.567135	HIST1H2AG
ENSG00000204531.16	0.00317483	0.0414686	1.22924	0.416653	2.67812	0.503765	POU5F1
ENSG00000100365.14	0.000888525	0.0141534	1.22736	0.369284	3.05264	0.526114	NCF4
ENSG00000186204.14	0.000408054	0.00723118	1.22371	0.346188	3.08671	0.544543	CYP4F12
ENSG00000144230.16	0.0381684	0.264453	1.22258	0.589752	1.89597	0.501487	GPR17
ENSG00000111245.14	0.02834	0.216326	1.21974	0.556311	1.91202	0.519699	MYL2
ENSG00000183779.6	1.32e-07	5.0187e-06	1.21953	0.231132	4.53181	0.531363	ZNF703
ENSG00000239945.1	0.152854	0.577512	1.21934	0.852969	2.68647	0.897588	RP11-34P13.8
ENSG00000243649.8	0.001006	0.0157793	1.2177	0.370251	3.19993	0.576739	CFB
ENSG00000174171.5	0.0207855	0.175965	1.2157	0.525853	1.76005	0.519228	RP11-23P13.6
ENSG00000224810.1	0.000620692	0.0103617	1.21382	0.354669	3.13423	0.502156	RP11-538D16.2
ENSG00000080573.6	0.0152663	0.139424	1.21344	0.50018	2.0404	0.509903	COL5A3
ENSG00000267149.2	0.154463	0.579952	1.21271	0.851655	2.2553	0.511598	CTC-550B14.6
ENSG00000259207.7	0.0883279	0.437015	1.21137	0.710781	1.4329	0.657424	ITGB3
ENSG00000187801.14	0.0475082	0.301299	1.21122	0.611191	1.81257	0.524966	ZFP69B
ENSG00000160951.3	0.0849553	0.427948	1.21116	0.703086	1.70103	0.818522	PTGER1
ENSG00000123843.12	0.267874	0.737716	1.20884	1.09104	0.973296	1.28068	C4BPB
ENSG00000276180.1	2.09e-08	9.2e-07	1.20865	0.21567	5.70656	0.517957	HIST1H4I
ENSG00000152580.8	0.172236	0.611966	1.20859	0.885375	1.95969	1.00949	IGSF10
ENSG00000196872.11	0.00293788	0.038904	1.20835	0.406281	2.87598	0.51037	KIAA1211L
ENSG00000110427.14	0.00437782	0.0533811	1.20534	0.422991	2.50105	0.49072	KIAA1549L
ENSG00000198944.5	0.209219	0.66688	1.20477	0.959426	1.94868	1.09749	SOWAHA
ENSG00000184058.12	0.00116857	0.0178284	1.20236	0.370364	3.38619	0.560189	TBX1
ENSG00000111859.16	0.0750832	0.400042	1.2023	0.675465	1.18483	0.754779	NEDD9
ENSG00000213949.8	0.0277401	0.21334	1.19942	0.544958	2.47459	0.488594	ITGA1
ENSG00000261150.2	7.0072e-06	0.000190196	1.19879	0.266784	6.5735	0.526478	EPPK1
ENSG00000081248.10	0.0428304	0.282724	1.19864	0.591816	1.96725	0.57869	CACNA1S
ENSG00000129990.14	0.00589106	0.067562	1.19845	0.435201	2.75908	0.555107	SYT5
ENSG00000151572.16	0.0257565	0.203208	1.19816	0.537324	1.88926	0.671007	ANO4
ENSG00000183018.8	0.0017086	0.0247617	1.19721	0.381678	3.08274	0.574888	SPNS2
ENSG00000155974.11	0.065926	0.369868	1.19714	0.650998	1.55136	0.592683	GRIP1
ENSG00000068079.7	0.00411226	0.0508992	1.19636	0.416935	5.20573	0.592984	IFI35
ENSG00000196859.7	0.0911521	0.444074	1.19624	0.708108	2.09568	0.798545	KRT39
ENSG00000271646.1	0.00259722	0.0350672	1.19551	0.396946	2.83774	0.521043	RP11-326I11.3
ENSG00000198734.10	0.0405116	0.27289	1.19428	0.583003	2.52417	0.702029	F5
ENSG00000154874.14	0.0529434	0.321255	1.1913	0.615535	1.25204	0.481231	CCDC144B
ENSG00000197182.13	0.00224566	0.0309277	1.19065	0.389653	2.61272	0.531919	MIRLET7BHG
ENSG00000240694.8	0.019826	0.169713	1.19003	0.510823	1.7254	0.595586	PNMA2
ENSG00000231560.1	0.0416405	0.27811	1.1888	0.583575	3.15554	0.69812	AC091814.3
ENSG00000258474.1	0.46056	0.87292	1.18854	1.61065	1.4412	2.20034	RP11-187E13.1
ENSG00000115596.3	0.0136486	0.128535	1.18822	0.481765	2.94742	0.625352	WNT6
ENSG00000157782.9	0.000151438	0.00299785	1.18793	0.313547	3.86115	0.496388	CABP1
ENSG00000172201.11	0.0161574	0.145756	1.18492	0.49262	3.3296	0.629795	ID4
ENSG00000110900.14	0.23497	0.701508	1.18441	0.997273	1.06909	1.13065	TSPAN11
ENSG00000203811.1	7.58526e-05	0.00162086	1.18281	0.298905	3.58613	0.468292	HIST2H3C
ENSG00000126218.11	0.0586604	0.343763	1.17941	0.623785	4.4739	0.723074	F10
ENSG00000112276.13	0.000109521	0.00224773	1.17912	0.304804	3.30494	0.469765	BVES
ENSG00000259094.1	0.084283	0.426759	1.17834	0.68256	1.96465	0.765126	RP11-77A13.1
ENSG00000008056.12	0.00951078	0.0979239	1.1771	0.453933	2.82883	0.599228	SYN1
ENSG00000249228.1	0.0154837	0.140782	1.17684	0.486123	2.5703	0.592335	RP11-769N22.1
ENSG00000242150.2	0.218903	0.680221	1.17573	0.956309	2.0752	1.07047	RP11-134G8.6
ENSG00000214029.4	0.0418872	0.278996	1.1746	0.5773	1.99288	0.598051	ZNF891
ENSG00000082497.11	0.168411	0.605622	1.17434	0.852621	1.16329	0.944333	SERTAD4
ENSG00000183960.8	0.00106854	0.0165768	1.17364	0.35871	3.14969	0.485641	KCNH8
ENSG00000111879.18	0.00782747	0.0841659	1.17363	0.441308	3.12728	0.473296	FAM184A
ENSG00000226007.2	0.109819	0.490775	1.17275	0.733425	2.77188	0.609643	RP11-211N8.2
ENSG00000144218.18	0.108006	0.485738	1.1723	0.729394	0.92266	0.476724	AFF3
ENSG00000167617.2	0.0819037	0.420001	1.17186	0.673583	1.81119	0.760229	CDC42EP5
ENSG00000231976.8	0.110642	0.493297	1.17	0.733398	1.40322	0.651235	LINC00202-2
ENSG00000090376.9	0.0956496	0.456689	1.16743	0.700603	0.721595	0.461459	IRAK3
ENSG00000233085.5	0.0434452	0.284945	1.16685	0.577817	2.16235	0.470035	XXyac-YX65C7_A.3
ENSG00000163376.11	0.0199264	0.170335	1.16572	0.500795	1.89616	0.519338	KBTBD8
ENSG00000171236.9	0.0216421	0.18161	1.16567	0.507567	4.63975	0.624681	LRG1
ENSG00000089472.16	0.00870478	0.0917261	1.16413	0.443744	3.47023	0.56586	HEPH
ENSG00000149403.11	0.0539097	0.325489	1.16193	0.602797	1.94506	0.692269	GRIK4
ENSG00000161955.16	0.00594379	0.0679976	1.16123	0.422133	3.2397	0.464455	TNFSF13
ENSG00000181790.10	0.000436979	0.00763366	1.16115	0.330182	4.56908	0.467965	ADGRB1
ENSG00000122367.19	0.0278809	0.213835	1.16072	0.527848	1.93727	0.513699	LDB3
ENSG00000180720.7	0.000352515	0.00635852	1.16022	0.324693	3.60912	0.51899	CHRM4
ENSG00000163817.15	0.179683	0.623058	1.16004	0.864585	3.04137	0.946904	SLC6A20
ENSG00000075340.22	0.0919015	0.447016	1.15868	0.687462	1.91461	0.577827	ADD2
ENSG00000204175.5	0.000410908	0.00727477	1.15854	0.327921	3.3891	0.478041	GPRIN2
ENSG00000182329.11	0.00411057	0.0508992	1.15679	0.403127	2.56139	0.540689	KIAA2012
ENSG00000228566.1	0.0529314	0.321255	1.15652	0.597537	1.86385	0.526031	RP11-170M17.1
ENSG00000269001.2	0.123938	0.519229	1.15513	0.750838	0.39764	0.744941	CTD-2245F17.3
ENSG00000146700.8	1.39551e-05	0.000352802	1.14949	0.264581	4.151	0.447655	SSC4D
ENSG00000136167.13	0.00887485	0.0930699	1.14948	0.439265	2.2568	0.441959	LCP1
ENSG00000234380.1	4.212e-06	0.000118514	1.14907	0.249762	4.03379	0.440607	LINC01426
ENSG00000272599.2	0.00332835	0.0429863	1.14809	0.391083	2.95681	0.45197	RP11-152N13.16
ENSG00000214402.6	0.0209541	0.177148	1.14799	0.497222	2.21937	0.590613	LCNL1
ENSG00000125730.16	0.0509401	0.315806	1.14757	0.587898	3.63224	0.669386	C3
ENSG00000159307.18	0.0498674	0.311017	1.14747	0.585115	2.77979	0.667134	SCUBE1
ENSG00000280025.1	0.00162128	0.0237145	1.14468	0.363153	3.06487	0.489335	CTA-992D9.8
ENSG00000270276.2	0.0626326	0.358039	1.14366	0.614279	4.87892	0.529901	HIST2H4B
ENSG00000226476.3	0.0328614	0.239856	1.14227	0.535329	2.52772	0.625978	RP11-776H12.1
ENSG00000163959.9	0.0387667	0.266892	1.1417	0.552441	3.02992	0.637957	SLC51A
ENSG00000176826.15	0.0078126	0.084104	1.14137	0.429075	3.25702	0.556977	FKBP9P1
ENSG00000164303.10	0.120354	0.512624	1.14045	0.734217	0.689308	0.653341	ENPP6
ENSG00000137841.11	0.00414909	0.0512862	1.1401	0.397719	2.6919	0.498735	PLCB2
ENSG00000075213.10	0.0645678	0.364123	1.13983	0.616712	3.30131	0.686627	SEMA3A
ENSG00000080166.15	0.0245491	0.196587	1.13936	0.506735	2.53618	0.4709	DCT
ENSG00000108602.17	0.0147704	0.136708	1.13843	0.466962	2.34625	0.435033	ALDH3A1
ENSG00000115267.5	0.0277469	0.21334	1.13722	0.516721	5.87771	0.609093	IFIH1
ENSG00000002726.20	0.0484875	0.30481	1.13638	0.575946	3.14112	0.651597	AOC1
ENSG00000283199.1	0.0353484	0.252297	1.13548	0.539586	2.44146	0.458265	ABC13-47488600E17.1
ENSG00000137628.16	0.00303766	0.0399886	1.13524	0.383021	4.08335	0.52739	DDX60
ENSG00000204682.5	2.7119e-06	8.00954e-05	1.13501	0.241928	4.20685	0.468435	CASC10
ENSG00000084636.17	4.72553e-05	0.00106209	1.13128	0.278036	3.85493	0.478102	COL16A1
ENSG00000204882.3	0.0363348	0.256178	1.13092	0.540291	2.31877	0.45359	GPR20
ENSG00000151062.14	0.000227004	0.00425171	1.13053	0.306633	3.66741	0.433657	CACNA2D4
ENSG00000257594.3	0.0267362	0.20835	1.1273	0.508859	5.71961	0.596228	GALNT4
ENSG00000276542.1	0.0584723	0.343418	1.12695	0.595596	1.84751	0.48241	RP11-115D19.2
ENSG00000183671.12	0.104807	0.479667	1.12573	0.694048	1.33803	0.743561	GPR1
ENSG00000123342.15	3.67205e-05	0.000857742	1.12468	0.272505	3.78259	0.427679	MMP19
ENSG00000224189.6	0.109715	0.490551	1.12416	0.702829	0.438769	0.451419	HAGLR
ENSG00000108309.12	0.0344255	0.24774	1.12384	0.531352	3.38932	0.609227	RUNDC3A
ENSG00000214575.9	0.0254422	0.201713	1.12302	0.502557	2.33983	0.424885	CPEB1
ENSG00000130822.15	0.0625235	0.357568	1.12056	0.601622	2.25118	0.485719	PNCK
ENSG00000110076.18	0.04222	0.280402	1.12037	0.551539	2.55031	0.458836	NRXN2
ENSG00000253103.1	0.0227737	0.1883	1.11754	0.490749	2.40543	0.44621	LINC01609
ENSG00000188368.9	0.00216882	0.0301443	1.11741	0.364441	3.21759	0.427682	PRR19
ENSG00000239775.1	0.0936965	0.450986	1.11724	0.666528	2.1186	0.664906	AC017116.11
ENSG00000115415.18	0.041866	0.278996	1.11689	0.548882	7.72345	0.616664	STAT1
ENSG00000183160.8	0.0981949	0.463084	1.11653	0.675184	1.57462	0.583041	TMEM119
ENSG00000197165.10	9.48078e-05	0.00198332	1.11634	0.285984	3.83048	0.455487	SULT1A2
ENSG00000073282.12	0.179515	0.623039	1.11627	0.831642	1.50141	0.584138	TP63
ENSG00000130818.11	0.00614297	0.0697566	1.11439	0.406705	3.27213	0.42166	ZNF426
ENSG00000143369.14	1.0213e-06	3.29078e-05	1.11433	0.227997	4.43188	0.448565	ECM1
ENSG00000158458.19	0.016108	0.145525	1.11409	0.462959	2.94056	0.466589	NRG2
ENSG00000243811.7	4.64164e-05	0.00104579	1.11055	0.272662	4.30909	0.434756	APOBEC3D
ENSG00000124772.11	0.126728	0.524424	1.11036	0.727085	1.86477	0.595786	CPNE5
ENSG00000260025.1	0.309455	0.773638	1.10986	1.09199	1.97449	1.20555	RP11-490M8.1
ENSG00000212993.4	0.324627	0.786909	1.1097	1.12661	2.1388	1.25664	POU5F1B
ENSG00000166126.10	0.0516474	0.317287	1.10935	0.570051	1.75576	0.62686	AMN
ENSG00000092969.11	0.0119032	0.116072	1.10931	0.441075	4.46121	0.539884	TGFB2
ENSG00000111846.15	0.0433303	0.284293	1.1078	0.548278	2.99588	0.609482	GCNT2
ENSG00000134871.17	0.115067	0.503076	1.10624	0.702011	0.81537	0.730481	COL4A2
ENSG00000270964.1	0.0199659	0.170515	1.10619	0.475372	2.4871	0.444499	RP11-502I4.3
ENSG00000189367.14	0.00173196	0.0250549	1.1058	0.352984	4.13361	0.427458	KIAA0408
ENSG00000136383.6	0.00259655	0.0350672	1.10552	0.367056	4.1913	0.497213	ALPK3
ENSG00000280303.2	0.0158788	0.143731	1.10432	0.457905	2.67112	0.491462	ERICD
ENSG00000225969.1	0.0433143	0.284289	1.10315	0.545932	2.19294	0.493685	ABHD11-AS1
ENSG00000196611.4	0.0437054	0.28588	1.10175	0.546256	3.85052	0.603546	MMP1
ENSG00000254852.8	0.345802	0.802662	1.10018	1.16697	3.57885	0.805207	NPIPA2
ENSG00000177455.12	0.220968	0.683207	1.09843	0.89744	2.49842	0.939114	CD19
ENSG00000144712.11	0.0332505	0.241929	1.0982	0.515816	1.45647	0.417583	CAND2
ENSG00000228549.3	0.00276443	0.0370804	1.09683	0.366491	3.13985	0.425484	RP11-108M9.3
ENSG00000237686.6	2.97937e-05	0.000707602	1.09555	0.262404	4.92943	0.445979	RP5-1120P11.1
ENSG00000274922.1	0.0930046	0.450006	1.09525	0.652029	1.67283	0.584017	RP11-88E10.5
ENSG00000249731.1	0.00029075	0.00533186	1.09495	0.302187	3.59796	0.460514	RP11-259O2.3
ENSG00000119917.13	0.182644	0.627623	1.09387	0.820818	5.07088	0.848011	IFIT3
ENSG00000130558.19	0.00234885	0.0321376	1.0938	0.359548	3.84882	0.484986	OLFM1
ENSG00000125735.10	0.133287	0.538821	1.09299	0.728048	1.3912	0.467148	TNFSF14
ENSG00000060982.14	0.230209	0.694843	1.09102	0.909317	2.20431	0.419077	BCAT1
ENSG00000111261.13	0.0878335	0.435505	1.08873	0.637826	2.14911	0.653041	MANSC1
ENSG00000086967.9	0.249061	0.716659	1.08868	0.944518	2.90986	0.590471	MYBPC2
ENSG00000188015.9	7.77654e-05	0.0016569	1.08816	0.275401	4.1974	0.445262	S100A3
ENSG00000232677.6	0.0011779	0.0179411	1.08756	0.335235	3.45267	0.446034	LINC00665
ENSG00000143409.15	4.57164e-05	0.00103381	1.08518	0.266204	4.19539	0.394239	FAM63A
ENSG00000138606.19	5.46092e-05	0.00121405	1.08185	0.26812	3.79232	0.410745	SHF
ENSG00000186481.16	0.00435041	0.0532037	1.0816	0.379301	3.01227	0.471152	ANKRD20A5P
ENSG00000235725.1	0.0980484	0.462511	1.08079	0.653289	1.76238	0.579681	AC007389.3
ENSG00000112761.19	0.0711594	0.389089	1.08041	0.598744	1.99599	0.62809	WISP3
ENSG00000137809.16	0.0985904	0.463615	1.07844	0.652915	0.79044	0.399111	ITGA11
ENSG00000137959.15	0.417521	0.850361	1.07817	1.32988	0.699296	1.56653	IFI44L
ENSG00000261253.2	0.0132751	0.125983	1.07809	0.435362	2.67309	0.489304	AC137932.6
ENSG00000257139.1	0.189308	0.636903	1.07747	0.82085	1.33357	0.684241	RP11-320P7.2
ENSG00000105136.19	4.0645e-06	0.000115069	1.07619	0.233545	4.18441	0.388831	ZNF419
ENSG00000138080.13	0.21336	0.673601	1.07412	0.863177	3.05967	0.881293	EMILIN1
ENSG00000232499.2	0.447915	0.867439	1.07395	1.41515	2.58795	1.71956	RP11-512F24.1
ENSG00000105550.8	0.00157932	0.0232112	1.07269	0.33949	3.34847	0.447381	FGF21
ENSG00000175920.15	0.00028568	0.00524933	1.07131	0.295293	3.58335	0.388393	DOK7
ENSG00000140839.11	0.145854	0.564133	1.07037	0.735988	3.49896	0.743017	CLEC18B
ENSG00000100234.11	0.00421395	0.0518099	1.06897	0.373546	4.29382	0.473925	TIMP3
ENSG00000178623.11	3.6747e-06	0.000105	1.06834	0.230793	4.2006	0.410095	GPR35
ENSG00000167748.10	0.00269486	0.0362527	1.06741	0.355736	3.24835	0.464151	KLK1
ENSG00000178597.6	0.0148344	0.136941	1.06689	0.437898	2.69486	0.42871	PSAPL1
ENSG00000070886.11	0.0287271	0.218416	1.06543	0.487118	2.34486	0.488948	EPHA8
ENSG00000170396.7	0.0039974	0.0499108	1.06453	0.369839	3.80483	0.46893	ZNF804A
ENSG00000218336.8	0.111612	0.495169	1.06431	0.668961	1.70879	0.467905	TENM3
ENSG00000159674.11	0.0360609	0.254735	1.06417	0.507655	1.9745	0.400486	SPON2
ENSG00000279809.1	0.33807	0.797368	1.06185	1.10842	5.28748	1.19491	AC005538.3
ENSG00000128253.13	0.0322094	0.236691	1.06137	0.49555	2.51772	0.510514	RFPL2
ENSG00000244694.7	0.000483526	0.00835965	1.06109	0.304063	4.03462	0.436943	PTCHD4
ENSG00000188921.13	0.0365432	0.257156	1.06096	0.507433	2.00526	0.428195	HACD4
ENSG00000099834.18	0.0665033	0.371523	1.0601	0.577707	2.37508	0.422507	CDHR5
ENSG00000182912.6	0.00997055	0.101571	1.05967	0.411228	3.19507	0.484775	TSPEAR-AS2
ENSG00000197406.7	0.0458695	0.29507	1.0596	0.530707	2.21614	0.488597	DIO3
ENSG00000151067.21	0.275324	0.744763	1.05853	0.970346	3.22229	1.00121	CACNA1C
ENSG00000018280.16	0.268883	0.737716	1.05737	0.956345	1.81375	0.98241	SLC11A1
ENSG00000270136.5	0.40396	0.842513	1.05624	1.26561	2.58317	1.08152	MINOS1-NBL1
ENSG00000196407.11	0.0350386	0.251171	1.05545	0.50071	2.1458	0.394821	THEM5
ENSG00000130957.4	0.00642717	0.0721833	1.05532	0.387251	2.97042	0.413048	FBP2
ENSG00000119922.9	0.0399796	0.27129	1.05482	0.513555	5.08699	0.546708	IFIT2
ENSG00000213190.3	0.00761207	0.0824753	1.04789	0.392643	3.59027	0.468802	MLLT11
ENSG00000171747.8	0.0803336	0.414986	1.04754	0.599019	2.22594	0.480961	LGALS4
ENSG00000260879.1	0.494144	0.886976	1.04615	1.53006	1.35064	1.92554	RP11-483I13.5
ENSG00000117601.13	0.174592	0.61721	1.04612	0.77057	0.626602	0.740809	SERPINC1
ENSG00000198821.10	0.102172	0.473958	1.046	0.639983	1.75218	0.43731	CD247
ENSG00000132109.9	0.0114159	0.112504	1.04553	0.413303	5.95243	0.478259	TRIM21
ENSG00000270168.2	0.00338191	0.0434043	1.04541	0.356711	3.18809	0.382172	LA16c-380H5.3
ENSG00000135253.13	7.16237e-05	0.00154751	1.04416	0.262958	4.15013	0.390987	KCP
ENSG00000174343.5	0.189146	0.63659	1.04357	0.794736	0.939116	0.784086	CHRNA9
ENSG00000254854.1	0.0711082	0.388995	1.043	0.577908	2.21205	0.470117	CTD-2523D13.2
ENSG00000197608.11	0.136563	0.545523	1.04296	0.700581	2.94168	0.439548	ZNF841
ENSG00000231793.4	0.0976307	0.461368	1.04277	0.629521	2.06074	0.521902	DOC2GP
ENSG00000108759.3	0.00423764	0.0520665	1.04104	0.36401	3.07402	0.363736	KRT32
ENSG00000106633.15	0.0766542	0.404101	1.04047	0.587689	3.64584	0.59111	GCK
ENSG00000206585.1	0.660979	0.942692	1.03924	2.36966	0.899851	4.10354	RNVU1-7
ENSG00000265055.1	0.0427999	0.282623	1.03829	0.512568	2.30548	0.372044	AC145343.2
ENSG00000136573.12	0.00593756	0.0679685	1.03718	0.376991	3.08716	0.379415	BLK
ENSG00000173175.14	0.0431011	0.283599	1.03642	0.512388	2.24137	0.435633	ADCY5
ENSG00000158246.7	0.000270793	0.00500071	1.03606	0.284495	4.79367	0.411764	FAM46B
ENSG00000153246.12	0.0251666	0.200095	1.03599	0.462735	2.65882	0.500506	PLA2R1
ENSG00000280693.2	0.00479776	0.057047	1.03577	0.367256	3.0898	0.414128	SH3PXD2A-AS1
ENSG00000138642.14	0.0610958	0.353309	1.03486	0.552571	5.18028	0.560532	HERC6
ENSG00000137801.10	0.000114751	0.0023404	1.03473	0.268269	3.71369	0.37116	THBS1
ENSG00000165029.15	0.0239779	0.193991	1.03457	0.458285	1.96603	0.399231	ABCA1
ENSG00000270882.2	0.0239767	0.193991	1.03379	0.457937	4.7263	0.496048	HIST2H4A
ENSG00000125841.12	4.50748e-05	0.00102181	1.03359	0.253343	3.80674	0.379778	NRSN2
ENSG00000128394.16	8.26e-07	2.73181e-05	1.03285	0.209536	4.37452	0.37489	APOBEC3F
ENSG00000147257.13	0.197396	0.649954	1.03209	0.800691	3.11614	0.782477	GPC3
ENSG00000188107.14	0.023746	0.192962	1.03207	0.456424	2.65375	0.440118	EYS
ENSG00000227080.2	0.154936	0.580616	1.0313	0.725086	1.86966	0.705026	CTD-2021A8.3
ENSG00000145002.12	0.264291	0.734628	1.0312	0.923763	2.29401	0.923352	FAM86B2
ENSG00000260920.2	0.0370353	0.259351	1.03118	0.49448	2.39249	0.517448	RP1-228H13.5
ENSG00000185834.10	0.167078	0.605398	1.03014	0.745585	1.92934	0.724327	RPL12P4
ENSG00000248596.7	0.00185341	0.0264589	1.02968	0.330793	3.4785	0.357252	RP11-844P9.5
ENSG00000168398.6	0.000509777	0.00874108	1.02959	0.296236	3.52803	0.366323	BDKRB2
ENSG00000100739.10	0.0908766	0.443436	1.02944	0.608851	2.47615	0.420953	BDKRB1
ENSG00000166317.11	0.210397	0.66909	1.02849	0.821163	3.24728	0.802134	SYNPO2L
ENSG00000225077.2	0.0749702	0.399913	1.02473	0.575484	2.20232	0.446421	LINC00337
ENSG00000261655.1	0.00801438	0.0857255	1.02373	0.386101	3.10299	0.448726	CTD-3064M3.3
ENSG00000176170.13	6.19e-07	2.09273e-05	1.02345	0.205297	4.81524	0.377251	SPHK1
ENSG00000214544.7	0.156302	0.584192	1.02285	0.721526	2.28004	0.695806	GTF2IRD2P1
ENSG00000182916.7	0.105202	0.480393	1.02141	0.630447	1.87581	0.612738	TCEAL7
ENSG00000161544.9	0.0302776	0.226468	1.02039	0.470997	2.47376	0.37303	CYGB
ENSG00000248643.5	0.0515262	0.316859	1.01822	0.522948	3.6702	0.527906	RBM14-RBM4
ENSG00000279806.1	1.95e-07	7.2382e-06	1.01686	0.195405	4.76076	0.358819	RP11-58O9.2
ENSG00000204642.13	0.00905647	0.0944065	1.01621	0.389366	5.05823	0.4453	HLA-F
ENSG00000127863.15	0.240507	0.706744	1.01562	0.865298	3.34522	0.842987	TNFRSF19
ENSG00000269834.5	0.0401092	0.271527	1.01541	0.494688	1.96435	0.353544	ZNF528-AS1
ENSG00000253967.1	0.045771	0.294745	1.01512	0.508198	2.27606	0.362246	RP11-333A23.4
ENSG00000152592.13	0.546283	0.909253	1.01482	1.68201	1.28571	2.2294	DMP1
ENSG00000104827.12	0.0844586	0.426759	1.01481	0.588166	2.39549	0.476346	CGB3
ENSG00000170379.19	0.240009	0.706179	1.01401	0.863011	2.63062	0.839261	TCAF2
ENSG00000164125.15	0.0137541	0.129331	1.01375	0.411489	2.53202	0.447453	FAM198B
ENSG00000186832.8	0.000159765	0.0031324	1.0132	0.268371	3.78735	0.364678	KRT16
ENSG00000108786.10	0.000924749	0.0146797	1.01309	0.305841	3.19687	0.376576	HSD17B1
ENSG00000168298.6	0.0556253	0.332417	1.01292	0.529229	2.34586	0.381913	HIST1H1E
ENSG00000110876.9	0.00135149	0.0202834	1.01273	0.316003	3.35403	0.366443	SELPLG
ENSG00000142619.4	0.0231723	0.190442	1.01213	0.445758	4.99457	0.473936	PADI3
ENSG00000263551.5	0.0920763	0.447394	1.01134	0.600366	1.99226	0.391658	RP11-78F17.1
ENSG00000010030.13	0.000654676	0.0108504	1.0111	0.296694	4.51186	0.39946	ETV7
ENSG00000130300.8	0.18073	0.624304	1.01096	0.755286	0.267097	0.615873	PLVAP
ENSG00000119508.17	0.38573	0.83147	1.0108	1.16534	4.28531	1.24592	NR4A3
ENSG00000159450.12	0.000321741	0.00584205	1.01063	0.280955	3.73426	0.352594	TCHH
ENSG00000168140.4	0.00315652	0.0413172	1.0092	0.34186	5.15075	0.417404	VASN
ENSG00000276255.2	0.105455	0.480574	1.00801	0.622623	1.93867	0.354681	RP5-881P19.7
ENSG00000212978.6	0.0773126	0.406178	1.00586	0.569412	1.61891	0.409734	AC016747.3
ENSG00000169583.12	0.0626821	0.358196	1.00579	0.540331	4.74033	0.531846	CLIC3
ENSG00000276840.1	0.188969	0.636224	1.00573	0.765608	2.41512	0.372901	PMS2P10
ENSG00000214447.4	0.0672194	0.373937	1.00469	0.548949	3.07184	0.408854	FAM187A
ENSG00000255142.1	0.560513	0.914829	1.00464	1.72595	1.52625	2.32237	AP006621.6
ENSG00000198598.6	0.00973701	0.0996962	1.00363	0.388245	4.51194	0.436245	MMP17
ENSG00000058404.19	0.0199154	0.170321	1.00238	0.430587	3.17397	0.362565	CAMK2B
ENSG00000161180.10	0.171011	0.609584	1.00156	0.731621	2.60778	0.691221	CCDC116
ENSG00000261587.2	0.0055573	0.0644562	1.00108	0.361032	3.62206	0.420948	TMEM249
ENSG00000005381.7	0.204382	0.659333	1.00095	0.78867	-0.0993158	0.553362	MPO
ENSG00000140274.13	0.0598172	0.348981	1.00036	0.531499	2.32174	0.496165	DUOXA2
ENSG00000115008.5	0.002697	0.0362536	0.998015	0.332637	3.35226	0.33672	IL1A
ENSG00000276846.1	0.115784	0.504479	0.997123	0.634011	1.90296	0.385247	CTD-3220F14.3
ENSG00000228278.3	0.140497	0.554702	0.996944	0.676378	2.01394	0.506231	ORM2
ENSG00000207425.1	0.166908	0.605398	0.995931	0.720537	2.65165	0.676742	Y_RNA
ENSG00000197619.13	0.00196273	0.0277614	0.99569	0.321625	4.22013	0.365303	ZNF615
ENSG00000242073.2	0.215294	0.676187	0.995041	0.80301	1.6256	0.491461	AC006014.7
ENSG00000182648.11	0.0139576	0.131093	0.994604	0.404581	2.8481	0.400168	LINC01006
ENSG00000170667.14	0.0360497	0.254735	0.993746	0.474033	4.41769	0.478982	RASA4B
ENSG00000158023.9	8.0506e-06	0.000213794	0.992534	0.22235	4.88486	0.33287	WDR66
ENSG00000142279.12	1.8023e-06	5.49028e-05	0.991328	0.207633	6.40515	0.336343	WTIP
ENSG00000123965.13	0.203142	0.657483	0.989342	0.777387	2.58183	0.729153	PMS2P5
ENSG00000262585.1	0.00597321	0.0682494	0.988202	0.359444	3.13033	0.327005	RP11-353N14.5
ENSG00000147251.15	0.0579202	0.34159	0.985138	0.519505	3.13791	0.368898	DOCK11
ENSG00000153930.11	0.107385	0.484482	0.984278	0.611331	1.18113	0.382052	ANKFN1
ENSG00000255224.1	0.0216494	0.18161	0.984155	0.428552	2.7736	0.346609	CTD-3065J16.9
ENSG00000182809.10	0.0144199	0.134086	0.981633	0.401218	5.93386	0.428519	CRIP2
ENSG00000117394.19	3.5419e-06	0.000101994	0.980145	0.211393	7.61759	0.350019	SLC2A1
ENSG00000124140.13	0.0277346	0.21334	0.979746	0.445133	3.95383	0.452063	SLC12A5
ENSG00000268756.1	0.050867	0.315756	0.978785	0.501273	4.40035	0.486856	AC104534.2
ENSG00000271843.1	0.143086	0.558938	0.977282	0.667362	1.64595	0.386942	RP11-245J9.5
ENSG00000214872.8	0.126773	0.524424	0.976864	0.639749	1.76662	0.348699	SMTNL1
ENSG00000211798.3	0.125861	0.522788	0.975779	0.637501	1.69232	0.424424	TRAV18
ENSG00000164362.18	0.0185624	0.161523	0.975497	0.414364	3.82029	0.326377	TERT
ENSG00000166450.12	0.207476	0.664104	0.975133	0.773586	-0.0996397	0.319209	PRTG
ENSG00000129910.7	0.0766222	0.404048	0.97481	0.550544	4.14602	0.518818	CDH15
ENSG00000101888.11	1.12e-08	5.21e-07	0.973619	0.170478	6.19252	0.335353	NXT2
ENSG00000171889.3	0.0113104	0.11195	0.973302	0.384255	3.04016	0.324679	MIR31HG
ENSG00000257830.1	0.0791455	0.411816	0.972922	0.554161	2.16996	0.335149	RP11-845M18.7
ENSG00000122378.13	0.000350104	0.0063259	0.97287	0.272124	3.91273	0.316293	FAM213A
ENSG00000137709.9	0.241953	0.709047	0.972655	0.831244	2.45011	0.775997	POU2F3
ENSG00000179148.9	0.00591795	0.0678282	0.9713	0.352906	5.24729	0.397503	ALOXE3
ENSG00000250337.5	0.0965559	0.459086	0.970679	0.584119	2.7416	0.541536	LINC01021
ENSG00000166257.8	0.00633545	0.0713974	0.97059	0.355541	2.9647	0.31652	SCN3B
ENSG00000256982.1	0.0371044	0.259618	0.96946	0.465055	3.10787	0.457468	CTD-2555A7.2
ENSG00000007372.20	0.00957385	0.0984083	0.968436	0.37379	3.97415	0.405769	PAX6
ENSG00000059378.12	0.0108377	0.10826	0.96804	0.379938	5.77026	0.408603	PARP12
ENSG00000124466.8	0.0063934	0.0718478	0.967873	0.354936	4.56348	0.396246	LYPD3
ENSG00000072840.12	0.220936	0.683207	0.967428	0.790354	1.18161	0.335507	EVC
ENSG00000232164.1	0.0150132	0.137739	0.9674	0.39777	4.15992	0.417435	AC092669.3
ENSG00000272841.1	0.0340455	0.245869	0.965034	0.455305	2.4848	0.316506	RP3-428L16.2
ENSG00000188389.10	0.257424	0.726876	0.963926	0.851148	2.63076	0.394509	PDCD1
ENSG00000235621.8	0.259212	0.729243	0.96263	0.853202	2.73723	0.794188	LINC00494
ENSG00000234614.1	0.0724491	0.392481	0.961531	0.535289	2.29515	0.499203	AL450992.2
ENSG00000076641.4	0.155914	0.583031	0.96116	0.677374	1.12072	0.400769	PAG1
ENSG00000157927.16	0.0133933	0.126844	0.961032	0.388588	2.67198	0.313312	RADIL
ENSG00000270207.1	0.187148	0.633835	0.960142	0.727896	1.42456	0.642826	RP11-157E16.1
ENSG00000233822.4	2.93612e-05	0.000698229	0.959293	0.229586	4.50088	0.314506	HIST1H2BN
ENSG00000138496.16	0.182932	0.627711	0.95921	0.720245	7.15163	0.65253	PARP9
ENSG00000278416.1	0.257712	0.727356	0.959093	0.847394	2.07284	0.785337	PMS2P2
ENSG00000107736.19	0.0590647	0.345356	0.959078	0.508064	2.56208	0.355029	CDH23
ENSG00000167703.14	2.57e-07	9.3195e-06	0.958118	0.185948	4.68823	0.326563	SLC43A2
ENSG00000217241.1	0.0751245	0.400042	0.957321	0.53791	2.15068	0.38376	CBX3P9
ENSG00000139567.12	0.096011	0.457572	0.957218	0.575076	2.53591	0.525897	ACVRL1
ENSG00000273259.2	0.118627	0.50857	0.9565	0.612919	4.95868	0.552021	SERPINA3
ENSG00000205592.13	0.0773965	0.406285	0.95587	0.541264	2.11898	0.373752	MUC19
ENSG00000272622.1	0.0304038	0.227227	0.955484	0.441375	2.67212	0.367423	RP11-395N3.2
ENSG00000102760.12	0.00846974	0.0896711	0.955376	0.362882	3.60815	0.392036	RGCC
ENSG00000268510.1	0.558472	0.914572	0.954975	1.63212	1.38831	2.07988	IFNL3P1
ENSG00000258101.2	0.082353	0.421058	0.953825	0.549061	2.16042	0.343624	RP11-977B10.2
ENSG00000169896.16	0.164396	0.601211	0.953788	0.685961	0.949169	0.323723	ITGAM
ENSG00000233503.1	0.238155	0.704515	0.953783	0.808557	1.95401	0.739077	HNRNPLP1
ENSG00000105855.9	4.23e-07	1.47761e-05	0.953739	0.188541	4.65669	0.311227	ITGB8
ENSG00000179859.8	0.0353101	0.252137	0.95341	0.452973	2.84422	0.439787	AC025335.1
ENSG00000116035.2	0.0642365	0.363042	0.952156	0.51453	2.33813	0.362676	VAX2
ENSG00000250423.2	0.221503	0.683804	0.951775	0.778522	1.47436	0.573997	KIAA1210
ENSG00000230306.1	0.124588	0.520907	0.950778	0.619078	1.87979	0.334062	BANF1P2
ENSG00000153237.17	0.0493499	0.30873	0.950244	0.483448	2.80416	0.304123	CCDC148
ENSG00000125775.14	0.00143428	0.0213003	0.946362	0.296883	3.87583	0.322301	SDCBP2
ENSG00000116329.10	0.117905	0.507709	0.946196	0.605129	1.62018	0.390341	OPRD1
ENSG00000142959.4	0.0895677	0.439843	0.946053	0.557261	2.30791	0.465449	BEST4
ENSG00000181350.11	0.0154287	0.140457	0.945222	0.39024	4.39099	0.39934	LRRC75A
ENSG00000180801.13	0.0827425	0.421609	0.944667	0.544479	2.85645	0.397441	ARSJ
ENSG00000179873.14	0.000641035	0.0106435	0.943482	0.276387	3.78998	0.312508	NLRP11
ENSG00000016402.13	0.154184	0.579853	0.942494	0.661442	1.20945	0.587768	IL20RA
ENSG00000167676.4	3.34e-08	1.4203e-06	0.942449	0.170648	5.16228	0.29723	PLIN4
ENSG00000073067.13	0.201771	0.656596	0.942244	0.738133	1.20168	0.659168	CYP2W1
ENSG00000131152.4	0.34679	0.803614	0.941951	1.00119	2.11027	0.52618	RP11-178L8.4
ENSG00000116544.11	0.0263878	0.206333	0.941248	0.423899	2.83752	0.308103	DLGAP3
ENSG00000187808.4	0.0460004	0.295622	0.941056	0.471615	2.51266	0.385108	SOWAHD
ENSG00000204956.5	0.237301	0.703921	0.940971	0.796246	1.79465	0.38163	PCDHGA1
ENSG00000147606.8	0.0450243	0.29185	0.940444	0.469183	2.63452	0.31276	SLC26A7
ENSG00000255026.1	0.051187	0.316296	0.939913	0.482029	2.797	0.384876	RP11-326C3.2
ENSG00000253669.3	0.00112719	0.0173804	0.939146	0.288374	4.35056	0.324783	KB-1732A1.1
ENSG00000240065.7	0.0389602	0.267795	0.938067	0.454356	4.94271	0.430949	PSMB9
ENSG00000088002.11	0.0501982	0.312657	0.937859	0.478922	4.40864	0.446104	SULT2B1
ENSG00000101638.13	0.20086	0.655428	0.937815	0.733181	1.6435	0.651535	ST8SIA5
ENSG00000261659.2	0.0727783	0.39295	0.937584	0.522558	2.47681	0.455534	LA16c-313D11.12
ENSG00000244509.3	1.0696e-06	3.42021e-05	0.93513	0.191689	7.22771	0.315986	APOBEC3C
ENSG00000237238.2	0.0861248	0.431211	0.93386	0.544143	2.94162	0.488093	BMS1P10
ENSG00000160255.17	0.117423	0.507072	0.933782	0.596406	2.03758	0.527783	ITGB2
ENSG00000084731.14	0.00142552	0.0211874	0.933453	0.292671	5.19177	0.347549	KIF3C
ENSG00000004139.13	0.134899	0.542592	0.933373	0.624304	1.57256	0.369297	SARM1
ENSG00000225439.2	0.04081	0.274437	0.933342	0.456301	2.85511	0.315574	BOLA3-AS1
ENSG00000122870.11	0.222435	0.684634	0.932508	0.764302	0.53458	0.589819	BICC1
ENSG00000141576.14	0.248198	0.716176	0.932067	0.807168	2.01954	0.723929	RNF157
ENSG00000271361.1	0.102791	0.475392	0.932049	0.571294	2.69632	0.322419	HTATSF1P2
ENSG00000081277.12	0.0840928	0.426363	0.930684	0.538772	1.86974	0.388198	PKP1
ENSG00000267272.5	0.127157	0.524951	0.930085	0.609728	2.11101	0.509398	LINC01140
ENSG00000158373.8	3.9e-09	1.91e-07	0.930027	0.157929	5.87154	0.304944	HIST1H2BD
ENSG00000102349.16	3.9314e-06	0.000111778	0.928351	0.201161	5.21863	0.312458	KLF8
ENSG00000196972.8	0.000744793	0.0120408	0.925697	0.274481	3.80248	0.321271	SMIM10L2B
ENSG00000158865.12	0.0299431	0.22497	0.925434	0.426302	3.0827	0.401458	SLC5A11
ENSG00000176919.11	0.047006	0.299217	0.925418	0.465913	2.61759	0.366533	C8G
ENSG00000089169.14	0.183255	0.628397	0.925327	0.695317	1.46294	0.426788	RPH3A
ENSG00000118515.11	0.0466327	0.297797	0.924749	0.464787	4.25121	0.429071	SGK1
ENSG00000235023.1	0.0831933	0.423317	0.924449	0.533608	2.20011	0.321006	AP001626.2
ENSG00000279423.1	0.194586	0.644539	0.924395	0.712645	4.44975	0.573588	RP11-671J11.5
ENSG00000165072.9	0.0686639	0.37901	0.923893	0.507459	1.97743	0.284573	MAMDC2
ENSG00000273018.5	0.00470832	0.0562739	0.921612	0.32608	3.31263	0.342032	CTD-2303H24.2
ENSG00000173212.4	0.0777329	0.407167	0.92139	0.522332	2.47367	0.464874	MAB21L3
ENSG00000161681.15	0.0145444	0.134861	0.920664	0.376776	3.90952	0.292144	SHANK1
ENSG00000221963.5	5.75e-07	1.95234e-05	0.919928	0.184009	5.81917	0.304662	APOL6
ENSG00000264546.1	0.513033	0.895294	0.919721	1.40604	1.17109	1.59993	RP11-464D20.6
ENSG00000272647.2	0.611877	0.931274	0.918531	1.81028	1.45448	2.46598	GS1-259H13.13
ENSG00000005961.17	0.118629	0.50857	0.91807	0.588298	3.1009	0.511681	ITGA2B
ENSG00000253485.2	0.329385	0.789979	0.917954	0.94115	1.66879	0.871389	PCDHGA5
ENSG00000254122.2	0.0320203	0.235677	0.917887	0.428088	3.39682	0.403011	PCDHGB7
ENSG00000152137.6	0.03092	0.229966	0.917786	0.425275	2.51077	0.401349	HSPB8
ENSG00000180581.7	0.321245	0.782573	0.917617	0.925108	4.09231	0.851224	SRP9P1
ENSG00000134627.11	0.0062289	0.0705151	0.917014	0.335229	3.44284	0.30669	PIWIL4
ENSG00000270006.2	0.155348	0.581788	0.916911	0.645307	1.83306	0.293054	RP11-178L8.7
ENSG00000171462.14	0.00468754	0.0561713	0.915729	0.323836	3.36623	0.289041	DLK2
ENSG00000205611.4	0.117203	0.50666	0.914751	0.5839	2.18091	0.461338	LINC01597
ENSG00000117461.14	0.0235893	0.192028	0.914315	0.403894	4.22151	0.387411	PIK3R3
ENSG00000238107.1	0.00819173	0.0875209	0.913959	0.345664	3.22357	0.339484	RP11-495P10.5
ENSG00000172183.14	0.000706324	0.0115098	0.912629	0.269442	5.18899	0.32603	ISG20
ENSG00000184979.9	0.161091	0.5939	0.912596	0.651197	5.55845	0.560316	USP18
ENSG00000138131.3	1.33e-07	5.0563e-06	0.912356	0.172985	5.12611	0.294926	LOXL4
ENSG00000272899.3	0.00188047	0.0268037	0.912334	0.293498	3.97176	0.334878	RP11-309L24.4
ENSG00000119714.10	0.0619966	0.356171	0.911906	0.488612	2.76968	0.303211	GPR68
ENSG00000234393.1	0.224074	0.68748	0.910304	0.74875	1.45363	0.58048	RP11-211N11.5
ENSG00000272512.1	7.68e-07	2.55449e-05	0.909947	0.184075	4.94216	0.289131	RP11-54O7.17
ENSG00000230359.5	0.00836251	0.0888818	0.909795	0.345002	3.22466	0.301606	TPI1P2
ENSG00000250073.2	0.133186	0.53853	0.909346	0.605562	1.83394	0.319463	RP11-677M14.3
ENSG00000155066.15	0.0680338	0.377328	0.90879	0.498026	3.22147	0.440653	PROM2
ENSG00000137090.11	0.177608	0.620181	0.908198	0.673659	1.68691	0.474433	DMRT1
ENSG00000224389.8	0.07893	0.410926	0.907543	0.516551	3.35471	0.452428	C4B
ENSG00000142156.14	0.0188727	0.163615	0.906048	0.385875	7.02551	0.372907	COL6A1
ENSG00000231991.4	0.0820206	0.420367	0.905855	0.520881	2.30239	0.355811	ANXA2P2
ENSG00000176593.7	0.242764	0.710103	0.905783	0.77543	1.84086	0.674342	CTD-2368P22.1
ENSG00000237862.1	0.120118	0.511976	0.905577	0.582636	1.9582	0.32541	RP1-63G5.7
ENSG00000272949.1	0.408745	0.844723	0.904681	1.09512	3.95257	0.440464	RP11-514P8.8
ENSG00000173805.15	0.000393853	0.0070265	0.904152	0.25511	5.47592	0.27559	HAP1
ENSG00000128918.14	0.0733352	0.394733	0.903782	0.504698	2.50985	0.393693	ALDH1A2
ENSG00000270885.1	0.179282	0.623039	0.90289	0.672309	3.6236	0.528299	RASL10B
ENSG00000068650.18	0	4e-10	0.901861	0.130855	6.21549	0.281325	ATP11A
ENSG00000270091.1	0.124892	0.52135	0.900805	0.587012	2.077	0.443017	RP11-78O7.2
ENSG00000262560.1	0.303882	0.770855	0.900369	0.875723	2.07886	0.608566	RP11-296A16.1
ENSG00000260644.6	0.28233	0.750932	0.899862	0.837003	1.75527	0.621286	HERC2P5
ENSG00000145113.21	0.00119951	0.0182552	0.899753	0.277788	4.17285	0.271228	MUC4
ENSG00000198910.12	0.000327737	0.0059334	0.899598	0.250422	4.53142	0.311567	L1CAM
ENSG00000189212.12	0.115082	0.503076	0.89949	0.570831	1.98468	0.32436	DPY19L2P1
ENSG00000274281.1	0.137807	0.54914	0.89824	0.605279	2.41186	0.283406	RP11-326N17.2
ENSG00000280447.1	0.0242318	0.194956	0.896598	0.397881	3.01178	0.305339	AC109486.1
ENSG00000131730.15	0.17179	0.611208	0.896558	0.656109	1.09327	0.284112	CKMT2
ENSG00000138083.4	0.0406751	0.273692	0.896363	0.437928	3.28389	0.395676	SIX3
ENSG00000279790.1	0.167277	0.605398	0.89584	0.648687	1.86658	0.404935	RP11-374N7.2
ENSG00000104888.9	0.0129707	0.123988	0.895541	0.360441	4.38641	0.353943	SLC17A7
ENSG00000274286.1	0.0476513	0.301324	0.894804	0.451815	2.87573	0.402983	ADRA2B
ENSG00000214814.7	0.139067	0.5517	0.890999	0.602321	2.77963	0.506487	FER1L6
ENSG00000027869.11	7.88766e-05	0.0016767	0.890579	0.225589	4.54233	0.268078	SH2D2A
ENSG00000183153.6	0.546024	0.90925	0.890085	1.47431	1.13285	1.71315	GJD3
ENSG00000176771.15	0.284849	0.753087	0.88883	0.831079	2.41625	0.54748	NCKAP5
ENSG00000174640.12	0.121855	0.515222	0.887605	0.573747	2.34128	0.482071	SLCO2A1
ENSG00000283235.1	0.201417	0.656443	0.886627	0.69402	1.41166	0.404297	RP11-844P9.6
ENSG00000259104.2	0.315457	0.778979	0.886573	0.883185	2.62504	0.782014	PTCSC3
ENSG00000280399.1	0.0611944	0.353444	0.886443	0.473505	2.5508	0.303278	RP11-80P20.3
ENSG00000167807.15	0.0844514	0.426759	0.884818	0.512813	2.48582	0.436286	CTD-2369P2.10
ENSG00000251369.8	0.0231743	0.190442	0.884649	0.389619	4.76159	0.36207	ZNF550
ENSG00000280308.1	0.138879	0.551261	0.883885	0.597228	2.05401	0.361864	AF111168.1
ENSG00000163449.10	0.138145	0.549692	0.88388	0.596114	2.44639	0.331604	TMEM169
ENSG00000231131.6	0.00049941	0.00859395	0.882908	0.253631	4.20328	0.302728	LINC01468
ENSG00000173947.13	0.0395613	0.26981	0.881146	0.428094	3.14195	0.33707	PIFO
ENSG00000153294.11	0.144486	0.561921	0.880178	0.603155	1.92846	0.388093	ADGRF4
ENSG00000049246.14	0.00647893	0.072676	0.879939	0.323209	4.4263	0.32774	PER3
ENSG00000077935.16	0.142931	0.558807	0.879647	0.600457	2.03571	0.29632	SMC1B
ENSG00000215018.9	0.203	0.657483	0.878998	0.690466	1.33909	0.575374	COL28A1
ENSG00000225978.3	0.0431455	0.283686	0.878754	0.434532	2.66227	0.285042	HAR1A
ENSG00000179772.7	0.459411	0.872258	0.878114	1.18693	1.16625	1.19624	FOXS1
ENSG00000134873.9	0.0412045	0.276246	0.877399	0.429789	2.22135	0.294079	CLDN10
ENSG00000254859.1	0.29794	0.764636	0.876998	0.842569	2.58698	0.729656	RP11-661A12.5
ENSG00000102962.4	0.0324099	0.237879	0.876388	0.409658	2.90283	0.355249	CCL22
ENSG00000159339.13	0.0403287	0.272452	0.876275	0.427375	2.71366	0.282714	PADI4
ENSG00000179168.14	0.142982	0.558889	0.875529	0.597722	1.97663	0.380864	GGN
ENSG00000251634.2	0.0166609	0.149117	0.872421	0.364404	3.89599	0.304932	RP11-1280N14.3
ENSG00000269549.2	0.268368	0.737716	0.872068	0.787899	2.5371	0.33074	RP3-461P17.10
ENSG00000205277.9	0.116889	0.505935	0.871844	0.556035	1.74995	0.300582	MUC12
ENSG00000130164.12	3.48e-08	1.4697e-06	0.871633	0.158032	7.01834	0.269897	LDLR
ENSG00000130589.16	0.0209195	0.176937	0.871518	0.377373	7.1369	0.348122	HELZ2
ENSG00000182759.3	0.0161386	0.14573	0.870641	0.361898	3.16804	0.270282	MAFA
ENSG00000167077.12	0.048592	0.305296	0.869945	0.441114	2.7157	0.300477	MEI1
ENSG00000100060.17	0.00529635	0.0619363	0.86916	0.311702	3.29582	0.253453	MFNG
ENSG00000205403.12	0.0969921	0.459889	0.868964	0.523594	2.58222	0.266751	CFI
ENSG00000101282.8	0.00105808	0.0164887	0.868339	0.265173	3.94888	0.273434	RSPO4
ENSG00000128335.13	3.82412e-05	0.000886489	0.86789	0.210763	4.30436	0.257026	APOL2
ENSG00000142606.15	0.115624	0.504479	0.867451	0.55132	2.79823	0.45346	MMEL1
ENSG00000214193.9	8.89155e-05	0.00187496	0.867197	0.22128	4.7541	0.254014	SH3D21
ENSG00000166313.18	0.0140912	0.131834	0.865905	0.352721	5.223	0.332872	APBB1
ENSG00000136883.12	0.00472021	0.056343	0.865883	0.30645	3.50283	0.303093	KIF12
ENSG00000198796.6	0.130397	0.532392	0.863873	0.571141	1.47241	0.31961	ALPK2
ENSG00000258985.1	0.0577403	0.340966	0.863684	0.45513	2.81398	0.354008	RP11-368P15.3
ENSG00000101336.12	0.0235813	0.192028	0.863671	0.3815	2.98224	0.281162	HCK
ENSG00000170827.9	0.153995	0.579819	0.861229	0.604134	1.60057	0.355448	CELP
ENSG00000280217.1	0.0900026	0.441351	0.860033	0.507279	2.38371	0.248749	RP11-638F5.2
ENSG00000145920.14	0.19756	0.650067	0.859514	0.667048	0.9172	0.494722	CPLX2
ENSG00000135604.9	0.0878875	0.435655	0.859384	0.503551	3.08048	0.415222	STX11
ENSG00000144893.12	0.0670141	0.373202	0.858072	0.468487	2.41201	0.391749	MED12L
ENSG00000010361.13	0.0613023	0.353724	0.857379	0.458171	2.31882	0.29422	FUZ
ENSG00000140279.12	0.00157492	0.0231649	0.856496	0.270999	3.95778	0.293489	DUOX2
ENSG00000155657.25	0.606355	0.930419	0.854691	1.65868	0.399128	2.07765	TTN
ENSG00000102287.17	0.145348	0.563343	0.85437	0.586729	1.74602	0.275874	GABRE
ENSG00000188488.13	0.0180833	0.158401	0.853001	0.360844	4.29813	0.329343	SERPINA5
ENSG00000262655.3	0.0644194	0.363629	0.852016	0.460732	2.63029	0.269201	SPON1
ENSG00000283293.1	0.362774	0.816414	0.852009	0.93618	4.71806	0.433864	RN7SK
ENSG00000139192.11	0.24584	0.714212	0.851654	0.733861	3.18917	0.600806	TAPBPL
ENSG00000198502.5	0.107564	0.48492	0.850286	0.528377	2.19324	0.360932	HLA-DRB5
ENSG00000249898.7	0.0342647	0.246872	0.847382	0.400286	2.85084	0.346171	MCPH1-AS1
ENSG00000214894.6	0.00480411	0.0570856	0.847152	0.300421	5.50341	0.29939	LINC00243
ENSG00000162078.11	0.0374294	0.261576	0.847087	0.407048	2.43632	0.241528	ZG16B
ENSG00000068078.17	0.000683846	0.0112429	0.846821	0.24936	7.05267	0.280489	FGFR3
ENSG00000164199.15	0.0814226	0.418466	0.846812	0.485978	2.17873	0.386908	ADGRV1
ENSG00000133401.15	0.172607	0.612703	0.845785	0.620134	1.22179	0.342003	PDZD2
ENSG00000168453.14	0.00139425	0.0208065	0.843744	0.264013	5.15471	0.28377	HR
ENSG00000188763.4	0.0315419	0.233179	0.84332	0.392211	2.95696	0.336186	FZD9
ENSG00000075223.13	0.0921395	0.447571	0.84279	0.500404	5.07544	0.403701	SEMA3C
ENSG00000085563.14	0.0758694	0.402121	0.842665	0.474695	2.3532	0.313652	ABCB1
ENSG00000111249.13	0.261484	0.731062	0.840801	0.748783	0.0212519	0.264376	CUX2
ENSG00000274570.4	0.18741	0.634221	0.840346	0.637457	1.66465	0.494408	SPDYE10P
ENSG00000254338.1	0.0476261	0.301324	0.839917	0.424053	2.73665	0.235505	MAFA-AS1
ENSG00000204025.7	0.195713	0.646645	0.839527	0.648853	1.28916	0.356901	TRPC5OS
ENSG00000269226.7	0.135283	0.542958	0.839032	0.561755	1.84754	0.262168	RP11-722G7.1
ENSG00000256806.4	0.00874739	0.0920699	0.838583	0.319854	3.10237	0.260469	C17orf100
ENSG00000251574.6	0.303223	0.770401	0.838232	0.814176	1.87028	0.676132	RP11-6N13.1
ENSG00000102032.12	0.0706647	0.387143	0.837934	0.463555	2.35069	0.277279	RENBP
ENSG00000213145.9	0.1015	0.472529	0.837485	0.511402	7.49307	0.408148	CRIP1
ENSG00000177508.11	0.077458	0.406453	0.836723	0.473895	2.85115	0.23646	IRX3
ENSG00000280417.1	0.185713	0.63164	0.834131	0.630309	1.80212	0.355262	RP11-5O17.1
ENSG00000185686.17	0.00330199	0.0427357	0.833702	0.283753	5.76356	0.285363	PRAME
ENSG00000179930.5	0.104427	0.47906	0.833117	0.513079	2.28567	0.245358	ZNF648
ENSG00000176945.16	0.000633338	0.0105442	0.832901	0.243758	4.71012	0.270853	MUC20
ENSG00000167874.6	0.0106865	0.107214	0.832678	0.326184	3.37145	0.271012	TMEM88
ENSG00000264456.1	0.100742	0.47076	0.832637	0.507314	2.47448	0.235308	RP11-848P1.2
ENSG00000229689.3	0.0245547	0.196587	0.832501	0.370274	3.27529	0.322421	AC009237.8
ENSG00000063438.16	0.000200737	0.00384973	0.832455	0.223893	4.05716	0.231106	AHRR
ENSG00000055332.16	0.0659822	0.369958	0.831965	0.452513	6.15438	0.367234	EIF2AK2
ENSG00000233757.6	0.224687	0.687773	0.83189	0.685157	0.797201	0.307402	AC092835.2
ENSG00000078237.6	1.76e-08	7.88e-07	0.83176	0.147637	6.47407	0.233129	TIGAR
ENSG00000196358.10	0.112911	0.49868	0.8315	0.524526	4.10848	0.413882	NTNG2
ENSG00000120913.23	1.0645e-06	3.41775e-05	0.83118	0.170347	5.69158	0.232493	PDLIM2
ENSG00000198435.3	7.95e-08	3.1633e-06	0.830931	0.154784	5.47688	0.236556	NRARP
ENSG00000176641.10	0.177505	0.620057	0.830773	0.616082	0.871132	0.24718	RNF152
ENSG00000130813.17	0.101441	0.472529	0.83048	0.507036	6.19202	0.401289	C19orf66
ENSG00000189433.5	0.00269886	0.0362536	0.83033	0.276767	4.26978	0.280883	GJB4
ENSG00000136531.14	0.346301	0.803432	0.828319	0.879518	2.51851	0.744405	SCN2A
ENSG00000223756.6	0.000478979	0.00828881	0.828241	0.237166	4.09066	0.240201	TSSC2
ENSG00000144452.14	0.00428759	0.0525052	0.828188	0.289963	3.60376	0.26138	ABCA12
ENSG00000161940.10	0.18559	0.631571	0.826176	0.624123	1.11583	0.258948	BCL6B
ENSG00000136206.3	0.453818	0.869591	0.824318	1.10046	1.64474	1.03385	SPDYE1
ENSG00000227619.1	0.0765205	0.403742	0.824113	0.465274	2.57926	0.268479	RP11-492E3.2
ENSG00000253775.1	0.102885	0.475655	0.823154	0.504686	2.61567	0.395666	AC100802.3
ENSG00000223799.1	0.0571025	0.33861	0.822019	0.432067	2.6588	0.238754	IL10RB-AS1
ENSG00000183722.7	0.0170667	0.151377	0.820783	0.344105	3.0798	0.227716	LHFP
ENSG00000253203.6	0.189802	0.637473	0.820723	0.625949	1.90643	0.358805	GUSBP3
ENSG00000276966.2	0.0571585	0.338664	0.819917	0.43106	2.4978	0.252271	HIST1H4E
ENSG00000180611.6	2.59e-07	9.365e-06	0.819864	0.159156	5.39011	0.226141	MB21D2
ENSG00000272070.1	0.311623	0.776106	0.819649	0.810072	2.26503	0.278191	AC005618.6
ENSG00000267199.1	0.157169	0.586124	0.819446	0.579254	2.05828	0.447521	RP11-861E21.2
ENSG00000169136.9	0	1e-10	0.819219	0.115995	7.31602	0.226519	ATF5
ENSG00000180573.9	0.000159168	0.00312403	0.818618	0.216777	6.67252	0.254706	HIST1H2AC
ENSG00000155629.14	4.646e-06	0.000130526	0.818214	0.178643	4.99726	0.239673	PIK3AP1
ENSG00000145703.15	0.1235	0.518465	0.817824	0.53097	1.80257	0.296293	IQGAP2
ENSG00000204920.10	0.0481399	0.303219	0.817495	0.413684	2.59985	0.233047	ZNF155
ENSG00000067191.15	0.0033786	0.043392	0.816477	0.278565	3.55884	0.223716	CACNB1
ENSG00000148120.15	0.0361776	0.255337	0.816349	0.389679	4.27058	0.323375	C9orf3
ENSG00000107551.20	0.0234809	0.191484	0.816183	0.360263	2.86334	0.247321	RASSF4
ENSG00000139445.17	0.0102875	0.104118	0.815872	0.317953	3.53909	0.25191	FOXN4
ENSG00000283023.1	0.249505	0.716929	0.814266	0.707103	2.00433	0.55434	FRG1GP
ENSG00000153404.14	0.449011	0.867837	0.81272	1.07351	1.94266	0.988461	PLEKHG4B
ENSG00000283294.1	0.073868	0.39666	0.812694	0.454672	2.6096	0.242003	RP11-681B3.4
ENSG00000278932.3	0.282527	0.750932	0.811953	0.755543	2.93165	0.600319	bP-21264C1.2
ENSG00000255867.1	0.152765	0.577342	0.811214	0.567349	2.23243	0.260215	DENND5B-AS1
ENSG00000185338.4	0.00753258	0.0818546	0.810472	0.303283	3.90759	0.280275	SOCS1
ENSG00000197959.13	0.0868216	0.432698	0.810328	0.47321	3.65085	0.368163	DNM3
ENSG00000154165.4	0.151828	0.575377	0.810154	0.565314	4.677	0.431837	GPR15
ENSG00000281571.1	0.0187958	0.163246	0.809963	0.34473	3.71191	0.222665	AC241585.1
ENSG00000133392.17	0.12538	0.522205	0.809445	0.52816	3.65509	0.404369	MYH11
ENSG00000172426.15	0.145803	0.564129	0.809175	0.556319	2.15179	0.348364	RSPH9
ENSG00000107738.19	5.1103e-06	0.000142918	0.80854	0.177303	5.08223	0.231349	C10orf54
ENSG00000137310.11	1.02e-07	4.0117e-06	0.807479	0.151686	5.58776	0.220814	TCF19
ENSG00000138769.10	0.12593	0.522959	0.806785	0.52719	2.5152	0.402253	CDKL2
ENSG00000166924.8	0.00173585	0.0250723	0.806429	0.257476	4.30413	0.260971	NYAP1
ENSG00000149380.11	0.0416485	0.27811	0.80636	0.395854	3.09748	0.24026	P4HA3
ENSG00000158014.14	0.167932	0.605398	0.806206	0.584682	1.80102	0.237333	SLC30A2
ENSG00000251598.1	0.196745	0.648682	0.805611	0.624079	1.77741	0.289947	RP11-789C2.1
ENSG00000121577.13	0.134521	0.541735	0.804331	0.537471	2.66077	0.341151	POPDC2
ENSG00000260274.1	0.0328507	0.239856	0.803366	0.376477	3.08976	0.305347	RP11-817O13.8
ENSG00000205559.3	0.0553535	0.331545	0.802744	0.418949	2.69857	0.250547	CHKB-AS1
ENSG00000071909.18	0.139351	0.552308	0.802446	0.542848	1.98581	0.314944	MYO3B
ENSG00000266340.1	0.000322929	0.00585236	0.80214	0.223054	4.42096	0.220935	RP11-848P1.4
ENSG00000272501.1	0.0140172	0.131388	0.801706	0.326318	3.39104	0.266248	XXbac-BPG299F13.17
ENSG00000070601.9	0.0481791	0.303362	0.801639	0.405732	3.28269	0.268077	FRMPD1
ENSG00000262089.1	0.166035	0.604031	0.801562	0.578721	2.04215	0.324607	RP11-589P10.5
ENSG00000270332.1	0.00856597	0.0905223	0.800718	0.304582	3.74592	0.225022	SMC2-AS1
ENSG00000237515.7	0.0423574	0.28091	0.800257	0.394217	2.65253	0.230515	SHISA9
ENSG00000127220.5	0.00713336	0.0784414	0.799659	0.29721	3.15393	0.235515	ABHD8
ENSG00000100918.12	0.00465812	0.0559081	0.799433	0.282508	3.63203	0.223734	REC8
[truncated: 16,444 more rows]

## Sheet: alisertib
Ensembl ID	pval	qval	Effect Size	Standard Error of Effect Size	Mean Log-Counts	Variance of Log-Counts	Gene Symbol
ENSG00000114378.16	5.19655e-17	0	2.12634	0.253675	5.71125	1.55001	HYAL1
ENSG00000179046.8	2.10907e-16	0	1.87745	0.228519	4.69069	1.20102	TRIML2
ENSG00000135679.22	0	0	1.54463	0.206097	7.72485	0.82361	MDM2
ENSG00000115415.18	3.67838e-17	0	1.52769	0.181377	8.09671	0.799878	STAT1
ENSG00000136205.16	0	0	1.49567	0.187952	4.91883	0.750353	TNS3
ENSG00000105855.9	0	0	1.45934	0.187698	5.07623	0.715249	ITGB8
ENSG00000169403.11	0	0	1.37581	0.178271	5.91899	0.652137	PTAFR
ENSG00000021300.13	0	0	1.28727	0.172396	5.41524	0.567817	PLEKHB1
ENSG00000161513.11	1.83927e-17	0	1.19967	0.141079	8.04244	0.493003	FDXR
ENSG00000026103.20	0	0	1.16371	0.152754	5.92952	0.463436	FAS
ENSG00000158373.8	0	0	1.14866	0.146696	6.14847	0.440887	HIST1H2BD
ENSG00000110092.3	2.87833e-18	0	1.07366	0.123181	8.05393	0.386433	CCND1
ENSG00000132170.19	0	0	-1.13266	0.149211	6.53666	0.442479	PPARG
ENSG00000129226.13	0	0	-1.91521	0.252934	5.19179	1.26125	CD68
ENSG00000107201.9	3.07102e-51	5.77966e-47	1.90353	0.126415	7.37228	1.21145	DDX58
ENSG00000205413.7	4.43585e-42	4.17414e-38	2.22595	0.163763	7.13632	1.6695	SAMD9
ENSG00000212901.3	5.95158e-37	3.73363e-33	4.96763	0.391167	4.83525	8.32778	KRTAP3-1
ENSG00000122861.15	2.1076e-34	9.91626e-31	-1.53016	0.125099	7.20198	0.783837	PLAU
ENSG00000168497.4	2.7172e-34	1.02275e-30	4.37242	0.358074	4.1808	6.41285	SDPR
ENSG00000119917.13	5.79039e-32	1.81625e-28	2.62534	0.223115	6.00368	2.33066	IFIT3
ENSG00000138646.8	1.62392e-29	4.36604e-26	1.55524	0.137861	6.54299	0.813711	HERC5
ENSG00000119922.9	1.44786e-28	3.40608e-25	3.36469	0.303476	6.40904	3.83512	IFIT2
ENSG00000115129.13	1.65968e-26	3.47057e-23	1.94414	0.182469	6.36666	1.28209	TP53I3
ENSG00000244509.3	2.19301e-26	4.12725e-23	1.33235	0.125355	7.59416	0.594189	APOBEC3C
ENSG00000079385.21	7.90729e-23	1.35286e-19	2.93983	0.298896	3.96367	2.90554	CEACAM1
ENSG00000157168.18	1.14112e-22	1.78965e-19	2.11949	0.216304	6.33512	1.5286	NRG1
ENSG00000206075.13	8.95525e-22	1.29644e-18	1.43365	0.149521	5.79908	0.690933	SERPINB5
ENSG00000144452.14	7.04647e-21	9.47247e-18	2.26609	0.241767	4.48743	1.72436	ABCA12
ENSG00000115267.5	1.1318e-20	1.42003e-17	1.43125	0.153519	6.19228	0.698534	IFIH1
ENSG00000120149.8	4.38187e-20	5.14625e-17	1.40008	0.152543	6.48774	0.668921	MSX2
ENSG00000172667.10	4.64858e-20	5.14625e-17	1.23212	0.134337	6.67144	0.512974	ZMAT3
ENSG00000177494.5	6.24193e-20	6.52628e-17	1.42779	0.156212	8.00251	0.695796	ZBED2
ENSG00000065618.17	0	1e-10	1.59816	0.218938	4.64158	0.865693	COL17A1
ENSG00000167552.13	0	1e-10	1.22663	0.166007	5.98468	0.519914	TUBA1A
ENSG00000078237.6	0	1e-10	1.13365	0.152559	6.7927	0.428435	TIGAR
ENSG00000132109.9	0	1e-10	1.0771	0.144422	6.13581	0.400621	TRIM21
ENSG00000105974.11	0	1e-10	0.955894	0.129576	8.91669	0.31145	CAV1
ENSG00000184678.10	0	2e-10	1.5439	0.211777	5.12676	0.824447	HIST2H2BE
ENSG00000108375.12	0	2e-10	0.986309	0.135871	6.97658	0.324506	RNF43
ENSG00000105255.10	0	3e-10	1.44918	0.201402	4.81716	0.71341	FSD1
ENSG00000106785.14	0	3e-10	1.03386	0.143319	6.13889	0.362423	TRIM14
ENSG00000128564.6	0	5e-10	-1.83645	0.257608	6.38755	1.16842	VGF
ENSG00000103888.15	0	6e-10	1.49938	0.211336	5.87334	0.774832	CEMIP
ENSG00000167703.14	0	7e-10	1.3321	0.188874	5.04199	0.602085	SLC43A2
ENSG00000235269.1	0	8e-10	1.48658	0.211274	5.61672	0.766401	AL162759.1
ENSG00000107984.9	0	9e-10	1.01377	0.144515	7.72941	0.356501	DKK1
ENSG00000161642.17	0	9e-10	0.944848	0.134644	6.6051	0.301275	ZNF385A
ENSG00000138642.14	0	1e-09	1.31528	0.188068	5.48766	0.597632	HERC6
ENSG00000161714.11	0	1e-09	0.903832	0.129163	7.18931	0.27455	PLCD3
ENSG00000128510.10	0	1.2e-09	3.311	0.475459	6.69607	3.80496	CPA4
ENSG00000145632.14	0	1.2e-09	1.19706	0.171758	7.41597	0.49732	PLK2
ENSG00000143217.8	0	1.8e-09	2.16274	0.313417	4.34011	1.56553	NECTIN4
ENSG00000101000.5	0	1.8e-09	0.927012	0.134318	6.50342	0.293895	PROCR
ENSG00000212724.3	0	2.7e-09	2.17506	0.317944	6.25143	1.64435	KRTAP2-3
ENSG00000136542.8	0	3e-09	2.4522	0.359281	4.94984	2.09048	GALNT5
ENSG00000120690.14	0	4.2e-09	0.856359	0.12638	7.50672	0.248711	ELF1
ENSG00000171401.14	0	4.7e-09	2.81394	0.416496	4.51822	2.75507	KRT13
ENSG00000105810.9	0	4.7e-09	1.48592	0.22016	5.12084	0.768304	CDK6
ENSG00000125148.6	0	4.7e-09	-0.886132	0.131277	9.10621	0.26656	MT2A
ENSG00000164342.12	0	7.2e-09	1.36487	0.204148	5.22797	0.648739	TLR3
ENSG00000136261.14	0	7.7e-09	0.830202	0.124407	8.04365	0.236712	BZW2
ENSG00000128335.13	0	9e-09	1.39095	0.209234	4.73221	0.653961	APOL2
ENSG00000175662.17	0	9.6e-09	0.947522	0.142773	6.42025	0.302963	TOM1L2
ENSG00000151014.5	0	1.01e-08	1.03802	0.15665	6.17037	0.360893	NOCT
ENSG00000104371.4	0	1.04e-08	4.61623	0.697301	1.61497	7.1417	DKK4
ENSG00000137628.16	0	1.07e-08	1.56418	0.236512	4.46348	0.834604	DDX60
ENSG00000168646.12	0	1.17e-08	1.15376	0.174865	5.3125	0.449565	AXIN2
ENSG00000087088.19	1e-10	1.49e-08	1.11736	0.170336	7.20362	0.435509	BAX
ENSG00000175879.8	1e-10	1.93e-08	-1.0596	0.162543	5.66629	0.388235	HOXD8
ENSG00000137801.10	1e-10	2.17e-08	1.6378	0.251992	4.17992	0.915464	THBS1
ENSG00000103034.14	1e-10	2.64e-08	1.51343	0.233996	4.47541	0.793556	NDRG4
ENSG00000197915.5	1e-10	3.68e-08	2.33961	0.364696	3.61762	1.85371	HRNR
ENSG00000240891.7	3e-10	6.86e-08	0.937554	0.148411	6.12631	0.298841	PLCXD2
ENSG00000185909.14	3e-10	7.42e-08	1.14299	0.18134	5.33674	0.438979	KLHDC8B
ENSG00000030110.12	4e-10	9.38e-08	0.821759	0.131175	6.83888	0.228085	BAK1
ENSG00000169067.3	4e-10	1.076e-07	3.22488	0.516886	2.96069	3.50462	ACTBL2
ENSG00000174307.6	4e-10	1.076e-07	0.958615	0.153634	5.9428	0.313736	PHLDA3
ENSG00000055163.19	5e-10	1.257e-07	0.835691	0.134515	6.50408	0.243838	CYFIP2
ENSG00000119715.14	6e-10	1.384e-07	1.54701	0.249696	4.63088	0.83931	ESRRB
ENSG00000231131.6	6e-10	1.411e-07	1.40956	0.227768	4.63271	0.69687	LINC01468
ENSG00000137501.17	6e-10	1.411e-07	1.35358	0.218677	6.88981	0.642609	SYTL2
ENSG00000185745.9	7e-10	1.531e-07	3.84395	0.622829	7.58368	5.18392	IFIT1
ENSG00000182718.16	7e-10	1.531e-07	0.895745	0.145134	9.91616	0.267831	ANXA2
ENSG00000196684.12	7e-10	1.558e-07	0.856732	0.138919	6.51686	0.25442	HSH2D
ENSG00000189280.3	7e-10	1.579e-07	1.0303	0.167171	5.56792	0.359507	GJB5
ENSG00000171617.13	8e-10	1.735e-07	0.931708	0.151587	6.21723	0.301001	ENC1
ENSG00000152104.11	9e-10	1.842e-07	0.91419	0.149016	6.6834	0.288679	PTPN14
ENSG00000188215.9	9e-10	1.842e-07	0.799728	0.130393	7.2221	0.21412	DCUN1D3
ENSG00000020129.15	9e-10	1.863e-07	0.808639	0.131924	6.91462	0.226994	NCDN
ENSG00000124201.14	1e-09	2.011e-07	1.13985	0.186383	7.57	0.456247	ZNFX1
ENSG00000166130.14	1.1e-09	2.23e-07	0.864258	0.141743	6.3171	0.252641	IKBIP
ENSG00000164938.13	1.1e-09	2.261e-07	1.64559	0.270139	7.30621	0.951311	TP53INP1
ENSG00000048392.11	1.1e-09	2.261e-07	0.900651	0.147837	6.10052	0.276022	RRM2B
ENSG00000101460.12	1.3e-09	2.511e-07	3.70142	0.609473	2.82672	4.64819	MAP1LC3A
ENSG00000181026.14	1.7e-09	3.403e-07	0.818575	0.13592	6.37787	0.227378	AEN
ENSG00000101347.8	2.2e-09	4.345e-07	1.05989	0.177215	6.51846	0.39539	SAMHD1
ENSG00000137819.13	2.2e-09	4.345e-07	-0.915383	0.153089	6.07402	0.282548	PAQR5
ENSG00000121210.15	2.4e-09	4.546e-07	1.06433	0.178268	5.20531	0.38992	KIAA0922
ENSG00000119326.14	2.5e-09	4.754e-07	0.763361	0.12805	6.84621	0.203419	CTNNAL1
ENSG00000210196.2	2.7e-09	5.119e-07	1.44084	0.242253	8.12901	0.73113	MT-TP
ENSG00000135114.12	2.8e-09	5.236e-07	3.41871	0.575314	6.14435	4.11651	OASL
ENSG00000185551.13	5.6e-09	1.0382e-06	0.737711	0.126592	7.27846	0.18156	NR2F2
ENSG00000104899.6	6.3e-09	1.1533e-06	-1.0132	0.174441	5.63947	0.355613	AMH
ENSG00000089127.12	6.4e-09	1.1615e-06	3.38453	0.58299	4.7273	4.04494	OAS1
ENSG00000112249.13	7.1e-09	1.2724e-06	0.734387	0.126868	7.25511	0.185939	ASCC3
ENSG00000143256.4	7.4e-09	1.3149e-06	-0.714992	0.12367	7.66036	0.179408	PFDN2
ENSG00000102760.12	8e-09	1.411e-06	1.78499	0.309464	4.18747	1.12591	RGCC
ENSG00000164087.7	8.4e-09	1.4551e-06	-0.90266	0.156678	5.84221	0.286521	POC1A
ENSG00000278828.1	8.4e-09	1.4572e-06	1.48825	0.258402	4.2698	0.744929	HIST1H3H
ENSG00000177076.5	9.7e-09	1.6538e-06	1.10551	0.192716	5.36044	0.432146	ACER2
ENSG00000116455.13	1.01e-08	1.7164e-06	0.982144	0.171444	6.07281	0.341131	WDR77
ENSG00000164647.8	1.04e-08	1.74e-06	-1.14322	0.199696	5.68894	0.462239	STEAP1
ENSG00000244694.7	1.3e-08	2.1575e-06	1.85268	0.325794	4.5959	1.2149	PTCHD4
ENSG00000185088.13	1.32e-08	2.1756e-06	0.816669	0.143685	8.03978	0.23608	RPS27L
ENSG00000172164.13	1.34e-08	2.1961e-06	1.13003	0.198926	4.83498	0.436048	SNTB1
ENSG00000090776.5	1.36e-08	2.2067e-06	0.766355	0.134961	6.61364	0.196344	EFNB1
ENSG00000204682.5	1.4e-08	2.2504e-06	1.46465	0.258156	4.53756	0.759496	CASC10
ENSG00000170421.12	1.5e-08	2.3942e-06	0.892591	0.157662	10.4049	0.26917	KRT8
ENSG00000143631.10	1.53e-08	2.4171e-06	2.60673	0.460686	3.20731	2.40649	FLG
ENSG00000183251.3	1.58e-08	2.4731e-06	0.786694	0.139164	6.41585	0.217851	OR51B4
ENSG00000134827.7	1.77e-08	2.7566e-06	1.71142	0.303828	3.52575	0.980095	TCN1
ENSG00000108759.3	1.85e-08	2.8478e-06	1.86899	0.332215	3.64988	1.16585	KRT32
ENSG00000158290.16	2.27e-08	3.4737e-06	0.737654	0.131959	6.63515	0.182739	CUL4B
ENSG00000117394.19	2.65e-08	4.0179e-06	1.07738	0.193658	7.83408	0.411915	SLC2A1
ENSG00000168394.10	2.95e-08	4.4368e-06	0.68808	0.1241	7.58528	0.166913	TAP1
ENSG00000164051.13	2.99e-08	4.4669e-06	0.716698	0.129322	6.95602	0.176339	CCDC51
ENSG00000272196.2	3.23e-08	4.79e-06	1.36832	0.247509	5.93148	0.664938	HIST2H2AA4
ENSG00000127663.14	3.9e-08	5.7345e-06	0.72503	0.131936	6.88078	0.183436	KDM4B
ENSG00000116745.6	4.01e-08	5.8509e-06	1.07743	0.196239	5.08103	0.38946	RPE65
ENSG00000135899.16	4.05e-08	5.8597e-06	1.78539	0.32528	5.39387	1.13307	SP110
ENSG00000148357.16	4.25e-08	6.1025e-06	2.44823	0.446739	3.64312	2.0474	HMCN2
ENSG00000141682.11	4.34e-08	6.1931e-06	0.679703	0.124118	7.71022	0.1602	PMAIP1
ENSG00000112715.20	4.82e-08	6.8166e-06	-0.969716	0.177671	7.37095	0.334494	VEGFA
ENSG00000169245.5	5.21e-08	7.2637e-06	3.93395	0.722625	1.7804	5.34956	CXCL10
ENSG00000179262.9	5.21e-08	7.2637e-06	-0.674601	0.123914	7.86751	0.158958	RAD23A
ENSG00000109189.12	5.3e-08	7.3305e-06	0.786708	0.144588	6.50311	0.218001	USP46
ENSG00000163762.6	5.65e-08	7.7605e-06	2.81151	0.517816	2.53613	2.66522	TM4SF18
ENSG00000124762.13	5.72e-08	7.8029e-06	1.51701	0.279516	9.22094	0.819197	CDKN1A
ENSG00000260912.1	6.26e-08	8.4813e-06	1.22187	0.225809	5.19742	0.531651	RP11-363E7.4
ENSG00000174028.6	6.88e-08	9.2479e-06	-0.783308	0.145211	7.93947	0.218581	FAM3C2
ENSG00000111335.12	7.12e-08	9.5047e-06	3.1474	0.58414	2.92616	3.42859	OAS2
ENSG00000177556.11	7.75e-08	1.02733e-05	1.03102	0.191896	6.66197	0.378887	ATOX1
ENSG00000140464.19	7.85e-08	1.03288e-05	0.741646	0.138094	6.55942	0.185612	PML
ENSG00000196072.11	8.14e-08	1.06406e-05	0.672178	0.125314	8.10722	0.156569	BLOC1S2
ENSG00000143816.7	8.62e-08	1.11825e-05	0.792874	0.148097	6.06753	0.209677	WNT9A
ENSG00000101871.14	9.09e-08	1.17147e-05	0.975347	0.18251	8.03759	0.339307	MID1
ENSG00000121552.3	9.64e-08	1.23428e-05	-0.797937	0.149612	7.0511	0.227157	CSTA
ENSG00000196126.10	1.022e-07	1.29924e-05	1.38739	0.260649	4.14189	0.642447	HLA-DRB1
ENSG00000204287.13	1.209e-07	1.52762e-05	1.32816	0.250971	4.23149	0.588898	HLA-DRA
ENSG00000103044.10	1.381e-07	1.7325e-05	0.904818	0.171765	6.40509	0.292567	HAS3
ENSG00000047634.14	1.408e-07	1.75463e-05	0.862363	0.163816	5.90567	0.265781	SCML1
ENSG00000167754.12	1.422e-07	1.76053e-05	2.10498	0.400004	4.56799	1.58365	KLK5
ENSG00000102218.5	1.492e-07	1.83479e-05	0.823438	0.156738	5.83061	0.226786	RP2
ENSG00000163032.11	1.518e-07	1.85468e-05	1.41413	0.269338	4.19674	0.701364	VSNL1
ENSG00000127507.17	1.532e-07	1.8596e-05	0.941287	0.179336	5.49195	0.303125	ADGRE2
ENSG00000102359.5	1.613e-07	1.94596e-05	1.46308	0.279258	3.85614	0.756484	SRPX2
ENSG00000158109.14	1.696e-07	2.02039e-05	0.671416	0.128381	7.48345	0.161254	TPRG1L
ENSG00000168243.10	1.687e-07	2.02039e-05	-1.07053	0.204658	5.25899	0.399654	GNG4
ENSG00000197191.4	1.781e-07	2.10834e-05	1.20618	0.231032	4.61933	0.495999	CYSRT1
ENSG00000185847.7	1.862e-07	2.17694e-05	2.22425	0.426707	3.75469	1.77048	LINC01405
ENSG00000107738.19	1.862e-07	2.17694e-05	0.959704	0.184111	5.32499	0.320398	C10orf54
ENSG00000100100.12	2.007e-07	2.32711e-05	1.24567	0.239614	4.62439	0.555511	PIK3IP1
ENSG00000099812.8	2.016e-07	2.32711e-05	0.652945	0.125617	7.26412	0.148757	MISP
ENSG00000113328.18	2.161e-07	2.46486e-05	0.651578	0.125668	7.24359	0.145948	CCNG1
ENSG00000198363.16	2.155e-07	2.46486e-05	-0.642041	0.123816	7.4631	0.138777	ASPH
ENSG00000152778.8	2.188e-07	2.48044e-05	0.840771	0.162229	7.16774	0.253177	IFIT5
ENSG00000101298.13	2.402e-07	2.70646e-05	0.745241	0.144281	6.23076	0.193216	SNPH
ENSG00000239521.7	2.46e-07	2.75538e-05	1.11708	0.216456	5.10925	0.443157	GATS
ENSG00000099994.10	2.481e-07	2.76326e-05	2.33479	0.452557	7.98845	1.95362	SUSD2
ENSG00000234741.7	2.571e-07	2.8459e-05	-0.743944	0.144386	9.88146	0.191832	GAS5
ENSG00000105939.12	3.004e-07	3.30638e-05	0.634373	0.123824	7.59159	0.137441	ZC3HAV1
ENSG00000180921.6	3.058e-07	3.34609e-05	0.637095	0.124437	7.50807	0.139441	FAM83H
ENSG00000099250.17	3.671e-07	3.99387e-05	-1.82916	0.359699	7.47372	1.20154	NRP1
ENSG00000123933.15	3.709e-07	4.01167e-05	0.912167	0.179443	5.23911	0.293291	MXD4
ENSG00000185250.15	4.036e-07	4.34028e-05	-1.36531	0.269437	4.35515	0.624663	PPIL6
ENSG00000243649.8	4.107e-07	4.367e-05	1.76411	0.348368	3.63489	1.11827	CFB
ENSG00000276180.1	4.096e-07	4.367e-05	1.03235	0.203841	5.78586	0.382947	HIST1H4I
ENSG00000204388.6	4.383e-07	4.634e-05	0.708186	0.140192	8.19681	0.180278	HSPA1B
ENSG00000034152.18	4.481e-07	4.71146e-05	0.68937	0.136582	6.441	0.168629	MAP2K3
ENSG00000187193.8	4.569e-07	4.77727e-05	-0.673414	0.133519	6.91728	0.163047	MT1X
ENSG00000185033.14	4.598e-07	4.78078e-05	-0.959809	0.190349	5.61084	0.331233	SEMA4B
ENSG00000179023.8	4.8e-07	4.96383e-05	1.80451	0.358455	3.57732	1.15214	KLHDC7A
ENSG00000124098.9	4.867e-07	5.00481e-05	1.04293	0.20728	6.72285	0.39121	FAM210B
ENSG00000137309.19	5.134e-07	5.25106e-05	-1.22393	0.24375	10.795	0.538942	HMGA1
ENSG00000170836.11	5.517e-07	5.61199e-05	0.697192	0.139232	6.88664	0.174949	PPM1D
ENSG00000133055.8	6.012e-07	6.08309e-05	3.30671	0.662556	2.36954	3.75696	MYBPH
ENSG00000198730.7	6.056e-07	6.09534e-05	0.641109	0.128494	6.92479	0.138082	CTR9
ENSG00000159337.6	6.468e-07	6.47452e-05	2.02627	0.407151	3.21711	1.4507	PLA2G4D
ENSG00000196365.11	6.547e-07	6.51975e-05	-0.61895	0.124429	7.29762	0.137856	LONP1
ENSG00000196562.14	6.638e-07	6.54053e-05	1.66925	0.335752	5.91217	1.00395	SULF2
ENSG00000184254.16	6.626e-07	6.54053e-05	1.17086	0.235489	8.16984	0.493937	ALDH1A3
ENSG00000148219.16	6.893e-07	6.75699e-05	1.00387	0.202216	6.14952	0.363179	ASTN2
ENSG00000112576.12	7.101e-07	6.92434e-05	0.965397	0.194692	5.09498	0.335934	CCND3
ENSG00000162643.12	7.201e-07	6.94251e-05	1.54842	0.312441	4.88728	0.841633	WDR63
ENSG00000180596.7	7.23e-07	6.94251e-05	1.4217	0.286918	4.18695	0.728624	HIST1H2BC
ENSG00000249673.6	7.194e-07	6.94251e-05	0.764469	0.154249	5.89757	0.199903	NOP14-AS1
ENSG00000188112.8	7.569e-07	7.19411e-05	0.687304	0.138957	6.69786	0.162498	C6orf132
ENSG00000091490.10	7.537e-07	7.19411e-05	-0.73352	0.148276	5.95183	0.193432	SEL1L3
ENSG00000115648.13	7.843e-07	7.41699e-05	-0.744968	0.150826	7.15481	0.200158	MLPH
ENSG00000060971.17	8.193e-07	7.67137e-05	0.675897	0.137079	6.48758	0.161571	ACAA1
ENSG00000196975.15	8.179e-07	7.67137e-05	0.626274	0.127006	7.26076	0.132674	ANXA4
ENSG00000176124.11	8.236e-07	7.67324e-05	-0.843038	0.171012	5.4378	0.248854	DLEU1
ENSG00000014216.15	8.281e-07	7.67711e-05	0.617844	0.125358	7.2583	0.129546	CAPN1
ENSG00000101444.12	8.371e-07	7.7231e-05	0.649929	0.131925	9.18473	0.145741	AHCY
ENSG00000108771.12	8.69e-07	7.93891e-05	1.72595	0.350859	3.54523	1.0179	DHX58
ENSG00000100297.15	8.673e-07	7.93891e-05	-0.751281	0.152713	5.99262	0.196875	MCM5
ENSG00000187840.4	8.877e-07	8.03231e-05	-0.691691	0.14073	7.58496	0.172682	EIF4EBP1
ENSG00000119514.6	8.872e-07	8.03231e-05	-0.740154	0.150586	5.79077	0.187331	GALNT12
ENSG00000257966.1	9.093e-07	8.188e-05	2.02411	0.412215	3.28219	1.47561	OLA1P3
ENSG00000266680.1	9.248e-07	8.28779e-05	1.23063	0.25079	4.38354	0.539135	RP5-1148A21.3
ENSG00000165757.8	9.327e-07	8.31954e-05	1.25491	0.255826	4.0728	0.568563	KIAA1462
ENSG00000002549.12	9.4e-07	8.34465e-05	0.641749	0.130868	6.69126	0.146202	LAP3
ENSG00000176422.13	9.529e-07	8.41909e-05	0.758188	0.154696	5.85944	0.201011	SPRYD4
ENSG00000177628.15	9.74e-07	8.56562e-05	0.743444	0.151822	5.86072	0.191667	GBA
ENSG00000020577.13	9.862e-07	8.6323e-05	0.79219	0.161857	5.69042	0.217893	SAMD4A
ENSG00000197903.7	1.0067e-06	8.77145e-05	1.0707	0.218942	5.9161	0.414089	HIST1H2BK
ENSG00000171444.17	1.0309e-06	8.9408e-05	0.855001	0.175003	5.25664	0.253201	MCC
ENSG00000171877.20	1.0474e-06	9.04248e-05	0.632469	0.129538	7.02287	0.140173	FRMD5
ENSG00000260088.1	1.1214e-06	9.63718e-05	-2.05673	0.422411	3.12357	1.423	RP11-92G12.3
ENSG00000112655.15	1.2304e-06	0.000105253	0.917204	0.189088	8.07392	0.304257	PTK7
ENSG00000081692.12	1.2456e-06	0.000106071	0.751495	0.155003	6.15545	0.193294	JMJD4
ENSG00000152229.18	1.2749e-06	0.000108082	0.740208	0.152821	6.19943	0.198205	PSTPIP2
ENSG00000164620.8	1.3227e-06	0.000111344	1.03716	0.214454	5.10409	0.365314	RELL2
ENSG00000176209.11	1.3252e-06	0.000111344	-0.721749	0.149247	6.15571	0.18333	SMIM19
ENSG00000172936.12	1.3475e-06	0.000112715	0.763273	0.157942	5.79425	0.206098	MYD88
ENSG00000168062.9	1.3589e-06	0.000113162	1.51716	0.314051	4.95919	0.833014	BATF2
ENSG00000248866.1	1.4106e-06	0.000116947	1.20828	0.250499	4.2992	0.491292	USP46-AS1
ENSG00000115756.12	1.4394e-06	0.000118816	-0.728578	0.151174	7.81601	0.192178	HPCAL1
ENSG00000077684.15	1.5293e-06	0.00012568	-0.897301	0.186651	5.2314	0.2743	JADE1
ENSG00000144354.13	1.5633e-06	0.000127918	-0.648601	0.135042	6.60697	0.145035	CDCA7
ENSG00000163431.12	1.5741e-06	0.000128241	-1.4556	0.30315	3.70003	0.753078	LMOD1
ENSG00000135373.12	1.6242e-06	0.000131756	1.52751	0.318542	3.38203	0.834747	EHF
ENSG00000168961.16	1.733e-06	0.000139975	1.86397	0.389764	4.47203	1.2594	LGALS9
ENSG00000180573.9	1.7632e-06	0.000141208	1.0424	0.218128	6.95218	0.393916	HIST1H2AC
ENSG00000131844.15	1.7575e-06	0.000141208	0.621544	0.130044	6.87504	0.132707	MCCC2
ENSG00000082512.14	1.7825e-06	0.000142144	-0.891693	0.186678	5.62286	0.288271	TRAF5
ENSG00000138119.16	1.7906e-06	0.000142188	0.585093	0.122514	7.87049	0.116588	MYOF
ENSG00000181061.13	1.8604e-06	0.000147109	0.595053	0.124801	7.46625	0.11946	HIGD1A
ENSG00000129116.17	1.9004e-06	0.000149651	0.624171	0.131026	6.69774	0.131091	PALLD
ENSG00000237975.6	1.9525e-06	0.00015289	2.64174	0.555187	2.23295	2.50416	FLG-AS1
ENSG00000204856.11	1.9578e-06	0.00015289	0.871082	0.183088	5.30826	0.272638	FAM216A
ENSG00000145022.4	1.9673e-06	0.000152996	0.970693	0.204066	4.68825	0.316435	TCTA
ENSG00000183742.12	2.012e-06	0.000155825	0.867615	0.182571	5.87526	0.27247	MACC1
ENSG00000278970.1	2.0372e-06	0.000156492	-0.720543	0.151703	5.94378	0.188108	HEIH
ENSG00000085511.19	2.033e-06	0.000156492	-0.944873	0.198916	5.11383	0.308341	MAP3K4
ENSG00000137216.18	2.1822e-06	0.000166944	0.614382	0.129732	7.08183	0.133807	TMEM63B
ENSG00000170439.6	2.2867e-06	0.000174236	0.860934	0.182159	5.49989	0.26919	METTL7B
ENSG00000242180.3	2.3115e-06	0.000175414	1.15933	0.245407	4.40849	0.481961	OR51B5
ENSG00000186792.16	2.3396e-06	0.000176832	0.962901	0.203934	5.17559	0.320694	HYAL3
ENSG00000170017.12	2.3785e-06	0.00017905	-0.597975	0.126736	7.23909	0.12701	ALCAM
ENSG00000090097.20	2.4539e-06	0.000183993	0.608537	0.129148	7.13858	0.127798	PCBP4
ENSG00000184985.16	2.7499e-06	0.000205372	1.68005	0.358321	3.55039	0.962581	SORCS2
ENSG00000162959.13	2.7927e-06	0.000207738	0.632366	0.134962	6.76686	0.141009	MEMO1
ENSG00000074935.13	2.8341e-06	0.000209992	-0.672514	0.143623	6.2077	0.158709	TUBE1
ENSG00000225345.3	2.9337e-06	0.000216518	0.945242	0.202173	4.91404	0.313515	SNX18P3
ENSG00000196116.7	2.9527e-06	0.00021707	0.814755	0.174313	6.13309	0.241532	TDRD7
ENSG00000105971.14	2.9789e-06	0.000218146	0.582704	0.124715	7.86756	0.122839	CAV2
ENSG00000175793.11	3.1948e-06	0.000233047	1.09524	0.235138	8.76025	0.436714	SFN
ENSG00000271303.1	3.2368e-06	0.000235202	-0.661453	0.142089	8.7793	0.1593	SRXN1
ENSG00000167693.16	3.4066e-06	0.000246583	0.611631	0.131685	7.00819	0.136151	NXN
ENSG00000183778.17	3.6207e-06	0.000261078	-1.53742	0.33191	4.84717	0.86133	B3GALT5
ENSG00000174775.16	3.6464e-06	0.000261931	0.673522	0.145451	7.05933	0.161783	HRAS
ENSG00000167779.7	3.6653e-06	0.000262282	0.58791	0.126992	7.50978	0.125448	IGFBP6
ENSG00000153044.9	3.6968e-06	0.000263539	-1.02536	0.221568	4.59763	0.368371	CENPH
ENSG00000172409.5	3.7502e-06	0.000266335	0.651542	0.140881	6.35222	0.149219	CLP1
ENSG00000176410.7	3.876e-06	0.000274237	0.76061	0.164708	5.62566	0.193925	DNAJC30
ENSG00000172460.14	3.9717e-06	0.000279953	1.03442	0.224247	4.62618	0.383872	PRSS30P
ENSG00000257698.1	4.0317e-06	0.000283122	-1.3274	0.287956	4.02314	0.610282	RP11-620J15.3
ENSG00000183044.11	4.1554e-06	0.000289646	1.03909	0.22572	4.30453	0.36255	ABAT
ENSG00000147654.14	4.1423e-06	0.000289646	-0.694402	0.150822	5.98725	0.174026	EBAG9
ENSG00000203667.9	4.2486e-06	0.000295052	0.589009	0.128078	8.05736	0.119147	COX20
ENSG00000171345.13	4.4562e-06	0.00030833	0.621791	0.135499	9.43131	0.137242	KRT19
ENSG00000213199.7	4.5801e-06	0.000315743	-1.06119	0.23154	4.96704	0.387658	ASIC3
ENSG00000189337.16	4.6997e-06	0.000322807	0.62667	0.136894	6.50469	0.133298	KAZN
ENSG00000248456.1	4.7522e-06	0.00032522	-3.95465	0.86432	1.28418	5.38792	RP11-553P9.3
ENSG00000172086.7	4.7823e-06	0.000326095	-0.669381	0.146341	6.15811	0.163041	KRCC1
ENSG00000172432.18	5.0097e-06	0.000340368	-0.856016	0.187542	7.61957	0.267702	GTPBP2
ENSG00000279508.1	5.049e-06	0.000340585	1.05551	0.231332	4.50047	0.383992	AL589743.1
ENSG00000187609.15	5.0444e-06	0.000340585	-0.7543	0.16531	5.7858	0.203389	EXD3
ENSG00000131051.21	5.0673e-06	0.000340598	-0.570316	0.125015	7.53542	0.118013	RBM39
ENSG00000014919.12	5.1342e-06	0.000343862	0.570418	0.125113	7.92928	0.115144	COX15
ENSG00000067182.7	5.2079e-06	0.000347564	-0.821259	0.18025	7.38711	0.246482	TNFRSF1A
ENSG00000124766.6	5.2711e-06	0.000350535	0.565106	0.124098	7.74426	0.113089	SOX4
ENSG00000073331.17	5.327e-06	0.000353007	-1.13462	0.249287	4.86389	0.470552	ALPK1
ENSG00000243566.6	5.3814e-06	0.000355363	1.58367	0.348111	3.69755	0.841979	UPK3B
ENSG00000168297.15	5.5384e-06	0.000363177	-0.668893	0.147227	6.14069	0.151758	PXK
ENSG00000170011.13	5.5268e-06	0.000363177	-1.30669	0.28758	3.87172	0.610266	MYRIP
ENSG00000119401.10	5.6606e-06	0.000369903	0.607614	0.133874	7.10635	0.128514	TRIM32
ENSG00000168918.13	5.7326e-06	0.000373311	1.624	0.358022	3.54605	0.885246	INPP5D
ENSG00000137968.16	5.9178e-06	0.000384043	0.782345	0.17273	5.50661	0.212125	SLC44A5
ENSG00000160613.12	5.9762e-06	0.000386499	0.807722	0.178414	5.6485	0.220509	PCSK7
ENSG00000086061.15	6.0116e-06	0.000387459	0.577235	0.127538	6.83846	0.116011	DNAJA1
ENSG00000137965.10	6.2638e-06	0.00040234	3.28007	0.726115	4.26122	3.93778	IFI44
ENSG00000100242.15	6.3296e-06	0.000405182	-0.725992	0.160793	5.70934	0.184634	SUN2
ENSG00000142185.16	6.457e-06	0.000411937	0.578892	0.128333	7.93262	0.117905	TRPM2
ENSG00000119630.13	6.5287e-06	0.000413707	1.34754	0.298889	4.64931	0.664843	PGF
ENSG00000215012.8	6.5091e-06	0.000413707	0.633715	0.14054	7.08251	0.134636	C22orf29
ENSG00000143878.9	6.5564e-06	0.000414067	0.832588	0.184708	8.54745	0.253812	RHOB
ENSG00000173535.13	6.6409e-06	0.000417998	0.830411	0.184336	5.26255	0.235689	TNFRSF10C
ENSG00000085063.14	6.6879e-06	0.000419557	0.562463	0.124898	7.5342	0.105886	CD59
ENSG00000160326.13	7.169e-06	0.000448244	0.868946	0.193589	5.226	0.268659	SLC2A6
ENSG00000116062.14	7.2259e-06	0.000450306	-0.721994	0.160911	7.0016	0.19102	MSH6
ENSG00000117069.14	7.7447e-06	0.000481043	2.07337	0.463621	4.25077	1.57625	ST6GALNAC5
ENSG00000166189.7	8.6568e-06	0.000534166	0.577857	0.129906	6.95136	0.118403	HPS6
ENSG00000148411.7	8.6432e-06	0.000534166	0.554292	0.124599	7.56028	0.104132	NACC2
ENSG00000155629.14	8.7318e-06	0.000537036	0.824474	0.185425	5.16752	0.236709	PIK3AP1
ENSG00000133678.13	8.8008e-06	0.000539512	-0.720567	0.162118	5.60716	0.181675	TMEM254
ENSG00000239672.7	9.7095e-06	0.000593286	0.65681	0.148481	8.68661	0.158497	NME1
ENSG00000120699.12	1.00048e-05	0.000609351	-0.950966	0.215293	6.54209	0.332347	EXOSC8
ENSG00000152689.17	1.01458e-05	0.00061595	2.42483	0.549344	2.5001	1.99727	RASGRP3
ENSG00000253669.3	1.03582e-05	0.00062682	1.22491	0.277786	4.6597	0.517081	KB-1732A1.1
ENSG00000104231.10	1.083e-05	0.000653274	-0.550206	0.12505	7.42861	0.105701	ZFAND1
ENSG00000267106.5	1.1158e-05	0.000668494	0.988697	0.22504	4.93122	0.353666	ZNF561-AS1
ENSG00000128886.11	1.11889e-05	0.000668494	0.83487	0.190053	5.23991	0.24048	ELL3
ENSG00000108439.9	1.11777e-05	0.000668494	0.686045	0.156166	6.40018	0.173145	PNPO
ENSG00000234289.5	1.13496e-05	0.000675945	1.17579	0.26785	4.15276	0.480673	H2BFS
ENSG00000160191.17	1.15151e-05	0.000683643	-0.557094	0.127	7.22144	0.111857	PDE9A
ENSG00000159720.11	1.1656e-05	0.000689832	0.608253	0.138746	6.47791	0.136158	ATP6V0D1
ENSG00000052841.14	1.18824e-05	0.000701022	-0.616798	0.14083	6.37898	0.135834	TTC17
ENSG00000142856.16	1.19275e-05	0.000701486	-0.702647	0.160462	5.75255	0.173903	ITGB3BP
ENSG00000111331.12	1.2615e-05	0.000735342	1.58281	0.362474	5.984	0.922686	OAS3
ENSG00000113732.8	1.26204e-05	0.000735342	0.555262	0.127162	7.43331	0.112793	ATP6V0E1
ENSG00000198805.11	1.26069e-05	0.000735342	0.547005	0.125264	7.2819	0.104953	PNP
ENSG00000146411.5	1.27367e-05	0.000739829	0.735732	0.168569	5.5394	0.191267	SLC2A12
ENSG00000255717.6	1.31471e-05	0.000761318	-0.540773	0.124098	8.19755	0.0989261	SNHG1
ENSG00000169126.15	1.33252e-05	0.000769263	-0.746765	0.171485	5.46401	0.199052	ARMC4
ENSG00000132837.14	1.35012e-05	0.000777041	-1.30189	0.29916	3.73879	0.624639	DMGDH
ENSG00000171421.12	1.37365e-05	0.000788176	0.605174	0.139184	6.40408	0.125014	MRPL36
ENSG00000125378.15	1.42938e-05	0.000815153	1.21857	0.280823	8.30363	0.547548	BMP4
ENSG00000205572.9	1.43367e-05	0.000815153	0.636898	0.146797	6.21466	0.138018	SERF1B
ENSG00000068724.15	1.42997e-05	0.000815153	0.609583	0.140483	6.54518	0.137021	TTC7A
ENSG00000155189.11	1.45085e-05	0.000822441	0.653939	0.150816	5.86763	0.151623	AGPAT5
ENSG00000180354.15	1.47308e-05	0.00082954	0.642089	0.148197	6.12031	0.149987	MTURN
ENSG00000113645.14	1.4766e-05	0.00082954	0.636855	0.147007	5.99378	0.140807	WWC1
ENSG00000241370.5	1.47604e-05	0.00082954	-0.603603	0.139328	6.43515	0.12952	RPP21
ENSG00000109971.13	1.51305e-05	0.000847486	0.613268	0.141738	9.74827	0.132303	HSPA8
ENSG00000179912.20	1.52694e-05	0.000852731	-0.606094	0.140145	7.22659	0.133937	R3HDM2
ENSG00000101104.12	1.55761e-05	0.000867285	-0.976817	0.226095	7.55959	0.352136	PABPC1L
ENSG00000069275.12	1.58221e-05	0.000878386	-0.582966	0.135042	8.61121	0.121772	NUCKS1
ENSG00000196792.11	1.59932e-05	0.000882677	0.65833	0.152584	5.91351	0.146063	STRN3
ENSG00000167815.11	1.59842e-05	0.000882677	0.544044	0.126092	8.00922	0.109261	PRDX2
ENSG00000149554.12	1.63972e-05	0.000902327	-0.665633	0.154474	6.24204	0.155689	CHEK1
ENSG00000153885.14	1.67923e-05	0.000921374	-0.680029	0.158008	5.70501	0.165678	KCTD15
ENSG00000114383.9	1.70255e-05	0.000931456	0.596642	0.138731	6.29327	0.131425	TUSC2
ENSG00000156504.16	1.70992e-05	0.000932771	0.549255	0.127741	7.2112	0.101824	FAM122B
ENSG00000170324.20	1.76977e-05	0.000957544	2.59694	0.605049	2.36977	2.37123	FRMPD2
ENSG00000162433.14	1.77502e-05	0.000957544	0.637712	0.1486	6.57179	0.15028	AK4
ENSG00000187838.16	1.77374e-05	0.000957544	0.565921	0.131866	7.16146	0.111484	TMEM256-PLSCR3
ENSG00000126216.13	1.77568e-05	0.000957544	-0.613978	0.143072	6.35482	0.135999	TUBGCP3
ENSG00000166582.9	1.80596e-05	0.000971092	-0.725712	0.169258	5.67259	0.194652	CENPV
ENSG00000181284.2	1.84601e-05	0.00098419	0.874516	0.204195	5.55015	0.282723	TMEM102
ENSG00000089486.16	1.84426e-05	0.00098419	0.858464	0.200437	4.85999	0.249559	CDIP1
ENSG00000125257.13	1.83774e-05	0.00098419	0.704748	0.164517	5.33563	0.174052	ABCC4
ENSG00000283485.1	1.87065e-05	0.000994507	-1.09357	0.25552	7.15426	0.442163	AC090094.1
ENSG00000164543.5	1.91182e-05	0.00101354	0.745383	0.174361	6.91191	0.205466	STK17A
ENSG00000196290.14	1.91915e-05	0.00101456	-0.587407	0.137434	6.49389	0.120348	NIF3L1
ENSG00000154217.14	1.94004e-05	0.00102273	-0.686868	0.160796	6.9996	0.174499	PITPNC1
ENSG00000159423.16	1.9677e-05	0.00103441	0.64526	0.151167	5.9949	0.147172	ALDH4A1
ENSG00000214076.3	2.00132e-05	0.00104916	0.726689	0.170395	5.48793	0.191166	CPSF1P1
ENSG00000131473.16	2.02712e-05	0.00105973	0.528684	0.124049	8.1823	0.0938099	ACLY
ENSG00000165915.13	2.05739e-05	0.00107258	0.747574	0.175546	5.40749	0.191691	SLC39A13
ENSG00000113739.10	2.06326e-05	0.00107266	-0.556172	0.13062	6.86013	0.113807	STC2
ENSG00000234127.8	2.09468e-05	0.001086	0.546317	0.128408	7.1143	0.100754	TRIM26
ENSG00000182372.8	2.10884e-05	0.00109034	0.747853	0.17584	5.54924	0.198335	CLN8
ENSG00000169188.4	2.14355e-05	0.00110375	0.554341	0.130452	7.19285	0.111269	APEX2
ENSG00000153815.16	2.1465e-05	0.00110375	0.551063	0.12969	7.48088	0.103708	CMIP
ENSG00000108846.15	2.17425e-05	0.00111497	-0.557899	0.131388	6.93706	0.112937	ABCC3
ENSG00000146828.17	2.19896e-05	0.00112457	0.701955	0.165412	5.5773	0.178389	SLC12A9
ENSG00000132274.15	2.22685e-05	0.00113575	1.63827	0.386307	3.56	0.924956	TRIM22
ENSG00000237512.6	2.23559e-05	0.00113713	1.35739	0.320141	3.65947	0.633243	UNC5B-AS1
ENSG00000251095.6	2.28609e-05	0.00115968	1.12282	0.265131	4.91364	0.467102	RP11-115D19.1
ENSG00000114648.11	2.36219e-05	0.00119506	0.691026	0.163457	5.72107	0.162647	KLHL18
ENSG00000231389.7	2.44504e-05	0.00123366	1.54502	0.366134	3.46679	0.815742	HLA-DPA1
ENSG00000124067.16	2.47231e-05	0.00124243	0.673238	0.159637	5.80372	0.164982	SLC12A4
ENSG00000145284.11	2.48222e-05	0.00124243	0.560186	0.132859	6.72951	0.113394	SCD5
ENSG00000125458.6	2.47579e-05	0.00124243	-0.5827	0.138179	6.47466	0.113759	NT5C
ENSG00000001084.10	2.51026e-05	0.00125313	-0.785715	0.186459	6.88654	0.228961	GCLC
ENSG00000224420.3	2.53558e-05	0.00126242	-0.883381	0.209749	4.79322	0.272462	ADM5
ENSG00000178607.15	2.56791e-05	0.00127515	-0.918502	0.218236	4.45719	0.307823	ERN1
ENSG00000169248.12	2.57624e-05	0.00127592	3.44356	0.818332	1.43095	4.06255	CXCL11
ENSG00000111674.8	2.61063e-05	0.00128955	-0.571638	0.135942	6.4268	0.120643	ENO2
ENSG00000249306.5	2.67788e-05	0.00131587	3.44638	0.820711	1.38831	4.05469	LINC01411
ENSG00000111199.10	2.67689e-05	0.00131587	1.14706	0.273152	4.00239	0.477948	TRPV4
ENSG00000138271.5	2.68511e-05	0.00131598	1.35869	0.323601	4.08948	0.685155	GPR87
ENSG00000173156.6	2.7607e-05	0.00134952	0.593681	0.14161	6.16339	0.129351	RHOD
ENSG00000145365.10	2.77565e-05	0.00135331	-0.862582	0.205811	6.69592	0.276255	TIFA
ENSG00000024526.16	2.80142e-05	0.00136234	-1.03725	0.24761	6.54596	0.399501	DEPDC1
ENSG00000176208.8	2.83179e-05	0.00137356	-0.792761	0.189357	5.16033	0.233394	ATAD5
ENSG00000116213.15	2.84136e-05	0.00137467	0.580465	0.138674	6.53419	0.123804	WRAP73
ENSG00000069812.11	2.88907e-05	0.00139416	0.911125	0.217866	4.72335	0.300423	HES2
ENSG00000055332.16	2.93787e-05	0.00141409	0.832126	0.199158	6.32215	0.257254	EIF2AK2
ENSG00000139624.12	3.02067e-05	0.00145023	0.69343	0.166214	5.56066	0.169977	CERS5
ENSG00000182393.2	3.05541e-05	0.00146318	3.14814	0.755076	2.01885	3.31513	IFNL1
ENSG00000095383.19	3.11818e-05	0.00148945	0.605454	0.145379	6.17482	0.124706	TBC1D2
ENSG00000033011.11	3.18934e-05	0.00151958	0.614497	0.147733	6.33467	0.140419	ALG1
ENSG00000189433.5	3.23336e-05	0.00153666	1.08281	0.260519	4.56225	0.436076	GJB4
ENSG00000164167.9	3.30202e-05	0.00156534	-0.622603	0.149968	6.01846	0.1416	LSM6
ENSG00000127080.9	3.49083e-05	0.00164655	0.611999	0.147868	6.57586	0.133376	IPPK
ENSG00000131069.19	3.49033e-05	0.00164655	-0.615044	0.148602	6.19422	0.127401	ACSS2
ENSG00000196586.13	3.52727e-05	0.00165958	0.512442	0.123885	7.9416	0.092377	MYO6
ENSG00000143390.17	3.55392e-05	0.00166795	0.646735	0.156416	5.79551	0.153035	RFX5
ENSG00000111276.10	3.70189e-05	0.00173307	-0.722403	0.175114	5.28928	0.190597	CDKN1B
ENSG00000136295.14	3.75254e-05	0.00175243	0.677166	0.164273	5.37834	0.155533	TTYH3
ENSG00000079616.12	3.76437e-05	0.0017536	-0.751907	0.182436	6.97714	0.210643	KIF22
ENSG00000187608.8	3.81524e-05	0.00176854	2.12032	0.514841	8.35455	1.67529	ISG15
ENSG00000162344.3	3.80882e-05	0.00176854	-0.804924	0.195428	8.46043	0.241429	FGF19
ENSG00000120885.20	3.97959e-05	0.00183274	0.931553	0.226729	7.54449	0.323535	CLU
ENSG00000136378.14	3.99268e-05	0.00183274	0.635809	0.154777	6.06932	0.150722	ADAMTS7
ENSG00000170043.11	3.97406e-05	0.00183274	0.540566	0.131557	6.95156	0.104376	TRAPPC1
ENSG00000156795.6	3.99228e-05	0.00183274	-0.803659	0.195636	5.77014	0.240805	WDYHV1
ENSG00000184470.20	4.01937e-05	0.0018405	0.725491	0.176675	5.96744	0.196255	TXNRD2
ENSG00000108679.12	4.13118e-05	0.00188711	0.696749	0.169938	8.82602	0.181072	LGALS3BP
ENSG00000112245.9	4.22164e-05	0.00192376	0.530437	0.129533	7.91318	0.10321	PTP4A1
ENSG00000144821.9	4.31241e-05	0.00196038	-1.25012	0.305648	4.93992	0.583217	MYH15
ENSG00000136026.13	4.34954e-05	0.00197249	-0.53788	0.131573	6.56126	0.103239	CKAP4
ENSG00000102048.15	4.43437e-05	0.00200613	1.42701	0.349448	3.56031	0.731673	ASB9
ENSG00000172794.19	4.48024e-05	0.00202202	0.690785	0.16926	5.84545	0.178161	RAB37
ENSG00000106524.8	4.54523e-05	0.00204644	0.614302	0.150643	5.84479	0.129307	ANKMY2
ENSG00000121680.15	4.60927e-05	0.00207032	0.67746	0.166264	5.9074	0.158998	PEX16
ENSG00000166173.10	4.62857e-05	0.00207404	-0.784504	0.192581	6.06345	0.229874	LARP6
ENSG00000142661.18	4.64247e-05	0.00207533	0.946087	0.232286	5.55691	0.314341	MYOM3
ENSG00000261087.1	4.76478e-05	0.00212496	-1.34919	0.331752	3.57237	0.624488	KB-1460A1.5
ENSG00000184575.11	4.86006e-05	0.00216232	-0.515937	0.127008	7.22439	0.0986051	XPOT
ENSG00000019582.14	4.95428e-05	0.00219905	2.10308	0.518284	3.78283	1.65339	CD74
ENSG00000101335.9	5.10029e-05	0.00225853	0.532244	0.131386	7.08469	0.103837	MYL9
ENSG00000181450.17	5.15534e-05	0.00227755	-1.10023	0.271764	3.94579	0.45274	ZNF678
ENSG00000261587.2	5.17002e-05	0.00227868	1.50704	0.372311	4.03932	0.84947	TMEM249
ENSG00000158793.13	5.35576e-05	0.00235503	-0.543103	0.134447	6.63757	0.106926	NIT1
ENSG00000165688.11	5.43867e-05	0.00238592	0.538691	0.133474	7.08455	0.104669	PMPCA
ENSG00000132429.9	5.51489e-05	0.00241373	-0.87305	0.216495	5.30121	0.285319	POPDC3
ENSG00000168036.16	5.62696e-05	0.00245706	0.493646	0.122556	7.89006	0.0827316	CTNNB1
ENSG00000164125.15	5.75235e-05	0.002506	1.58293	0.393495	2.97389	0.891919	FAM198B
ENSG00000173193.13	5.7769e-05	0.00251088	0.781008	0.194196	6.42896	0.228466	PARP14
ENSG00000117862.11	5.81728e-05	0.00251104	-0.5143	0.127932	6.85299	0.0954148	TXNDC12
ENSG00000145919.10	5.80672e-05	0.00251104	-0.529984	0.13182	6.71826	0.102213	BOD1
ENSG00000100575.13	5.80797e-05	0.00251104	-0.604402	0.150331	6.17584	0.129224	TIMM9
ENSG00000134590.13	5.91714e-05	0.0025483	0.559188	0.139237	6.24465	0.115812	FAM127A
ENSG00000276256.1	5.93069e-05	0.0025483	-0.847919	0.211159	4.94903	0.246711	AC011043.1
ENSG00000090861.15	5.95313e-05	0.00255212	-0.926848	0.230866	7.46065	0.321881	AARS
ENSG00000104142.10	5.99873e-05	0.00256582	0.682872	0.170171	5.26822	0.156461	VPS18
ENSG00000248583.1	6.13204e-05	0.00261556	3.30702	0.825171	1.46693	3.82671	RP11-241F15.1
ENSG00000171428.13	6.14281e-05	0.00261556	0.8861	0.221124	4.91677	0.268527	NAT1
ENSG00000176697.18	6.35511e-05	0.00269985	0.942181	0.235591	7.91191	0.332904	BDNF
ENSG00000163110.14	6.42712e-05	0.00271033	0.520415	0.130216	7.25035	0.0977059	PDLIM5
ENSG00000182473.21	6.41744e-05	0.00271033	0.496597	0.124245	7.71727	0.0830916	EXOC7
ENSG00000125821.11	6.43028e-05	0.00271033	-0.506553	0.126751	7.50855	0.0910555	DTD1
ENSG00000169302.14	6.43739e-05	0.00271033	-2.03377	0.508928	2.71927	1.40926	STK32A
ENSG00000183444.10	6.45532e-05	0.00271181	1.12547	0.281683	4.15565	0.475122	OR7E38P
ENSG00000131470.14	6.71637e-05	0.00281519	-0.847223	0.212543	5.05336	0.269378	PSMC3IP
ENSG00000131171.12	6.77664e-05	0.00283414	0.573128	0.143858	6.48095	0.123289	SH3BGRL
ENSG00000172197.10	6.87731e-05	0.00286987	-1.18706	0.298218	4.96072	0.528989	MBOAT1
ENSG00000128422.15	6.94472e-05	0.00289159	3.07709	0.773494	2.37521	3.55503	KRT17
ENSG00000125826.19	6.98331e-05	0.00290123	-1.40827	0.354118	8.6725	0.744678	RBCK1
ENSG00000133773.11	7.05505e-05	0.00292458	-0.619184	0.155792	6.65003	0.143977	CCDC59
ENSG00000120868.13	7.17311e-05	0.00296048	0.746801	0.188089	6.02782	0.195157	APAF1
ENSG00000197568.13	7.16476e-05	0.00296048	-0.690464	0.173888	5.40623	0.167942	HHLA3
ENSG00000133433.10	7.21758e-05	0.00297232	0.703728	0.177306	6.38772	0.186036	GSTT2B
ENSG00000256916.1	7.35001e-05	0.00302024	2.87513	0.725188	2.12875	2.76633	RP11-817J15.2
ENSG00000231422.2	7.43704e-05	0.00304272	3.31088	0.835689	1.46886	3.82956	LINC01516
ENSG00000109089.7	7.42919e-05	0.00304272	0.513727	0.12966	6.94145	0.0910377	CDR2L
ENSG00000072952.18	7.52872e-05	0.00307355	0.93418	0.235968	5.63459	0.328018	MRVI1
ENSG00000072182.12	7.6306e-05	0.0031084	-1.02189	0.258333	4.34435	0.356822	ASIC4
ENSG00000186575.17	7.69981e-05	0.00312981	0.509203	0.128796	7.03287	0.0901587	NF2
ENSG00000144677.14	7.73052e-05	0.00313553	0.678907	0.171762	5.59455	0.173306	CTDSPL
ENSG00000107796.13	7.78701e-05	0.00313815	1.0292	0.260499	5.45587	0.398322	ACTA2
ENSG00000164236.11	7.77156e-05	0.00313815	0.671358	0.169907	6.29716	0.169486	ANKRD33B
ENSG00000070882.12	7.77613e-05	0.00313815	0.534244	0.135211	7.34607	0.104424	OSBPL3
ENSG00000102393.9	7.82391e-05	0.00313958	0.614377	0.155549	5.84311	0.137761	GLA
ENSG00000108219.14	7.81522e-05	0.00313958	0.499997	0.126582	7.18506	0.087986	TSPAN14
ENSG00000279806.1	7.87337e-05	0.0031527	0.814257	0.206234	4.82628	0.241319	RP11-58O9.2
ENSG00000213463.4	8.02282e-05	0.00320572	0.53311	0.135179	7.20502	0.104839	SYNJ2BP
ENSG00000170855.3	8.14618e-05	0.00324812	0.519213	0.131778	7.43644	0.101438	TRIAP1
ENSG00000213160.9	8.22961e-05	0.00327444	-0.661793	0.16807	5.55154	0.160113	KLHL23
ENSG00000134326.11	8.36005e-05	0.00331604	1.48346	0.377102	3.41766	0.828352	CMPK2
ENSG00000162407.8	8.36939e-05	0.00331604	-0.965925	0.245559	4.02419	0.347742	PLPP3
ENSG00000103510.19	8.44184e-05	0.00333772	-0.526409	0.133895	6.70264	0.100198	KAT8
ENSG00000173805.15	8.62633e-05	0.00340351	0.949538	0.24184	5.66614	0.303516	HAP1
ENSG00000145331.13	8.67697e-05	0.00341633	-0.803911	0.204824	4.964	0.240953	TRMT10A
ENSG00000141738.13	8.7369e-05	0.00342559	-0.598253	0.15249	5.97163	0.126143	GRB7
ENSG00000166483.10	8.72112e-05	0.00342559	-0.670255	0.170824	5.66591	0.164296	WEE1
ENSG00000242732.4	8.76061e-05	0.00342775	0.66804	0.170306	5.47699	0.150992	RGAG4
ENSG00000150347.14	8.8747e-05	0.00346518	0.75292	0.192098	5.01235	0.208191	ARID5B
ENSG00000277147.4	9.09473e-05	0.00354374	-0.683891	0.174749	6.02232	0.17626	LINC00869
ENSG00000101188.4	9.14326e-05	0.00355529	-0.515208	0.13169	9.16075	0.0947628	NTSR1
ENSG00000107719.8	9.33108e-05	0.0036199	0.485479	0.124247	7.68772	0.0871396	PALD1
ENSG00000165244.6	9.34787e-05	0.0036199	-0.583535	0.149359	6.04542	0.127322	ZNF367
ENSG00000158805.11	9.41681e-05	0.0036391	0.620283	0.158837	7.49616	0.14507	ZNF276
ENSG00000160781.15	9.44222e-05	0.00364145	-0.776254	0.19881	5.09577	0.218799	PAQR6
ENSG00000005884.17	9.73004e-05	0.00373713	-0.485561	0.124591	8.10632	0.0805739	ITGA3
ENSG00000154065.16	9.71419e-05	0.00373713	-0.72927	0.187106	5.06305	0.183508	ANKRD29
ENSG00000172977.12	9.86043e-05	0.0037795	-0.552182	0.141803	6.24231	0.102395	KAT5
ENSG00000140525.17	0.000102387	0.00391652	-0.65355	0.16823	5.64583	0.151888	FANCI
ENSG00000198910.12	0.000104041	0.00397171	0.818829	0.210986	4.65768	0.234591	L1CAM
ENSG00000120068.6	0.000104871	0.0039953	0.619173	0.15962	6.01921	0.144778	HOXB8
ENSG00000205464.11	0.000105935	0.00402765	-0.602087	0.155314	6.27811	0.127128	ATP6AP1L
ENSG00000065970.8	0.000107042	0.00406156	-0.526613	0.135933	6.51013	0.0985919	FOXJ2
ENSG00000234648.1	0.000108299	0.00410097	4.68129	1.20926	1.6475	7.4227	AL162151.3
ENSG00000151748.14	0.000111748	0.00422308	0.5287	0.136843	6.44871	0.100133	SAV1
ENSG00000156587.15	0.000113263	0.00425676	0.787864	0.204096	5.79913	0.23468	UBE2L6
ENSG00000182541.17	0.000113217	0.00425676	0.646917	0.167579	5.44561	0.153693	LIMK2
ENSG00000174021.10	0.000113317	0.00425676	-0.52549	0.136132	7.87126	0.104401	GNG5
ENSG00000165886.4	0.000113768	0.00426517	0.618546	0.160279	5.77337	0.141616	UBTD1
ENSG00000105383.14	0.00011597	0.00433906	1.215	0.315217	4.93497	0.558319	CD33
ENSG00000163468.14	0.000116502	0.00435033	0.486497	0.126252	8.68207	0.0830724	CCT3
ENSG00000256664.1	0.000117973	0.00439653	1.35434	0.351748	6.04713	0.693894	RP11-611O2.3
ENSG00000259780.3	0.000120017	0.00446389	-3.76559	0.979069	1.18965	4.76113	RP11-304L19.12
ENSG00000184502.3	0.000121206	0.00449922	2.54549	0.662254	2.35067	2.33637	GAST
ENSG00000225886.3	0.000122267	0.00452965	2.28828	0.595667	2.78846	1.87127	RP11-288L9.4
ENSG00000187024.13	0.000123786	0.00457693	0.751828	0.195865	5.51334	0.213991	PTRH1
ENSG00000119899.12	0.000124748	0.00460344	0.513162	0.133754	6.5849	0.0933101	SLC17A5
ENSG00000108244.16	0.000125422	0.00461926	1.62809	0.424504	5.29131	1.0037	KRT23
ENSG00000157502.13	0.000126321	0.00464328	0.963777	0.251408	4.4051	0.351759	MUM1L1
ENSG00000137831.14	0.000127995	0.00469563	-0.953588	0.24896	5.76394	0.34443	UACA
ENSG00000090316.15	0.000128352	0.00469959	0.488266	0.127498	7.05325	0.0902884	MAEA
ENSG00000198860.11	0.000128883	0.00470986	-0.566754	0.148032	6.01747	0.115827	TSEN15
ENSG00000063660.8	0.000131643	0.00480067	0.516987	0.135218	6.74524	0.0924624	GPC1
ENSG00000168214.20	0.000131878	0.00480067	-0.81864	0.21414	6.26604	0.253961	RBPJ
ENSG00000005379.15	0.000133624	0.00485484	3.10501	0.812897	1.70704	3.65422	TSPOAP1
ENSG00000167103.11	0.000134007	0.00485935	-0.658988	0.172556	5.6021	0.150531	PIP5KL1
ENSG00000227300.12	0.000135007	0.00488621	-3.20531	0.839715	1.74309	3.89475	KRT16P2
ENSG00000103995.13	0.000135317	0.00488803	-1.34906	0.353473	3.6408	0.689946	CEP152
ENSG00000124191.17	0.0001365	0.00492134	-0.797465	0.209066	7.23602	0.241122	TOX2
ENSG00000053108.16	0.000137436	0.0049456	1.78612	0.468462	2.83333	1.15135	FSTL4
ENSG00000120051.14	0.000137872	0.0049518	-1.32709	0.348139	3.20905	0.667856	CFAP58
ENSG00000198900.5	0.000139422	0.00499794	-0.522784	0.137243	9.52273	0.0954521	TOP1
ENSG00000175600.15	0.000140074	0.00500841	0.959606	0.251995	4.04299	0.311389	SUGCT
ENSG00000138413.13	0.000140512	0.00500841	-0.920638	0.241811	7.54851	0.321507	IDH1
ENSG00000070669.16	0.000140439	0.00500841	-1.10771	0.290935	9.38211	0.465433	ASNS
ENSG00000118640.10	0.000142504	0.0050698	0.62608	0.164594	6.90639	0.14872	VAMP8
ENSG00000170396.7	0.000143039	0.00507922	1.64571	0.432757	4.26021	1.02764	ZNF804A
ENSG00000117242.7	0.000144633	0.00512616	-0.598342	0.157454	5.86146	0.128518	PINK1-AS
ENSG00000213965.3	0.000150189	0.00530423	0.572544	0.151037	6.61585	0.124477	NUDT19
ENSG00000186665.9	0.000150221	0.00530423	-0.496652	0.131018	6.92641	0.0928031	C17orf58
ENSG00000132256.18	0.000150621	0.0053084	0.651137	0.171802	5.35959	0.146102	TRIM5
ENSG00000165476.13	0.000154196	0.00542425	-0.544857	0.143982	7.47996	0.112777	REEP3
ENSG00000164484.11	0.000154783	0.00543472	-0.469975	0.124225	7.62282	0.0764074	TMEM200A
ENSG00000241553.12	0.000157365	0.0055151	0.485736	0.12853	7.61557	0.0839606	ARPC4
ENSG00000123892.11	0.000160953	0.00563036	-0.588242	0.155886	5.72004	0.122041	RAB38
ENSG00000100298.15	0.000163682	0.00571519	1.13519	0.301164	3.78651	0.490017	APOBEC3H
ENSG00000163754.17	0.000164525	0.00573014	0.702862	0.186532	5.76484	0.187868	GYG1
ENSG00000175581.13	0.000164719	0.00573014	-0.574495	0.152477	6.60201	0.125514	MRPL48
ENSG00000106366.8	0.000167679	0.00582236	0.465428	0.123675	8.10124	0.0811963	SERPINE1
ENSG00000184979.9	0.000169215	0.00585668	1.0853	0.288563	5.81225	0.448135	USP18
ENSG00000276023.4	0.00016929	0.00585668	0.500437	0.133062	6.76308	0.0835814	DUSP14
ENSG00000260916.6	0.00016996	0.00586909	-1.07819	0.286757	5.40967	0.442315	CCPG1
ENSG00000129493.14	0.000172379	0.00594171	0.648785	0.172715	5.49656	0.144716	HEATR5A
ENSG00000124570.17	0.000172797	0.00594523	-0.465457	0.123931	7.9805	0.0754261	SERPINB6
ENSG00000177410.12	0.000174664	0.00598755	-0.853579	0.227433	9.2554	0.277349	ZFAS1
ENSG00000112531.16	0.000174497	0.00598755	-0.892914	0.237899	5.56408	0.303496	QKI
ENSG00000081181.7	0.000176115	0.00602633	-1.64783	0.439301	4.67986	1.03377	ARG2
ENSG00000167380.16	0.000177611	0.00606649	0.684371	0.182552	5.25129	0.160076	ZNF226
ENSG00000169715.14	0.000181299	0.00618124	-0.476058	0.127161	8.57434	0.076529	MT1E
ENSG00000236618.2	0.000186038	0.00633134	-0.633513	0.169513	5.50256	0.137893	PITPNA-AS1
ENSG00000167378.8	0.000188428	0.0064011	0.626496	0.167779	5.6358	0.143459	IRGQ
ENSG00000277287.1	0.000189472	0.00642498	1.24667	0.333989	3.82466	0.592425	RP4-794I6.4
ENSG00000203814.6	0.000191436	0.00646828	1.38514	0.371346	2.99595	0.665707	HIST2H2BF
ENSG00000280043.1	0.0001911	0.00646828	1.25365	0.336054	3.51287	0.539566	RP11-1281K21.8
ENSG00000197045.12	0.000193018	0.00651003	0.53005	0.142181	6.11951	0.0993485	GMFB
ENSG00000162772.16	0.000193563	0.00651674	0.612786	0.164406	7.23673	0.143188	ATF3
ENSG00000186862.17	0.000194309	0.00652568	0.901787	0.242006	4.6612	0.310118	PDZD7
ENSG00000165392.9	0.000194522	0.00652568	-0.490098	0.131534	6.89646	0.0913446	WRN
ENSG00000278384.1	0.000195482	0.00653457	0.834403	0.224014	4.60381	0.260094	AL354822.1
ENSG00000152556.15	0.000195355	0.00653457	0.631717	0.169591	6.89935	0.152196	PFKM
ENSG00000123268.8	0.00019647	0.00655597	-0.542288	0.145639	6.32006	0.109968	ATF1
ENSG00000197110.8	0.000197011	0.00656238	3.54148	0.951289	1.07759	4.18139	IFNL3
ENSG00000164418.19	0.000198907	0.00660452	1.22802	0.330077	4.37453	0.569032	GRIK2
ENSG00000251022.6	0.000198978	0.00660452	-0.501124	0.134699	6.53498	0.0864714	THAP9-AS1
ENSG00000119013.8	0.00020008	0.00662941	0.510012	0.13714	6.46072	0.0950359	NDUFB3
ENSG00000137693.13	0.000202705	0.00670457	0.46361	0.124773	7.69315	0.0722678	YAP1
ENSG00000185567.6	0.000204336	0.00674667	0.486122	0.130903	8.91387	0.0790952	AHNAK2
ENSG00000223735.1	0.00020552	0.00677388	1.11827	0.301248	3.74493	0.457162	OR51B3P
ENSG00000173207.12	0.000206574	0.00679673	-0.827264	0.222932	7.73109	0.261255	CKS1B
ENSG00000143842.14	0.000207036	0.00680005	-0.624863	0.168414	5.45771	0.14906	SOX13
ENSG00000139531.12	0.000207492	0.00680313	0.623042	0.167949	5.39954	0.143819	SUOX
ENSG00000147206.16	0.000207882	0.00680408	1.87565	0.505669	2.65739	1.19089	NXF3
ENSG00000165271.16	0.00020848	0.00681178	0.640304	0.172658	7.19469	0.156537	NOL6
ENSG00000140297.12	0.000209882	0.00684571	-1.33735	0.360782	4.8177	0.682946	GCNT3
ENSG00000261824.6	0.00021183	0.00689732	-0.662751	0.178906	6.04714	0.167751	LINC00662
ENSG00000228649.8	0.000212705	0.00691382	0.732454	0.197777	5.15348	0.204907	AC005682.5
ENSG00000164070.11	0.00021393	0.00694165	0.845944	0.228512	6.21805	0.273352	HSPA4L
ENSG00000129422.14	0.000215849	0.00699188	0.672947	0.181892	5.68373	0.173009	MTUS1
ENSG00000072310.16	0.000217594	0.0070363	-0.477383	0.129104	7.15682	0.0823569	SREBF1
ENSG00000113734.17	0.000218361	0.00704897	-0.55142	0.149163	6.04442	0.105056	BNIP1
ENSG00000228889.6	0.000222131	0.00715841	0.935037	0.253231	4.18514	0.302009	UBAC2-AS1
ENSG00000137714.2	0.000227009	0.0073031	0.857131	0.232481	6.88626	0.280923	FDX1
ENSG00000224294.1	0.000228064	0.0073245	2.25621	0.612152	2.88115	1.94665	RP3-326I13.1
ENSG00000170264.12	0.000229835	0.00736881	-0.66182	0.17966	5.58393	0.161199	FAM161A
ENSG00000102181.20	0.000232093	0.00742821	0.77059	0.209328	4.697	0.216575	CD99L2
ENSG00000145779.7	0.000232477	0.00742821	-0.588651	0.159923	5.89132	0.127376	TNFAIP8
ENSG00000112312.9	0.000239339	0.0076345	-0.706804	0.192411	5.55088	0.191205	GMNN
ENSG00000127884.4	0.000240703	0.00766502	0.592874	0.16146	7.46111	0.134546	ECHS1
ENSG00000144815.15	0.000242895	0.00768283	0.766849	0.208971	4.94752	0.210475	NXPE3
ENSG00000111057.10	0.000242553	0.00768283	0.618135	0.168429	10.7425	0.128843	KRT18
ENSG00000159267.14	0.000241745	0.00768283	-0.625522	0.170402	5.35898	0.136248	HLCS
ENSG00000126500.3	0.000242846	0.00768283	-1.3804	0.376163	3.83011	0.729501	FLRT1
ENSG00000066248.14	0.000245653	0.00775703	-1.02528	0.279616	4.95156	0.402524	NGEF
ENSG00000181333.11	0.000246498	0.00775769	2.71418	0.740392	2.07219	2.57382	HEPHL1
ENSG00000091136.13	0.000246273	0.00775769	0.622342	0.169756	5.76026	0.148315	LAMB1
ENSG00000175785.12	0.000248446	0.00780594	-1.42848	0.389884	2.99456	0.779522	PRIMA1
ENSG00000155324.9	0.000249589	0.00782878	0.75994	0.207482	4.83215	0.193344	GRAMD3
ENSG00000150990.7	0.000256337	0.008017	0.495259	0.13547	7.15563	0.0879413	DHX37
ENSG00000033030.13	0.000256442	0.008017	-0.56781	0.15532	6.3495	0.123552	ZCCHC8
ENSG00000196396.9	0.000257393	0.00803338	0.453942	0.124205	8.23616	0.0701455	PTPN1
ENSG00000169710.8	0.000258593	0.00805749	0.592792	0.162249	6.37248	0.134684	FASN
ENSG00000165434.7	0.000260011	0.00806354	0.664908	0.182057	5.13066	0.157971	PGM2L1
ENSG00000099194.5	0.00025932	0.00806354	-0.519883	0.142322	9.63742	0.103597	SCD
ENSG00000100749.7	0.000260073	0.00806354	-0.572602	0.156786	5.63665	0.112329	VRK1
ENSG00000165684.4	0.000261134	0.00808313	0.513478	0.140637	6.6123	0.100048	SNAPC4
ENSG00000117592.8	0.000263556	0.00810478	0.625261	0.171365	8.57017	0.149894	PRDX6
ENSG00000113593.11	0.000263451	0.00810478	-0.55445	0.151953	5.8984	0.115461	PPWD1
ENSG00000134986.13	0.000262786	0.00810478	-0.872842	0.23917	4.22183	0.260032	NREP
ENSG00000214826.5	0.000262325	0.00810478	-0.888299	0.243375	4.40893	0.295656	DDX12P
ENSG00000123159.15	0.000266499	0.00817186	0.497124	0.136353	7.45288	0.0947723	GIPC1
ENSG00000105835.11	0.000266606	0.00817186	-0.458125	0.12566	7.36486	0.0764135	NAMPT
ENSG00000138131.3	0.00026761	0.00818931	0.758986	0.208238	5.21662	0.220929	LOXL4
ENSG00000106078.17	0.000269606	0.00823697	0.491133	0.13482	6.96186	0.0806818	COBL
ENSG00000087086.14	0.00027539	0.00840007	-0.64346	0.176901	10.4843	0.158876	FTL
ENSG00000183018.8	0.000276316	0.00841467	1.43742	0.395271	3.36385	0.792886	SPNS2
ENSG00000282988.1	0.000278541	0.00844146	1.96586	0.540892	3.33082	1.48325	RP1-34B20.21
ENSG00000139985.6	0.000278447	0.00844146	0.90738	0.249653	4.36031	0.315997	ADAM21
ENSG00000243742.5	0.000277689	0.00844146	-1.2686	0.348969	4.16918	0.617631	RPLP0P2
ENSG00000171431.3	0.000279848	0.00844456	2.35714	0.648763	3.75785	2.13262	KRT20
ENSG00000166432.14	0.00027935	0.00844456	-0.811021	0.223192	4.77171	0.240846	ZMAT1
ENSG00000267374.1	0.00027999	0.00844456	-1.15892	0.318987	3.53439	0.460791	RP11-244M2.1
ENSG00000166881.9	0.000285017	0.00857097	-0.539543	0.148694	6.2118	0.104802	NEMP1
ENSG00000166037.10	0.000285092	0.00857097	-0.63459	0.174891	6.35363	0.154626	CEP57
ENSG00000261659.2	0.000288889	0.008653	1.65628	0.456896	2.99337	0.947416	LA16c-313D11.12
ENSG00000134873.9	0.000289828	0.008653	1.53804	0.424379	2.70655	0.822358	CLDN10
ENSG00000130813.17	0.000288968	0.008653	1.1301	0.311752	6.50951	0.4905	C19orf66
ENSG00000116717.11	0.000290119	0.008653	-0.449376	0.124001	7.43425	0.0712903	GADD45A
ENSG00000120256.9	0.000289592	0.008653	-0.78986	0.217926	5.60803	0.239621	LRP11
ENSG00000123600.18	0.000290725	0.00865735	0.580841	0.160302	5.82854	0.128021	METTL8
ENSG00000182742.5	0.000293373	0.00872022	0.888375	0.245334	6.20508	0.303196	HOXB4
ENSG00000173210.19	0.000293763	0.00872022	-1.25803	0.347451	6.14492	0.608026	ABLIM3
ENSG00000117407.16	0.000295197	0.008749	-0.986596	0.27258	4.57583	0.37399	ARTN
ENSG00000089472.16	0.000298504	0.00882552	1.47744	0.408516	3.79009	0.83315	HEPH
ENSG00000003402.19	0.000298717	0.00882552	0.555842	0.1537	6.07314	0.110859	CFLAR
ENSG00000161265.14	0.000299241	0.00882714	-0.702866	0.194379	5.17728	0.165354	U2AF1L4
ENSG00000228065.10	0.000306107	0.00901555	-0.874303	0.242184	4.7936	0.293904	LINC01515
ENSG00000076706.15	0.000307222	0.00903423	1.32298	0.366564	4.07688	0.673003	MCAM
ENSG00000165949.12	0.000309993	0.00910151	3.52152	0.976354	5.59251	4.7692	IFI27
ENSG00000241935.8	0.000311815	0.00914074	0.931172	0.25828	4.50206	0.296358	HOGA1
ENSG00000160271.14	0.000313111	0.00915022	0.739986	0.205312	7.67845	0.210628	RALGDS
ENSG00000174749.5	0.00031282	0.00915022	-0.701224	0.194544	6.59244	0.189137	C4orf32
ENSG00000119906.11	0.000315662	0.00921048	-0.469582	0.130363	6.89697	0.0805792	SLF2
ENSG00000138496.16	0.000321149	0.00934161	1.19956	0.333432	7.43963	0.553765	PARP9
ENSG00000136279.19	0.000320995	0.00934161	0.815858	0.22677	6.47449	0.256158	DBNL
ENSG00000102595.18	0.000327707	0.00951767	-0.551165	0.153427	6.00618	0.101292	UGGT2
ENSG00000178202.12	0.000332739	0.00964893	-0.623978	0.173889	5.71311	0.149177	KDELC2
ENSG00000171219.8	0.000335446	0.00971246	0.88237	0.246041	3.90201	0.270445	CDC42BPG
ENSG00000156011.16	0.000337189	0.00974793	-0.724355	0.202056	4.66498	0.197561	PSD3
ENSG00000272599.2	0.000344333	0.00993919	1.39012	0.388363	3.23852	0.66247	RP11-152N13.16
ENSG00000084207.15	0.000346182	0.00996201	0.645434	0.180388	8.58258	0.160555	GSTP1
ENSG00000026559.13	0.000346111	0.00996201	-1.06031	0.296334	6.51445	0.433296	KCNG1
ENSG00000244479.6	0.000348861	0.0100238	-1.4082	0.393789	5.25444	0.764387	OR2A1-AS1
ENSG00000102547.18	0.000351011	0.0100702	-0.664998	0.186044	5.09226	0.170482	CAB39L
ENSG00000186481.16	0.000352018	0.0100837	1.32465	0.370671	3.2949	0.649367	ANKRD20A5P
ENSG00000140105.17	0.000352604	0.0100851	-0.56443	0.157961	7.5378	0.122828	WARS
ENSG00000111445.13	0.00035651	0.0101814	-0.684928	0.191838	5.64354	0.18091	RFC5
ENSG00000073060.15	0.000363043	0.0103522	0.453517	0.127193	7.39488	0.0713583	SCARB1
ENSG00000103978.15	0.000364898	0.0103894	-0.657246	0.184399	6.56608	0.166659	TMEM87A
ENSG00000255248.7	0.000367543	0.0104331	-0.516411	0.144963	6.11343	0.100901	MIR100HG
ENSG00000114805.16	0.000367135	0.0104331	-0.876575	0.246046	4.81838	0.285699	PLCH1
ENSG00000155918.7	0.000371452	0.0105137	0.911515	0.256074	4.23382	0.295292	RAET1L
ENSG00000204305.13	0.000371499	0.0105137	-0.773934	0.217425	4.7168	0.215509	AGER
ENSG00000163734.4	0.000379795	0.0107324	-2.2541	0.63429	4.38246	1.96187	CXCL3
ENSG00000175920.15	0.000382565	0.0107783	1.12617	0.317068	3.77504	0.458741	DOK7
ENSG00000177542.10	0.000382219	0.0107783	0.551047	0.155134	6.12309	0.117262	SLC25A22
ENSG00000119471.14	0.000383172	0.0107792	0.526859	0.148352	6.00442	0.0959011	HSDL2
ENSG00000100290.2	0.000386679	0.0108616	0.802912	0.226235	6.16092	0.249011	BIK
ENSG00000178726.6	0.000393548	0.0110381	-1.29329	0.364886	3.29078	0.621847	THBD
ENSG00000206418.3	0.000405234	0.011349	-0.469537	0.132763	6.65094	0.0814648	RAB12
ENSG00000137200.12	0.000407682	0.0114006	0.537269	0.151983	5.80499	0.0979299	CMTR1
ENSG00000139428.11	0.000410145	0.0114524	-0.59557	0.168551	5.79926	0.123337	MMAB
ENSG00000132763.14	0.000411931	0.0114853	0.633283	0.179283	5.63064	0.136188	MMACHC
ENSG00000203811.1	0.000414586	0.0115422	1.10004	0.311572	3.70879	0.407533	HIST2H3C
ENSG00000221818.8	0.00041776	0.0116134	-1.013	0.287082	3.71173	0.3652	EBF2
ENSG00000205220.11	0.000420069	0.0116603	0.60571	0.171728	6.58569	0.141955	PSMB10
ENSG00000197261.11	0.000426481	0.0118209	-0.863418	0.245071	5.25594	0.288537	C6orf141
ENSG00000137760.14	0.000436182	0.012072	-0.572105	0.162661	5.69862	0.116049	ALKBH8
ENSG00000099284.13	0.000436908	0.0120743	-0.590244	0.167839	6.69949	0.134909	H2AFY2
ENSG00000230439.2	0.000437953	0.0120854	-0.88135	0.250662	4.29739	0.297005	RP11-488P3.1
ENSG00000178685.13	0.000445339	0.0122713	1.61443	0.459735	3.54904	1.00969	PARP10
ENSG00000136867.10	0.00045121	0.0124014	0.652114	0.185885	5.23088	0.147967	SLC31A2
ENSG00000099875.14	0.000451378	0.0124014	-0.439664	0.125329	8.41016	0.0656264	MKNK2
ENSG00000225963.7	0.000455942	0.0125085	1.88423	0.537524	2.5379	1.35528	AC009950.2
ENSG00000259746.1	0.0004571	0.012522	1.20195	0.342951	3.50794	0.514095	HSPE1P3
ENSG00000203760.8	0.000458359	0.0125383	-0.937973	0.267688	4.33188	0.341035	CENPW
ENSG00000196502.11	0.000461906	0.0126158	0.709215	0.202521	6.53443	0.195005	SULT1A1
ENSG00000170356.8	0.000462533	0.0126158	-1.48981	0.425469	5.10068	0.860524	OR2A20P
ENSG00000054392.12	0.000464086	0.0126398	0.604944	0.172808	5.48938	0.138927	HHAT
ENSG00000165698.15	0.000466683	0.0126922	-0.600285	0.17155	5.84627	0.136296	SPACA9
ENSG00000206195.10	0.000469362	0.0127466	0.57138	0.163361	6.34362	0.126616	DUXAP8
ENSG00000107566.13	0.000473497	0.0128371	-0.441417	0.126288	7.28082	0.0695741	ERLIN1
ENSG00000006652.13	0.000474057	0.0128371	-0.585738	0.167593	6.10604	0.133088	IFRD1
ENSG00000125875.13	0.000475374	0.0128542	-0.436984	0.125057	7.67874	0.0709743	TBC1D20
ENSG00000229152.2	0.000478321	0.0129154	0.882046	0.252546	4.62635	0.301855	ANKRD10-IT1
ENSG00000235523.1	0.000479318	0.0129237	2.89653	0.829463	1.51118	3.20262	RP11-63P12.7
ENSG00000103005.11	0.000485125	0.0130616	0.453431	0.129966	6.754	0.0732561	USB1
ENSG00000023572.8	0.000487234	0.0130996	-0.620058	0.177785	5.9462	0.149229	GLRX2
ENSG00000112029.9	0.000492552	0.0132237	-0.666697	0.191317	6.14951	0.172563	FBXO5
ENSG00000279670.1	0.000493382	0.0132271	1.64861	0.47315	2.73206	0.939666	RP11-70L8.5
ENSG00000163918.10	0.000495908	0.0132759	-1.07304	0.308084	6.07579	0.447084	RFC4
ENSG00000178947.8	0.000496955	0.0132851	0.594559	0.170733	5.51342	0.126454	SMIM10L2A
ENSG00000117472.9	0.000498055	0.0132956	0.850979	0.244408	5.77193	0.281212	TSPAN1
ENSG00000256001.1	0.00050441	0.0134462	-0.773341	0.222326	4.92708	0.221356	RP11-575F12.2
ENSG00000254837.2	0.000506294	0.0134773	-0.723853	0.208159	5.07712	0.203336	AP001372.2
ENSG00000168653.10	0.000510929	0.0135815	0.429836	0.123695	8.02472	0.0682843	NDUFS5
ENSG00000185818.7	0.000512462	0.0135838	0.843988	0.242933	6.17671	0.276783	NAT8L
ENSG00000162545.5	0.000512278	0.0135838	-0.488049	0.140476	6.29985	0.0796255	CAMK2N1
ENSG00000259479.6	0.000518587	0.0135997	0.625458	0.180197	5.77461	0.146028	SORD2P
ENSG00000132819.16	0.00051586	0.0135997	0.508115	0.14633	5.99611	0.0903581	RBM38
ENSG00000101019.21	0.00051884	0.0135997	0.481356	0.138686	6.95038	0.0862097	UQCC1
ENSG00000249550.6	0.000516841	0.0135997	0.460001	0.132494	6.75057	0.0760265	LINC01234
ENSG00000164054.15	0.000515846	0.0135997	0.429934	0.123815	8.0801	0.0694245	SHISA5
ENSG00000223396.2	0.00051715	0.0135997	-0.841134	0.242282	4.41889	0.243381	RP11-134G8.5
ENSG00000182010.10	0.000518476	0.0135997	-1.30554	0.376125	4.36409	0.662457	RTKN2
ENSG00000145777.14	0.000516509	0.0135997	-1.92529	0.554511	3.29345	1.44057	TSLP
ENSG00000124596.16	0.000522707	0.013682	-0.516822	0.14899	6.03589	0.0907919	OARD1
ENSG00000163050.16	0.000525101	0.0137256	0.540458	0.155859	7.05748	0.11356	ADCK3
ENSG00000095203.14	0.000526143	0.0137337	0.469732	0.135483	6.65681	0.0785077	EPB41L4B
ENSG00000116350.16	0.000527803	0.013758	-0.601301	0.173474	6.59869	0.140583	SRSF4
ENSG00000233429.9	0.000530629	0.0138125	-0.711101	0.205236	5.02243	0.175838	HOTAIRM1
ENSG00000130255.12	0.000541303	0.0140709	-0.471043	0.136162	9.44642	0.0837993	RPL36
ENSG00000223784.1	0.000548558	0.0142398	1.21809	0.352471	3.78567	0.577403	RP11-554I8.2
ENSG00000127337.6	0.000552148	0.0143133	-0.509727	0.147572	6.01915	0.100536	YEATS4
ENSG00000167850.3	0.000553284	0.014323	1.29963	0.376318	3.63697	0.657422	CD300C
ENSG00000007376.7	0.000554831	0.0143433	0.640684	0.185556	6.44082	0.159779	RPUSD1
ENSG00000166979.12	0.000558839	0.0144147	0.512835	0.148612	6.79984	0.0908394	EVA1C
ENSG00000101384.11	0.000559125	0.0144147	0.498313	0.144409	6.08133	0.091707	JAG1
ENSG00000065154.11	0.000564235	0.0145265	0.607291	0.176116	7.22334	0.143612	OAT
ENSG00000123737.12	0.000569821	0.0146503	-0.600047	0.17415	6.63445	0.140238	EXOSC9
ENSG00000185043.10	0.00057187	0.0146829	-0.429749	0.12476	7.45555	0.0713519	CIB1
ENSG00000033327.12	0.00057409	0.0147199	1.0684	0.310259	3.24967	0.397413	GAB2
ENSG00000139445.17	0.000578102	0.0147954	1.02685	0.298357	3.80906	0.382962	FOXN4
ENSG00000179546.4	0.000578607	0.0147954	-0.770814	0.223979	4.90771	0.231496	HTR1D
ENSG00000073849.14	0.000581135	0.0148398	-0.734304	0.213444	4.54224	0.184083	ST6GAL1
ENSG00000156876.9	0.000582036	0.0148427	-0.603251	0.175371	5.74874	0.141807	SASS6
ENSG00000136319.11	0.000588564	0.0149889	0.629855	0.183266	5.24032	0.145445	TTC5
ENSG00000139793.18	0.000592391	0.0150253	0.443014	0.128968	8.57751	0.0746637	MBNL2
ENSG00000177034.14	0.000591239	0.0150253	-0.431047	0.125465	7.44814	0.0630452	MTX3
ENSG00000261116.1	0.000591791	0.0150253	-0.679522	0.197803	4.93139	0.170654	RP3-523K23.2
ENSG00000188015.9	0.000593321	0.0150287	0.853365	0.248458	4.2459	0.255479	S100A3
ENSG00000115657.12	0.000595396	0.0150577	0.687589	0.200247	4.97914	0.174617	ABCB6
ENSG00000049541.10	0.000596069	0.0150577	-0.517321	0.150673	6.00968	0.0955159	RFC2
ENSG00000153832.11	0.000597533	0.0150745	-0.607667	0.177022	5.35216	0.132789	FBXO36
ENSG00000156471.12	0.000598901	0.0150888	0.515615	0.150233	7.10687	0.103666	PTDSS1
ENSG00000176438.12	0.000605009	0.0152223	-0.776204	0.226341	4.45583	0.231898	SYNE3
ENSG00000213523.10	0.000610233	0.0153332	0.461125	0.134555	6.73167	0.0728823	SRA1
ENSG00000119655.9	0.000613757	0.0154001	0.458469	0.133842	6.78055	0.0711954	NPC2
ENSG00000204248.10	0.000614529	0.0154001	-0.569851	0.166374	5.60531	0.126288	COL11A2
ENSG00000119723.16	0.000615506	0.015404	0.540503	0.157825	5.93459	0.111224	COQ6
ENSG00000066468.21	0.000616895	0.0154183	-0.510628	0.149129	6.14647	0.0885059	FGFR2
ENSG00000279208.1	0.000618547	0.0154391	2.44918	0.715435	3.52505	2.34073	bP-21264C1.1
ENSG00000181634.7	0.000620968	0.015479	2.19537	0.641492	2.16833	1.80284	TNFSF15
ENSG00000271447.5	0.000623425	0.0155197	-1.02646	0.300029	4.08888	0.399197	MMP28
ENSG00000161509.13	0.000631922	0.0157104	1.43629	0.420271	4.73715	0.805393	GRIN2C
ENSG00000257497.2	0.000633961	0.0157403	-0.834645	0.244287	4.32756	0.246196	RP11-585P4.5
ENSG00000119812.18	0.00063885	0.0158199	0.534766	0.156613	6.62435	0.0975572	FAM98A
ENSG00000165512.4	0.000638834	0.0158199	-0.476241	0.139473	6.40566	0.0873893	ZNF22
ENSG00000165868.13	0.000640386	0.0158371	0.622663	0.18239	4.96383	0.141069	HSPA12A
ENSG00000168785.7	0.00064632	0.0159629	0.467509	0.137044	6.33271	0.0729863	TSPAN5
ENSG00000022556.15	0.000652779	0.0161013	0.526656	0.154504	5.94503	0.0971595	NLRP2
ENSG00000116863.10	0.000654961	0.016134	0.445259	0.13066	6.85995	0.0718622	ADPRHL2
ENSG00000080546.13	0.000659615	0.0162274	1.3158	0.386337	5.17789	0.676616	SESN1
ENSG00000141542.10	0.000667505	0.0163361	0.698445	0.205269	5.52282	0.190699	RAB40B
ENSG00000133393.12	0.000666465	0.0163361	-0.473583	0.139166	6.48879	0.0876715	FOPNL
ENSG00000136982.5	0.000667202	0.0163361	-0.596505	0.175303	5.29421	0.133521	DSCC1
ENSG00000166323.12	0.000665325	0.0163361	-0.882806	0.259383	4.3081	0.265211	C11orf65
ENSG00000026751.16	0.000672246	0.0164307	1.13389	0.333433	3.68991	0.449457	SLAMF7
ENSG00000225377.5	0.000676323	0.0165089	-0.764279	0.224854	4.82234	0.228414	NRSN2-AS1
ENSG00000097046.12	0.000678387	0.0165379	-0.848879	0.249805	4.34186	0.2818	CDC7
ENSG00000150967.17	0.000680738	0.0165737	0.629808	0.185389	5.51027	0.134574	ABCB9
ENSG00000153395.9	0.000682681	0.0165781	0.438113	0.128992	7.25968	0.0667999	LPCAT1
ENSG00000164649.19	0.000682043	0.0165781	-0.457263	0.13462	6.63699	0.0761348	CDCA7L
ENSG00000179598.5	0.00069539	0.016865	0.49267	0.145271	6.154	0.0853231	PLD6
ENSG00000255529.7	0.000698305	0.0169139	-0.468804	0.13828	6.69331	0.0821082	POLR2M
ENSG00000260630.6	0.000700501	0.0169453	1.15929	0.342035	3.67994	0.480777	SNAI3-AS1
ENSG00000103415.11	0.000702554	0.0169514	0.432342	0.127588	7.60425	0.0689329	HMOX2
ENSG00000168488.18	0.000702451	0.0169514	-0.42694	0.125992	7.15923	0.0692083	ATXN2L
ENSG00000169548.3	0.000707635	0.0170521	1.0256	0.30284	3.76371	0.40071	ZNF280A
ENSG00000163462.17	0.000709462	0.0170573	0.819226	0.241952	4.65632	0.233133	TRIM46
ENSG00000006125.16	0.000709664	0.0170573	0.41542	0.122694	7.8565	0.0595433	AP2B1
ENSG00000151276.23	0.000716278	0.0171943	0.455067	0.134505	7.0736	0.0776003	MAGI1
ENSG00000176222.8	0.000717322	0.0171974	3.24135	0.958165	1.55887	4.11417	ZNF404
ENSG00000081985.10	0.000718509	0.017204	2.80702	0.829887	1.94596	2.71946	IL12RB2
ENSG00000139168.7	0.000724364	0.0173222	-0.491014	0.145262	6.29974	0.0944323	ZCRB1
ENSG00000119888.10	0.000727688	0.0173575	-0.436037	0.129046	8.91355	0.0684404	EPCAM
ENSG00000186104.10	0.000727363	0.0173575	-0.891114	0.263717	6.25529	0.311059	CYP2R1
ENSG00000133048.12	0.000729148	0.0173587	2.28764	0.677142	2.21064	2.05012	CHI3L1
ENSG00000129451.11	0.000729582	0.0173587	0.47251	0.13987	7.01514	0.0874643	KLK10
ENSG00000116584.17	0.000731937	0.0173822	-1.17046	0.346564	6.58527	0.53673	ARHGEF2
ENSG00000250917.1	0.000732418	0.0173822	-1.39138	0.411997	3.06787	0.656616	RP4-785G19.5
ENSG00000012779.10	0.000736852	0.0174654	1.09328	0.323888	3.54489	0.411004	ALOX5
ENSG00000167114.12	0.00073982	0.0175106	0.430825	0.127675	7.05557	0.0621395	SLC27A4
ENSG00000225733.5	0.000740616	0.0175106	-0.435001	0.128924	6.9118	0.0722306	FGD5-AS1
ENSG00000104889.4	0.00074374	0.0175623	-0.510741	0.151424	5.92817	0.100699	RNASEH2A
ENSG00000280035.1	0.000745727	0.0175872	0.858097	0.254463	4.23009	0.286194	RP11-10J21.2
ENSG00000227403.1	0.000753836	0.0177562	0.594942	0.176582	6.01895	0.138773	AC009299.3
ENSG00000171130.17	0.000763469	0.0179606	0.673999	0.200255	6.37707	0.17816	ATP6V0E2
ENSG00000185338.4	0.000769171	0.0180722	0.936952	0.278552	4.13636	0.344354	SOCS1
ENSG00000169045.17	0.000770599	0.0180831	-0.42355	0.125939	8.47429	0.0697924	HNRNPH1
ENSG00000126337.13	0.000780826	0.0183003	3.36576	1.00186	0.989731	3.78482	KRT36
ENSG00000221817.9	0.000782958	0.0183275	-0.882564	0.262766	4.01083	0.261511	PPP3CB-AS1
ENSG00000213928.8	0.000786781	0.0183712	0.536018	0.159652	6.02405	0.103613	IRF9
ENSG00000138468.15	0.000785902	0.0183712	-0.673894	0.2007	6.23533	0.178231	SENP7
ENSG00000174840.8	0.000790389	0.0184326	0.424383	0.12645	7.52361	0.0600976	PDE12
ENSG00000270344.2	0.000793571	0.0184839	0.925886	0.27597	3.99152	0.315106	RP11-734K2.4
ENSG00000166619.12	0.000802229	0.0186625	0.494957	0.147659	5.88762	0.0877302	BLCAP
ENSG00000103187.7	0.00080414	0.0186838	0.413561	0.123401	8.09739	0.0654044	COTL1
ENSG00000033100.15	0.000811709	0.0188365	0.661793	0.197623	4.85521	0.172027	CHPF2
ENSG00000266200.6	0.00081324	0.0188487	3.36092	1.00378	0.987311	3.78974	PNLIPRP2
ENSG00000141349.8	0.000816519	0.0188551	0.437979	0.130852	6.95774	0.0687925	G6PC3
ENSG00000144118.13	0.000815765	0.0188551	-0.444823	0.132887	6.61362	0.0758025	RALB
ENSG00000166965.12	0.000816014	0.0188551	-0.53767	0.160628	6.02014	0.0981331	RCCD1
ENSG00000145439.11	0.000822963	0.0189806	0.498985	0.149175	5.91906	0.0906374	CBR4
ENSG00000111665.11	0.000827979	0.0190729	-0.877007	0.26232	5.46622	0.302255	CDCA3
ENSG00000187951.10	0.000830043	0.0190738	-0.933284	0.279211	4.57312	0.342312	ARHGAP11B
ENSG00000152766.5	0.000829456	0.0190738	-1.90081	0.568633	2.38233	1.22191	ANKRD22
ENSG00000181418.7	0.000833372	0.0191269	0.866123	0.259204	4.55861	0.294848	DDN
ENSG00000065357.19	0.000837428	0.0191966	0.7449	0.223016	5.94947	0.218116	DGKA
ENSG00000136244.11	0.000844768	0.0193413	4.05014	1.21345	4.46512	6.44952	IL6
ENSG00000129484.13	0.000849509	0.0194262	-0.510436	0.153002	5.7814	0.0974154	PARP2
ENSG00000040275.16	0.000855184	0.0195322	-0.65958	0.197818	4.9316	0.163172	SPDL1
ENSG00000160284.14	0.000862903	0.0196397	2.51905	0.756065	2.47925	2.49629	SPATC1L
ENSG00000213064.9	0.000863018	0.0196397	0.623052	0.187004	5.05519	0.150197	SFT2D2
ENSG00000083857.13	0.00086121	0.0196397	0.427312	0.128232	7.25444	0.0611774	FAT1
ENSG00000275778.1	0.00086689	0.019704	-1.25434	0.376621	3.64602	0.610284	PRH1-PRR4
ENSG00000086475.14	0.000870365	0.0197353	-0.449548	0.135024	7.09993	0.0687562	SEPHS1
ENSG00000100099.20	0.000869832	0.0197353	-0.461457	0.138594	6.63377	0.0730664	HPS4
ENSG00000172361.5	0.000872404	0.0197577	-0.813318	0.244332	4.33512	0.222189	CFAP53
ENSG00000168016.13	0.000879415	0.0198708	2.68472	0.807069	1.91641	2.76441	TRANK1
ENSG00000013588.6	0.000879574	0.0198708	0.92567	0.278275	8.0972	0.337246	GPRC5A
ENSG00000145715.14	0.000880566	0.0198708	-0.591371	0.177795	7.19672	0.137647	RASA1
ENSG00000259848.8	0.000881904	0.0198772	0.655101	0.19698	4.9138	0.155957	AC097374.2
ENSG00000107438.8	0.000886854	0.0199648	0.455432	0.137007	6.9406	0.0816534	PDLIM1
ENSG00000138658.15	0.000889101	0.0199676	-0.659581	0.198463	5.43892	0.167584	ZGRF1
ENSG00000100505.13	0.000888911	0.0199676	-1.12792	0.339376	3.22081	0.49022	TRIM9
ENSG00000184319.15	0.000896904	0.0201189	0.776372	0.233775	6.1943	0.237352	RPL23AP82
ENSG00000271127.1	0.000902648	0.0202236	3.80213	1.14548	1.8058	5.07459	LL22NC03-N64E9.1
ENSG00000105483.16	0.000911548	0.0203987	-0.700959	0.211355	6.14161	0.193562	CARD8
ENSG00000188343.12	0.000913024	0.0204075	-0.59093	0.178203	6.69629	0.13757	FAM92A1
ENSG00000136783.9	0.000917772	0.020465	0.537313	0.162105	5.65139	0.113509	NIPSNAP3A
ENSG00000079459.12	0.000917122	0.020465	0.417746	0.126025	7.60778	0.0633073	FDFT1
ENSG00000224099.1	0.000919613	0.0204818	3.34604	1.00966	0.979872	3.7713	AC064834.1
ENSG00000101049.14	0.00092244	0.0205205	-1.26192	0.380879	3.56758	0.542205	SGK2
ENSG00000042286.14	0.000923727	0.0205248	-0.423776	0.127921	7.0644	0.0612285	AIFM2
ENSG00000143815.14	0.000929226	0.0206011	-0.661476	0.199774	5.6677	0.172457	LBR
ENSG00000104413.15	0.000929349	0.0206011	-0.746538	0.225466	8.16905	0.219663	ESRP1
ENSG00000164659.14	0.000932466	0.0206459	-0.566276	0.171073	5.41249	0.109521	KIAA1324L
ENSG00000165730.14	0.000938112	0.0207465	-0.867456	0.262193	5.11588	0.296657	STOX1
ENSG00000139625.12	0.000941498	0.0207969	1.0921	0.330194	5.34477	0.470247	MAP3K12
ENSG00000196155.12	0.000955804	0.0210882	0.550787	0.166742	5.62801	0.106731	PLEKHG4
ENSG00000099251.14	0.000959929	0.0211544	1.04251	0.31572	3.66804	0.403806	HSD17B7P2
ENSG00000280303.2	0.000965846	0.0212599	1.45379	0.440502	3.00444	0.713949	ERICD
ENSG00000178966.16	0.000972389	0.0213789	-0.759606	0.230296	6.23636	0.227691	RMI1
ENSG00000168003.16	0.000975527	0.0214229	-0.568645	0.172448	8.36405	0.127611	SLC3A2
ENSG00000089356.17	0.000977379	0.0214321	1.46904	0.445573	6.57748	0.851714	FXYD3
ENSG00000166562.8	0.000978225	0.0214321	-0.581276	0.17632	7.35994	0.133353	SEC11C
ENSG00000153774.8	0.000983499	0.0215226	-0.466391	0.141536	6.21108	0.0810589	CFDP1
ENSG00000094916.14	0.000986459	0.0215623	-0.585793	0.177817	5.61798	0.135464	CBX5
ENSG00000280114.1	0.00099277	0.0216751	-0.859807	0.261136	4.08535	0.254058	RP5-875O13.7
ENSG00000136824.18	0.000997279	0.0217483	-0.765304	0.232524	6.07911	0.231275	SMC2
ENSG00000182179.11	0.00100152	0.0218156	1.32071	0.40142	3.12228	0.639409	UBA7
ENSG00000130635.15	0.00100927	0.0219335	3.00065	0.912626	1.17149	3.13853	COL5A1
ENSG00000075239.13	0.00100888	0.0219335	0.429816	0.130721	6.67218	0.0725116	ACAT1
ENSG00000104356.10	0.00101376	0.0220058	0.578297	0.175952	5.55076	0.111733	POP1
ENSG00000198467.13	0.00101962	0.0221075	0.41195	0.125401	8.49933	0.061667	TPM2
ENSG00000160075.11	0.00102426	0.0221824	-0.409463	0.124693	8.28303	0.0559654	SSU72
ENSG00000142910.15	0.00102642	0.0222038	0.539671	0.164374	7.49723	0.115094	TINAGL1
ENSG00000188643.10	0.00105233	0.022738	-0.410752	0.125376	8.50786	0.0593987	S100A16
ENSG00000178826.10	0.00105568	0.0227583	0.878899	0.268346	5.38433	0.305494	TMEM139
ENSG00000143797.11	0.00105494	0.0227583	-0.830172	0.253453	4.20902	0.272554	MBOAT2
ENSG00000074695.5	0.00105771	0.0227759	-0.681419	0.208085	6.06347	0.183644	LMAN1
ENSG00000145050.15	0.00106671	0.0229435	-0.565413	0.172787	7.77756	0.126468	MANF
ENSG00000162851.7	0.00107062	0.0229751	0.450603	0.137745	7.11894	0.0803304	TFB2M
ENSG00000242259.8	0.00107041	0.0229751	-0.573478	0.175304	6.42896	0.130113	C22orf39
ENSG00000143320.8	0.00107283	0.0229962	0.774752	0.236877	7.90842	0.237487	CRABP2
ENSG00000188157.13	0.00107983	0.0230937	0.431773	0.132087	6.87003	0.0713947	AGRN
ENSG00000121152.9	0.00107943	0.0230937	-0.973061	0.297667	5.83059	0.374687	NCAPH
ENSG00000147044.20	0.00109147	0.0232897	-0.543904	0.166544	6.9971	0.117102	CASK
ENSG00000163666.8	0.00109096	0.0232897	-0.919767	0.281623	3.91346	0.309528	HESX1
ENSG00000204314.10	0.00109568	0.023353	-0.785566	0.240622	4.87774	0.244304	PRRT1
ENSG00000137674.3	0.00110518	0.0235189	3.3104	1.01475	0.962052	3.65618	MMP20
ENSG00000119403.13	0.00110596	0.0235189	-0.666925	0.204448	4.80663	0.175265	PHF19
ENSG00000243509.4	0.001128	0.0239604	-1.25509	0.385413	8.22386	0.624116	TNFRSF6B
ENSG00000137824.15	0.00113143	0.0240062	0.537978	0.165246	5.59342	0.103882	RMDN3
ENSG00000139289.13	0.0011352	0.024059	-0.601717	0.184878	9.95824	0.143474	PHLDA1
ENSG00000185591.9	0.00115148	0.0243742	-0.41525	0.127744	7.08566	0.0683383	SP1
ENSG00000144136.10	0.00115266	0.0243742	-0.45507	0.140007	6.95302	0.0820975	SLC20A1
ENSG00000226067.6	0.00115665	0.0244312	-0.682556	0.210059	5.71217	0.184711	LINC00623
ENSG00000130816.14	0.00115967	0.0244675	-0.497173	0.153041	5.97941	0.0915025	DNMT1
ENSG00000183943.5	0.00116944	0.024635	0.582007	0.179287	5.26646	0.11889	PRKX
ENSG00000102854.15	0.00117023	0.024635	0.44117	0.13591	7.21974	0.0731512	MSLN
ENSG00000138376.10	0.00117319	0.0246697	-0.934536	0.287964	4.5323	0.346332	BARD1
ENSG00000120437.8	0.00118416	0.0248726	-0.665204	0.205141	5.16429	0.156786	ACAT2
ENSG00000150527.16	0.00119486	0.0250694	-0.749664	0.23137	7.69652	0.22302	CTAGE5
ENSG00000134684.10	0.00119755	0.0250978	-0.449038	0.138615	8.32672	0.080021	YARS
ENSG00000136048.13	0.00119979	0.0251168	0.53279	0.164496	5.48788	0.108367	DRAM1
ENSG00000120337.8	0.00120388	0.0251745	1.07635	0.332417	7.39563	0.459845	TNFSF18
ENSG00000203875.10	0.00120966	0.0252672	-0.692172	0.213858	8.40935	0.190191	SNHG5
ENSG00000135063.17	0.00121906	0.0254085	-0.740581	0.228971	4.52065	0.206092	FAM189A2
ENSG00000153879.8	0.00121912	0.0254085	-0.845213	0.261322	8.34807	0.283655	CEBPG
ENSG00000085433.15	0.00122233	0.0254471	0.545777	0.168782	6.03875	0.105184	WDR47
ENSG00000115457.9	0.00122448	0.0254638	0.48515	0.150056	7.19772	0.093468	IGFBP2
ENSG00000164885.12	0.00122752	0.0254721	0.603156	0.186596	5.54578	0.144478	CDK5
ENSG00000094804.9	0.00122759	0.0254721	-0.921288	0.285017	5.65476	0.33708	CDC6
ENSG00000226673.2	0.00123583	0.0255902	2.89421	0.895907	1.32015	3.01991	LINC01108
ENSG00000187147.17	0.001236	0.0255902	-0.418845	0.129656	7.0618	0.0608725	RNF220
ENSG00000163655.15	0.00123824	0.0256084	-0.475637	0.14726	7.87845	0.089867	GMPS
ENSG00000251493.4	0.00125078	0.0258393	-0.449848	0.139399	6.42205	0.0718858	FOXD1
ENSG00000177106.14	0.00125346	0.0258664	0.920277	0.285231	6.79095	0.336541	EPS8L2
ENSG00000189241.6	0.00125642	0.0258738	0.403425	0.125064	8.46396	0.0573256	TSPYL1
ENSG00000173349.5	0.00125657	0.0258738	-1.40852	0.436653	4.61449	0.788421	SFT2D3
ENSG00000115641.18	0.00125829	0.025881	0.520302	0.161318	8.13178	0.107587	FHL2
ENSG00000115604.10	0.00126184	0.0259256	-1.65942	0.514625	2.86803	1.09445	IL18R1
ENSG00000126709.14	0.0012663	0.0259889	3.47007	1.07649	7.36516	4.78636	IFI6
ENSG00000128536.15	0.00127043	0.0260251	0.814471	0.252739	4.23659	0.239825	CDHR3
ENSG00000158079.14	0.00127083	0.0260251	-1.8727	0.581136	6.47835	1.39415	PTPDC1
ENSG00000132846.5	0.00127591	0.0261006	-0.797725	0.247637	3.8609	0.222502	ZBED3
ENSG00000197852.9	0.00128203	0.0261974	0.735178	0.228318	4.90882	0.196706	FAM212B
ENSG00000148331.11	0.00130342	0.0265768	0.42301	0.131565	6.75833	0.0640803	ASB6
ENSG00000089685.14	0.00130229	0.0265768	-0.927634	0.288491	5.31722	0.34232	BIRC5
ENSG00000168427.8	0.00131002	0.0266773	1.46608	0.456185	3.04327	0.760277	KLHL30
ENSG00000001461.16	0.00131146	0.0266773	0.473396	0.147316	6.03007	0.0796661	NIPAL3
ENSG00000136169.16	0.0013126	0.0266773	-0.497892	0.154951	6.22205	0.0890693	SETDB2
ENSG00000104812.14	0.00131672	0.0267033	0.563722	0.175488	5.24919	0.106731	GYS1
ENSG00000231887.6	0.00131551	0.0267033	-1.07127	0.333462	3.6067	0.385891	PRH1
ENSG00000183397.5	0.00131937	0.0267283	0.691084	0.215175	4.89627	0.190066	C19orf71
ENSG00000198915.11	0.00132311	0.0267752	0.545997	0.170044	7.3965	0.118648	RASGEF1A
ENSG00000135312.6	0.00134222	0.0271146	3.29425	1.02727	0.95398	3.89824	HTR1B
ENSG00000241878.10	0.00134421	0.0271146	0.418995	0.130676	6.92158	0.0624419	PISD
ENSG00000118985.15	0.00134346	0.0271146	-0.852443	0.265846	4.67303	0.289335	ELL2
ENSG00000139211.6	0.00134864	0.0271749	-1.13448	0.353924	3.9509	0.512522	AMIGO2
ENSG00000116906.11	0.00135136	0.0272007	0.53312	0.166348	6.71533	0.113187	GNPAT
ENSG00000073584.18	0.00136141	0.0273737	-0.417353	0.130313	8.17324	0.0693822	SMARCE1
ENSG00000100647.7	0.00137233	0.0274758	0.738512	0.230756	4.22829	0.204332	SUSD6
ENSG00000137834.14	0.00137182	0.0274758	0.718036	0.22435	4.63554	0.202155	SMAD6
ENSG00000035403.16	0.00136916	0.0274758	-0.505468	0.157906	8.18935	0.101789	VCL
ENSG00000180815.14	0.00136955	0.0274758	-0.923565	0.288524	3.92958	0.339822	MAP3K15
ENSG00000114023.15	0.00137761	0.0275523	0.40922	0.127909	7.19221	0.0644889	FAM162A
ENSG00000164109.13	0.00138501	0.0276312	-0.492483	0.154009	5.87923	0.0835109	MAD2L1
ENSG00000266714.6	0.00138597	0.0276312	-0.605951	0.189504	5.44039	0.125702	MYO15B
ENSG00000145685.13	0.00138474	0.0276312	-1.00899	0.315525	4.95936	0.405723	LHFPL2
ENSG00000122952.16	0.00139428	0.0277676	-0.661221	0.206901	6.54568	0.174277	ZWINT
ENSG00000116016.13	0.00140577	0.0279668	-0.548794	0.171849	5.63597	0.117321	EPAS1
ENSG00000198912.10	0.00140981	0.0280175	-0.420922	0.131842	6.89717	0.0595012	C1orf174
ENSG00000186204.14	0.00141668	0.0281034	1.15665	0.362446	3.21439	0.505868	CYP4F12
ENSG00000101574.14	0.00141712	0.0281034	-0.583963	0.182995	5.78726	0.129431	METTL4
ENSG00000165655.16	0.00142378	0.0281466	0.798829	0.250433	6.6599	0.254521	ZNF503
ENSG00000245694.9	0.00142321	0.0281466	-0.742949	0.232906	4.49378	0.186134	CRNDE
ENSG00000175322.11	0.00142246	0.0281466	-1.05274	0.330006	3.56734	0.419477	ZNF519
ENSG00000132254.12	0.00142598	0.0281605	0.396968	0.124467	7.6856	0.0559925	ARFIP2
ENSG00000006453.13	0.00143259	0.0282614	-0.43497	0.13644	6.40688	0.0750978	BAIAP2L1
ENSG00000162194.12	0.00143593	0.0282817	0.687266	0.215624	4.79491	0.188441	LBHD1
ENSG00000158623.14	0.00143663	0.0282817	-0.399855	0.125457	7.45625	0.0600679	COPG2
ENSG00000135414.9	0.00144966	0.0285084	0.834235	0.261961	5.41322	0.277732	GDF11
ENSG00000125848.9	0.00145907	0.0286338	1.07838	0.338825	5.01237	0.464168	FLRT3
ENSG00000168209.4	0.0014588	0.0286338	-0.923498	0.290157	7.97603	0.34041	DDIT4
ENSG00000167986.13	0.00146739	0.0287629	0.394869	0.124132	8.00592	0.0533761	DDB1
ENSG00000091651.8	0.00146871	0.0287629	-0.566403	0.17807	5.73741	0.128077	ORC6
ENSG00000067829.18	0.00147277	0.0287936	0.427901	0.13456	6.63068	0.0710921	IDH3G
ENSG00000126562.16	0.00147334	0.0287936	-1.00532	0.316151	3.5902	0.403526	WNK4
ENSG00000149930.17	0.00147492	0.0287945	0.395223	0.124301	7.64174	0.0557257	TAOK2
ENSG00000099364.16	0.00147774	0.0288197	0.4215	0.132588	6.87497	0.0602378	FBXL19
ENSG00000227533.5	0.00147978	0.0288297	0.993889	0.312679	4.05351	0.343584	SLC2A1-AS1
ENSG00000074966.10	0.0014871	0.0289422	1.10278	0.347094	3.53683	0.454609	TXK
ENSG00000117461.14	0.00151089	0.0293684	1.16681	0.367779	4.51374	0.54399	PIK3R3
ENSG00000274414.1	0.00151211	0.0293684	-1.01812	0.320936	3.58837	0.382662	RP5-965G21.4
ENSG00000101439.8	0.00151791	0.0294506	0.616372	0.194363	7.92984	0.151823	CST3
ENSG00000182606.14	0.00152067	0.0294737	0.400443	0.126294	7.37267	0.0552145	TRAK1
ENSG00000154917.10	0.00152591	0.0295146	0.654025	0.206336	4.82141	0.158561	RAB6B
ENSG00000064651.13	0.00152435	0.0295146	0.428011	0.135019	7.26071	0.0664656	SLC12A2
ENSG00000242372.6	0.00152789	0.0295224	0.394864	0.124589	8.36361	0.0605992	EIF6
ENSG00000108107.13	0.00153019	0.0295366	-0.45132	0.142422	9.78847	0.0713562	RPL28
ENSG00000153944.10	0.00153272	0.0295552	0.463037	0.146142	6.22828	0.0779485	MSI2
ENSG00000214114.8	0.00153868	0.0296396	0.673066	0.212506	6.11113	0.181112	MYCBP
ENSG00000164414.16	0.00154111	0.0296561	-0.405134	0.12793	7.05652	0.0551119	SLC35A1
ENSG00000031691.6	0.00154529	0.0297063	-0.58387	0.184417	5.25642	0.130197	CENPQ
ENSG00000148200.16	0.00154788	0.0297256	0.658477	0.208013	4.62276	0.163789	NR6A1
ENSG00000274290.2	0.00155521	0.029836	1.47219	0.465267	2.69399	0.765723	HIST1H2BE
ENSG00000173801.16	0.00157292	0.0300951	0.388657	0.122958	7.81912	0.0512006	JUP
ENSG00000186567.12	0.00157352	0.0300951	-0.675762	0.213797	4.67086	0.153843	CEACAM19
ENSG00000116667.12	0.00157279	0.0300951	-1.16036	0.367096	3.41366	0.538649	C1orf21
ENSG00000149212.11	0.00158036	0.0301953	0.82675	0.26167	3.73534	0.236469	SESN3
ENSG00000114854.7	0.00159887	0.030518	1.35071	0.427965	2.97112	0.617593	TNNC1
ENSG00000247796.2	0.00161016	0.0307024	0.837414	0.265504	4.99541	0.280749	CTD-2366F13.1
ENSG00000118276.11	0.00161246	0.030715	-0.600125	0.190296	5.9079	0.12625	B4GALT6
ENSG00000262468.5	0.00161437	0.0307203	-0.944233	0.299443	3.65404	0.29966	LINC01569
ENSG00000143315.6	0.00163227	0.0310296	0.482895	0.153296	5.90691	0.0834517	PIGM
ENSG00000082146.12	0.00164139	0.03115	-0.766896	0.243579	5.04491	0.235597	STRADB
ENSG00000171408.13	0.00164191	0.03115	-0.85903	0.27285	4.05155	0.259399	PDE7B
ENSG00000150977.10	0.00166839	0.031591	0.481758	0.153247	5.91173	0.0897882	RILPL2
ENSG00000120526.10	0.00166851	0.031591	0.407133	0.129509	7.00682	0.0565329	NUDCD1
ENSG00000162843.17	0.00167815	0.0317415	-1.43066	0.455339	2.98819	0.743399	WDR64
ENSG00000108474.16	0.00169754	0.0320759	-0.676529	0.215551	5.84289	0.183539	PIGL
ENSG00000204334.7	0.00172041	0.0324756	-1.71059	0.545699	4.53838	1.1739	ERICH2
ENSG00000103769.9	0.00173085	0.0326072	0.388815	0.124107	7.70711	0.0551766	RAB11A
ENSG00000051180.16	0.00172933	0.0326072	-0.601542	0.191992	5.76515	0.145191	RAD51
ENSG00000137331.11	0.00173271	0.0326097	-0.644516	0.205746	9.65695	0.166688	IER3
ENSG00000092470.11	0.00174654	0.0328371	-1.09011	0.348249	5.73924	0.476964	WDR76
ENSG00000181218.5	0.00175881	0.0328891	0.871597	0.278626	6.14601	0.304982	HIST3H2A
ENSG00000114770.16	0.00175686	0.0328891	0.721713	0.230688	5.8753	0.209101	ABCC5
ENSG00000244754.8	0.00175979	0.0328891	-0.403867	0.129112	7.78995	0.0653144	N4BP2L2
ENSG00000198924.7	0.00175491	0.0328891	-0.430309	0.137529	6.69297	0.0719771	DCLRE1A
ENSG00000115504.14	0.00175854	0.0328891	-0.440862	0.140929	6.36662	0.0704799	EHBP1
ENSG00000092871.16	0.00175424	0.0328891	-0.505514	0.16156	5.85654	0.102357	RFFL
[truncated: 17,833 more rows]

## Sheet: tozasertib
Ensembl ID	pval	qval	Effect Size	Standard Error of Effect Size	Mean Log-Counts	Variance of Log-Counts	Gene Symbol
[truncated: 17,750 more rows]

[truncated: 5 more sheets: axitinib, foretinib, irinotecan, binimetinib, selumetinib]
