# Supplementary material for: Inhibition of Aurora Kinase Induces Endogenous Retroelements to Induce a Type I/III IFN Response via RIG-I
Source: Cancer Res Commun. 2024 Feb 26;4(2):540–55. doi: 10.1158/2767-9764.CRC-23-0432 (PMC10896070; doi:10.1158/2767-9764.CRC-23-0432)
Supplement: Supplemental Table 4 — RNAseq from CRC lines. [file crc-23-0432-s04.xlsx]

## Sheet: LoVo_alis
Ensembl ID	P-value	Q-value	Effect Size	Standard Error of Effect Size	Mean Log-Counts	Variance of Log-Counts	Gene Symbol
ENSG00000259040.5	0.0270205	0.0836953	4.20394	1.90119	2.36687	5.3054	BLOC1S5-TXNDC5
ENSG00000167774.2	0.0308131	0.0929522	4.0444	1.87286	1.47673	3.76492	CTD-2550O8.5
ENSG00000268089.2	0	6e-10	3.61302	0.53702	1.31327	2.1272	GABRQ
ENSG00000188660.3	2.05314e-05	0.000197657	3.53375	0.829707	1.49834	2.85284	LINC00319
ENSG00000137507.11	3.98e-08	7.033e-07	3.48337	0.634278	2.79353	1.79549	LRRC32
ENSG00000158406.4	8.581e-07	1.13091e-05	3.44078	0.699109	2.15065	1.7893	HIST1H4H
ENSG00000113140.10	5e-10	1.21e-08	3.43541	0.551586	0.685445	1.70349	SPARC
ENSG00000261604.1	1.495e-07	2.342e-06	3.4243	0.65185	1.04962	2.22273	CTD-2636A23.2
ENSG00000180155.18	0	0	3.40766	0.47919	1.43502	2.23523	LYNX1
ENSG00000272923.1	0.000590593	0.00370037	3.37411	0.982018	1.65409	2.12	RP11-391L3.1
ENSG00000256349.1	0.00990133	0.0377229	3.35238	1.29975	0.776549	3.31051	CTD-3074O7.11
ENSG00000178573.6	2.2e-09	5.16e-08	3.35105	0.560467	1.77652	2.1748	MAF
ENSG00000168631.12	3.09718e-17	0	3.34867	0.396628	2.554	1.98164	DPCR1
ENSG00000124721.17	8.395e-07	1.10855e-05	3.33087	0.676186	2.78737	2.44676	DNAH8
ENSG00000129864.6	7.432e-07	9.9156e-06	3.32492	0.67174	1.94332	2.56215	VCY
ENSG00000204422.7	0.00851804	0.0335257	3.28817	1.24987	1.10591	2.71844	XXbac-BPG32J3.20
ENSG00000274944.4	0.132462	0.278653	3.2861	2.18423	2.46685	6.37632	RP5-864K19.6
ENSG00000170498.8	0	3e-10	3.27178	0.478367	1.30875	2.01978	KISS1
ENSG00000169876.13	4.294e-07	6.0724e-06	3.26622	0.646079	1.49463	2.71692	MUC17
ENSG00000180644.6	9.38e-08	1.5409e-06	3.22244	0.603639	1.23832	3.7806	PRF1
ENSG00000099251.14	0.00012502	0.000974744	3.21968	0.839318	2.75028	1.87778	HSD17B7P2
ENSG00000234424.2	5.671e-07	7.7714e-06	3.20251	0.640231	0.864069	1.69631	RP11-213G2.1
ENSG00000181143.15	8.2e-09	1.701e-07	3.17494	0.550775	2.49283	1.91912	MUC16
ENSG00000136999.4	3e-10	7.2e-09	3.16992	0.501781	2.84752	1.47941	NOV
ENSG00000175084.11	2.9e-09	6.53e-08	3.16223	0.532578	1.27856	2.28952	DES
ENSG00000198576.3	1.437e-07	2.2565e-06	3.1498	0.598773	1.60689	1.98365	ARC
ENSG00000204442.3	7.36e-08	1.2379e-06	3.11771	0.57928	1.64578	1.42488	FAM155A
ENSG00000265203.1	6.546e-07	8.8491e-06	3.08157	0.619489	1.25837	2.45012	RBP3
ENSG00000170775.2	1.13126e-05	0.000115901	3.06068	0.697125	2.63213	1.38052	GPR37
ENSG00000126709.14	5.01272e-63	1.14233e-59	3.03316	0.181006	5.61142	1.3351	IFI6
ENSG00000015520.14	0	4e-10	3.01051	0.444539	3.1125	1.98289	NPC1L1
ENSG00000166589.12	3e-10	8.7e-09	3.00137	0.477623	2.31142	1.76563	CDH16
ENSG00000137959.15	1.48e-08	2.883e-07	2.99841	0.529417	1.02384	1.5406	IFI44L
ENSG00000264668.1	0.0333769	0.0987623	2.92873	1.37659	0.904282	2.70483	RP13-582O9.6
ENSG00000108551.4	9e-09	1.842e-07	2.91524	0.507117	1.60437	1.64275	RASD1
ENSG00000164850.14	6e-10	1.39e-08	2.88619	0.465214	2.00673	2.59711	GPER1
ENSG00000171236.9	6e-10	1.48e-08	2.84676	0.459649	1.81015	1.78938	LRG1
ENSG00000184502.3	2.4596e-06	2.96347e-05	2.83501	0.601729	1.74907	2.55533	GAST
ENSG00000148344.10	0	0	2.82795	0.394585	3.09465	2.28441	PTGES
ENSG00000196611.4	2.5433e-06	3.05042e-05	2.82541	0.60056	2.00288	2.30421	MMP1
ENSG00000127954.12	0	0	2.80182	0.374921	3.46894	1.05331	STEAP4
ENSG00000128340.14	2.655e-07	3.9737e-06	2.79623	0.543339	1.28424	1.44488	RAC2
ENSG00000236393.1	2.574e-07	3.8628e-06	2.79316	0.542127	1.60798	1.75487	RP11-320G24.1
ENSG00000204542.2	1.9e-09	4.47e-08	2.79038	0.464783	1.90619	2.65753	C6orf15
ENSG00000087250.8	0.000743604	0.00449451	2.78166	0.824689	1.96212	1.90692	MT3
ENSG00000197632.8	1.026e-07	1.6665e-06	2.76023	0.518637	1.50188	1.27275	SERPINB2
ENSG00000264717.5	0.00129518	0.00710966	2.74567	0.853474	1.4323	2.00363	CH17-360D5.1
ENSG00000259171.1	0.0356824	0.103907	2.71634	1.29317	3.22604	1.85599	RP11-903H12.5
ENSG00000125780.11	4.55497e-05	0.000399455	2.68551	0.658638	1.84694	1.22761	TGM3
ENSG00000183273.6	0.00134545	0.00732512	2.66531	0.831322	2.22169	2.9262	CCDC60
ENSG00000205420.10	1e-10	1.7e-09	2.66101	0.405773	2.28797	1.6275	KRT6A
ENSG00000178163.7	9.20398e-05	0.000746495	2.65903	0.679943	1.57615	2.18592	ZNF518B
ENSG00000052344.15	0	0	2.65659	0.368496	2.79502	1.71142	PRSS8
ENSG00000161849.3	1.52e-08	2.956e-07	2.64553	0.467496	1.70357	1.43844	KRT84
ENSG00000231221.1	1.39138e-05	0.000139642	2.64553	0.608838	1.28756	1.19328	LINC01593
ENSG00000163207.6	5.08e-08	8.788e-07	2.62963	0.482648	3.2864	1.42427	IVL
ENSG00000102401.19	8.916e-07	1.16964e-05	2.62238	0.533636	0.837874	1.80195	ARMCX3
ENSG00000143839.14	1.05977e-05	0.000109208	2.60287	0.590942	1.35813	1.80343	REN
ENSG00000251432.6	4.71094e-05	0.000412227	2.59159	0.63683	2.12056	1.46862	RP11-420A23.1
ENSG00000283496.1	0.0538979	0.142609	2.57942	1.33811	0.934569	2.73645	ZNF511-PRAP1
ENSG00000069712.11	0.134487	0.281577	2.55539	1.70741	3.05317	3.10585	KIAA1107
ENSG00000136531.14	4.04767e-05	0.000358714	2.526	0.615387	1.75308	4.50679	SCN2A
ENSG00000204528.3	0.000478991	0.00308847	2.52453	0.722898	1.42675	1.09644	PSORS1C3
ENSG00000139329.4	2e-10	5.7e-09	2.50828	0.394391	2.96047	0.998234	LUM
ENSG00000259925.1	1.14735e-05	0.000117386	2.50578	0.571136	1.0121	0.776771	CTA-363E6.2
ENSG00000274600.1	0.0128204	0.0464693	2.49013	1.00057	2.87578	1.42118	RIMBP3B
ENSG00000183196.8	3.40007e-18	2.99657e-16	2.48596	0.285832	3.28682	1.10899	CHST6
ENSG00000214553.9	0.00133057	0.00726006	2.48254	0.773546	2.64527	1.39189	LRRC37A11P
ENSG00000205592.13	2.33291e-05	0.000220596	2.47587	0.585258	1.19276	1.62181	MUC19
ENSG00000145879.10	1.59705e-54	2.12301e-51	2.46575	0.158572	5.18393	1.23221	SPINK7
ENSG00000226887.7	0.0326393	0.097148	2.46261	1.15264	3.26103	1.91809	ERVMER34-1
ENSG00000227359.1	1.31034e-05	0.000132462	2.46134	0.564739	1.44582	1.40003	AC017074.2
ENSG00000120437.8	1.37139e-20	1.65731e-18	2.45966	0.264407	5.98187	1.5476	ACAT2
ENSG00000104368.17	4.09705e-05	0.000362687	2.45485	0.59846	2.69847	1.61223	PLAT
ENSG00000129538.13	2.06e-08	3.9e-07	2.45356	0.437589	3.00063	1.07473	RNASE1
ENSG00000236345.1	0.000144638	0.00110714	2.45222	0.645305	1.40844	1.12217	RP11-59D5__B.2
ENSG00000151474.20	3.7475e-06	4.32252e-05	2.44428	0.528503	1.69855	0.879122	FRMD4A
ENSG00000254634.4	0.00876371	0.0343148	2.43062	0.927315	1.67779	1.01031	SMG1P6
ENSG00000123500.9	0.00420703	0.0188831	2.41288	0.843015	1.26308	1.59721	COL10A1
ENSG00000106366.8	5.8285e-06	6.39011e-05	2.40092	0.52971	2.03432	0.702168	SERPINE1
ENSG00000182162.10	3.34655e-05	0.000303664	2.39783	0.577999	1.21483	0.829505	P2RY8
ENSG00000155066.15	2e-10	6.4e-09	2.39424	0.377752	2.68001	2.0417	PROM2
ENSG00000231535.5	3.1189e-05	0.000285144	2.38976	0.573825	1.74172	0.930408	LINC00278
ENSG00000269989.1	0.0021135	0.0106557	2.3863	0.776336	1.0555	1.77667	RP11-635N19.3
ENSG00000160200.17	2.4e-09	5.4e-08	2.3763	0.398002	2.68547	2.40409	CBS
ENSG00000130222.10	0.0046431	0.0204944	2.37106	0.837592	1.34695	1.34437	GADD45G
ENSG00000138271.5	0.000453899	0.00295293	2.37045	0.676	2.23426	2.72266	GPR87
ENSG00000137965.10	7.13188e-28	1.5374e-25	2.35045	0.214778	3.96228	0.725387	IFI44
ENSG00000132274.15	2.4e-08	4.474e-07	2.34142	0.419585	3.79452	1.33952	TRIM22
ENSG00000268104.2	0.00279617	0.0134028	2.33801	0.782126	0.988682	1.62272	SLC6A14
ENSG00000146411.5	3.91568e-22	5.24898e-20	2.33266	0.241145	4.73278	0.992548	SLC2A12
ENSG00000250596.1	0.0025674	0.0124978	2.3311	0.773094	2.12835	0.966959	RP11-440I14.2
ENSG00000214814.7	4.37039e-45	3.03115e-42	2.32978	0.165349	4.82062	1.6265	FER1L6
ENSG00000273237.1	0.0120112	0.0441278	2.32344	0.925006	1.8055	1.26257	CTB-119C2.1
ENSG00000162511.7	4.6735e-06	5.24566e-05	2.31867	0.506379	1.21348	1.08815	LAPTM5
ENSG00000144045.13	2.4357e-06	2.93901e-05	2.31336	0.4908	3.41418	2.26776	DQX1
ENSG00000204421.2	8.7e-09	1.799e-07	2.30963	0.401398	2.99096	0.828645	LY6G6C
ENSG00000163736.3	1.2e-09	2.88e-08	2.30167	0.378544	3.11596	1.38732	PPBP
ENSG00000168497.4	3.62e-08	6.468e-07	2.30149	0.417828	2.20846	2.76574	SDPR
ENSG00000205413.7	1e-100	1e-100	2.30148	0.0956075	6.13296	0.869535	SAMD9
ENSG00000070601.9	0.000989413	0.00567738	2.29692	0.697406	2.44686	0.919707	FRMPD1
ENSG00000127951.6	2.6449e-22	3.63719e-20	2.29203	0.235967	3.90685	1.0758	FGL2
ENSG00000140279.12	3.224e-06	3.77883e-05	2.28487	0.490737	2.68654	2.13071	DUOX2
ENSG00000130600.16	2.04427e-05	0.000196922	2.28144	0.53555	3.10315	4.57141	H19
ENSG00000214049.6	1e-10	3.3e-09	2.27864	0.353249	2.20535	2.12445	UCA1
ENSG00000130045.15	9.1853e-06	9.65424e-05	2.27365	0.512601	1.82252	0.835469	NXNL2
ENSG00000111335.12	1.29863e-28	2.9594e-26	2.27018	0.204578	4.3683	0.820022	OAS2
ENSG00000278330.1	0.000161989	0.00122293	2.2629	0.599931	1.5544	0.612043	RP11-4B16.4
ENSG00000204103.3	1.56227e-05	0.00015508	2.25993	0.523165	2.95151	0.754077	MAFB
ENSG00000177098.8	0.000105088	0.000837347	2.24762	0.579503	2.73428	0.828044	SCN4B
ENSG00000168386.18	6.1e-06	6.65119e-05	2.24669	0.496737	3.21145	0.813788	FILIP1L
ENSG00000116962.14	3.37756e-05	0.000305609	2.24295	0.540941	1.36414	2.0444	NID1
ENSG00000112972.14	4e-10	9.8e-09	2.24274	0.358013	6.20946	1.36747	HMGCS1
ENSG00000130635.15	7.3e-07	9.7523e-06	2.24104	0.452441	1.86894	2.63233	COL5A1
ENSG00000272884.1	0.0588984	0.153145	2.23886	1.18524	1.83552	1.71906	RP11-104H15.10
ENSG00000164761.8	5.654e-07	7.7554e-06	2.23502	0.446765	2.59314	2.46081	TNFRSF11B
ENSG00000166106.3	1.76472e-05	0.00017281	2.21986	0.517119	2.24551	1.54773	ADAMTS15
ENSG00000236833.1	0.000305303	0.00211748	2.21731	0.614085	1.58425	1.36574	AC024560.2
ENSG00000092758.15	0.00277788	0.0133271	2.1998	0.735397	2.13433	1.77952	COL9A3
ENSG00000125730.16	7.01007e-05	0.000587006	2.19422	0.551874	1.4381	1.18255	C3
ENSG00000186480.12	1.05e-08	2.111e-07	2.19224	0.383073	7.07399	1.70491	INSIG1
ENSG00000167741.10	7.1704e-06	7.69216e-05	2.1877	0.487393	2.15321	2.12684	GGT6
ENSG00000023445.13	1.06626e-16	0	2.18027	0.262772	3.0723	0.922306	BIRC3
ENSG00000112299.7	0.000269703	0.00190115	2.1734	0.59663	1.54788	1.1042	VNN1
ENSG00000090382.6	7.28454e-18	6.21407e-16	2.17185	0.252238	3.23746	1.36408	LYZ
ENSG00000168772.10	0.00291811	0.0139079	2.17007	0.729134	1.35725	0.838989	CXXC4
ENSG00000181449.3	6.7e-09	1.406e-07	2.16928	0.374124	2.73182	0.637374	SOX2
ENSG00000187479.5	3.0171e-05	0.00027708	2.1547	0.516447	2.19555	0.619724	C11orf96
ENSG00000260342.2	0.0414033	0.116423	2.14125	1.04991	3.58378	0.862695	RP11-1035H13.3
ENSG00000052802.12	0	0	2.13915	0.299452	6.0373	1.09407	MSMO1
ENSG00000130701.3	0.000118925	0.000932235	2.1326	0.554162	1.69611	1.15555	RBBP8NL
ENSG00000185885.15	8.64352e-05	0.000706976	2.12918	0.542354	4.58332	1.27834	IFITM1
ENSG00000137747.15	0.00151986	0.00810048	2.12301	0.669537	2.2397	1.22397	TMPRSS13
ENSG00000152689.17	3.22532e-05	0.000294002	2.11592	0.509009	1.37204	1.1197	RASGRP3
ENSG00000187013.4	1.4397e-05	0.000143898	2.11164	0.486808	2.13706	1.47651	C17orf82
ENSG00000248596.7	0.000506629	0.00324829	2.10923	0.606584	1.80746	0.685096	RP11-844P9.5
ENSG00000168961.16	9.69e-08	1.5824e-06	2.09952	0.393729	3.53757	1.17538	LGALS9
ENSG00000204174.7	0.00285179	0.0136325	2.09947	0.703745	1.9625	1.2819	NPY4R
ENSG00000256514.1	0.270412	0.458218	2.09174	1.89793	1.98097	4.25836	AP003419.11
ENSG00000165949.12	5.8221e-60	1.16093e-56	2.09004	0.12797	7.08973	0.609007	IFI27
ENSG00000215837.7	0.179378	0.345347	2.0894	1.55615	0.45149	2.92672	SDHAP2
ENSG00000128268.11	2.20477e-05	0.000210224	2.08656	0.491757	1.53174	1.02946	MGAT3
ENSG00000177494.5	0.00195953	0.0100123	2.08342	0.672875	1.73065	2.13457	ZBED2
ENSG00000115009.11	0.000376564	0.00251969	2.07613	0.583842	1.75562	0.858429	CCL20
ENSG00000273398.6	0.0925026	0.214321	2.07437	1.23302	0.847161	2.6477	RP11-474G23.1
ENSG00000101335.9	0	3e-10	2.07083	0.30385	3.96582	1.01425	MYL9
ENSG00000158315.10	3.8524e-06	4.42425e-05	2.06569	0.447197	3.0115	0.792785	RHBDL2
ENSG00000050555.17	0.000186168	0.00138257	2.06303	0.552042	1.19082	3.13084	LAMC3
ENSG00000169067.3	0.00969578	0.0370726	2.06163	0.797075	2.30669	2.01724	ACTBL2
ENSG00000196972.8	3.3151e-05	0.000301153	2.05694	0.49557	2.1818	0.724778	SMIM10L2B
ENSG00000116133.11	2.15021e-34	7.45655e-32	2.05664	0.168164	7.67145	0.88471	DHCR24
ENSG00000261040.6	4.68236e-41	2.33416e-38	2.05605	0.15322	4.72552	0.914505	WFDC21P
ENSG00000268400.5	0.142239	0.29319	2.0486	1.39598	1.05013	1.88677	CTD-3214H19.4
ENSG00000146192.14	0.000438721	0.00287019	2.0471	0.582286	1.82286	0.76191	FGD2
ENSG00000224769.1	0.011305	0.0419684	2.03398	0.802951	1.5006	1.33695	MUC20P1
ENSG00000268460.1	0	0	2.03136	0.267497	3.57159	0.935461	AC006262.6
ENSG00000260272.1	0.119286	0.258009	2.0237	1.29909	0.967065	3.10733	RP11-20I23.1
ENSG00000185499.16	0.00423472	0.018986	2.02354	0.7075	2.55657	1.07465	MUC1
ENSG00000167244.18	1.22483e-59	2.17094e-56	2.02342	0.124237	4.68784	0.97706	IGF2
ENSG00000058404.19	0.0302371	0.0915261	2.02275	0.933447	2.22239	1.0395	CAMK2B
ENSG00000270299.1	0.108569	0.240475	2.01404	1.25512	1.8221	1.50304	RP5-850E9.3
ENSG00000109107.13	2e-10	5.5e-09	2.00754	0.315374	3.82627	0.718267	ALDOC
ENSG00000274750.2	0.000438841	0.00287019	2.0063	0.570692	2.56517	1.17596	HIST1H3E
ENSG00000143217.8	2.72933e-05	0.000253424	2.00477	0.477902	4.3222	1.92115	NECTIN4
ENSG00000259207.7	0.000887561	0.00518242	1.99744	0.600925	1.4909	0.649162	ITGB3
ENSG00000136274.8	2.88248e-17	0	1.9968	0.236273	3.27157	0.673612	NACAD
ENSG00000071282.11	9.8492e-06	0.000102488	1.99466	0.451235	2.29752	0.869843	LMCD1
ENSG00000086159.12	0.000678148	0.00417193	1.98988	0.585559	1.72084	1.49742	AQP6
ENSG00000006747.14	0	0	1.98782	0.264409	2.78376	0.75847	SCIN
ENSG00000178172.6	3.43397e-38	1.44154e-35	1.98702	0.153784	5.31245	0.8933	SPINK6
ENSG00000268879.1	8.0944e-05	0.000668679	1.97847	0.501947	2.29089	0.903974	IGFL1P1
ENSG00000114378.16	7.199e-07	9.6336e-06	1.97581	0.398676	3.19583	1.51751	HYAL1
ENSG00000270276.2	0.312912	0.504403	1.96987	1.95204	2.21812	3.54233	HIST2H4B
ENSG00000106236.3	1.6441e-95	1.31134e-91	1.96072	0.0945568	6.06102	0.527142	NPTX2
ENSG00000116741.7	1.81863e-33	5.80217e-31	1.95926	0.162522	4.61184	1.30946	RGS2
ENSG00000123838.10	3.6e-09	8e-08	1.95381	0.331108	2.19053	2.39113	C4BPA
ENSG00000176746.6	0.015228	0.0532012	1.93784	0.798481	1.47944	1.96578	MAGEB6
ENSG00000231566.1	0.000601856	0.0037606	1.92971	0.56247	2.36384	0.661511	RP5-1158E12.3
ENSG00000100867.14	5.6e-09	1.188e-07	1.92522	0.33029	5.90984	1.85306	DHRS2
ENSG00000002726.20	0	0	1.92245	0.249796	4.89615	0.497761	AOC1
ENSG00000267303.1	0.354835	0.547262	1.9156	2.07036	0.497062	3.13067	CTD-2369P2.12
ENSG00000167676.4	0.000291541	0.00203352	1.9126	0.527949	1.96466	1.90269	PLIN4
ENSG00000274276.4	4.99e-08	8.639e-07	1.91044	0.350438	3.06427	2.22701	CBSL
ENSG00000122877.14	0.00457794	0.0202854	1.90943	0.673444	2.31976	0.672093	EGR2
ENSG00000244468.1	0.00459553	0.0203371	1.90875	0.673496	1.04219	1.88979	RP11-206M11.7
ENSG00000167552.13	3.49615e-49	3.09836e-46	1.90832	0.129453	4.6904	0.969465	TUBA1A
ENSG00000167656.4	0.000100342	0.000805566	1.90492	0.489727	3.55165	2.47308	LY6D
ENSG00000152137.6	0.000920055	0.00534087	1.89909	0.57307	0.295511	0.621589	HSPB8
ENSG00000169908.11	2.2883e-55	3.31845e-52	1.89734	0.121052	6.86759	1.10109	TM4SF1
ENSG00000163131.10	6.8473e-06	7.38527e-05	1.89673	0.421647	3.85458	0.858472	CTSS
ENSG00000132357.13	3.909e-07	5.6262e-06	1.88287	0.371128	2.96517	1.22932	CARD6
ENSG00000121361.3	2.895e-07	4.2954e-06	1.88272	0.366988	3.02338	1.20406	KCNJ8
ENSG00000166578.9	7.434e-07	9.9156e-06	1.87929	0.37968	2.7895	0.644632	IQCD
ENSG00000261771.5	0.352906	0.545129	1.87634	2.01981	1.48619	3.96352	DYX1C1-CCPG1
ENSG00000255306.1	0.0188458	0.0631706	1.87604	0.798802	1.69507	0.710342	RP5-901A4.1
ENSG00000280341.1	0.00144523	0.00777133	1.87049	0.587196	1.84386	0.491458	LA16c-60D12.1
ENSG00000188293.5	1.59283e-17	0	1.869	0.219361	4.53397	0.562787	IGFL1
ENSG00000196260.4	2.84891e-05	0.000263149	1.8663	0.445926	3.14019	1.01619	SFTA2
ENSG00000143369.14	2.424e-07	3.648e-06	1.86279	0.360762	2.86261	2.07816	ECM1
ENSG00000128591.15	2e-10	5.9e-09	1.85702	0.292389	3.76324	1.40973	FLNC
ENSG00000260103.2	1.1701e-06	1.49679e-05	1.85401	0.381434	2.31296	0.389663	RP11-10O17.1
ENSG00000256542.2	0.00244989	0.0120298	1.84984	0.610616	1.89034	1.03183	RP13-895J2.3
ENSG00000263020.6	0.224445	0.404651	1.84948	1.52247	1.63741	2.21466	XXbac-BPG32J3.22
ENSG00000272993.1	0.110006	0.242683	1.84634	1.15529	1.64531	1.34028	RP11-196G18.24
ENSG00000227908.3	0.00400917	0.0181688	1.84001	0.63946	1.77753	0.828193	FLJ31104
ENSG00000102038.15	0.00079961	0.0047611	1.83709	0.547906	2.63325	1.29318	SMARCA1
ENSG00000100234.11	1.02582e-26	2.06061e-24	1.83575	0.171577	4.30175	0.523793	TIMP3
ENSG00000250508.1	3.7e-09	8.11e-08	1.83302	0.310776	3.22145	0.554629	RP11-757G1.6
ENSG00000073464.11	0.00319638	0.0149791	1.83061	0.620925	3.38094	0.664701	CLCN4
ENSG00000121858.10	5.524e-07	7.5899e-06	1.82939	0.365354	2.81575	0.94276	TNFSF10
ENSG00000269729.1	0.0165723	0.0569746	1.82701	0.762504	1.34834	2.30718	AC006262.4
ENSG00000128045.6	0.00683005	0.0280085	1.82093	0.673169	1.90501	0.86861	RASL11B
ENSG00000166923.10	0.00158055	0.00837048	1.81641	0.57491	3.1139	1.34009	GREM1
ENSG00000146005.3	0.00037064	0.0024884	1.81505	0.509824	2.28297	0.453068	PSD2
ENSG00000181634.7	4.31362e-19	4.27397e-17	1.81494	0.203272	4.78596	2.11034	TNFSF15
ENSG00000174837.14	0.032321	0.0964551	1.81075	0.84598	1.9322	1.20692	ADGRE1
ENSG00000104549.11	0	0	1.80479	0.252774	5.58113	0.922495	SQLE
ENSG00000234390.4	0.0049431	0.0215732	1.80374	0.641735	1.82311	0.777706	USP27X-AS1
ENSG00000205861.11	0.000255039	0.00180978	1.8013	0.492542	1.68498	0.589256	C1QTNF9B-AS1
ENSG00000136689.18	0.000864661	0.00506912	1.79857	0.539913	1.1702	1.33326	IL1RN
ENSG00000148357.16	4.03e-08	7.108e-07	1.79681	0.327323	4.09081	0.664071	HMCN2
ENSG00000169271.2	1e-10	2.3e-09	1.79616	0.275889	3.30485	0.531291	HSPB3
ENSG00000175567.8	2.56154e-05	0.00024008	1.79459	0.426339	3.74654	0.649842	UCP2
ENSG00000137440.4	1.675e-07	2.5965e-06	1.78975	0.342063	4.82949	3.73579	FGFBP1
ENSG00000259674.1	0.00104456	0.00592985	1.78536	0.544609	1.7894	1.34684	RP11-356M20.1
ENSG00000215853.3	0.00176746	0.00917193	1.78536	0.570993	1.95395	5.44952	RPTN
ENSG00000177992.9	0.00464851	0.0205126	1.78536	0.630772	1.29191	1.00114	SPATA31E1
ENSG00000279717.1	0.0245683	0.077668	1.77744	0.790632	1.36105	0.999697	LLNLF-158E9.1
ENSG00000110002.15	4.942e-07	6.8553e-06	1.77681	0.353344	3.0089	0.393938	VWA5A
ENSG00000167117.8	0.0114819	0.0424964	1.7754	0.702383	2.24562	1.20705	LINC00483
ENSG00000112818.9	0.0383847	0.10997	1.77211	0.855792	1.62364	1.06064	MEP1A
ENSG00000276317.1	0.0123261	0.0450562	1.76193	0.70402	2.02881	0.903856	RP11-93B14.10
ENSG00000169252.5	6.69852e-05	0.000564175	1.76069	0.441635	2.48025	0.827272	ADRB2
ENSG00000179023.8	1.34517e-21	1.7734e-19	1.76018	0.184385	4.46277	1.1993	KLHDC7A
ENSG00000189325.6	7.61441e-50	7.59157e-47	1.75694	0.118361	5.12354	0.435168	C6orf222
ENSG00000138311.15	2.08502e-22	2.89219e-20	1.75632	0.180365	4.28379	0.886022	ZNF365
ENSG00000115361.7	0.00174898	0.00909084	1.756	0.561051	1.37727	0.556836	ACADL
ENSG00000067064.10	0	1e-09	1.75438	0.263926	6.24456	0.845988	IDI1
ENSG00000157064.10	0.000966243	0.00556803	1.75428	0.531573	2.7443	1.08202	NMNAT2
ENSG00000095303.14	2.33874e-16	0	1.75378	0.213789	4.20863	0.386248	PTGS1
ENSG00000278828.1	3.4518e-06	4.01925e-05	1.75206	0.377443	2.96265	0.919148	HIST1H3H
ENSG00000064300.8	0.000720815	0.0043837	1.75145	0.517946	2.42091	0.548469	NGFR
ENSG00000170324.20	0.000927888	0.00537266	1.74861	0.528037	1.84887	1.81361	FRMPD2
ENSG00000169583.12	1.6e-09	3.81e-08	1.74114	0.288638	3.26244	0.692379	CLIC3
ENSG00000105290.11	0	3e-10	1.73929	0.25539	4.67435	0.840657	APLP1
ENSG00000215246.5	3.11921e-05	0.000285144	1.73851	0.41745	2.67119	0.443911	RP11-43F13.3
ENSG00000263620.1	0.260701	0.447991	1.73606	1.54352	1.22286	2.51667	RP11-599B13.6
ENSG00000204396.10	5.4228e-06	6.00308e-05	1.73481	0.381468	2.81512	0.561555	VWA7
ENSG00000261459.1	0.367364	0.560054	1.72493	1.91356	0.409285	2.66875	AC002310.11
ENSG00000167508.11	1.115e-07	1.7934e-06	1.72328	0.324727	5.70738	0.828347	MVD
ENSG00000103740.9	0.0417702	0.117227	1.72081	0.845274	1.64705	2.17284	ACSBG1
ENSG00000019505.7	0.000596933	0.00373569	1.71534	0.499662	2.0456	0.722572	SYT13
ENSG00000231652.2	0.0124582	0.0454039	1.71472	0.68619	1.87998	0.938022	RP11-553A21.3
ENSG00000141639.11	8.25134e-05	0.000679533	1.71454	0.435495	2.06634	0.368449	MAPK4
ENSG00000137857.17	0.000851363	0.005007	1.7102	0.512722	3.35027	0.605837	DUOX1
ENSG00000149403.11	0.0646296	0.164272	1.70503	0.92273	2.63002	1.16171	GRIK4
ENSG00000223508.5	0.0016036	0.00846202	1.70152	0.539267	1.91402	0.612626	RPL23AP53
ENSG00000267922.1	0.00689037	0.0281689	1.69886	0.628718	1.70262	0.960706	AC007193.6
ENSG00000167779.7	2.93649e-20	3.34592e-18	1.69884	0.184231	4.70265	0.420485	IGFBP6
ENSG00000127863.15	2.02399e-16	0	1.69805	0.206559	4.43933	0.374853	TNFRSF19
ENSG00000198774.4	0.000475703	0.0030685	1.69509	0.485131	2.32237	0.582487	RASSF9
ENSG00000110921.12	0	0	1.69475	0.215249	5.61762	0.563678	MVK
ENSG00000172367.15	1.411e-07	2.2225e-06	1.68744	0.320578	3.31582	0.5733	PDZD3
ENSG00000166963.12	2.616e-07	3.9181e-06	1.68723	0.327667	2.98411	0.410868	MAP1A
ENSG00000165272.14	2.79527e-41	1.43839e-38	1.68713	0.12537	6.92956	1.24934	AQP3
ENSG00000205559.3	0.000479593	0.0030911	1.68666	0.48302	2.21519	0.565479	CHKB-AS1
ENSG00000258984.5	0.261928	0.449325	1.68112	1.49853	2.02605	1.99856	UBE2F-SCLY
ENSG00000173917.10	0.00672386	0.027637	1.67871	0.619399	1.22737	0.645128	HOXB2
ENSG00000142408.3	0.000834556	0.004938	1.6784	0.502353	1.56994	0.662281	CACNG8
ENSG00000137090.11	0.00115202	0.00643681	1.67726	0.515999	2.10413	1.0141	DMRT1
ENSG00000148600.14	1.3923e-06	1.75429e-05	1.67259	0.346571	3.43066	0.794945	CDHR1
ENSG00000265393.1	0.00412518	0.018568	1.66982	0.582139	1.86639	0.455612	CTD-2517M22.17
ENSG00000266709.1	0.000929452	0.00537976	1.66964	0.504262	2.14839	0.652081	RP11-214O1.2
ENSG00000134363.11	7.63204e-16	0	1.66736	0.206869	3.79151	1.29188	FST
ENSG00000237223.6	0.00514743	0.0223206	1.66587	0.59545	1.6804	0.669048	SULT1C2P1
ENSG00000240583.10	0.00222927	0.0111407	1.66555	0.54468	1.6741	0.632751	AQP1
ENSG00000179869.14	0.077879	0.18866	1.66467	0.944158	1.54857	1.51603	ABCA13
ENSG00000132196.13	0	0	1.6557	0.230802	4.29044	0.478482	HSD17B7
ENSG00000168955.3	0.0018328	0.00947096	1.65355	0.530654	1.86902	0.911896	TM4SF20
ENSG00000037965.5	0.00664413	0.0273798	1.65345	0.60919	1.77341	0.932254	HOXC8
ENSG00000205978.5	0	0	1.65209	0.229726	5.62127	0.521008	NYNRIN
ENSG00000183072.9	0.00629673	0.0262671	1.65146	0.604505	1.71314	1.06167	NKX2-5
ENSG00000118503.14	0	1e-10	1.64944	0.234684	4.00365	0.390185	TNFAIP3
ENSG00000005001.9	8.37097e-27	1.71197e-24	1.64744	0.153706	4.53728	0.663538	PRSS22
ENSG00000100344.10	0	3e-10	1.64449	0.241057	4.32773	0.561173	PNPLA3
ENSG00000255774.1	0.0234535	0.0747364	1.64388	0.725466	1.90158	1.15144	AP000439.3
ENSG00000131080.14	0.137606	0.28616	1.64293	1.10653	1.42429	3.32524	EDA2R
ENSG00000079459.12	0	0	1.63566	0.212574	7.87224	0.534785	FDFT1
ENSG00000242265.5	3.3231e-06	3.88073e-05	1.63366	0.351343	4.3482	1.10127	PEG10
ENSG00000225328.1	6.07964e-05	0.000515864	1.62891	0.406242	2.62853	0.475224	LINC01594
ENSG00000237009.2	8.4116e-06	8.91572e-05	1.62668	0.365183	2.83875	0.418544	GLIS3-AS1
ENSG00000248771.5	0.00228963	0.0113747	1.62628	0.533234	2.38524	1.04879	LINC01207
ENSG00000175874.9	0.000117038	0.000919591	1.62321	0.421367	3.2024	0.881584	CREG2
ENSG00000117472.9	1.74429e-33	5.67855e-31	1.62117	0.13444	5.66074	0.917827	TSPAN1
ENSG00000124157.6	0.000612838	0.00381874	1.61965	0.472771	2.20249	0.557268	SEMG2
ENSG00000023171.15	2.659e-07	3.9747e-06	1.61943	0.314686	3.28128	1.19302	GRAMD1B
ENSG00000197093.10	0	0	1.61524	0.216654	3.88503	0.39078	GAL3ST4
ENSG00000138829.11	0.00869927	0.0340793	1.61436	0.61531	0.525178	1.30108	FBN2
ENSG00000151136.14	1.978e-07	3.017e-06	1.61408	0.310318	3.48737	0.419909	BTBD11
ENSG00000078804.12	0	0	1.61311	0.211928	4.79896	0.572781	TP53INP2
ENSG00000258545.5	0.000540184	0.00343804	1.61196	0.465885	1.27179	0.325039	RHOXF1-AS1
ENSG00000164520.11	0.00191936	0.00985122	1.6114	0.519399	1.53927	0.661967	RAET1E
ENSG00000163209.14	0.00188976	0.00971806	1.6111	0.518532	1.45343	1.37666	SPRR3
ENSG00000138646.8	1.7474e-06	2.15415e-05	1.61099	0.336982	3.07854	0.392142	HERC5
ENSG00000196188.10	1.2e-09	2.83e-08	1.61096	0.264792	4.83725	1.77613	CTSE
ENSG00000135604.9	0.000447379	0.00291528	1.61036	0.458734	2.33534	0.430375	STX11
ENSG00000253898.1	0.00702317	0.0285873	1.60282	0.594575	1.54176	1.1318	LINC01419
ENSG00000089199.9	0.0103001	0.0389908	1.59993	0.623611	1.66077	0.616142	CHGB
ENSG00000243742.5	0.00468501	0.0206565	1.59813	0.565124	1.29907	0.63261	RPLP0P2
ENSG00000253878.5	5.06073e-05	0.000440179	1.59658	0.393945	2.44258	0.517814	RP11-347C18.3
ENSG00000175463.11	0.0342707	0.100753	1.59467	0.753313	1.9227	0.595429	TBC1D10C
ENSG00000124635.8	0.00196714	0.0100448	1.59434	0.515109	2.01281	0.462053	HIST1H2BJ
ENSG00000170075.8	0.0498061	0.134185	1.59418	0.812683	2.03872	0.859835	GPR37L1
ENSG00000137877.9	0.000107324	0.000852854	1.59207	0.411027	2.54566	1.48064	SPTBN5
ENSG00000265763.3	4.76921e-21	5.89756e-19	1.58937	0.168828	4.39111	0.541111	ZNF488
ENSG00000276603.1	0.00241319	0.0118849	1.58638	0.522864	2.12819	0.443909	RP11-425M5.7
ENSG00000087085.13	3.97287e-38	1.62501e-35	1.5816	0.122513	5.68064	0.379922	ACHE
ENSG00000131016.16	2.60691e-38	1.12393e-35	1.57942	0.122038	5.25947	0.460607	AKAP12
ENSG00000257302.1	7.19922e-19	7.00256e-17	1.57724	0.177782	4.35737	0.91621	FAHD2P1
ENSG00000203867.7	0.0093732	0.0361512	1.5734	0.60559	0.518821	0.504339	RBM20
ENSG00000104833.11	0.000742644	0.00449247	1.57265	0.466201	1.62226	0.424447	TUBB4A
ENSG00000254909.1	0.0968026	0.221485	1.57242	0.946925	1.44542	1.12305	RP11-110I1.5
ENSG00000136206.3	0.00593027	0.0250794	1.57061	0.570795	2.11304	0.492504	SPDYE1
ENSG00000153071.14	0.0108263	0.0406354	1.56829	0.615438	0.629063	0.521282	DAB2
ENSG00000132821.11	0.00302979	0.0143544	1.56758	0.528748	1.44467	1.50791	VSTM2L
ENSG00000145244.11	0.0449348	0.123693	1.56395	0.77992	2.7594	0.645277	CORIN
ENSG00000155265.10	5.85258e-05	0.000498454	1.56379	0.389129	3.71104	0.791861	GOLGA7B
ENSG00000009765.14	2.45267e-05	0.000231372	1.5628	0.370409	2.82591	0.518629	IYD
ENSG00000148926.9	5.73452e-28	1.25311e-25	1.56276	0.142544	5.15549	0.346037	ADM
ENSG00000156500.14	0.000368308	0.00248162	1.55954	0.437851	3.05104	0.530988	FAM122C
ENSG00000227471.8	0.00400659	0.0181623	1.55801	0.541418	2.43192	0.429687	AKR1B15
ENSG00000242732.4	1.15457e-23	1.77093e-21	1.5572	0.155294	4.47928	0.35799	RGAG4
ENSG00000160285.14	0	0	1.55483	0.210368	6.39545	0.516902	LSS
ENSG00000007171.16	0.00604126	0.0254208	1.5547	0.566265	2.13045	0.641799	NOS2
ENSG00000251095.6	1.0334e-26	2.06061e-24	1.5499	0.14487	4.05604	1.07909	RP11-115D19.1
ENSG00000215045.8	0.00293706	0.0139815	1.54949	0.52097	2.68162	0.70339	GRID2IP
ENSG00000242574.8	0.0137924	0.0492429	1.54877	0.628909	2.48531	1.80119	HLA-DMB
ENSG00000273573.1	0.118718	0.257064	1.54756	0.991911	1.56172	0.916277	Metazoa_SRP
ENSG00000260325.1	0.0163155	0.0562492	1.54604	0.643708	1.5203	0.689194	HSPB9
ENSG00000267147.2	0.00821313	0.0325344	1.53663	0.581355	1.75397	0.476093	CTC-548K16.1
ENSG00000120885.20	3.17319e-20	3.53977e-18	1.5365	0.166776	5.87811	0.359402	CLU
ENSG00000182871.14	4.184e-07	5.9538e-06	1.5358	0.303495	5.00268	0.491766	COL18A1
ENSG00000263528.7	1.59e-08	3.071e-07	1.535	0.271598	4.31726	0.301236	IKBKE
ENSG00000162630.5	0.0113412	0.0420732	1.53435	0.605983	1.8176	1.12465	B3GALT2
ENSG00000229129.1	0.00250684	0.0122515	1.52701	0.505213	2.24687	0.736174	ACTG1P2
ENSG00000041515.15	0.00381011	0.0173963	1.52658	0.527597	2.35162	0.519889	MYO16
ENSG00000279765.3	0.0302868	0.0916261	1.52517	0.70404	2.92524	0.5325	RP11-437B10.1
ENSG00000122786.19	6.9264e-06	7.45548e-05	1.52309	0.338769	2.99241	0.408162	CALD1
ENSG00000076706.15	0.00605893	0.0254615	1.51925	0.553548	0.706002	0.656822	MCAM
ENSG00000016082.14	0.000175849	0.0013145	1.51888	0.404883	2.4517	0.60963	ISL1
ENSG00000145861.7	0.00149749	0.008	1.5185	0.478242	2.30075	0.965413	C1QTNF2
ENSG00000132530.16	0	3e-10	1.50925	0.221534	3.37143	0.531541	XAF1
ENSG00000059728.10	1.9181e-39	8.74213e-37	1.50854	0.114797	4.52225	0.513874	MXD1
ENSG00000059804.15	4.1929e-05	0.000370271	1.50205	0.366659	2.91779	1.5063	SLC2A3
ENSG00000176945.16	0.00109727	0.00616925	1.50192	0.460101	3.31637	0.789965	MUC20
ENSG00000126337.13	0.0180081	0.0608858	1.49875	0.633598	2.25257	1.51457	KRT36
ENSG00000137033.11	4.55228e-47	3.6309e-44	1.49872	0.104014	7.06413	0.933132	IL33
ENSG00000213626.11	4.263e-07	6.0338e-06	1.49759	0.296152	2.81243	0.360963	LBH
ENSG00000111348.8	0.000558389	0.00354031	1.49755	0.43394	2.54492	0.854792	ARHGDIB
ENSG00000095637.21	0	3e-10	1.49649	0.218956	3.85376	0.425334	SORBS1
ENSG00000163586.9	0.159973	0.319335	1.49459	1.06364	3.41795	3.45318	FABP1
ENSG00000107742.12	0.0165299	0.0568531	1.49174	0.622337	0.800816	1.06266	SPOCK2
ENSG00000144355.14	0.00129804	0.00712047	1.48501	0.461697	2.21076	0.417297	DLX1
ENSG00000167371.17	0.00711987	0.0289071	1.48493	0.551777	1.46599	0.719032	PRRT2
ENSG00000198959.11	6.44952e-05	0.000545219	1.47845	0.370008	3.26177	0.32135	TGM2
ENSG00000204866.8	8.49056e-20	8.85238e-18	1.47429	0.16189	6.23333	0.709085	IGFL2
ENSG00000183742.12	4.02931e-31	1.08942e-28	1.47394	0.127043	5.76446	0.319421	MACC1
ENSG00000260740.2	0.00926844	0.0358251	1.47129	0.565449	2.12608	0.557813	AC026471.6
ENSG00000179148.9	6.475e-05	0.000547082	1.46927	0.367795	3.4438	0.463707	ALOXE3
ENSG00000258881.6	0.0361818	0.105151	1.46904	0.701255	2.10862	0.498415	AC007040.11
ENSG00000136155.16	6.0232e-06	6.58547e-05	1.46243	0.323147	2.92942	0.356985	SCEL
ENSG00000104783.11	9.59992e-05	0.000774206	1.4563	0.373364	2.79771	0.852504	KCNN4
ENSG00000178343.4	0.00160343	0.00846202	1.45319	0.460558	1.92585	1.76946	SHISA3
ENSG00000133636.10	0.000855616	0.00502163	1.44992	0.434871	4.27794	0.548478	NTS
ENSG00000170477.12	5.49953e-17	0	1.44726	0.172797	4.35064	0.277109	KRT4
ENSG00000115919.14	0.00113789	0.00636896	1.44671	0.444594	1.78768	0.50715	KYNU
ENSG00000095587.8	0.00155714	0.00825722	1.44552	0.456892	2.05623	0.482236	TLL2
ENSG00000130234.10	0.001485	0.00795189	1.4436	0.454306	1.95799	0.413681	ACE2
ENSG00000258555.6	0.416394	0.605112	1.44339	1.77606	0.754365	3.33457	SPECC1L-ADORA2A
ENSG00000276672.1	0.00935746	0.0361254	1.44247	0.555072	1.94653	0.550944	RP11-142E9.1
ENSG00000197380.10	0.00519208	0.0224623	1.44134	0.515711	3.11321	0.49467	DACT3
ENSG00000172893.15	1e-10	2.3e-09	1.4406	0.221369	6.03634	0.732543	DHCR7
ENSG00000281741.1	0.147712	0.30151	1.44053	0.995071	1.79343	0.942081	AC241377.1
ENSG00000260719.1	0.0829532	0.197668	1.44052	0.830845	1.76931	0.789385	AC009133.17
ENSG00000101605.12	0.00561906	0.0239091	1.43946	0.519805	1.6051	0.397145	MYOM1
ENSG00000140545.14	3.18134e-31	8.74977e-29	1.43885	0.123803	5.31431	0.410749	MFGE8
ENSG00000143869.6	2.28592e-05	0.000216667	1.43839	0.339646	3.23722	1.62073	GDF7
ENSG00000197273.3	0.00036741	0.00247819	1.43743	0.403494	2.65242	0.455453	GUCA2A
ENSG00000130203.9	0.0230642	0.0737021	1.43555	0.63174	2.16047	0.506403	APOE
ENSG00000214439.3	0.0547378	0.144255	1.43375	0.746373	1.96233	0.774043	FAM185BP
ENSG00000269925.1	0.0194321	0.0647953	1.43193	0.612686	2.01369	0.467607	RP3-467L1.6
ENSG00000280239.1	0.303006	0.493633	1.43192	1.3902	1.67809	1.48592	CTB-50L17.8
ENSG00000133935.6	0	0	1.43116	0.190842	6.1286	0.409098	C14orf1
ENSG00000137094.14	3.6179e-05	0.000324777	1.42833	0.34579	2.95308	0.450587	DNAJB5
ENSG00000084636.17	0	0	1.42297	0.178577	4.57391	0.542629	COL16A1
ENSG00000176697.18	2.3e-09	5.23e-08	1.42184	0.237911	3.71637	0.555133	BDNF
ENSG00000273891.1	0.000682336	0.00418774	1.42137	0.41847	2.4709	0.361702	RP11-500G22.5
ENSG00000164877.18	0	0	1.42124	0.181968	4.05035	0.427466	MICALL2
ENSG00000272347.1	0.0134207	0.048196	1.4198	0.574258	1.84057	0.732629	RP11-43F13.4
ENSG00000144452.14	0.00236643	0.0116943	1.41808	0.466487	3.64992	2.12328	ABCA12
ENSG00000243960.1	0.210346	0.387375	1.41541	1.12997	2.01268	1.12422	RP11-552M11.4
ENSG00000251379.1	0.0132569	0.0477476	1.41376	0.570802	2.03867	0.35981	RP11-484O2.1
ENSG00000075891.21	0.00253972	0.0123819	1.41333	0.468212	2.34922	0.47488	PAX2
ENSG00000171451.13	0.00452046	0.0200641	1.4111	0.496977	2.35415	0.527566	DSEL
ENSG00000168539.3	0.0282301	0.0867346	1.41066	0.642939	1.32873	0.712529	CHRM1
ENSG00000260630.6	1.01351e-05	0.000104779	1.40954	0.319314	4.02381	0.353527	SNAI3-AS1
ENSG00000259726.1	0.00413635	0.018613	1.40798	0.491002	2.29267	0.359607	CSPG4P11
ENSG00000173404.4	0.000422258	0.00278341	1.40575	0.398707	2.9142	1.26759	INSM1
ENSG00000196747.4	0.00890339	0.0346999	1.40357	0.536585	2.18109	0.625138	HIST1H2AI
ENSG00000166974.12	1.36e-08	2.669e-07	1.40165	0.246825	3.50773	0.278261	MAPRE2
ENSG00000164211.12	2.28296e-32	6.74404e-30	1.40155	0.118324	5.28328	0.455196	STARD4
ENSG00000267065.2	0.0186138	0.0625902	1.40107	0.595394	1.72905	0.878446	CTD-2246P4.1
ENSG00000237686.6	0.059371	0.154134	1.39982	0.742438	2.99463	0.538369	RP5-1120P11.1
ENSG00000006606.8	0.000468584	0.00303363	1.39965	0.400117	3.01586	1.2053	CCL26
ENSG00000268621.5	1.44e-08	2.818e-07	1.39848	0.246706	3.67661	0.519927	AC006262.5
ENSG00000183508.4	7.96e-08	1.3279e-06	1.39831	0.260485	3.38499	0.206823	FAM46C
ENSG00000179222.17	0	1.2e-09	1.39542	0.211175	4.1733	0.52961	MAGED1
ENSG00000198976.1	0.0692662	0.173133	1.39451	0.767616	2.03729	0.914405	MIR429
ENSG00000137766.16	0.0263616	0.0820686	1.39406	0.627715	0.421869	0.417521	UNC13C
ENSG00000185585.19	0	0	1.39373	0.18263	5.11654	0.591494	OLFML2A
ENSG00000258689.1	0.00913886	0.035479	1.3909	0.533564	2.03487	0.510894	LINC01269
ENSG00000261150.2	1.5e-09	3.67e-08	1.3894	0.230065	3.91375	1.15932	EPPK1
ENSG00000179344.16	0	8e-10	1.38931	0.207906	4.07164	0.530453	HLA-DQB1
ENSG00000154127.9	1e-10	2.4e-09	1.388	0.213425	3.72793	0.377277	UBASH3B
ENSG00000225760.2	0.028926	0.088379	1.3863	0.63461	1.44664	0.561389	LINC00431
ENSG00000186377.7	0.00605475	0.0254615	1.38611	0.504993	1.94961	0.39182	CYP4X1
ENSG00000213928.8	0	0	1.3855	0.174454	4.91586	0.30572	IRF9
ENSG00000164849.9	0.0369621	0.106875	1.38097	0.661962	1.84808	0.9926	GPR146
ENSG00000280109.1	0.0143831	0.0509184	1.38088	0.564187	1.84069	0.687713	PLAC4
ENSG00000115457.9	2.86e-07	4.252e-06	1.37906	0.268694	3.15401	0.674491	IGFBP2
ENSG00000163749.17	0.0383806	0.10997	1.37789	0.6654	1.45624	0.497457	CCDC158
ENSG00000103196.11	0.0071543	0.0290322	1.37553	0.511432	1.51756	0.340822	CRISPLD2
ENSG00000137726.16	0.000217609	0.001575	1.37472	0.371783	2.38271	0.451788	FXYD6
ENSG00000185739.13	0.0352072	0.102899	1.3747	0.652765	2.39789	1.13103	SRL
ENSG00000150722.10	2.088e-07	3.1724e-06	1.37467	0.264803	3.69152	0.237817	PPP1R1C
ENSG00000176641.10	8.1672e-05	0.000673647	1.37449	0.348904	2.61093	0.297356	RNF152
ENSG00000236871.7	0.0261378	0.0815948	1.37384	0.617692	2.44705	0.516204	LINC00106
ENSG00000166592.11	6.863e-07	9.2388e-06	1.37158	0.276239	2.79001	0.430834	RRAD
ENSG00000173947.13	0.010708	0.0402482	1.37079	0.537126	2.69606	0.357914	PIFO
ENSG00000180113.15	0.061373	0.157983	1.37061	0.732632	3.61183	1.14939	TDRD6
ENSG00000166825.13	0.0424672	0.118703	1.37016	0.675316	1.03917	1.42563	ANPEP
ENSG00000171864.4	0.0262893	0.0818915	1.37002	0.616595	1.22834	1.4977	PRND
ENSG00000261734.1	0.000998796	0.00572093	1.36962	0.416189	2.52678	0.282931	RP11-669C19.1
ENSG00000243902.6	0.0248133	0.0782722	1.36631	0.608793	1.625	0.360462	ELFN2
ENSG00000122711.8	0	0	1.3654	0.171929	4.84411	0.994151	SPINK4
ENSG00000241489.7	0.00639739	0.0265828	1.36474	0.500511	2.61021	0.68204	AF011889.5
ENSG00000131069.19	3.6022e-06	4.16699e-05	1.36419	0.294444	5.35749	0.575241	ACSS2
ENSG00000232259.1	0.0243948	0.0771657	1.3631	0.605594	1.67787	0.515968	RP11-4C20.3
ENSG00000114270.16	2.15887e-05	0.000206589	1.36114	0.320435	3.06339	0.44339	COL7A1
ENSG00000171291.8	0.0517087	0.137867	1.35963	0.69884	2.23947	0.651661	ZNF439
ENSG00000167311.13	0.000706092	0.004304	1.35719	0.400683	2.73796	0.269626	ART5
ENSG00000172602.9	3.65e-08	6.498e-07	1.35644	0.246311	3.15723	0.267547	RND1
ENSG00000029534.19	0.000633578	0.00393109	1.35596	0.396848	2.38227	1.26055	ANK1
ENSG00000050165.17	9.51809e-05	0.000769162	1.3545	0.347079	2.82772	0.332445	DKK3
ENSG00000164938.13	2.36563e-63	6.28942e-60	1.35353	0.0805586	6.29727	0.912747	TP53INP1
ENSG00000283241.1	0.352564	0.544707	1.35308	1.45551	2.76552	1.74377	AC026348.1
ENSG00000117228.9	1.619e-07	2.519e-06	1.35299	0.258276	2.94075	0.441465	GBP1
ENSG00000118523.5	3.07005e-24	4.94681e-22	1.34908	0.132816	4.92108	0.513875	CTGF
ENSG00000184613.10	0.0105733	0.0397983	1.34578	0.526418	2.34339	0.519686	NELL2
ENSG00000263961.6	8.8982e-06	9.4003e-05	1.34133	0.301942	3.22287	0.322098	C1orf186
ENSG00000225855.6	0.000117599	0.000923202	1.33996	0.347945	3.69	0.402897	RUSC1-AS1
ENSG00000170873.18	0.00199672	0.0101665	1.33981	0.433493	3.08959	0.436572	MTSS1
ENSG00000159167.11	0.0491983	0.132906	1.33962	0.681094	1.32443	1.22504	STC1
ENSG00000265787.2	0.0195355	0.06499	1.33799	0.572976	1.49939	0.457471	CYP4F35P
ENSG00000160870.12	0.0101669	0.0386057	1.33601	0.519827	3.06407	1.10831	CYP3A7
ENSG00000173930.8	1.33183e-05	0.000134294	1.33415	0.306362	4.17252	0.513092	SLCO4C1
ENSG00000060140.8	5.35e-08	9.209e-07	1.33364	0.245182	3.20689	0.417896	STYK1
ENSG00000147082.17	0.105495	0.235365	1.33276	0.823311	2.16597	0.737993	CCNB3
ENSG00000129465.15	5e-10	1.25e-08	1.33216	0.214102	3.40429	0.354786	RIPK3
ENSG00000233175.2	0.00694888	0.0283742	1.33167	0.493343	2.20777	0.286195	CTD-2020K17.3
ENSG00000127955.15	4.09702e-30	1.03739e-27	1.3291	0.11657	5.68076	0.484732	GNAI1
ENSG00000172350.9	0.00470165	0.0207009	1.32692	0.469409	2.9346	0.411115	ABCG4
ENSG00000126803.9	0.00699803	0.0285233	1.32329	0.490664	2.23263	1.12242	HSPA2
ENSG00000280179.1	0.210418	0.387463	1.32293	1.0563	1.93218	1.46163	CH507-42P11.6
ENSG00000137502.9	0.000919497	0.00533958	1.32231	0.398998	2.27692	0.286143	RAB30
ENSG00000149043.16	2.00253e-05	0.000193602	1.32171	0.309925	3.53499	0.736947	SYT8
ENSG00000258791.7	0.00122819	0.00680282	1.32067	0.408592	2.21282	2.28966	LINC00520
ENSG00000165511.6	0.0141502	0.0502502	1.31878	0.537525	2.05547	0.300313	C10orf25
ENSG00000111331.12	9.59892e-46	6.96009e-43	1.31828	0.0928577	5.49217	0.267736	OAS3
ENSG00000140511.11	4.31948e-26	7.92004e-24	1.31826	0.124773	4.96111	0.218383	HAPLN3
ENSG00000155530.2	0.031186	0.0938463	1.31782	0.611607	1.43141	0.413645	LRGUK
ENSG00000065618.17	1.8e-09	4.19e-08	1.31714	0.218954	5.43787	0.705326	COL17A1
ENSG00000117971.11	0.00145056	0.00779366	1.31597	0.413256	2.41509	0.44831	CHRNB4
ENSG00000170745.11	0.000619642	0.00385963	1.31577	0.384406	2.03268	0.55335	KCNS3
ENSG00000171798.17	0.0154587	0.0539127	1.31487	0.543007	1.79161	0.374915	KNDC1
ENSG00000129682.14	0.0203584	0.067154	1.31411	0.566504	0.973743	0.462164	FGF13
ENSG00000106351.12	1e-10	2.2e-09	1.31242	0.201335	4.17563	0.256171	AGFG2
ENSG00000272578.5	0.00141188	0.0076347	1.31226	0.411083	2.35506	0.351966	AP000347.2
ENSG00000140853.15	1e-10	4.1e-09	1.31172	0.20442	4.14641	0.220967	NLRC5
ENSG00000107984.9	1.71416e-20	2.05596e-18	1.31015	0.141199	6.92071	0.579888	DKK1
ENSG00000277496.1	6.417e-06	6.9541e-05	1.30461	0.289131	3.22352	0.319646	RP11-93B14.9
ENSG00000107551.20	0.00187949	0.00967773	1.30386	0.419429	2.42198	0.353303	RASSF4
ENSG00000113161.15	0	0	1.30356	0.166681	5.61098	0.428112	HMGCR
ENSG00000227076.1	0.00319468	0.0149755	1.30225	0.441686	2.56474	0.584552	RP11-4C20.4
ENSG00000227630.2	0.0246829	0.0779841	1.30127	0.579288	1.31426	1.60218	LINC01132
ENSG00000274922.1	0.0691527	0.172897	1.29962	0.71509	1.75325	0.818849	RP11-88E10.5
ENSG00000135549.14	0.00249739	0.0122129	1.29942	0.42975	2.97124	0.601447	PKIB
ENSG00000177409.11	0.00427683	0.0191265	1.29844	0.454478	2.82492	0.500216	SAMD9L
ENSG00000214922.9	3.23e-08	5.817e-07	1.29507	0.234247	4.545	0.227797	HLA-F-AS1
ENSG00000122733.12	0.0535508	0.141876	1.29485	0.670752	1.28	0.489227	PHF24
ENSG00000251584.1	0.0161177	0.0557964	1.29332	0.537485	1.94326	0.740989	RP11-440I14.3
ENSG00000196337.11	0.0201491	0.0666153	1.29096	0.555597	2.25642	0.540459	CGB7
ENSG00000185291.11	1.3421e-06	1.69374e-05	1.28908	0.266701	3.72109	0.360887	IL3RA
ENSG00000100342.20	0	0	1.28872	0.173714	4.88615	0.28177	APOL1
ENSG00000229619.3	0.00058527	0.00367423	1.28821	0.37466	4.39739	0.356525	MBNL1-AS1
ENSG00000259485.1	4e-10	1.14e-08	1.28762	0.206375	3.85156	0.253066	CTD-2147F2.1
ENSG00000116703.13	0.0265808	0.0825737	1.28723	0.580454	2.65425	1.40504	PDC
ENSG00000169403.11	0.0156639	0.05445	1.28519	0.531805	2.6127	1.62135	PTAFR
ENSG00000213413.2	0.0112884	0.0419454	1.28458	0.507007	3.04148	0.329177	PVRIG
ENSG00000257277.1	0.0194835	0.0648987	1.28327	0.549312	1.78017	0.374196	RP11-434H14.1
ENSG00000185432.11	1.00977e-05	0.000104528	1.28189	0.290344	5.22607	0.658529	METTL7A
ENSG00000205133.11	0.000102631	0.000820228	1.28075	0.329727	2.8545	0.231512	TRIQK
ENSG00000134323.10	2.71e-08	4.983e-07	1.28061	0.230362	3.94248	1.38433	MYCN
ENSG00000183496.5	0.000100973	0.00080866	1.28046	0.329315	3.35396	0.570265	MEX3B
ENSG00000180263.13	3.08422e-27	6.55993e-25	1.27998	0.118406	5.20038	0.195048	FGD6
ENSG00000110446.10	0.000150814	0.00114567	1.2799	0.33773	2.70358	0.381679	SLC15A3
ENSG00000137699.16	2.05883e-21	2.67012e-19	1.27724	0.134418	4.58396	0.402892	TRIM29
ENSG00000175538.10	0.0255607	0.0801069	1.27525	0.571137	0.996322	1.38331	KCNE3
ENSG00000161912.17	0.00426084	0.0190817	1.27331	0.445498	2.57152	0.504106	ADCY10P1
ENSG00000257671.1	0.0394502	0.112317	1.27309	0.618166	1.487	1.21162	RP3-416H24.1
ENSG00000241697.4	0.129721	0.274517	1.27137	0.839075	2.69286	0.285957	TMEFF1
ENSG00000099194.5	3.3e-09	7.29e-08	1.27029	0.214653	8.22541	1.73988	SCD
ENSG00000257761.1	0.00830217	0.0327731	1.26853	0.48059	2.32454	0.541362	RP11-186F10.2
ENSG00000170899.10	1e-10	1.9e-09	1.26831	0.193988	4.27243	0.272501	GSTA4
ENSG00000158486.13	0.00269387	0.0129944	1.26791	0.422542	2.8787	0.43854	DNAH3
ENSG00000138798.11	0.0484307	0.131367	1.26727	0.642122	1.00634	0.424466	EGF
ENSG00000173210.19	3.602e-07	5.2326e-06	1.26708	0.24899	4.45001	0.385119	ABLIM3
ENSG00000136114.15	0.0079949	0.0317883	1.26697	0.477691	2.96388	0.542885	THSD1
ENSG00000231439.4	0.0299959	0.0909084	1.26653	0.583616	1.98162	0.452769	WASIR2
ENSG00000170927.14	0.00313239	0.0147398	1.2626	0.427358	2.45192	0.430914	PKHD1
ENSG00000231131.6	0.000290353	0.00202701	1.26222	0.348319	2.95338	0.775439	LINC01468
ENSG00000102879.15	0.000837372	0.00494915	1.26062	0.377417	2.58203	0.531615	CORO1A
ENSG00000185272.13	0.0290907	0.0887126	1.25918	0.577008	2.65211	0.360565	RBM11
ENSG00000233828.3	0.00362474	0.0166538	1.25671	0.431994	2.42893	0.326885	CTC-242N15.1
ENSG00000279041.1	0.00514778	0.0223206	1.25666	0.449187	2.36354	0.336065	CTD-2373N4.3
ENSG00000134760.5	0.112566	0.247097	1.25659	0.791917	1.54858	1.60311	DSG1
ENSG00000148175.12	0.0225107	0.0725184	1.25482	0.549966	1.39811	2.41496	STOM
ENSG00000106034.17	0.0651039	0.165267	1.25452	0.680126	2.04696	0.875265	CPED1
ENSG00000124762.13	6.5097e-41	3.14675e-38	1.25419	0.0936345	8.00464	0.937485	CDKN1A
ENSG00000005981.12	0.00611494	0.0256631	1.2537	0.457294	2.75976	0.292982	ASB4
ENSG00000111052.7	0.0535737	0.141891	1.25334	0.649308	0.753085	0.697367	LIN7A
ENSG00000131378.13	0.00108378	0.00611719	1.2531	0.383466	2.12007	0.207399	RFTN1
ENSG00000277149.4	5.4849e-06	6.06095e-05	1.25282	0.275628	2.94044	0.18162	TYW1B
ENSG00000106560.10	3.48e-08	6.236e-07	1.25199	0.226998	3.12812	0.413592	GIMAP2
ENSG00000197903.7	0.000225067	0.00162235	1.25125	0.339178	4.08117	0.951473	HIST1H2BK
ENSG00000166311.9	2e-10	4.9e-09	1.25114	0.195941	4.74946	0.328724	SMPD1
ENSG00000085063.14	1.6677e-36	6.18677e-34	1.25105	0.0991431	6.89613	0.255807	CD59
ENSG00000213199.7	8.4925e-05	0.000696158	1.25037	0.318155	3.73432	0.289445	ASIC3
ENSG00000135636.13	0.0109492	0.0410003	1.24787	0.490455	3.69406	0.401422	DYSF
ENSG00000136542.8	6.59812e-44	4.21013e-41	1.24763	0.0897766	5.09463	0.746065	GALNT5
ENSG00000110324.10	0.0264634	0.0822733	1.24397	0.560514	2.65439	0.522829	IL10RA
ENSG00000175877.3	0.000431512	0.00283154	1.24393	0.353387	2.76532	0.379845	WBSCR28
ENSG00000135697.9	6.65e-08	1.1269e-06	1.24388	0.230337	3.98787	0.807867	BCO1
ENSG00000257913.2	0.0174581	0.0594178	1.24289	0.5229	1.78919	0.701714	RP11-386G11.5
ENSG00000187837.3	6.07049e-19	5.94089e-17	1.24216	0.139714	4.85501	0.887073	HIST1H1C
ENSG00000165434.7	0	0	1.24063	0.158709	4.28169	0.247433	PGM2L1
ENSG00000225950.8	0.0124358	0.0453949	1.24048	0.496284	2.50479	0.766019	NTF4
ENSG00000233922.2	0.00069058	0.00423046	1.24029	0.365512	2.84194	0.501637	AL133493.2
ENSG00000180914.10	0.00438057	0.0195302	1.23924	0.434916	1.74135	0.270756	OXTR
ENSG00000114268.11	3.841e-07	5.555e-06	1.23923	0.244102	3.19183	0.2568	PFKFB4
ENSG00000156869.12	0.000301595	0.00209449	1.23836	0.342664	2.81321	0.271757	FRRS1
ENSG00000001630.15	0	3e-10	1.23589	0.180187	6.60838	0.639839	CYP51A1
ENSG00000061656.9	0.00264769	0.0128068	1.23447	0.41068	2.73519	0.217221	SPAG4
ENSG00000162981.13	4.34606e-40	2.03907e-37	1.23274	0.0930169	7.79744	0.262507	FAM84A
ENSG00000168026.17	0.0017587	0.00913244	1.23247	0.393984	2.38108	0.45558	TTC21A
ENSG00000135218.17	6.8305e-06	7.3721e-05	1.23231	0.273914	5.37819	0.953354	CD36
ENSG00000158113.12	0.0199824	0.0661876	1.23228	0.529632	1.60917	0.347288	LRRC43
ENSG00000119915.4	0.000844274	0.00498043	1.23215	0.369144	2.63585	0.223762	ELOVL3
ENSG00000188993.3	0.000874965	0.00511824	1.23215	0.370246	2.8774	0.661635	LRRC66
ENSG00000106829.18	1.6991e-06	2.10106e-05	1.23187	0.257377	3.26005	0.310509	TLE4
ENSG00000172771.11	0.0143325	0.0507734	1.23122	0.502782	1.631	0.2835	EFCAB12
ENSG00000149596.6	4.4003e-06	4.96677e-05	1.23034	0.267959	3.40921	0.586687	JPH2
ENSG00000182175.13	0.143215	0.294744	1.23031	0.840421	1.98595	1.58233	RGMA
ENSG00000163453.11	6.53e-08	1.1076e-06	1.2291	0.227455	3.63381	0.470828	IGFBP7
ENSG00000206538.8	0	0	1.22839	0.168237	4.45912	0.284852	VGLL3
ENSG00000164442.9	2.88715e-25	5.00337e-23	1.22821	0.118262	5.76897	0.476531	CITED2
ENSG00000169174.10	7e-10	1.72e-08	1.22739	0.199017	7.51598	0.880272	PCSK9
ENSG00000109255.11	2.91696e-25	5.00337e-23	1.2268	0.118137	5.91072	0.254374	NMU
ENSG00000166997.7	0.00338573	0.0157369	1.22611	0.418416	2.59068	0.397242	CNPY4
ENSG00000107738.19	0.000332737	0.00228293	1.22585	0.341615	3.42318	0.412909	C10orf54
ENSG00000140465.13	2.36e-08	4.402e-07	1.22571	0.219522	4.24661	0.265795	CYP1A1
ENSG00000256206.2	0.397126	0.587004	1.22419	1.44572	1.90869	1.68911	RP11-140L24.4
ENSG00000131746.12	4.30353e-16	0	1.22264	0.150392	4.91425	1.67665	TNS4
ENSG00000187288.10	0.0143705	0.0508853	1.22254	0.499432	2.63477	0.743292	CIDEC
ENSG00000144802.11	2.8522e-06	3.3853e-05	1.22178	0.260998	4.57967	0.522956	NFKBIZ
ENSG00000122861.15	6.7e-09	1.399e-07	1.22123	0.210581	3.28143	0.492914	PLAU
ENSG00000159921.14	2.4924e-06	3.0007e-05	1.2177	0.258605	4.17284	0.538086	GNE
ENSG00000144821.9	0.0333871	0.0987744	1.21514	0.571188	1.6847	0.668651	MYH15
ENSG00000206561.12	0.067686	0.170089	1.21492	0.66495	1.94089	0.513218	COLQ
ENSG00000196787.3	0.000411034	0.00271954	1.21363	0.343524	2.98312	0.420294	HIST1H2AG
ENSG00000110852.4	0.00533568	0.0229296	1.21233	0.435145	1.98119	0.570327	CLEC2B
ENSG00000220323.3	0.161795	0.321614	1.21221	0.866448	1.70379	0.77673	HIST2H2BD
ENSG00000272398.5	5.35516e-46	4.06788e-43	1.21079	0.0850417	6.91678	0.25952	CD24
ENSG00000242173.8	0.0280641	0.0863578	1.21074	0.551241	2.95497	1.52785	ARHGDIG
ENSG00000215483.9	0.21342	0.391005	1.20803	0.970919	4.06923	0.991562	LINC00598
ENSG00000260633.1	0.0602242	0.155755	1.20802	0.642855	1.57075	0.484002	RP11-375I20.6
ENSG00000258535.1	0.0609892	0.157224	1.20711	0.644284	1.66277	0.509876	RP11-280K24.4
ENSG00000147168.12	1.5758e-05	0.000156131	1.20688	0.279513	3.98848	0.30255	IL2RG
ENSG00000243232.4	0.0513154	0.137139	1.20516	0.618402	1.49389	0.258601	PCDHAC2
ENSG00000164794.8	0.000190578	0.00140935	1.20449	0.322817	2.97567	0.43988	KCNV1
ENSG00000164398.12	0.000900962	0.00524914	1.20425	0.362752	3.62984	0.287744	ACSL6
ENSG00000280279.1	0.0628674	0.160792	1.20415	0.64735	1.99671	0.265532	RP11-1228E12.1
ENSG00000215146.4	0.0421349	0.117981	1.20272	0.591835	0.443459	0.614784	RP11-313J2.1
ENSG00000272674.3	0.0952196	0.218647	1.20112	0.719884	1.51493	0.935189	PCDHB16
ENSG00000198574.5	0.0378612	0.10875	1.20026	0.578063	1.90204	0.550101	SH2D1B
ENSG00000172828.12	0.000276638	0.00194146	1.19946	0.329863	3.10134	0.293032	CES3
ENSG00000106384.10	0.0318794	0.0954108	1.19921	0.558831	1.56807	0.260553	MOGAT3
ENSG00000229563.6	0.0410062	0.115546	1.19845	0.586477	3.15753	1.20594	LINC01204
ENSG00000157601.13	1.41305e-43	8.66958e-41	1.19795	0.0865415	5.77994	0.197975	MX1
ENSG00000100100.12	4.2e-09	9.25e-08	1.197	0.203751	4.96744	0.600211	PIK3IP1
ENSG00000266976.1	1e-10	2.2e-09	1.19644	0.183481	4.31156	0.789787	AC079466.1
ENSG00000086730.16	0.00751406	0.0302077	1.19552	0.447232	1.82214	0.410614	LAT2
ENSG00000139287.12	0.00192499	0.00986775	1.19514	0.385333	2.0753	0.251524	TPH2
ENSG00000179841.8	1.7276e-06	2.13132e-05	1.19472	0.249788	3.5177	0.38615	AKAP5
ENSG00000158220.13	0.00960915	0.0368209	1.19442	0.461238	2.87301	0.240531	ESYT3
ENSG00000271133.5	0.0232875	0.0743114	1.19219	0.525498	2.04937	0.388701	CTA-293F17.1
ENSG00000124208.16	0.124197	0.265396	1.19143	0.774966	4.54276	0.268159	TMEM189-UBE2V1
ENSG00000154040.20	4.401e-07	6.197e-06	1.19124	0.235856	3.84472	0.567863	CABYR
ENSG00000019102.11	0.0947682	0.217956	1.18991	0.712194	1.32782	1.72233	VSIG2
ENSG00000237206.1	0.100202	0.227144	1.18933	0.723491	1.81246	0.974461	IMPDH1P4
ENSG00000163565.18	0.000765878	0.00460335	1.18871	0.353273	3.34503	0.795373	IFI16
ENSG00000152766.5	0.0158573	0.0550198	1.18771	0.492381	1.61851	1.25091	ANKRD22
ENSG00000021300.13	0.0490798	0.132654	1.18675	0.603054	1.28697	0.524087	PLEKHB1
ENSG00000224294.1	7.9e-09	1.655e-07	1.18579	0.205518	4.08332	1.31871	RP3-326I13.1
ENSG00000168016.13	5.98153e-05	0.000508621	1.18506	0.295266	3.18614	0.51268	TRANK1
ENSG00000185467.7	0.0242187	0.076776	1.1845	0.525594	1.65457	1.68013	KPNA7
ENSG00000089127.12	3.92487e-39	1.73915e-36	1.18264	0.0903703	6.25207	0.191042	OAS1
ENSG00000148082.9	0.00625082	0.0261371	1.18151	0.432102	2.46925	0.288616	SHC3
ENSG00000153814.11	0.00150828	0.00804685	1.18139	0.372316	2.21477	0.281329	JAZF1
ENSG00000167653.4	0.0209324	0.0686783	1.18072	0.511311	1.94979	0.498751	PSCA
ENSG00000131831.17	0.000191023	0.00141139	1.18053	0.316445	2.99422	0.234963	RAI2
ENSG00000260063.1	0.0704844	0.175351	1.17996	0.652352	1.99232	0.549279	RP5-968P14.2
ENSG00000061337.15	3.80502e-05	0.000339283	1.17972	0.286408	3.15884	0.280407	LZTS1
ENSG00000205683.11	0.0330793	0.0982281	1.17971	0.553564	1.45821	0.603895	DPF3
ENSG00000162391.11	0.0103909	0.039232	1.17947	0.460272	2.65532	0.657749	FAM151A
ENSG00000169429.10	7.7197e-06	8.24261e-05	1.1773	0.263211	3.20234	1.40596	CXCL8
ENSG00000167992.12	0.000495303	0.00318592	1.17482	0.337274	3.16956	0.573577	VWCE
ENSG00000124102.4	1.52e-08	2.954e-07	1.17428	0.207497	5.97846	0.196973	PI3
ENSG00000260912.1	3.29731e-16	0	1.17428	0.143873	4.72362	0.758114	RP11-363E7.4
ENSG00000203722.7	0.000339493	0.00231931	1.17262	0.327261	2.86846	0.211505	RAET1G
ENSG00000281501.1	1.00041e-05	0.000103829	1.17188	0.265307	4.28363	0.299352	SEPSECS-AS1
ENSG00000123384.13	0	0	1.17049	0.150963	4.32592	0.790972	LRP1
ENSG00000088340.15	0.000110239	0.000872114	1.16923	0.302372	4.06557	0.397535	FER1L4
ENSG00000166816.13	0.000173693	0.0012996	1.16862	0.311258	3.41899	0.478312	LDHD
ENSG00000123843.12	2e-10	5.6e-09	1.16761	0.183532	6.25667	0.598106	C4BPB
ENSG00000265190.6	0.0128099	0.0464417	1.16721	0.468944	2.58839	0.669952	ANXA8
ENSG00000258670.1	0.0743786	0.18248	1.16544	0.65317	2.01898	0.528145	RP11-1042B17.3
ENSG00000168477.17	0.250458	0.435787	1.16398	1.01283	2.73085	0.902607	TNXB
ENSG00000182912.6	0.0681267	0.171008	1.16381	0.637996	1.23716	0.873341	TSPEAR-AS2
ENSG00000197558.11	0.0452754	0.124459	1.16307	0.58093	2.17753	0.337956	SSPO
ENSG00000203778.7	0.00307234	0.014518	1.16296	0.392837	3.62951	0.345432	FAM229B
ENSG00000139679.15	0.000727184	0.00441402	1.16247	0.344014	2.35449	0.190473	LPAR6
ENSG00000133121.20	1.54983e-05	0.000153941	1.16242	0.268987	2.94079	0.245467	STARD13
ENSG00000160752.14	9e-10	2.1e-08	1.15986	0.189083	7.29306	0.411966	FDPS
ENSG00000234289.5	0.0351265	0.102701	1.15837	0.549799	2.07933	0.98606	H2BFS
ENSG00000210194.1	0.0175959	0.0597719	1.15737	0.487516	2.15432	0.346918	MT-TE
ENSG00000251079.6	0.0114913	0.0425214	1.15564	0.457247	3.10688	0.357734	BMS1P2
ENSG00000198216.10	0.0585715	0.152445	1.15504	0.610679	2.02486	1.31472	CACNA1E
ENSG00000171877.20	9.00005e-16	0	1.14939	0.142962	4.71304	0.329295	FRMD5
ENSG00000108821.13	0.0058345	0.0247335	1.14933	0.416886	2.40525	0.307406	COL1A1
ENSG00000108387.14	3.8e-09	8.31e-08	1.14565	0.194396	4.13867	0.183263	2020-09-04
ENSG00000170231.15	0.0005621	0.00355536	1.14433	0.331759	2.89842	0.259675	FABP6
ENSG00000130475.14	0.00252241	0.0123157	1.14416	0.378779	2.3899	0.243784	FCHO1
ENSG00000198960.10	0.0442958	0.122293	1.14278	0.568187	1.93702	0.658618	ARMCX6
ENSG00000283526.1	0.000134098	0.00103791	1.14229	0.299121	3.13049	0.368436	RP11-40A7.2
ENSG00000227467.3	0.0532633	0.141256	1.14091	0.590295	1.89088	0.345372	LINC01537
ENSG00000234678.1	7.16807e-05	0.000599293	1.14043	0.287215	3.09987	0.288872	RP11-465N4.4
ENSG00000266094.7	1.75004e-20	2.0679e-18	1.13989	0.122879	5.28265	0.335976	RASSF5
ENSG00000159713.10	0.200098	0.373942	1.13906	0.889009	1.87929	1.14487	TPPP3
ENSG00000135324.5	0.0129435	0.0468623	1.13886	0.458234	2.34673	0.405589	MRAP2
ENSG00000276107.1	0.00886838	0.0345973	1.1388	0.435142	2.42188	0.502372	CTD-2033D15.2
ENSG00000119630.13	4.5e-09	9.81e-08	1.13781	0.194017	3.82479	0.44115	PGF
ENSG00000188761.11	0.0184621	0.0621632	1.13763	0.482821	2.58049	0.628483	BCL2L15
ENSG00000223770.5	0.00499521	0.0217418	1.13684	0.404951	2.90531	0.251074	AC006145.4
ENSG00000132744.7	0	1e-10	1.13253	0.16113	4.56698	0.282024	ACY3
ENSG00000168427.8	0.0330938	0.0982347	1.13212	0.531275	2.08918	0.96141	KLHL30
ENSG00000232237.3	0.0237839	0.075593	1.13071	0.500182	2.45422	0.465725	ASCL5
ENSG00000143816.7	0	7e-10	1.12981	0.168329	4.49715	0.463213	WNT9A
ENSG00000260302.1	0.0227191	0.0728472	1.12923	0.495685	2.15233	0.314806	RP11-973H7.1
ENSG00000155918.7	0	0	1.12808	0.14983	4.69074	0.506751	RAET1L
ENSG00000231226.1	0.00241461	0.0118882	1.12539	0.370945	2.81543	0.472251	TRIM31-AS1
ENSG00000139364.10	0.228415	0.409195	1.12445	0.933576	3.48063	0.98729	TMEM132B
ENSG00000182795.12	1.55477e-37	6.04921e-35	1.12436	0.0878122	6.8583	0.247409	C1orf116
ENSG00000213853.9	3e-09	6.76e-08	1.12432	0.189562	6.48366	0.683955	EMP2
ENSG00000185634.11	0.0138023	0.0492669	1.12373	0.45636	2.23354	0.319948	SHC4
ENSG00000267278.5	0.00109096	0.00614731	1.12345	0.343988	2.89409	0.536	MAP3K14-AS1
ENSG00000128284.19	0.0202674	0.0669232	1.12193	0.483305	2.36567	0.63887	APOL3
ENSG00000197959.13	0.0210597	0.0689347	1.12107	0.485962	4.24323	0.426656	DNM3
ENSG00000253307.1	0.00260757	0.0126547	1.11968	0.371917	2.75856	0.249144	RP11-10J21.4
ENSG00000154330.12	0.00101569	0.00579479	1.11937	0.340634	3.16576	0.188185	PGM5
ENSG00000154639.18	9.83962e-59	1.56962e-55	1.11934	0.0692711	6.53936	0.209355	CXADR
ENSG00000128512.19	0.0172454	0.0588319	1.11888	0.469834	1.7291	0.27149	DOCK4
ENSG00000249007.1	0.242759	0.426721	1.11696	0.956204	1.70061	1.07699	RP11-510N19.5
ENSG00000165606.8	0.12517	0.266997	1.11629	0.72797	1.33887	1.44856	DRGX
ENSG00000113946.3	0.109623	0.242178	1.11583	0.697441	0.536157	0.39394	CLDN16
ENSG00000213385.3	0.106012	0.236171	1.1148	0.68969	2.2348	0.518457	RP11-577H5.1
ENSG00000261553.5	0.00390044	0.0177416	1.1145	0.38616	3.52268	0.257298	RP11-29G8.3
ENSG00000221995.5	0.00294872	0.0140121	1.11382	0.374641	2.94751	0.282607	TIAF1
ENSG00000078814.15	0.0681837	0.171124	1.1126	0.610049	0.725792	0.510048	MYH7B
ENSG00000064651.13	2.36144e-69	9.41742e-66	1.11248	0.0632003	8.01544	0.165407	SLC12A2
ENSG00000171617.13	3.04133e-43	1.73269e-40	1.11033	0.080533	7.52779	0.227414	ENC1
ENSG00000186529.14	0.00356733	0.0164231	1.10928	0.380663	3.09439	0.774399	CYP4F3
ENSG00000226435.10	0.0142356	0.0504862	1.10824	0.452109	2.60552	0.352469	ANKRD18DP
ENSG00000223820.5	0.0227535	0.0729135	1.10537	0.485331	1.98434	0.338568	CFL1P1
ENSG00000158125.9	0.0564755	0.148028	1.10323	0.57841	0.429586	0.285547	XDH
ENSG00000280287.1	6.3396e-06	6.88427e-05	1.10148	0.243975	4.04556	0.231455	RP13-554M15.7
ENSG00000126218.11	0.0270654	0.0838182	1.10081	0.497977	1.9811	0.375133	F10
ENSG00000148120.15	2.28752e-17	0	1.1001	0.129757	5.85672	0.22196	C9orf3
ENSG00000214189.8	0.0330914	0.0982347	1.10008	0.516236	0.849728	0.354289	ZNF788
ENSG00000273340.1	0.0301608	0.0913124	1.0965	0.505771	2.1966	0.343756	MICE
ENSG00000005238.19	0	0	1.09595	0.148477	4.76113	0.293177	FAM214B
ENSG00000169047.5	6.16973e-44	4.10082e-41	1.0947	0.0787444	7.88201	0.3201	IRS1
ENSG00000120262.9	0.100644	0.227888	1.0944	0.666608	0.668807	0.548966	CCDC170
ENSG00000135114.12	0.000119787	0.000937816	1.09331	0.284231	5.71905	0.359578	OASL
ENSG00000260725.1	0.105793	0.235798	1.09306	0.675813	1.84215	1.34456	AC005307.1
ENSG00000258677.2	0.204088	0.379045	1.09291	0.860569	2.32528	0.42313	RP11-463D19.2
ENSG00000171431.3	2e-10	4.7e-09	1.09171	0.170811	4.64367	0.64374	KRT20
ENSG00000135678.11	0.0444067	0.122487	1.09022	0.542334	1.98572	0.437631	CPM
ENSG00000155980.11	0.0140286	0.0498961	1.08867	0.443175	2.1259	0.435905	KIF5A
ENSG00000188051.6	0.0605911	0.156403	1.08777	0.579692	1.36857	0.433105	TMEM221
ENSG00000186481.16	0.00187247	0.00965717	1.08615	0.349271	2.81074	0.53524	ANKRD20A5P
ENSG00000105855.9	1.79939e-18	1.66883e-16	1.08598	0.12384	4.61109	0.1561	ITGB8
ENSG00000164404.8	0.0763669	0.185812	1.08576	0.612673	2.68531	0.329593	GDF9
ENSG00000099377.13	0.00208414	0.0105374	1.08381	0.352118	3.05306	0.992801	HSD3B7
ENSG00000131094.3	0.00212979	0.01072	1.08232	0.352375	3.05042	1.13693	C1QL1
ENSG00000272695.1	0.163962	0.324305	1.0816	0.777083	2.36097	0.715935	GAS6-AS2
ENSG00000133328.3	2.20998e-05	0.000210469	1.08126	0.254861	3.40809	0.388433	HRASLS2
ENSG00000081138.13	0.0178599	0.0604756	1.08063	0.456247	2.37458	0.317848	CDH7
ENSG00000154146.12	2.79e-08	5.111e-07	1.07952	0.194358	4.29844	0.543747	NRGN
ENSG00000188176.11	0.0409171	0.115381	1.07642	0.526531	2.74032	0.315707	SMTNL2
ENSG00000274979.1	0.0043766	0.0195179	1.0759	0.377554	2.5885	0.239635	RP11-1143G9.5
ENSG00000154856.12	0.0102313	0.0388039	1.07585	0.41896	2.22609	0.178692	APCDD1
ENSG00000114854.7	9.5113e-06	9.96217e-05	1.07572	0.242936	5.06489	0.80633	TNNC1
ENSG00000120049.18	0.189599	0.35963	1.07496	0.819476	1.70236	0.71808	KCNIP2
ENSG00000164120.13	3.09996e-67	9.8901e-64	1.07403	0.0619965	7.64518	0.192857	HPGD
ENSG00000131037.14	1.68e-08	3.232e-07	1.07346	0.190273	4.38219	0.478661	EPS8L1
ENSG00000237886.1	0.00538417	0.0230883	1.07327	0.385639	2.83708	0.354735	NALT1
ENSG00000182791.4	0.0238752	0.0758529	1.0723	0.474653	2.18793	0.281977	CCDC87
ENSG00000134321.11	0.000852382	0.00501002	1.07055	0.320986	2.62321	0.270785	RSAD2
ENSG00000272599.2	0.000849168	0.00500219	1.06523	0.319289	3.09223	0.27752	RP11-152N13.16
ENSG00000169548.3	0.029901	0.0906809	1.06492	0.490432	2.48635	0.343155	ZNF280A
ENSG00000245213.6	0.00297772	0.0141413	1.06414	0.358293	3.55979	0.251472	RP11-10K16.1
ENSG00000260604.2	0.00515042	0.022326	1.06391	0.380311	2.74111	0.312037	RP1-140K8.5
ENSG00000171401.14	9.67478e-05	0.000779455	1.06287	0.272628	4.7644	0.735194	KRT13
ENSG00000147155.10	2e-10	6.6e-09	1.0626	0.167758	6.70808	0.422911	EBP
ENSG00000142623.9	0.0762269	0.185559	1.06213	0.599054	3.92153	3.75361	PADI1
ENSG00000221539.1	0.108839	0.240938	1.06176	0.66218	1.86286	0.492586	SNORD99
ENSG00000184545.10	5e-10	1.39e-08	1.06127	0.171035	5.75917	0.202933	DUSP8
ENSG00000101144.12	7.50845e-25	1.2742e-22	1.05795	0.102774	5.37326	0.267903	BMP7
ENSG00000147383.10	1e-10	2.1e-09	1.0578	0.162075	5.91365	0.315095	NSDHL
ENSG00000007306.14	4.3344e-06	4.90373e-05	1.05653	0.229946	4.1325	1.15823	CEACAM7
ENSG00000279086.1	0.0741843	0.182172	1.0565	0.591718	1.78712	0.430414	RP11-667F14.1
ENSG00000104267.9	1.02e-08	2.072e-07	1.05519	0.184255	4.07329	0.197795	CA2
ENSG00000119632.3	1.04e-08	2.103e-07	1.05479	0.184288	4.14449	0.218671	IFI27L2
ENSG00000108771.12	0	1e-10	1.05372	0.151165	4.34016	0.193584	DHX58
ENSG00000154620.5	2.848e-07	4.2384e-06	1.05345	0.205222	4.15556	0.197216	TMSB4Y
ENSG00000163064.6	0.0162318	0.0560728	1.05308	0.438116	1.87168	0.221608	EN1
ENSG00000112773.15	4.4049e-53	5.40515e-50	1.05286	0.0686532	7.26334	0.232608	FAM46A
ENSG00000248905.8	3.31204e-17	0	1.05224	0.124747	5.48651	0.171497	FMN1
ENSG00000185686.17	0.0132864	0.0478214	1.05207	0.424905	2.18971	0.830568	PRAME
ENSG00000136367.13	0.0249556	0.0786276	1.05181	0.46912	2.02671	0.392001	ZFHX2
ENSG00000110975.8	0.00750058	0.0301687	1.05067	0.392956	2.89935	0.42677	SYT10
ENSG00000260219.2	0.00197354	0.0100625	1.04959	0.339215	3.11706	0.329975	RP11-347C12.10
ENSG00000279019.1	0.0974931	0.222682	1.04908	0.633072	1.75976	0.493067	RP11-407G23.2
ENSG00000280143.1	0.0620588	0.159158	1.04885	0.562124	1.94387	0.540426	AP000892.6
ENSG00000124466.8	0.00276381	0.0132783	1.04845	0.350319	2.48713	0.356724	LYPD3
ENSG00000283142.1	0.129492	0.274207	1.04708	0.690639	1.1405	0.641604	RP1-172H20.4
ENSG00000283294.1	0.070688	0.175641	1.04704	0.579282	2.25085	0.708211	RP11-681B3.4
ENSG00000204252.13	0.0889688	0.208465	1.04675	0.615425	0.261208	0.718461	HLA-DOA
ENSG00000106258.13	0	0	1.04596	0.133629	5.52722	1.09721	CYP3A5
ENSG00000165140.9	1.92691e-18	1.75646e-16	1.0447	0.119237	5.93581	0.668839	FBP1
ENSG00000255050.1	0.0700931	0.174652	1.04288	0.57576	2.41914	0.449659	RP11-661A12.9
ENSG00000272512.1	0.165737	0.326764	1.03991	0.750281	2.43464	0.681119	RP11-54O7.17
ENSG00000132854.18	0.00256916	0.0125017	1.03951	0.344772	2.66936	0.257685	KANK4
ENSG00000185668.7	0.0648719	0.16473	1.0392	0.562907	1.88159	0.704381	POU3F1
ENSG00000179750.15	2e-10	5.2e-09	1.03738	0.162693	5.1847	0.680083	APOBEC3B
ENSG00000242193.9	5.0062e-06	5.58451e-05	1.03661	0.227102	3.69651	0.458931	RP11-568K15.1
ENSG00000268655.2	0.0428741	0.119401	1.03632	0.51178	2.43933	0.38588	CTB-60B18.10
ENSG00000114455.13	0.0660558	0.166966	1.03516	0.563186	3.34798	0.755744	HHLA2
ENSG00000101347.8	4.2445e-34	1.41059e-31	1.03317	0.0848629	5.68599	0.216048	SAMHD1
ENSG00000213222.3	0.225272	0.405503	1.03309	0.851947	1.84311	0.820868	AC093724.2
ENSG00000166959.7	0.0323428	0.0964719	1.03296	0.482657	1.94577	0.450345	MS4A8
ENSG00000177076.5	0	0	1.03258	0.133609	4.8928	0.659835	ACER2
ENSG00000120738.7	0.00154733	0.00821945	1.03248	0.326151	5.86767	0.604676	EGR1
ENSG00000185745.9	1.109e-07	1.7851e-06	1.03088	0.194217	6.17975	0.319668	IFIT1
ENSG00000162490.6	0.0655719	0.166085	1.03071	0.559759	2.20727	1.01604	DRAXIN
ENSG00000173991.5	0.0517225	0.13788	1.03017	0.529534	1.78552	0.294083	TCAP
ENSG00000274021.1	0.050716	0.135856	1.02976	0.527034	2.02232	0.708611	RP11-823E8.3
ENSG00000124067.16	1.64993e-19	1.67641e-17	1.02966	0.113972	5.12609	0.249568	SLC12A4
ENSG00000100290.2	2e-10	6.2e-09	1.02875	0.162178	4.67858	0.129823	BIK
ENSG00000213071.10	0.0196928	0.065364	1.02863	0.441064	2.87088	0.460141	LPAL2
ENSG00000130589.16	3.01552e-24	4.90852e-22	1.02836	0.101224	6.18822	0.124454	HELZ2
ENSG00000084731.14	4.528e-07	6.3358e-06	1.02823	0.203799	5.40002	0.139658	KIF3C
ENSG00000143797.11	1.8e-09	4.3e-08	1.02719	0.170884	4.01704	0.202089	MBOAT2
ENSG00000136514.2	5.43007e-05	0.000467209	1.02634	0.254277	3.88231	0.364799	RTP4
ENSG00000148677.6	0.000758739	0.00456732	1.0262	0.304744	3.07566	0.386845	ANKRD1
ENSG00000035862.12	2.0831e-23	3.13487e-21	1.02579	0.102898	6.68146	0.167795	TIMP2
ENSG00000168077.13	3.49139e-24	5.56946e-22	1.02476	0.101013	5.6705	0.5589	SCARA3
ENSG00000179820.15	0.000271207	0.00190838	1.02423	0.281278	3.95719	0.411812	MYADM
ENSG00000180525.11	0.00264302	0.0127936	1.02333	0.340378	2.78903	0.207734	PRR26
ENSG00000228175.3	0.0411881	0.11592	1.02316	0.50115	2.14647	0.356404	GEMIN8P4
ENSG00000148671.13	0	5e-10	1.02268	0.151352	7.23414	0.186811	ADIRF
ENSG00000250303.3	0.00664303	0.0273798	1.02094	0.376143	2.95226	0.305986	RP11-356J5.12
ENSG00000214708.4	0.071831	0.177871	1.01987	0.566533	1.97692	0.36624	AC090616.2
ENSG00000180573.9	0	7e-10	1.01951	0.152117	4.5758	0.656614	HIST1H2AC
ENSG00000186047.9	0.0466006	0.127316	1.01832	0.511739	1.92629	0.203993	DLEU7
ENSG00000148180.18	1.72888e-21	2.26059e-19	1.01813	0.106944	5.88118	0.236413	GSN
ENSG00000254363.6	0.137769	0.286455	1.01757	0.685627	1.6819	0.383845	CTB-131B5.5
ENSG00000166147.13	0.188543	0.358267	1.01608	0.772745	1.91326	0.49083	FBN1
ENSG00000171962.17	0.0297685	0.0903648	1.01282	0.466061	2.17364	0.32553	DRC3
ENSG00000182873.5	0.0317522	0.0951015	1.01271	0.471571	2.32879	0.244252	RP11-181G12.2
ENSG00000277701.4	0.0243732	0.0771125	1.01118	0.449177	1.87258	0.645037	RP11-734K23.9
ENSG00000103018.16	5.59969e-49	4.70138e-46	1.01112	0.0687394	7.67995	0.270361	CYB5B
ENSG00000196228.3	0.0113119	0.0419841	1.00976	0.398655	3.08013	0.366725	SULT1C3
ENSG00000160325.14	7.499e-07	9.994e-06	1.00952	0.204027	5.30462	0.320502	CACFD1
ENSG00000230426.2	0.00406759	0.0183762	1.00934	0.351335	2.92418	0.861276	ERVMER61-1
ENSG00000079385.21	6.17e-08	1.0507e-06	1.00929	0.186424	4.63945	0.890528	CEACAM1
ENSG00000085465.12	0.0194226	0.0647772	1.00809	0.4313	1.81401	0.390529	OVGP1
ENSG00000126583.10	0.00118212	0.0065842	1.00798	0.3108	2.34802	0.196594	PRKCG
ENSG00000147689.16	0.0574919	0.150149	1.00784	0.530568	1.0271	1.02396	FAM83A
ENSG00000085117.11	2.2724e-06	2.75246e-05	1.00777	0.21317	4.43629	0.208286	CD82
ENSG00000273478.1	0.0216207	0.0703433	1.00764	0.438682	2.41827	0.346614	RP11-465N4.5
ENSG00000173702.7	3.02075e-50	3.21247e-47	1.00749	0.0675905	6.41996	0.167686	MUC13
ENSG00000197779.13	0.00233888	0.0115761	1.0069	0.330842	2.45828	0.190404	ZNF81
ENSG00000178809.11	0.0132784	0.0478033	1.00674	0.406563	2.87318	0.29798	TRIM73
ENSG00000186166.8	0	0	1.00623	0.138082	4.99502	0.238302	CCDC84
ENSG00000197614.10	0.00316184	0.0148535	1.00622	0.340912	4.15948	0.478613	MFAP5
ENSG00000126106.13	0.000555004	0.00352305	1.00548	0.291215	4.35509	0.209362	TMEM53
ENSG00000272849.1	0.0512102	0.136904	1.00496	0.515442	2.2087	0.337084	RP11-347I19.8
ENSG00000186081.11	0.0401914	0.113696	1.00446	0.489555	2.45267	1.88281	KRT5
ENSG00000181126.13	0.0148525	0.0522365	1.00431	0.412285	2.18781	0.216402	HLA-V
ENSG00000118515.11	0.00305396	0.0144517	1.00349	0.33876	2.40317	0.251481	SGK1
ENSG00000119917.13	6.04168e-18	5.20956e-16	1.00267	0.116161	5.77258	0.258045	IFIT3
ENSG00000263006.6	0.030488	0.0921806	1.00252	0.463338	1.89326	0.275054	ROCK1P1
ENSG00000223839.7	0.0995952	0.22622	1.00121	0.607964	0.473037	0.336447	FAM95B1
ENSG00000142661.18	0.0951857	0.218626	1.00087	0.599807	4.56556	0.328886	MYOM3
ENSG00000204131.8	0.12657	0.269238	0.999822	0.654433	1.36578	0.52921	NHSL2
ENSG00000174514.12	7.734e-07	1.02467e-05	0.999672	0.202282	4.16644	0.212727	MFSD4A
ENSG00000188037.10	0.0404352	0.114224	0.999574	0.487769	0.868886	0.231451	CLCN1
ENSG00000175984.14	0.00101381	0.00578822	0.998627	0.303842	4.10971	0.410757	DENND2C
ENSG00000229178.1	0.0437964	0.121334	0.998109	0.495085	2.15933	0.18337	AC069513.4
ENSG00000164308.16	0.000299253	0.00207913	0.99795	0.275986	3.41462	0.256965	ERAP2
ENSG00000233198.3	0.0673284	0.169484	0.996622	0.544758	1.98384	0.412984	RNF224
ENSG00000262903.1	0.0195123	0.0649541	0.995942	0.426419	2.5611	0.450172	RP11-235E17.6
ENSG00000267216.1	0.0232364	0.0741929	0.995928	0.438827	3.53519	0.329821	AC010642.1
ENSG00000156218.12	0.12544	0.267479	0.995234	0.649488	1.50187	0.648968	ADAMTSL3
ENSG00000151748.14	2.07126e-17	0	0.994088	0.117093	6.08673	0.409406	SAV1
ENSG00000075043.18	0.0681958	0.171128	0.994067	0.545079	0.292637	0.243416	KCNQ2
ENSG00000196743.8	0	0	0.991862	0.134933	4.17289	0.247406	GM2A
ENSG00000275718.1	0.0161482	0.0558533	0.991818	0.412304	3.28776	0.546738	CCL15
ENSG00000269906.1	0.000162371	0.00122523	0.991541	0.262914	3.40813	0.535793	RP11-248J18.2
ENSG00000187608.8	1.01e-08	2.052e-07	0.991453	0.17305	6.71678	0.225336	ISG15
ENSG00000228889.6	0.00866998	0.0339805	0.990901	0.377515	2.62442	0.193418	UBAC2-AS1
ENSG00000160326.13	4.5e-09	9.79e-08	0.990169	0.168829	4.76388	0.210639	SLC2A6
ENSG00000167772.11	0.00402615	0.0182162	0.989643	0.344091	2.79518	0.293909	ANGPTL4
ENSG00000112782.15	1.73149e-29	4.24934e-27	0.988673	0.0876824	5.99247	0.15176	CLIC5
ENSG00000253659.1	0.158025	0.316566	0.987726	0.699648	2.06081	0.431195	RP11-1114I9.1
ENSG00000213297.8	0.224865	0.405132	0.987511	0.813641	3.52662	0.216899	ZNF625-ZNF20
ENSG00000204257.14	6.48e-06	7.01287e-05	0.986401	0.21871	3.7587	0.298184	HLA-DMA
ENSG00000168916.15	1.006e-07	1.6365e-06	0.986137	0.18517	5.04848	0.322227	ZNF608
ENSG00000137628.16	4.07936e-05	0.000361321	0.985074	0.24009	3.86235	0.358766	DDX60
ENSG00000114646.9	3.772e-07	5.4656e-06	0.984785	0.193851	4.20639	0.194032	CSPG5
ENSG00000258947.6	1.72453e-17	0	0.983805	0.115592	4.89951	0.294267	TUBB3
ENSG00000245571.6	0.000793098	0.00473307	0.982837	0.29293	3.36149	0.199821	AP001258.4
ENSG00000113742.12	4.23e-08	7.419e-07	0.981803	0.179133	4.46307	0.381994	CPEB4
ENSG00000164309.14	0.0310662	0.0935563	0.980502	0.454731	2.62592	0.317905	CMYA5
ENSG00000107819.13	0	0	0.980072	0.13145	6.29131	0.190124	SFXN3
ENSG00000088002.11	0.00885647	0.0345677	0.980057	0.374418	3.04394	1.06369	SULT2B1
ENSG00000225783.6	0.100785	0.228176	0.979761	0.59703	0.628719	0.291877	MIAT
ENSG00000148832.14	0.00507109	0.022018	0.979755	0.349603	2.83586	0.276263	PAOX
ENSG00000181690.7	0.00162125	0.00853254	0.979526	0.310758	2.88787	0.214564	PLAG1
ENSG00000146966.12	0.0316622	0.0948678	0.977402	0.454892	3.28823	0.545483	DENND2A
ENSG00000162946.20	0.0815326	0.19514	0.976274	0.560477	2.04559	0.352957	DISC1
ENSG00000189058.8	0.317188	0.508536	0.976201	0.975953	1.33672	2.27785	APOD
ENSG00000167105.7	0.047965	0.130392	0.975373	0.493191	1.72673	0.304643	TMEM92
ENSG00000135119.14	1.269e-07	2.0185e-06	0.974872	0.184522	4.20203	0.200788	RNFT2
ENSG00000117461.14	2e-09	4.67e-08	0.974485	0.162527	5.3037	0.241893	PIK3R3
ENSG00000273372.1	0.0117406	0.0433433	0.973422	0.386302	2.6012	0.152985	SFTPD-AS1
ENSG00000274585.1	0.0746411	0.182935	0.973142	0.545892	2.0623	0.322426	RNU2-1
ENSG00000163346.16	0	5e-10	0.972922	0.144252	4.26509	0.334649	PBXIP1
ENSG00000168062.9	2.56e-08	4.734e-07	0.97149	0.174436	4.09684	0.127057	BATF2
ENSG00000137634.9	0.0977516	0.223176	0.970924	0.586359	1.95142	1.357	NXPE4
ENSG00000171209.3	0.236874	0.419472	0.969821	0.81991	1.41384	0.952553	CSN3
ENSG00000175591.11	3.7571e-06	4.32445e-05	0.969137	0.209571	3.75567	0.146192	P2RY2
ENSG00000173110.7	0.15626	0.314248	0.968957	0.683441	2.06534	0.518535	HSPA6
ENSG00000241975.1	0.101068	0.22858	0.968546	0.590685	1.83005	0.478084	TCEB1P19
ENSG00000107201.9	0	1e-10	0.967664	0.138081	5.85025	0.18703	DDX58
ENSG00000142347.16	0.0683003	0.171309	0.967042	0.530461	1.44707	0.445391	MYO1F
ENSG00000170786.12	0	0	0.967021	0.128442	4.85952	0.311012	SDR16C5
ENSG00000248360.7	0.0256884	0.0803966	0.966927	0.433426	2.35904	0.30283	LINC00504
ENSG00000214617.9	0.244384	0.42835	0.966729	0.830453	2.32117	0.599709	SLC6A10P
ENSG00000280383.1	0.0331056	0.0982468	0.966067	0.453383	3.0901	0.265247	CTA-941F9.10
ENSG00000149564.11	1e-10	2.5e-09	0.965138	0.148493	4.71003	0.186821	ESAM
ENSG00000172345.13	1.1176e-06	1.43886e-05	0.96465	0.198091	3.77536	0.246056	STARD5
ENSG00000130775.15	0.0105333	0.039685	0.964028	0.376895	2.94396	0.275112	THEMIS2
ENSG00000132517.14	0.0014346	0.00773135	0.963239	0.302183	3.32749	1.28079	SLC52A1
ENSG00000196074.12	0.128628	0.272711	0.962602	0.633485	1.46466	0.375156	SYCP2
ENSG00000170379.19	0.00016101	0.00121669	0.959296	0.254223	3.4562	0.184545	TCAF2
ENSG00000261408.5	0.0790357	0.190554	0.959244	0.546171	3.81519	0.307227	TEN1-CDK3
ENSG00000233061.1	0.143394	0.29496	0.958302	0.654904	1.7447	0.358638	TTLL7-IT1
ENSG00000168903.8	0.356351	0.548804	0.957386	1.038	1.07343	2.96026	BTNL3
ENSG00000272655.2	0.00616209	0.0258067	0.957336	0.349517	4.08953	0.203016	POLR2J4
ENSG00000227262.3	0.0698166	0.174154	0.957206	0.527939	1.97306	0.179165	HCG4B
ENSG00000180596.7	0.059638	0.15459	0.956554	0.507871	2.11679	0.506098	HIST1H2BC
ENSG00000168542.13	0.0156831	0.0544835	0.956553	0.39589	1.85583	0.728718	COL3A1
ENSG00000119121.21	0.0187818	0.0630354	0.956497	0.407049	3.91532	0.438791	TRPM6
ENSG00000236008.1	0.0836297	0.198722	0.955872	0.552526	5.0795	0.238367	AC011747.4
ENSG00000196352.14	3.32516e-22	4.49517e-20	0.955853	0.0986432	8.82906	0.782706	CD55
ENSG00000171444.17	9.65e-08	1.5767e-06	0.955576	0.179173	3.72694	0.259007	MCC
ENSG00000158055.15	0	1e-10	0.953531	0.136263	5.54267	0.433061	GRHL3
ENSG00000153234.13	0	1e-10	0.953167	0.135138	4.97611	0.182515	NR4A2
ENSG00000187994.13	0.0542257	0.143237	0.953109	0.495114	1.48364	2.1618	RINL
ENSG00000272654.1	0.0328103	0.0975745	0.952859	0.44643	2.34992	0.288983	RP11-422P24.11
ENSG00000224566.2	0.000406166	0.00269403	0.952031	0.269236	3.34869	0.30785	FAM96AP2
ENSG00000170522.9	0.00101061	0.005772	0.951572	0.289446	4.09661	0.368561	ELOVL6
ENSG00000134326.11	1.25267e-05	0.000126954	0.951393	0.217799	3.78048	0.302032	CMPK2
ENSG00000259104.2	0.112454	0.246885	0.950597	0.598892	2.10632	0.369624	PTCSC3
ENSG00000101670.11	0	0	0.950255	0.12958	6.51301	0.824962	LIPG
ENSG00000100033.16	1.1072e-06	1.42779e-05	0.950188	0.195048	5.32444	0.602874	PRODH
ENSG00000101955.14	1e-10	2.5e-09	0.948334	0.145934	4.72378	0.137553	SRPX
ENSG00000184226.14	0.143891	0.295601	0.94789	0.648593	0.958597	0.637104	PCDH9
ENSG00000102243.12	0.201212	0.37532	0.947514	0.741342	1.00614	0.747647	VGLL1
ENSG00000227038.3	0.151699	0.307523	0.945534	0.659572	2.03929	1.017	GTF2IP7
ENSG00000158825.5	2.8317e-06	3.36343e-05	0.944842	0.201774	3.83046	0.629958	CDA
ENSG00000174125.7	0.0900026	0.210239	0.944686	0.55721	1.01191	0.846633	TLR1
ENSG00000061918.12	0.0833231	0.198147	0.944639	0.545491	2.28596	0.625038	GUCY1B3
ENSG00000171234.13	6e-10	1.58e-08	0.944313	0.152737	4.812	0.145501	UGT2B7
ENSG00000008853.16	9.09e-08	1.4966e-06	0.944074	0.17666	3.84085	0.196369	RHOBTB2
ENSG00000198729.4	3.82443e-16	0	0.943829	0.115893	5.50681	0.254244	PPP1R14C
ENSG00000178301.3	0.0013689	0.00743756	0.943777	0.294826	2.94269	0.309402	AQP11
ENSG00000140057.8	8.199e-05	0.000675571	0.942544	0.239315	3.24801	0.368314	AK7
ENSG00000187583.10	0.00217125	0.0108849	0.940779	0.306868	4.2744	0.328743	PLEKHN1
ENSG00000132563.15	1.458e-07	2.2872e-06	0.940084	0.178799	3.80107	0.268853	REEP2
ENSG00000270820.5	0.0218235	0.0708319	0.940083	0.409903	2.62531	0.338091	RP11-355B11.2
ENSG00000206557.5	0.0965069	0.221063	0.939802	0.565454	1.81523	0.483741	TRIM71
ENSG00000121753.12	4.06863e-20	4.47605e-18	0.937761	0.102083	5.97074	0.16227	ADGRB2
ENSG00000043039.6	5.60062e-17	0	0.937658	0.111981	5.21319	0.189653	BARX2
ENSG00000171346.14	0.00699118	0.028508	0.937151	0.347445	3.22218	0.459803	KRT15
ENSG00000176912.3	1.3994e-06	1.76191e-05	0.936363	0.194061	3.7846	0.105266	TYMSOS
ENSG00000256087.6	0.00318203	0.0149293	0.936057	0.317352	2.74927	0.204152	ZNF432
ENSG00000139344.7	0.00536031	0.0230169	0.934292	0.335528	3.28205	0.401972	AMDHD1
ENSG00000102287.17	0.000280066	0.00196206	0.933925	0.257062	3.62712	0.255768	GABRE
ENSG00000273706.4	0.0161216	0.0557976	0.93299	0.387752	3.05282	0.410432	LHX1
ENSG00000116574.5	1.10003e-18	1.03221e-16	0.93234	0.105654	7.49556	0.150432	RHOU
ENSG00000172348.14	0.0872152	0.205261	0.930724	0.544196	2.04383	0.464223	RCAN2
ENSG00000233058.1	0.0986238	0.224653	0.930573	0.56345	1.30322	0.391719	LINC00884
ENSG00000181458.10	0.00809619	0.032135	0.929608	0.351056	2.25913	0.113695	TMEM45A
ENSG00000204516.9	1.44931e-05	0.000144768	0.929286	0.214306	5.24759	0.168213	MICB
ENSG00000176593.7	0.0445621	0.122794	0.927799	0.461875	1.96472	0.30428	CTD-2368P22.1
ENSG00000163430.10	5.93479e-05	0.000504916	0.927046	0.230873	4.88341	0.197814	FSTL1
ENSG00000165171.10	1.1e-09	2.55e-08	0.926357	0.15183	4.52302	0.201793	WBSCR27
ENSG00000110195.11	1.343e-07	2.1246e-06	0.926262	0.175663	4.88445	0.266426	FOLR1
ENSG00000073605.18	7.94981e-05	0.000657075	0.925962	0.234664	5.26576	0.151822	GSDMB
ENSG00000168918.13	1.76438e-16	0	0.924251	0.112206	4.42627	0.197008	INPP5D
ENSG00000271880.1	0.00124332	0.00686514	0.923783	0.286112	3.95987	0.129533	AGAP11
ENSG00000128849.10	0.0126958	0.0461435	0.922441	0.370133	1.86369	0.571185	CGNL1
ENSG00000049130.13	4.60096e-28	1.03372e-25	0.920562	0.0838151	6.24155	0.158442	KITLG
ENSG00000049283.17	7.267e-05	0.000606293	0.920444	0.232003	3.3887	0.399658	EPN3
ENSG00000204616.10	5.53199e-24	8.73726e-22	0.918522	0.090944	5.86598	0.734304	TRIM31
ENSG00000120341.18	0.0701849	0.174745	0.918119	0.507047	3.0503	0.614978	SEC16B
ENSG00000255284.1	0.00494773	0.0215822	0.917483	0.326458	3.63977	0.192976	AP006621.5
ENSG00000082397.17	0.00676816	0.0277976	0.917292	0.338729	2.62605	0.317592	EPB41L3
ENSG00000143416.20	2.94527e-05	0.000270952	0.916124	0.219291	4.4411	1.09935	SELENBP1
ENSG00000272345.1	0.0795077	0.191298	0.915667	0.522179	2.05284	0.32188	RP1-30M3.5
ENSG00000109929.9	2e-10	6.6e-09	0.91547	0.144547	6.27224	0.24325	SC5D
ENSG00000131781.12	4.95975e-05	0.000432575	0.91526	0.225572	3.66986	0.229506	FMO5
ENSG00000214510.9	2e-10	5.4e-09	0.915199	0.143711	4.62495	0.235292	SPINK13
ENSG00000161835.10	0.0605993	0.156403	0.914834	0.487545	2.01416	0.346539	GRASP
ENSG00000165359.14	0.00667177	0.0274582	0.914772	0.337206	3.33209	0.225143	INTS6L
ENSG00000265494.1	0.142947	0.294422	0.914672	0.624391	2.36012	0.487285	RP11-131K5.2
ENSG00000183128.7	0.153059	0.309533	0.91331	0.63921	1.15429	1.44796	CALHM3
ENSG00000072163.19	2.87992e-05	0.000265399	0.912755	0.218218	3.81713	0.164204	LIMS2
ENSG00000226083.5	0.0319362	0.0955271	0.911694	0.424991	2.20108	0.23902	SLC39A12-AS1
ENSG00000272277.1	0.119614	0.258443	0.911632	0.585733	1.82521	0.411932	RP1-40E16.12
ENSG00000187268.11	0.10656	0.236979	0.911436	0.564759	3.13606	0.451272	FAM9C
ENSG00000133433.10	0.0262836	0.0818915	0.911121	0.410046	3.57584	0.287293	GSTT2B
ENSG00000260401.1	0.000342837	0.00233912	0.910256	0.254221	3.42695	0.175786	RP11-800A3.4
ENSG00000178597.6	0.0402246	0.11377	0.910121	0.443651	2.20834	1.70142	PSAPL1
ENSG00000166426.7	1e-10	3.7e-09	0.910009	0.141436	4.75464	0.281157	CRABP1
ENSG00000171219.8	1.7951e-06	2.20615e-05	0.909822	0.19053	3.38739	0.363467	CDC42BPG
ENSG00000145632.14	0	1e-10	0.90964	0.130079	5.88945	0.562101	PLK2
ENSG00000138449.10	2.94e-08	5.358e-07	0.909194	0.163972	3.80631	0.172739	SLC40A1
ENSG00000261611.5	0.255444	0.441573	0.909116	0.799415	3.10002	0.246007	AC010547.9
ENSG00000228727.8	0.0465038	0.127178	0.908878	0.456541	2.86384	0.399797	SAPCD1
ENSG00000151651.15	0.0766638	0.186367	0.908305	0.513057	1.95708	0.36672	ADAM8
ENSG00000196876.14	0.0163874	0.0564361	0.907723	0.378191	4.53931	0.18133	SCN8A
ENSG00000268573.1	0.00747423	0.0301159	0.907018	0.33908	3.43755	0.178321	RP11-158H5.7
ENSG00000189014.7	0.0837763	0.198987	0.906673	0.524336	2.31111	0.329746	FAM35DP
ENSG00000244509.3	4.03771e-17	0	0.90628	0.107739	6.44276	0.300421	APOBEC3C
ENSG00000279094.3	0.0832413	0.198041	0.904716	0.522299	3.26632	0.630766	CH507-24F1.1
ENSG00000106852.15	0.0037244	0.0170576	0.904465	0.311819	3.35842	0.154557	LHX6
ENSG00000183154.1	0.0815075	0.195109	0.904318	0.519125	1.9986	0.335318	RP11-863K10.7
ENSG00000197181.11	0.0999007	0.226688	0.903991	0.549427	2.81212	0.913899	PIWIL2
ENSG00000196967.10	0.158355	0.31689	0.902999	0.640141	3.29312	0.43799	ZNF585A
ENSG00000110171.18	3.2541e-05	0.000296117	0.902914	0.217312	4.83921	0.310221	TRIM3
ENSG00000233695.2	0.00661601	0.0272992	0.902613	0.332383	3.36219	0.480867	GAS6-AS1
ENSG00000229153.5	0.00147459	0.00790943	0.900611	0.283243	6.19727	0.597106	EPHA1-AS1
ENSG00000069431.11	0.0373141	0.107598	0.900604	0.432502	2.67502	0.587848	ABCC9
ENSG00000139971.15	0.0216974	0.070521	0.900112	0.392099	2.62564	0.269057	C14orf37
ENSG00000273055.1	0.107288	0.238332	0.900089	0.558887	1.85978	0.514244	CTB-13F3.1
ENSG00000143344.15	0.000115736	0.000909916	0.899873	0.233431	4.11834	0.355054	RGL1
ENSG00000266714.6	0.000173832	0.00130003	0.898772	0.239398	3.93488	0.305154	MYO15B
ENSG00000129566.12	1.2723e-06	1.61072e-05	0.89777	0.185335	5.7306	0.282863	TEP1
ENSG00000152784.15	0	0	0.89758	0.112292	5.06306	0.30253	PRDM8
ENSG00000274092.1	0.32214	0.513057	0.897433	0.906434	1.72885	0.943812	CTD-3203P2.3
ENSG00000263874.2	0.0791726	0.19078	0.896732	0.510811	2.17025	0.272287	LINC00672
ENSG00000115194.10	0.000848635	0.0050009	0.896528	0.268709	3.7355	0.207617	SLC30A3
ENSG00000179136.6	0.0356704	0.103892	0.89512	0.426113	1.73884	0.315345	LINC00670
ENSG00000150907.7	0	1e-10	0.894035	0.127186	6.08662	0.195759	FOXO1
ENSG00000261371.5	0.173756	0.337524	0.893911	0.657174	0.249995	0.297554	PECAM1
ENSG00000183873.15	5.57841e-05	0.000478423	0.893618	0.221743	5.30725	0.208836	SCN5A
ENSG00000177508.11	0.00154062	0.00819473	0.89351	0.282138	3.32822	0.188199	IRX3
ENSG00000128655.16	0.0864684	0.203864	0.893206	0.521024	1.80816	0.299054	PDE11A
ENSG00000250337.5	0.00182192	0.00942694	0.893205	0.286484	5.1964	0.670505	LINC01021
ENSG00000168140.4	0.000987422	0.00566799	0.89238	0.270904	3.24596	0.118234	VASN
ENSG00000278895.1	0.136913	0.285384	0.891776	0.59956	1.88663	0.242394	CTC-448F2.7
ENSG00000271828.1	0.0123069	0.0450173	0.89135	0.356081	2.72652	0.127909	CTD-2310F14.1
ENSG00000184574.9	9.21953e-18	7.82287e-16	0.891321	0.103844	5.40048	0.193621	LPAR5
ENSG00000185507.19	0.00137996	0.00748999	0.891201	0.278604	4.86241	0.14258	IRF7
ENSG00000174130.12	0.0184203	0.0620572	0.891114	0.378062	2.79145	0.444301	TLR6
ENSG00000103089.8	0	0	0.890379	0.113424	5.77965	0.20539	FA2H
ENSG00000089163.4	0.0140423	0.0499339	0.889705	0.362231	2.36424	0.133526	SIRT4
ENSG00000253910.2	0.0572745	0.149716	0.887385	0.466748	2.58322	0.30281	PCDHGB2
ENSG00000067715.13	0.0766273	0.186307	0.886941	0.500927	1.50412	0.179243	SYT1
ENSG00000271810.5	0.186505	0.355663	0.886702	0.671241	2.49789	0.1039	RP11-426L16.10
ENSG00000090661.11	0.00937568	0.036152	0.886067	0.341052	2.64578	0.47999	CERS4
ENSG00000184949.15	0.0937693	0.21622	0.885624	0.528465	1.36819	0.238364	FAM227A
ENSG00000079215.13	0.000603044	0.00376655	0.885481	0.258139	3.25094	0.105374	SLC1A3
ENSG00000243701.5	0.0507526	0.135931	0.885176	0.453108	2.10362	0.391983	DUBR
ENSG00000185614.4	0.0484743	0.13144	0.884222	0.448119	2.34744	0.348246	FAM212A
ENSG00000232931.5	0.0205157	0.0676118	0.884207	0.381653	3.01867	0.555178	LINC00342
ENSG00000135363.11	3.1e-08	5.598e-07	0.883433	0.159586	4.44357	0.0888227	LMO2
ENSG00000260641.1	0.00533815	0.022934	0.883378	0.31709	3.03553	0.239382	RP11-1299A16.3
ENSG00000187796.13	0.0135223	0.0485282	0.882779	0.357443	2.5852	0.159525	CARD9
ENSG00000214960.9	0.00628269	0.026236	0.881975	0.322754	2.86616	0.201844	ISPD
ENSG00000224050.1	0.033355	0.0987342	0.881668	0.41436	2.45229	0.23336	RP1-90G24.6
ENSG00000070731.10	0.00335501	0.0156032	0.881498	0.300526	2.86434	0.28014	ST6GALNAC2
ENSG00000275437.1	0.018176	0.0613506	0.881483	0.373191	3.07811	0.163473	RP5-908M14.10
ENSG00000125657.4	1.22829e-19	1.26411e-17	0.881386	0.0972128	6.44881	0.507291	TNFSF9
ENSG00000238197.5	0.00949064	0.0365158	0.880388	0.339413	2.75607	0.183919	PAXBP1-AS1
ENSG00000128596.16	4.055e-07	5.8008e-06	0.879926	0.17368	4.3262	0.199123	CCDC136
ENSG00000011028.13	0.053556	0.141876	0.879865	0.455792	2.16764	1.24053	MRC2
ENSG00000180861.9	0.089747	0.209826	0.879735	0.518488	2.57877	0.566616	LINC01559
ENSG00000207751.2	0.0725739	0.179266	0.879584	0.489882	1.59964	0.244146	MIR130B
ENSG00000173559.12	3.5e-09	7.68e-08	0.879416	0.148844	5.12995	0.750287	NABP1
ENSG00000163295.4	0.0430544	0.119777	0.878838	0.434384	2.37042	0.376443	ALPI
ENSG00000197191.4	0.00675662	0.0277573	0.878742	0.324426	2.96373	0.225489	CYSRT1
ENSG00000181085.14	7.74391e-05	0.000641385	0.877912	0.222133	4.4273	0.371328	MAPK15
ENSG00000135643.4	1.1251e-06	1.4462e-05	0.877681	0.180281	4.29617	0.154476	KCNMB4
ENSG00000151726.13	0	0	0.877505	0.119262	6.55263	0.293673	ACSL1
ENSG00000163545.8	0	0	0.877313	0.122294	4.97773	0.325431	NUAK2
ENSG00000274281.1	0.277172	0.465709	0.875976	0.806092	2.19609	0.537486	RP11-326N17.2
ENSG00000261888.1	0.109303	0.241789	0.875522	0.546746	1.94528	0.167105	AC144831.1
ENSG00000116711.9	1e-10	2.4e-09	0.875085	0.134605	5.70028	0.211757	PLA2G4A
ENSG00000133321.10	2.89768e-16	0	0.875017	0.107003	5.31477	0.173996	RARRES3
ENSG00000167971.15	0.0785619	0.189787	0.874449	0.497102	2.70538	0.377749	CASKIN1
ENSG00000272949.1	0.334456	0.525639	0.873848	0.905374	3.94455	0.330235	RP11-514P8.8
ENSG00000176714.9	0.0285759	0.0875948	0.873454	0.398967	2.79088	0.346631	CCDC121
ENSG00000142235.8	2.4186e-06	2.9206e-05	0.87342	0.185248	4.00303	0.380794	LMTK3
ENSG00000172738.11	0.100037	0.226901	0.873378	0.531034	2.49688	0.32078	TMEM217
ENSG00000083799.17	1e-10	3.4e-09	0.871387	0.135212	5.21177	0.105509	CYLD
ENSG00000139537.10	0.0055421	0.0236384	0.871241	0.314107	3.36883	0.120742	CCDC65
ENSG00000213121.2	0.0162257	0.0560727	0.871132	0.362398	3.28566	0.363853	RP11-306O13.1
ENSG00000214279.12	0.0282457	0.0867491	0.869832	0.396485	3.8262	0.193898	SCART1
ENSG00000235863.3	0.000471928	0.00305156	0.86958	0.248721	3.40852	0.25602	B3GALT4
ENSG00000212232.1	0.0136048	0.0487583	0.869396	0.352334	2.77969	0.366433	SNORD17
ENSG00000101544.8	0.00399742	0.018131	0.868584	0.301763	4.98244	0.120729	ADNP2
ENSG00000132109.9	1.08232e-17	9.13499e-16	0.868561	0.10141	5.16435	0.185553	TRIM21
ENSG00000187258.13	0.000746891	0.00450962	0.868539	0.257592	3.83222	0.811535	NPSR1
ENSG00000104856.13	2.8701e-06	3.40401e-05	0.868335	0.185546	4.29974	0.231708	RELB
ENSG00000258168.5	0.183644	0.351336	0.868245	0.653002	0.801477	0.431358	RP11-588H23.3
ENSG00000100336.17	0.0539933	0.142812	0.867546	0.450231	1.7875	0.176871	APOL4
ENSG00000101342.9	6.18398e-05	0.00052416	0.86743	0.21655	3.60843	0.173789	TLDC2
ENSG00000197283.13	0.0478716	0.130204	0.866368	0.43789	2.04867	0.126327	SYNGAP1
ENSG00000139626.15	0.0141484	0.0502502	0.866231	0.353063	2.76387	0.481878	ITGB7
ENSG00000125551.18	0.592762	0.753925	0.86571	1.61864	1.58284	2.01103	PLGLB2
ENSG00000112139.14	0.139667	0.28921	0.864503	0.585297	3.25521	0.600995	MDGA1
ENSG00000107798.17	2.95902e-18	2.63928e-16	0.864047	0.0991674	5.5428	0.100795	LIPA
ENSG00000137561.4	0.11148	0.245152	0.863808	0.542738	1.77561	0.562409	TTPA
ENSG00000125848.9	0.000444276	0.00289861	0.863677	0.245902	4.61226	1.10026	FLRT3
ENSG00000272374.1	0.21144	0.388402	0.863541	0.691045	1.71318	0.563688	RP3-329A5.8
ENSG00000233393.1	0.0439086	0.121604	0.862283	0.42794	2.41371	0.18377	AP000688.29
ENSG00000146592.16	0.234699	0.417243	0.862203	0.725552	0.62472	0.397769	CREB5
ENSG00000178075.19	0.00638309	0.0265372	0.862032	0.316061	3.07945	0.379934	GRAMD1C
ENSG00000156535.13	0	0	0.860969	0.113067	7.63186	0.216695	CD109
ENSG00000166924.8	0.0165506	0.0569119	0.860109	0.358896	2.70211	0.190876	NYAP1
ENSG00000166250.11	0.0207824	0.0682844	0.860104	0.372031	2.30377	0.273847	CLMP
ENSG00000179674.3	0.00124062	0.00685738	0.858998	0.265995	4.34672	0.392678	ARL14
ENSG00000022267.16	0.0913889	0.212667	0.858182	0.508367	2.15648	0.410838	FHL1
ENSG00000101460.12	0.000197251	0.00145002	0.857539	0.230366	4.18446	0.394609	MAP1LC3A
ENSG00000069535.13	0.142677	0.294016	0.856115	0.584022	1.27458	0.234284	MAOB
ENSG00000227877.6	0.0187994	0.0630814	0.855451	0.364102	2.9081	0.34091	MRLN
ENSG00000138152.8	0.0139047	0.049544	0.854434	0.347371	2.56066	0.61022	BTBD16
ENSG00000091262.14	0.0665525	0.168062	0.854251	0.465612	3.99029	0.219112	ABCC6
ENSG00000144712.11	0.109853	0.242476	0.853956	0.534105	0.739468	0.268169	CAND2
ENSG00000188368.9	0.0048241	0.021147	0.85363	0.302861	3.08971	0.200144	PRR19
ENSG00000182179.11	0.00038879	0.00258827	0.853543	0.240599	4.1422	0.256888	UBA7
ENSG00000231925.11	0	2e-10	0.853123	0.123355	5.98068	0.133663	TAPBP
ENSG00000177839.6	0.218508	0.397495	0.852889	0.693121	0.62742	0.439505	PCDHB9
ENSG00000213693.4	0.0910369	0.212036	0.852031	0.504175	2.56396	0.326332	SEC14L1P1
ENSG00000234546.3	0.0487857	0.132055	0.851823	0.432297	2.94772	0.393117	RP3-510D11.2
ENSG00000276180.1	0.0139831	0.0497454	0.851732	0.346557	3.99809	0.650202	HIST1H4I
ENSG00000258404.1	0.12757	0.270826	0.851267	0.558663	1.88493	0.53878	RP11-1029J19.5
ENSG00000152315.4	0.0891366	0.208775	0.850607	0.500366	2.02293	0.21528	KCNK13
ENSG00000158014.14	0.0717894	0.177796	0.849973	0.472089	2.05333	0.318597	SLC30A2
ENSG00000115226.9	6e-10	1.44e-08	0.849329	0.137014	4.6477	0.119305	FNDC4
ENSG00000121236.20	0.0784138	0.189611	0.84909	0.482447	2.94555	0.32816	TRIM6
ENSG00000129226.13	0.000776154	0.00465459	0.849035	0.252602	5.19316	0.961972	CD68
ENSG00000225969.1	2.7229e-06	3.25113e-05	0.848966	0.18099	4.05402	0.259411	ABHD11-AS1
ENSG00000179593.15	0.144364	0.296311	0.848098	0.580996	2.28523	1.29441	ALOX15B
ENSG00000144063.3	6.75e-08	1.1414e-06	0.847861	0.157076	5.64052	0.234738	MALL
ENSG00000112309.10	0.0946283	0.2178	0.847685	0.507149	2.82316	0.301696	B3GAT2
ENSG00000141040.14	0.00880547	0.0344192	0.847509	0.323537	2.96834	0.13699	ZNF287
ENSG00000234964.4	3.93231e-05	0.000349072	0.847276	0.206079	5.06294	0.218856	FABP5P7
ENSG00000263429.3	0.01416	0.0502625	0.847099	0.345307	2.99743	0.660231	LINC00675
ENSG00000279118.1	0.292552	0.482731	0.846649	0.804387	1.64712	0.803498	RP11-517I3.2
ENSG00000175352.10	0.0151634	0.0530644	0.845607	0.348208	2.10275	0.134039	NRIP3
ENSG00000167157.10	0.000784315	0.00469295	0.845401	0.251737	3.39493	0.22674	PRRX2
ENSG00000213865.7	0.00697428	0.0284536	0.843974	0.312807	3.12475	0.177751	C8orf44
ENSG00000102781.13	0.0228514	0.0731539	0.842707	0.370272	2.41024	0.2591	KATNAL1
ENSG00000069020.18	0.00161368	0.00850116	0.842362	0.267126	2.71848	0.259135	MAST4
ENSG00000170370.11	0.00147956	0.0079322	0.842068	0.264913	3.40983	0.12667	EMX2
ENSG00000198730.7	6.10069e-21	7.48602e-19	0.841453	0.0896283	5.67128	0.135474	CTR9
ENSG00000277223.1	0.0801072	0.192537	0.841321	0.480737	2.29016	0.525041	RP11-578B16.1
ENSG00000185305.10	2e-09	4.56e-08	0.840121	0.140013	4.73994	0.275694	ARL15
ENSG00000162894.11	0.0103067	0.0390066	0.839712	0.327326	2.75804	0.135897	FCMR
ENSG00000110900.14	0.096563	0.221127	0.839137	0.504972	2.23607	0.737636	TSPAN11
ENSG00000198753.11	0.0412141	0.115964	0.838579	0.410793	2.64095	0.874669	PLXNB3
ENSG00000143507.17	9.57198e-05	0.000772734	0.837675	0.214723	3.49352	0.283804	DUSP10
ENSG00000183914.14	3.27161e-05	0.000297541	0.837123	0.201537	3.98376	0.487552	DNAH2
ENSG00000279672.1	1.7899e-06	2.20137e-05	0.836429	0.175139	3.96532	0.0996443	CMB9-55F22.1
ENSG00000223658.7	0.00231286	0.0114651	0.835997	0.274385	3.19699	0.101306	C1GALT1C1L
ENSG00000246877.1	0.170952	0.333582	0.835826	0.610471	1.90895	0.405611	DNM1P35
ENSG00000088836.12	0.000358408	0.00242671	0.835521	0.234108	6.04274	0.197655	SLC4A11
ENSG00000108797.11	0.00141179	0.0076347	0.835118	0.26161	3.84753	0.166166	CNTNAP1
ENSG00000164951.15	0	1e-10	0.834884	0.118505	4.83756	0.211741	PDP1
ENSG00000065665.20	2.11987e-05	0.000203222	0.833931	0.196132	4.12901	0.124644	SEC61A2
ENSG00000281406.1	0.0349833	0.102358	0.832404	0.394775	2.76747	0.398051	BLACAT1
ENSG00000065328.16	0.000129443	0.00100481	0.83171	0.217298	3.8804	1.2808	MCM10
ENSG00000185015.7	5.47576e-05	0.000470886	0.831675	0.206149	3.43269	0.182184	CA13
ENSG00000086548.8	0	0	0.831195	0.105364	7.51481	1.42732	CEACAM6
ENSG00000198879.11	0.00121282	0.00673637	0.830872	0.256771	3.27031	0.644411	SFMBT2
ENSG00000075213.10	0.000164519	0.00123968	0.830783	0.22048	4.22534	0.140815	SEMA3A
ENSG00000116299.16	0.15129	0.30694	0.829886	0.578321	1.408	0.339688	KIAA1324
ENSG00000274628.4	0.149003	0.303406	0.828075	0.573832	0.726324	0.340048	FAM95B1
ENSG00000141293.15	0.000497723	0.0031989	0.828011	0.237799	3.31161	0.158612	SKAP1
ENSG00000225963.7	0.0543501	0.143471	0.827762	0.430222	2.18678	0.157784	AC009950.2
ENSG00000153233.12	2.89931e-24	4.76802e-22	0.827027	0.081376	6.41842	0.660935	PTPRR
ENSG00000057657.15	2.15439e-05	0.000206284	0.826729	0.194604	4.03581	0.344204	PRDM1
ENSG00000196993.8	0.275766	0.464228	0.825218	0.757164	1.96312	1.87	NPIPB9
ENSG00000155324.9	3.576e-07	5.2044e-06	0.823792	0.161837	5.00397	0.130826	GRAMD3
ENSG00000166833.19	0.0275659	0.0851366	0.823401	0.373694	3.05887	0.380254	NAV2
ENSG00000124549.14	2.3575e-06	2.85118e-05	0.82336	0.174438	4.26413	0.105268	BTN2A3P
ENSG00000250786.1	0.202106	0.376663	0.823041	0.645231	2.1765	1.18702	SNHG18
ENSG00000226053.1	0.167102	0.328862	0.822685	0.595469	2.22571	0.343499	RP5-1070A16.1
ENSG00000172901.19	0.137598	0.28616	0.822442	0.553909	2.31479	0.295947	LVRN
ENSG00000170835.13	0.076917	0.186835	0.822212	0.464826	2.47696	0.76945	CEL
ENSG00000233907.1	0.00787422	0.0314024	0.822203	0.3094	3.00881	0.139727	FLJ31662
ENSG00000260280.5	0.000248149	0.00176481	0.821924	0.224314	4.47575	0.116941	SLX1B-SULT1A4
ENSG00000070019.4	1.04e-08	2.09e-07	0.821458	0.143489	4.39968	0.450554	GUCY2C
ENSG00000250986.1	0.13372	0.280302	0.821453	0.547784	1.94768	0.368017	AC141928.1
ENSG00000077454.15	1.8779e-17	0	0.821104	0.0965879	5.62965	0.168872	LRCH4
ENSG00000213073.4	0.0461785	0.126418	0.820926	0.411748	2.54351	0.334937	RP11-288H12.3
ENSG00000136147.17	3.86e-08	6.848e-07	0.820923	0.149335	4.33104	0.152999	PHF11
ENSG00000134256.12	0.185856	0.354792	0.820424	0.620152	2.19624	0.359816	CD101
ENSG00000215630.6	0.0136585	0.0489178	0.820314	0.332633	3.23174	0.124279	GUSBP9
ENSG00000138495.6	2.63e-08	4.861e-07	0.819417	0.147262	4.96985	0.081899	COX17
ENSG00000256294.7	0.030869	0.0930692	0.818813	0.379299	2.98913	0.178523	ZNF225
ENSG00000171403.9	0.00119778	0.00665982	0.817754	0.252439	3.49851	0.433528	KRT9
ENSG00000137070.17	0.00326316	0.0152593	0.817119	0.277762	3.4573	0.1708	IL11RA
ENSG00000152076.18	0.0397902	0.112902	0.817034	0.397405	2.12369	0.212945	CCDC74B
ENSG00000204386.10	1.13e-08	2.257e-07	0.816497	0.143002	7.17	0.188782	NEU1
ENSG00000254389.3	0.0626232	0.160245	0.815629	0.438073	2.29755	0.178463	RHPN1-AS1
ENSG00000254154.8	0.351044	0.543227	0.815351	0.874309	2.90213	0.700715	RP4-798P15.3
ENSG00000167895.14	0.0439566	0.121672	0.814214	0.404176	2.1615	0.456082	TMC8
ENSG00000224945.1	0.0630818	0.16116	0.814198	0.438067	2.34939	0.168852	RP11-82L18.2
ENSG00000197934.8	0.13903	0.288428	0.813889	0.550144	1.56872	0.263491	CYYR1-AS1
ENSG00000130164.12	4e-10	1.05e-08	0.813888	0.130143	6.94085	0.529663	LDLR
ENSG00000138642.14	0	5e-10	0.812945	0.120434	5.39154	0.132541	HERC6
ENSG00000101004.14	0.165468	0.326394	0.812923	0.586138	0.965841	0.822363	NINL
ENSG00000132688.10	0.000184705	0.00137426	0.812773	0.217373	4.56289	0.350746	NES
ENSG00000234498.3	0.152958	0.30943	0.812672	0.568636	1.88484	0.201164	RPL13AP20
ENSG00000117115.12	0	9e-10	0.811502	0.121871	5.01871	0.141136	PADI2
ENSG00000138764.13	1.27804e-25	2.26526e-23	0.810476	0.0774615	6.57536	0.153315	CCNG2
ENSG00000163644.14	0.0048337	0.0211833	0.810358	0.287574	4.27272	0.168635	PPM1K
ENSG00000197019.4	3.95425e-16	0	0.810213	0.0995354	5.50979	0.234209	SERTAD1
ENSG00000173077.14	0.0703903	0.175147	0.81021	0.44778	1.698	0.237395	2020-12-01
ENSG00000164076.16	0.00594472	0.0251206	0.809552	0.294295	3.82835	0.17392	CAMKV
ENSG00000119714.10	0.110386	0.243283	0.809391	0.506992	2.00158	0.325148	GPR68
ENSG00000109339.18	0.00097457	0.00560835	0.808559	0.245184	3.53935	0.124489	MAPK10
ENSG00000173200.12	0.00490947	0.0214446	0.807988	0.287242	3.40436	0.241916	PARP15
ENSG00000261659.2	0.0279835	0.0861262	0.807939	0.36766	2.9736	0.652968	LA16c-313D11.12
ENSG00000125966.9	0.0846691	0.200465	0.807771	0.468486	2.45426	0.328304	MMP24
ENSG00000283233.1	0.294381	0.48462	0.807651	0.770248	3.06844	0.293218	AL034550.1
ENSG00000275784.1	0.0831809	0.197986	0.807115	0.465862	2.31284	0.364678	RP5-1125A11.6
ENSG00000274849.1	0.07883	0.190213	0.807026	0.459186	2.72249	0.31683	RP11-49I11.4
ENSG00000105426.15	0.0171891	0.0586902	0.806429	0.33846	3.22756	0.707904	PTPRS
ENSG00000118640.10	0	2e-10	0.805949	0.116681	6.56348	0.191133	VAMP8
ENSG00000279442.1	0.00810737	0.0321633	0.805661	0.304302	3.10354	0.202251	LA16c-60D12.2
ENSG00000153292.15	4e-10	9.3e-09	0.805444	0.128395	5.60509	1.14337	ADGRF1
ENSG00000263013.1	0.148192	0.302247	0.805355	0.556974	1.99035	0.416877	RP11-876N24.5
ENSG00000144057.15	4.59e-07	6.4114e-06	0.803574	0.159354	5.78749	0.303568	ST6GAL2
ENSG00000090339.8	0.0563882	0.147848	0.80354	0.421137	1.98147	0.236176	ICAM1
ENSG00000174327.6	1.8e-07	2.7663e-06	0.803464	0.153953	4.24751	0.173939	SLC16A13
ENSG00000110719.9	4.041e-07	5.7874e-06	0.803093	0.158494	5.36616	0.209762	TCIRG1
ENSG00000182985.16	0.000198426	0.00145598	0.802682	0.215716	3.86259	0.111673	CADM1
ENSG00000250644.3	0.0388936	0.111029	0.802497	0.38856	3.70002	0.252725	RP11-295K3.1
ENSG00000080546.13	9.55137e-16	0	0.802266	0.0998776	5.39632	0.34329	SESN1
ENSG00000228526.5	0.0102381	0.0388206	0.801339	0.312087	2.56386	0.305446	MIR34A
ENSG00000144785.8	0.360224	0.552846	0.800317	0.874721	2.3815	0.515229	RP11-977G19.10
ENSG00000206567.9	0.0907458	0.211564	0.798845	0.472277	1.74698	0.189422	AC022007.5
ENSG00000163701.18	5.782e-05	0.000493496	0.798405	0.198532	4.73758	0.146263	IL17RE
ENSG00000168875.2	0.00124797	0.00688608	0.798246	0.247312	3.57985	0.118179	SOX14
ENSG00000135679.22	1.04995e-31	2.93839e-29	0.798181	0.0681249	7.38794	0.300727	MDM2
ENSG00000204956.5	0.0651778	0.165376	0.797413	0.432428	2.4606	0.276138	PCDHGA1
ENSG00000147536.11	0.00255544	0.0124509	0.797281	0.264289	3.83256	0.313359	GINS4
ENSG00000142798.17	0.00111411	0.00624684	0.79652	0.244331	3.14881	0.38529	HSPG2
ENSG00000205436.7	0.0954572	0.219098	0.795439	0.477085	2.87692	0.40985	EXOC3L4
ENSG00000124233.11	0.00277887	0.0133279	0.795345	0.265895	3.51257	0.638606	SEMG1
ENSG00000012779.10	7e-10	1.76e-08	0.79365	0.128753	5.0758	0.174756	ALOX5
ENSG00000134202.10	3.284e-07	4.8065e-06	0.792666	0.155231	5.0335	0.25633	GSTM3
ENSG00000079931.14	0.000211952	0.00154316	0.792063	0.213821	4.50243	0.106347	MOXD1
ENSG00000281189.1	0.017048	0.0583333	0.792024	0.331992	3.34217	0.200133	GHET1
ENSG00000163328.13	0.120135	0.259154	0.792013	0.509593	3.94899	0.398731	GPR155
ENSG00000101439.8	4.22353e-17	0	0.791484	0.0941512	7.44463	0.235793	CST3
ENSG00000143494.15	0.0103147	0.0390277	0.791271	0.308476	3.51686	0.150165	VASH2
ENSG00000259820.1	0.000833765	0.00493514	0.791219	0.236797	4.36066	0.126072	AC083843.1
ENSG00000213599.10	6.96667e-05	0.000583728	0.789702	0.198546	4.70654	0.105717	SLX1A-SULT1A3
ENSG00000187800.13	0.13601	0.283983	0.789431	0.52953	1.47017	0.418865	PEAR1
ENSG00000261200.1	0.103275	0.231871	0.789234	0.484437	2.22096	0.242144	RP11-989E6.10
ENSG00000265399.1	0.158112	0.316622	0.788992	0.558995	1.91987	0.288188	RP13-270P17.2
ENSG00000204644.9	0.0839134	0.199243	0.787479	0.455607	2.63411	1.38062	ZFP57
ENSG00000112183.14	0.038291	0.109741	0.786969	0.379861	3.20342	0.32126	RBM24
ENSG00000225889.7	0.0416657	0.117021	0.786922	0.386344	2.23329	0.295247	AC074289.1
ENSG00000161509.13	0.135005	0.282477	0.786853	0.526446	2.94914	1.79431	GRIN2C
ENSG00000279196.1	0.113425	0.248605	0.786151	0.496625	2.20841	0.253317	RP11-1072A3.3
ENSG00000175183.9	2.726e-05	0.000253262	0.785705	0.187286	4.26244	0.192154	CSRP2
ENSG00000166415.14	0.438821	0.625845	0.785114	1.01412	2.0098	2.37078	WDR72
ENSG00000041353.9	0.000423216	0.00278775	0.783922	0.222379	3.19085	0.309668	RAB27B
ENSG00000272734.1	2.0772e-06	2.52945e-05	0.783805	0.165159	4.50704	0.102792	ADIRF-AS1
ENSG00000259803.6	0.0405189	0.11444	0.783793	0.382633	2.58656	0.309671	SLC22A31
ENSG00000230438.6	0.0246075	0.0777768	0.783427	0.348576	2.71389	0.135412	SERPINB9P1
ENSG00000235162.8	6.64191e-20	7.2076e-18	0.783197	0.0857515	5.91228	0.151965	C12orf75
ENSG00000231083.1	0.181108	0.347784	0.782061	0.584784	1.59775	1.77464	AC011747.6
ENSG00000100075.9	0	0	0.781629	0.10693	6.82657	0.122748	SLC25A1
ENSG00000067191.15	0.00711255	0.0288848	0.781477	0.290347	2.86232	0.21686	CACNB1
ENSG00000261438.1	0.0338577	0.0997596	0.781435	0.368295	2.70306	0.340024	RP11-399O19.9
ENSG00000205702.10	0.113371	0.248524	0.781041	0.493324	2.87228	0.225441	CYP2D7
ENSG00000129451.11	1.4702e-26	2.89539e-24	0.780565	0.0731834	6.95917	0.116105	KLK10
ENSG00000149809.14	0	0	0.779762	0.0983525	5.66469	0.236882	TM7SF2
ENSG00000099860.8	8.14e-08	1.3563e-06	0.779637	0.145346	4.51759	0.0788011	GADD45B
ENSG00000109680.10	0.0112955	0.0419469	0.77894	0.307466	3.31566	0.144109	TBC1D19
ENSG00000269945.1	0.148648	0.302879	0.778307	0.538874	1.98059	0.241144	RP6-91H8.5
ENSG00000197299.10	0.000313425	0.00216346	0.778235	0.21594	4.25964	0.689064	BLM
ENSG00000280594.1	0.00201296	0.0102361	0.777972	0.251908	4.22134	0.2036	AP000432.1
ENSG00000180938.5	0.0237122	0.0754551	0.777382	0.343707	2.75461	0.112726	ZNF572
ENSG00000115415.18	7.40007e-29	1.71081e-26	0.777322	0.0697332	6.59432	0.100589	STAT1
ENSG00000072858.10	3.55466e-05	0.00032	0.777202	0.187972	3.70004	0.108015	SIDT1
ENSG00000105355.8	3.21512e-17	0	0.77685	0.0920606	5.70167	0.0945365	PLIN3
ENSG00000261490.1	0.0158739	0.0550361	0.776389	0.321913	2.96021	0.309394	RP11-448G15.3
ENSG00000108852.14	0.00103059	0.00586097	0.775932	0.236418	3.02968	0.0974494	MPP2
ENSG00000183044.11	4.304e-06	4.87281e-05	0.775713	0.168775	3.73943	0.0884589	ABAT
ENSG00000269984.1	0.144963	0.297141	0.775577	0.532109	1.97755	0.15122	RP11-362K14.5
ENSG00000145824.12	0.146695	0.299866	0.77556	0.534388	2.37718	0.367836	CXCL14
ENSG00000274422.1	0.0224228	0.0723598	0.77551	0.33967	2.88594	0.251103	LL22NC03-2H8.5
ENSG00000143702.15	0.00323415	0.0151338	0.77541	0.263336	3.97446	0.125483	CEP170
ENSG00000184454.6	0.00266584	0.0128826	0.775327	0.258111	3.92907	0.157867	NCMAP
ENSG00000180438.15	0.0196719	0.0653219	0.77509	0.332293	2.92258	0.24895	TPRXL
ENSG00000177606.6	0.000388801	0.00258827	0.774772	0.218395	6.942	0.195211	JUN
ENSG00000130962.17	9.6386e-06	0.000100695	0.77373	0.174849	4.52745	0.138689	PRRG1
ENSG00000168071.21	0.265847	0.453319	0.77287	0.694605	3.55872	0.438528	CCDC88B
ENSG00000203362.2	0.0397973	0.112902	0.77274	0.375874	2.75495	0.309637	RP3-337H4.8
ENSG00000240707.2	0.193197	0.364331	0.771288	0.59276	1.94114	0.292368	LINC01168
ENSG00000123836.14	2.7e-09	6.02e-08	0.771178	0.129574	4.41205	0.196327	PFKFB2
ENSG00000144959.9	2.5246e-06	3.03261e-05	0.770876	0.163802	5.23256	0.115924	NCEH1
ENSG00000224940.8	0.000400502	0.00265979	0.769822	0.217479	3.95747	0.102315	PRRT4
ENSG00000169418.9	0.0962296	0.220554	0.769776	0.462769	1.56648	0.44117	NPR1
ENSG00000196083.9	0.00110643	0.00620923	0.769208	0.235811	4.36965	0.116855	IL1RAP
ENSG00000130005.11	0.0040149	0.0181845	0.768315	0.267055	4.34498	0.37121	GAMT
ENSG00000075673.11	0.328853	0.519908	0.768015	0.786557	2.10701	4.25961	ATP12A
ENSG00000149212.11	6.744e-07	9.0938e-06	0.767927	0.154556	3.80028	0.109519	SESN3
ENSG00000248458.2	0.260623	0.447953	0.767793	0.682531	1.67691	0.340975	RP4-598P13.1
ENSG00000119922.9	9.22992e-05	0.000748149	0.767588	0.196314	5.94237	0.213935	IFIT2
ENSG00000159388.5	8.34441e-32	2.42018e-29	0.767265	0.0653776	7.00436	0.298182	BTG2
ENSG00000169710.8	8.3959e-06	8.91098e-05	0.766712	0.172108	5.51539	0.217094	FASN
ENSG00000120149.8	7.77333e-16	0	0.76638	0.0951114	5.78798	0.11667	MSX2
ENSG00000232586.1	0.0367041	0.106397	0.766201	0.366772	2.76372	0.194817	KIAA1614-AS1
ENSG00000183032.11	0.119541	0.258424	0.7657	0.491873	2.15348	0.199857	SLC25A21
ENSG00000006062.13	0.000223271	0.00161159	0.765655	0.207432	5.15659	0.159433	MAP3K14
ENSG00000238058.1	0.121854	0.261614	0.765489	0.494809	2.14406	0.213524	RP11-432J22.2
ENSG00000259380.5	5.89596e-05	0.000501881	0.765422	0.190549	3.78867	0.0948937	RP11-346D14.1
ENSG00000011422.11	0	0	0.765333	0.104452	5.21428	0.263494	PLAUR
ENSG00000139200.13	0.134612	0.281803	0.764824	0.511192	1.71156	0.401344	PIANP
ENSG00000273038.2	0.0213336	0.0696223	0.764155	0.331949	2.89778	0.158284	RP11-479G22.8
ENSG00000188985.6	0.0589828	0.153315	0.764099	0.404645	4.23045	0.620262	DHFRP1
ENSG00000129467.13	0.175223	0.339534	0.763767	0.563411	2.32783	0.604462	ADCY4
ENSG00000175793.11	3e-10	6.9e-09	0.763519	0.120736	7.30779	0.321778	SFN
ENSG00000111728.10	0.182025	0.348965	0.763421	0.572045	1.49758	0.593609	ST8SIA1
ENSG00000127561.14	0.00939871	0.0362281	0.7631	0.293816	2.96591	0.158178	SYNGR3
ENSG00000124205.15	0.010832	0.0406379	0.76275	0.299344	3.19139	0.279	EDN3
ENSG00000147408.14	0.0165185	0.0568261	0.762274	0.317978	2.2752	0.168271	CSGALNACT1
ENSG00000150457.8	1.8e-09	4.3e-08	0.762016	0.126771	5.6472	0.113777	LATS2
ENSG00000131650.13	0.000119127	0.000933353	0.761672	0.197944	3.75418	0.086614	KREMEN2
ENSG00000078401.6	1.4795e-06	1.8554e-05	0.760624	0.158003	5.69214	0.164027	EDN1
ENSG00000141469.16	0.00199939	0.0101769	0.76052	0.246097	3.72698	0.612262	SLC14A1
ENSG00000149557.12	0.00556985	0.0237314	0.759556	0.274002	3.13545	0.11172	FEZ1
ENSG00000265683.1	0.12777	0.271107	0.759384	0.498625	2.10533	0.250279	RP11-173M1.5
ENSG00000150347.14	5.85013e-18	5.07181e-16	0.759149	0.0879108	6.74442	0.247518	ARID5B
ENSG00000171388.11	0.00346159	0.0160056	0.75899	0.25962	3.40401	0.386639	APLN
ENSG00000144648.15	0.167373	0.329134	0.758186	0.549134	1.414	0.162744	ACKR2
ENSG00000151276.23	1e-10	3.9e-09	0.7579	0.117985	6.14107	0.120025	MAGI1
ENSG00000197085.11	0.160204	0.319646	0.757751	0.53956	1.29501	0.352928	NPSR1-AS1
ENSG00000078269.13	3e-10	8.4e-09	0.757729	0.120453	5.91321	0.0931663	SYNJ2
ENSG00000137648.17	2.71e-08	4.98e-07	0.757319	0.136223	5.10837	0.212429	TMPRSS4
ENSG00000116661.9	5.06837e-05	0.000440603	0.757153	0.186838	3.96614	0.263756	FBXO2
ENSG00000181790.10	0.0392163	0.11171	0.756679	0.36698	4.83027	0.280688	ADGRB1
ENSG00000008516.16	0.0387697	0.110735	0.7566	0.366104	2.58885	0.283792	MMP25
ENSG00000108839.11	0.106019	0.236171	0.756593	0.468089	2.47397	0.574127	ALOX12
ENSG00000141232.4	6.32176e-24	9.88673e-22	0.756494	0.0749987	7.0528	0.203302	TOB1
ENSG00000091844.7	0.0298207	0.0904717	0.756478	0.348212	3.09102	0.142657	RGS17
ENSG00000151014.5	0.00665385	0.0274128	0.755856	0.278535	4.67384	0.195658	NOCT
ENSG00000182310.13	0.101607	0.229287	0.755391	0.461417	2.68444	0.248441	SPACA6
ENSG00000133962.7	0.0386317	0.11044	0.755135	0.365137	2.40368	0.26636	CATSPERB
ENSG00000075223.13	0	1e-10	0.754821	0.108243	4.68593	0.212661	SEMA3C
ENSG00000240771.6	0.000397249	0.00264038	0.754462	0.21301	4.04139	0.117388	ARHGEF25
ENSG00000167749.11	0.18695	0.356172	0.754226	0.571532	1.97303	0.274922	KLK4
ENSG00000160862.12	0.113044	0.247942	0.75384	0.475712	1.79028	1.61735	AZGP1
ENSG00000182580.2	0.00146013	0.00783716	0.753498	0.236763	3.12042	0.259938	EPHB3
ENSG00000260537.2	0.441472	0.628053	0.753022	0.978319	3.526	0.731718	RP11-529K1.3
ENSG00000172667.10	2.96157e-18	2.63928e-16	0.752073	0.0863171	5.91054	0.425068	ZMAT3
ENSG00000279029.1	0.163402	0.323581	0.751716	0.539359	2.13806	0.541952	RP11-144I2.1
ENSG00000228109.1	0.0421067	0.117922	0.751645	0.36982	3.10505	0.191304	MFI2-AS1
ENSG00000239552.2	0.331485	0.522618	0.75133	0.773668	1.67276	0.584721	HOXB-AS2
ENSG00000196754.10	0.00149419	0.0079904	0.751301	0.23657	3.96613	0.38853	S100A2
ENSG00000153391.15	1.45e-08	2.836e-07	0.750431	0.132419	4.67042	0.188399	INO80C
ENSG00000185010.13	0.0355355	0.103612	0.750423	0.35697	2.42153	0.241126	F8
ENSG00000142089.15	1.0454e-24	1.7554e-22	0.750176	0.0731024	6.96858	0.168276	IFITM3
ENSG00000138207.13	0.0674684	0.16968	0.750033	0.410181	3.13916	1.58787	RBP4
ENSG00000186469.8	0.0468613	0.127871	0.748907	0.376799	2.29843	0.290092	GNG2
ENSG00000275601.1	0.0401002	0.113499	0.747847	0.364321	2.73781	0.201214	AC011330.13
ENSG00000183597.15	0.0240054	0.0762363	0.746849	0.330897	5.08075	0.238934	TANGO2
ENSG00000197694.14	1.2401e-06	1.57255e-05	0.746501	0.153946	5.75081	0.0877741	SPTAN1
ENSG00000117569.18	1.554e-07	2.423e-06	0.746431	0.142284	5.34836	0.0890768	PTBP2
ENSG00000242950.6	0.00018784	0.00139239	0.745939	0.199725	4.212	0.340278	ERVW-1
ENSG00000215068.7	0.230958	0.41257	0.745516	0.622356	3.67369	0.580249	AC025171.1
ENSG00000178947.8	0.0041074	0.0184984	0.743308	0.259011	4.2878	0.339204	SMIM10L2A
ENSG00000007237.18	0.264764	0.452245	0.743172	0.666401	0.890341	0.324741	GAS7
ENSG00000274220.1	0.256126	0.442513	0.742786	0.654093	2.04966	0.390263	RP11-77K12.9
ENSG00000260075.1	0.16091	0.320527	0.74271	0.529743	3.61612	0.144709	NSFP1
ENSG00000270629.5	2e-10	4.5e-09	0.742368	0.11599	5.68279	0.100275	NBPF14
ENSG00000110315.6	1.10817e-22	1.56438e-20	0.741875	0.0756892	6.95037	0.12403	RNF141
ENSG00000155368.16	0.000255757	0.00181406	0.741828	0.202883	7.12321	0.200718	DBI
ENSG00000253636.1	0.0912178	0.212362	0.741326	0.438912	2.31865	0.147156	RP11-531A24.5
ENSG00000103485.17	0.106077	0.236233	0.741145	0.458607	2.11005	0.277647	QPRT
ENSG00000082684.14	0.258428	0.445188	0.741064	0.655742	3.80847	0.701587	SEMA5B
ENSG00000099139.13	5.46e-08	9.379e-07	0.740871	0.1363	4.98925	0.135177	PCSK5
ENSG00000177106.14	2.5256e-17	0	0.74085	0.0875022	5.66009	0.370327	EPS8L2
ENSG00000092853.13	0.00192804	0.00987672	0.740828	0.238892	5.06095	0.924502	CLSPN
ENSG00000261618.1	0.203731	0.378558	0.740633	0.58272	1.7752	0.870235	RP11-79H23.3
ENSG00000146070.16	0.00968126	0.0370527	0.740307	0.286163	3.96881	0.573411	PLA2G7
ENSG00000109610.5	2e-10	4.7e-09	0.740103	0.115808	4.93261	0.410511	SOD3
ENSG00000171126.7	0.0916828	0.213114	0.739935	0.438717	2.43416	0.338059	KCNG3
ENSG00000189143.9	6.44214e-17	0	0.739113	0.0884441	8.96539	0.1748	CLDN4
ENSG00000106069.20	0.00192674	0.0098732	0.738994	0.238285	3.19584	0.0871738	CHN2
ENSG00000143297.18	0.0880809	0.206871	0.738938	0.43324	2.33612	0.128498	FCRL5
ENSG00000068615.17	0.000212501	0.00154645	0.738909	0.199507	3.68556	0.19032	REEP1
ENSG00000141314.12	0.0322043	0.0961668	0.738319	0.344708	2.5426	0.156691	RHBDL3
ENSG00000154640.14	4.89395e-26	8.87141e-24	0.738145	0.0699432	6.22017	0.0860845	BTG3
ENSG00000213889.10	0.00223978	0.0111828	0.73784	0.241405	3.48159	0.112829	PPM1N
ENSG00000123358.19	5.9e-09	1.244e-07	0.737692	0.126742	6.01698	0.129835	NR4A1
ENSG00000185052.11	0.466064	0.65075	0.737482	1.01178	1.97067	2.29875	SLC24A3
ENSG00000145246.13	0.0774264	0.187763	0.73729	0.417534	2.34466	0.291034	ATP10D
ENSG00000230606.10	0.00185815	0.00958952	0.737255	0.236906	3.53975	0.309469	AC159540.1
ENSG00000258938.1	0.186542	0.355692	0.736902	0.557888	1.92063	0.23397	RP11-317N8.5
ENSG00000224086.5	0.000277397	0.00194507	0.736818	0.202671	3.89679	0.232099	LL22NC03-86G7.1
ENSG00000154874.14	0.234493	0.417109	0.736762	0.61972	1.26633	0.147558	CCDC144B
ENSG00000130270.16	0.0593599	0.154134	0.7367	0.390715	3.00934	0.149064	ATP8B3
ENSG00000259438.1	0.122867	0.263332	0.73527	0.476566	2.20441	0.196432	CTD-2650P22.1
ENSG00000128271.21	0.136325	0.284397	0.735071	0.493463	1.89393	0.435432	ADORA2A
ENSG00000119782.13	2.2167e-06	2.69314e-05	0.734932	0.155292	4.41091	0.182774	FKBP1B
ENSG00000105974.11	1.79467e-16	0	0.734142	0.0891483	6.45684	0.142061	CAV1
ENSG00000216490.3	1.90717e-16	0	0.734011	0.0892114	6.04885	0.138956	IFI30
ENSG00000186862.17	0.0123544	0.0451391	0.733959	0.293366	3.19885	0.11938	PDZD7
ENSG00000151117.8	0.106418	0.236794	0.73369	0.454436	1.43938	0.170096	TMEM86A
ENSG00000271013.1	0.468505	0.65282	0.733046	1.01122	1.66992	1.08979	LRRC37A9P
ENSG00000106066.14	0.0010926	0.00615219	0.731873	0.224121	3.18738	0.158664	CPVL
ENSG00000136153.19	1.63709e-26	3.18473e-24	0.731595	0.0686565	7.43879	0.207384	LMO7
ENSG00000280138.1	0.00013754	0.00106115	0.731361	0.19183	3.95261	0.165995	RP11-463O12.5
ENSG00000231125.2	0.169526	0.331894	0.731251	0.532311	1.99385	0.258462	AF129075.5
ENSG00000048740.18	0.00119697	0.00665762	0.730958	0.225632	4.61115	0.157766	CELF2
ENSG00000007516.13	0.000141648	0.0010879	0.730933	0.192084	4.5379	0.169622	BAIAP3
ENSG00000133874.1	0.00662608	0.0273266	0.730629	0.269101	3.84825	0.149986	RNF122
ENSG00000162645.12	0.000757345	0.00456065	0.730609	0.216931	5.67193	0.285669	GBP2
ENSG00000229666.1	0.116087	0.25298	0.730376	0.464789	2.22063	0.151604	MAST4-AS1
ENSG00000166025.17	0.15707	0.315365	0.73033	0.516136	0.712229	2.01548	AMOTL1
ENSG00000188818.12	0.0137409	0.0491029	0.73013	0.296323	3.04156	0.286642	ZDHHC11
ENSG00000224322.1	0.159181	0.318043	0.729186	0.51795	2.00313	0.153289	AC004009.3
ENSG00000162105.17	0.0345731	0.101511	0.728869	0.344892	3.29376	0.143963	SHANK2
ENSG00000279649.1	0.137809	0.286501	0.728632	0.490992	2.52751	0.387603	RP11-96D1.8
ENSG00000196542.8	0.294586	0.484857	0.728625	0.695177	1.62137	0.546363	SPTSSB
ENSG00000179094.14	0.00217311	0.0108908	0.728269	0.23757	3.59121	0.149052	PER1
ENSG00000225914.1	0.0188166	0.0630989	0.727924	0.309867	3.20204	0.112412	XXbac-BPG154L12.4
ENSG00000143847.15	0.283176	0.472068	0.727778	0.678131	2.80783	0.418719	PPFIA4
ENSG00000137267.5	5e-10	1.24e-08	0.727771	0.116943	6.01747	0.122843	TUBB2A
ENSG00000164707.15	0.217602	0.396435	0.727417	0.589991	0.724955	0.372856	SLC13A4
ENSG00000185697.16	0.00982521	0.0374777	0.727104	0.281614	3.24794	0.395367	MYBL1
ENSG00000165810.16	0.00091686	0.00532815	0.726048	0.219028	4.60754	0.226341	BTNL9
ENSG00000127129.9	0.12252	0.262763	0.725346	0.469698	1.49094	0.420101	EDN2
ENSG00000142156.14	2.37759e-21	3.05865e-19	0.725254	0.076447	5.7548	0.125262	COL6A1
ENSG00000254369.6	0.0391203	0.111509	0.724948	0.351418	2.84615	0.13188	HOXA-AS3
ENSG00000273301.1	0.0960901	0.220297	0.724904	0.43561	2.52134	0.733665	RP11-314B1.2
ENSG00000159882.12	0.0904281	0.211023	0.724899	0.428138	2.11686	0.154927	ZNF230
ENSG00000275512.1	0.0138428	0.0493785	0.724784	0.29447	3.17897	0.144128	RP11-322E11.2
ENSG00000255468.6	0.118166	0.256147	0.724579	0.463725	3.60066	0.335851	RP11-867G23.8
ENSG00000223478.1	0.0540933	0.143006	0.724359	0.376078	2.72975	0.244988	RP11-545E17.3
ENSG00000128610.11	0.00217758	0.0109033	0.724271	0.236313	4.12967	0.128202	FEZF1
ENSG00000139629.15	1.737e-07	2.6771e-06	0.724264	0.138602	4.46864	0.169168	GALNT6
ENSG00000102886.14	0.103774	0.232608	0.724236	0.445184	1.73886	0.429969	GDPD3
ENSG00000183036.10	0.00939997	0.0362281	0.724111	0.27881	5.6788	0.731651	PCP4
ENSG00000276517.1	0.178198	0.343809	0.723953	0.537725	2.00883	0.289173	AL133243.2
ENSG00000102057.9	0.0763771	0.185812	0.723737	0.408405	2.87743	0.308818	KCND1
ENSG00000127824.13	0.00339203	0.0157616	0.723682	0.247009	5.48727	0.213757	TUBA4A
ENSG00000130844.16	0.18913	0.359082	0.722424	0.550143	0.869243	0.603762	ZNF331
ENSG00000279882.1	0.0852988	0.201583	0.722332	0.419781	2.76341	0.324479	CTB-151G24.2
ENSG00000241014.1	0.0544245	0.143572	0.722312	0.375531	2.7657	0.309488	RP11-244H3.1
ENSG00000263276.1	0.197236	0.369978	0.721331	0.559403	2.43549	0.325757	RP11-96D1.10
ENSG00000099250.17	3.73173e-05	0.000334243	0.721205	0.174902	5.23711	0.0877425	NRP1
ENSG00000213471.8	0.321752	0.512694	0.721059	0.727707	2.16836	0.497195	TTLL13P
ENSG00000241043.1	0.167464	0.329232	0.72093	0.522262	2.36015	0.218638	GVQW1
ENSG00000106571.12	0.0871358	0.205134	0.720453	0.421144	2.22305	0.208206	GLI3
ENSG00000003096.13	1.22e-08	2.415e-07	0.720317	0.126425	5.20392	0.0794685	KLHL13
ENSG00000115594.11	0.00708272	0.028771	0.719938	0.267344	3.42784	0.112608	IL1R1
ENSG00000128683.13	0.000197924	0.00145363	0.719774	0.193402	3.8004	0.0867603	GAD1
ENSG00000101298.13	2.52493e-05	0.000237207	0.71969	0.170844	4.16693	0.0861485	SNPH
ENSG00000064042.17	1.4454e-06	1.81408e-05	0.719299	0.149274	5.97728	0.246713	LIMCH1
ENSG00000242866.9	0.0803717	0.193057	0.718842	0.411111	3.60664	0.413825	STRC
ENSG00000151470.12	3.69977e-05	0.000331939	0.718561	0.174177	4.46506	0.12028	C4orf33
ENSG00000260128.6	0.341329	0.533298	0.71855	0.755142	1.8935	0.374479	ULK4P2
ENSG00000011021.21	2.8245e-06	3.35937e-05	0.718285	0.153375	4.12128	0.106775	CLCN6
ENSG00000165507.8	0.246677	0.431137	0.716682	0.618651	2.02517	0.529211	C10orf10
ENSG00000255639.2	0.382951	0.574081	0.716596	0.821339	2.89567	0.295421	RP11-234B24.6
ENSG00000246985.7	0.0015171	0.00808849	0.716311	0.225866	3.78339	0.124157	SOCS2-AS1
ENSG00000143622.10	2.112e-07	3.1998e-06	0.716095	0.137998	4.71534	0.0953077	RIT1
ENSG00000198794.11	1.15266e-05	0.000117716	0.715627	0.163149	3.81274	0.085285	SCAMP5
ENSG00000174871.10	0.0211453	0.0691069	0.715244	0.31025	2.89028	0.116847	CNIH2
ENSG00000111799.20	0.0664116	0.167759	0.715185	0.389612	3.37362	0.248473	COL12A1
ENSG00000145864.12	0.244118	0.428119	0.714804	0.613694	1.57901	0.616516	GABRB2
ENSG00000173626.9	0.0686948	0.172055	0.714691	0.392596	1.97355	0.111989	TRAPPC3L
ENSG00000146955.10	0.00172059	0.00896958	0.714545	0.227951	3.5614	0.195536	RAB19
ENSG00000280378.1	0.190035	0.360199	0.71432	0.545084	2.04449	0.211498	RP4-758J24.6
ENSG00000138658.15	0.000354731	0.00240385	0.714208	0.199965	4.96149	0.45838	ZGRF1
ENSG00000102908.20	1.73e-08	3.308e-07	0.713948	0.126648	6.32842	0.236787	NFAT5
ENSG00000186204.14	0.00333122	0.0155424	0.713823	0.243178	3.34034	0.155651	CYP4F12
ENSG00000168779.19	0.000716988	0.00436375	0.713616	0.210942	4.16399	0.0711039	SHOX2
ENSG00000280184.1	0.126786	0.26963	0.713397	0.46722	2.38709	0.217198	AL023806.1
ENSG00000243753.5	0.201561	0.375796	0.713274	0.558504	2.17948	0.305143	HLA-L
ENSG00000163629.12	8.585e-07	1.13091e-05	0.713256	0.144924	8.54105	0.0785727	PTPN13
ENSG00000074219.13	0.00065495	0.00405017	0.712931	0.209207	4.04603	0.141259	TEAD2
ENSG00000135424.15	5.63392e-05	0.00048251	0.712796	0.176976	3.96531	0.128125	ITGA7
ENSG00000168490.13	0.169728	0.332209	0.712224	0.518706	1.91443	0.507298	PHYHIP
ENSG00000136352.17	0.000344788	0.00234945	0.712191	0.198986	4.38471	0.174127	NKX2-1
ENSG00000272780.5	0.708214	0.833661	0.712012	1.90247	1.59168	3.17951	RP11-822E23.8
ENSG00000279806.1	0.115837	0.252713	0.711925	0.452738	2.49416	0.822354	RP11-58O9.2
ENSG00000167191.11	0.0257089	0.0804417	0.711333	0.3189	2.58271	0.198364	GPRC5B
ENSG00000245275.7	0.13793	0.286716	0.711278	0.479445	1.89861	0.358435	SAP30L-AS1
ENSG00000233665.8	0.00350436	0.0161846	0.711201	0.243592	3.33188	0.131313	RP11-523O18.5
ENSG00000271857.1	0.0917326	0.213144	0.711194	0.421741	2.42379	0.225744	RP1-244F24.1
ENSG00000261732.1	0.338713	0.530188	0.710788	0.742949	2.54954	0.542396	LA16c-431H6.6
ENSG00000112576.12	7.28e-08	1.2252e-06	0.71057	0.131976	4.39212	0.0727031	CCND3
ENSG00000163485.15	0.044134	0.121973	0.710178	0.352828	2.88635	0.214691	ADORA1
ENSG00000181097.5	0.158097	0.316622	0.709697	0.502797	2.17696	0.342891	RP11-429J17.2
ENSG00000144843.11	0.00480568	0.0210779	0.709604	0.251653	3.21099	0.107954	ADPRH
ENSG00000169860.6	1e-10	4.1e-09	0.709494	0.110621	7.61908	0.315751	P2RY1
ENSG00000089486.16	0.135554	0.283327	0.709069	0.47507	2.43913	0.231028	CDIP1
ENSG00000253327.2	0.14287	0.294301	0.708929	0.483849	2.15301	0.180671	RAD21-AS1
ENSG00000026103.20	6.73258e-16	0	0.708653	0.0877559	5.65195	0.224289	FAS
ENSG00000274272.1	0.00648784	0.0268467	0.708459	0.260267	4.97046	0.22036	RP11-44M6.7
ENSG00000157388.14	0.0073707	0.0297363	0.707675	0.264096	4.00245	0.0894971	CACNA1D
ENSG00000258461.5	0.0541096	0.143025	0.707497	0.367348	3.06605	0.576569	RP11-164J13.1
ENSG00000186132.14	0.00215917	0.010838	0.707306	0.230587	3.58521	0.0935029	C2orf76
ENSG00000196776.14	2.77401e-20	3.20494e-18	0.707131	0.0766342	6.63831	0.105163	CD47
ENSG00000228486.10	0.0156838	0.0544835	0.70705	0.29263	3.4319	0.262159	LINC01125
ENSG00000183186.7	0.00026084	0.00184356	0.706889	0.193595	4.57983	0.13904	C2CD4C
ENSG00000117707.15	0.220426	0.399527	0.706337	0.576415	2.88054	0.513329	PROX1
ENSG00000232070.8	0.0141418	0.0502489	0.706202	0.287818	2.96241	0.44988	TMEM253
ENSG00000077150.18	0.000101283	0.000810264	0.70542	0.181459	5.68229	0.202494	NFKB2
ENSG00000065357.19	0	0	0.704747	0.0957839	5.73169	0.254957	DGKA
ENSG00000176244.6	0.0524916	0.139534	0.703891	0.363003	2.73548	0.876095	ACBD7
ENSG00000138496.16	8.32548e-22	1.10673e-19	0.703656	0.0733295	6.49696	0.122418	PARP9
ENSG00000178685.13	1.3091e-06	1.65468e-05	0.702861	0.145268	4.7222	0.289026	PARP10
ENSG00000241859.6	0.0389557	0.111127	0.702816	0.340404	2.71033	0.0892781	ANOS2P
ENSG00000161381.13	0.308744	0.500036	0.702415	0.690089	1.32496	0.594355	PLXDC1
ENSG00000123374.10	1.11e-08	2.214e-07	0.702301	0.122922	6.17382	0.209564	CDK2
ENSG00000087494.15	0.109924	0.242599	0.702216	0.439287	2.75336	0.297853	PTHLH
ENSG00000163071.10	2.2191e-06	2.69397e-05	0.701911	0.148321	4.28167	0.283802	SPATA18
ENSG00000106686.16	0.0297338	0.0902766	0.701348	0.322664	3.5981	0.116577	SPATA6L
ENSG00000243244.5	4.56e-08	7.931e-07	0.701204	0.128245	5.07386	0.257527	STON1
ENSG00000204618.8	0.000142277	0.00109115	0.701038	0.184281	4.36177	0.254169	RNF39
ENSG00000111859.16	0.000337283	0.00230619	0.70081	0.195492	3.39756	0.310732	NEDD9
ENSG00000138623.9	0.00126142	0.00695545	0.700486	0.217231	4.33953	0.139243	SEMA7A
ENSG00000211445.11	0.00195057	0.00997293	0.700265	0.226063	3.73213	0.285271	GPX3
ENSG00000183773.15	0.058449	0.1522	0.700043	0.36994	2.30396	0.321849	AIFM3
ENSG00000281376.1	2.372e-07	3.5771e-06	0.698868	0.135243	4.82847	0.109334	ABALON
ENSG00000168675.18	0.132113	0.278139	0.698799	0.464065	2.14357	0.373756	LDLRAD4
ENSG00000187808.4	0.0860968	0.203108	0.69879	0.407136	2.51322	0.340263	SOWAHD
ENSG00000143153.12	2.77523e-26	5.2083e-24	0.698363	0.065842	7.00092	0.379753	ATP1B1
ENSG00000184160.7	0.000546295	0.00346915	0.69827	0.201989	3.8036	0.125524	ADRA2C
ENSG00000272899.3	0.0314033	0.0942513	0.698247	0.324476	3.31112	0.120898	RP11-309L24.4
ENSG00000145687.16	0.0019962	0.0101665	0.697968	0.225821	3.91292	0.126639	SSBP2
ENSG00000128536.15	0.00264775	0.0128068	0.697945	0.23219	3.61108	0.116599	CDHR3
ENSG00000164070.11	9.8199e-06	0.00010225	0.697775	0.157828	6.10586	0.0935516	HSPA4L
ENSG00000181773.6	0.000157588	0.00119309	0.697636	0.184618	3.98027	0.162673	GPR3
ENSG00000169220.17	0.000392759	0.00261271	0.696965	0.196611	4.00047	0.142367	RGS14
ENSG00000036448.9	0.0810375	0.194305	0.696682	0.399314	2.19403	0.128104	MYOM2
ENSG00000271380.1	0.178196	0.343809	0.696607	0.517412	2.1794	0.278406	RP11-307C12.12
ENSG00000047346.12	1.79e-08	3.427e-07	0.696501	0.123695	4.97778	0.205144	FAM214A
ENSG00000048052.21	4.44588e-05	0.000390963	0.696452	0.170574	4.18452	0.220089	HDAC9
ENSG00000136943.10	3.5661e-06	4.13175e-05	0.696171	0.150193	4.70519	0.663909	CTSV
ENSG00000166333.13	0	0	0.695875	0.0873389	6.23851	0.0835968	ILK
ENSG00000177700.5	0.00223389	0.0111603	0.695846	0.227606	6.82382	0.119402	POLR2L
ENSG00000234460.1	0.140162	0.289921	0.694854	0.471028	2.38829	0.753681	XXyac-YM21GA2.4
ENSG00000184588.17	0.0170949	0.0584437	0.694821	0.291371	2.68659	0.141801	PDE4B
ENSG00000116717.11	1.95162e-05	0.000189484	0.694496	0.162632	6.52535	0.161271	GADD45A
ENSG00000102265.11	3.08e-08	5.562e-07	0.694487	0.125424	6.85819	0.175625	TIMP1
ENSG00000163347.5	5.1e-09	1.097e-07	0.694095	0.11878	5.87541	0.160683	CLDN1
ENSG00000175414.6	0.245416	0.429687	0.694057	0.597524	1.56862	0.578315	ARL10
ENSG00000126458.3	1e-10	2.1e-09	0.694029	0.106397	5.07949	0.0755676	RRAS
ENSG00000103241.6	0.00087897	0.0051379	0.693757	0.208545	3.78593	0.151428	FOXF1
ENSG00000235298.1	0.360126	0.55275	0.693617	0.757948	2.19452	0.413823	RP11-575L7.8
ENSG00000168913.6	0.00926464	0.0358251	0.69361	0.266555	3.74894	0.174175	ENHO
ENSG00000230359.5	0.0191561	0.0640624	0.693597	0.296095	3.15281	0.117889	TPI1P2
ENSG00000165046.12	0.0144928	0.0512048	0.693547	0.283681	3.8625	0.112645	LETM2
ENSG00000204388.6	0.00640289	0.0265901	0.693277	0.254283	8.02043	0.122313	HSPA1B
ENSG00000109063.14	0.174806	0.338821	0.693013	0.510724	1.18083	0.229061	MYH3
ENSG00000281183.1	0.000231934	0.00166134	0.692512	0.18811	3.93389	0.0766454	NPTN-IT1
ENSG00000279035.1	0.141835	0.292507	0.692449	0.471377	2.34224	0.188993	RP11-649A18.3
ENSG00000279179.1	0.282618	0.471393	0.692197	0.64423	1.69781	0.419023	RP11-131M11.3
ENSG00000135447.16	0.00116115	0.00648551	0.691289	0.212819	3.72581	0.0894007	PPP1R1A
ENSG00000130208.9	0.0450205	0.123846	0.691211	0.344836	3.64234	0.250869	APOC1
ENSG00000227214.2	0.0600807	0.155459	0.691138	0.367587	2.6827	0.108727	HCG15
ENSG00000186329.9	0.0629707	0.161005	0.691067	0.371662	2.02925	0.0888396	TMEM212
ENSG00000240370.6	0.103243	0.231871	0.690937	0.424062	2.40397	0.218454	U47924.6
ENSG00000182809.10	0.0792553	0.190864	0.690788	0.393606	3.02258	0.460957	CRIP2
ENSG00000137501.17	2.2403e-06	2.71764e-05	0.690707	0.146013	5.30408	0.313422	SYTL2
ENSG00000171428.13	0.00114286	0.0063901	0.69063	0.212321	4.59345	0.121766	NAT1
ENSG00000143001.4	0.00318547	0.0149367	0.690354	0.234078	3.49524	0.198192	TMEM61
ENSG00000279791.1	0.390419	0.580969	0.690296	0.803737	1.69899	0.70015	RP11-499E14.1
ENSG00000173846.12	1.6e-09	3.78e-08	0.690089	0.11437	4.95178	0.460599	PLK3
ENSG00000230356.1	0.320891	0.512108	0.689607	0.694728	2.16942	1.29407	NCAPD2P1
ENSG00000186197.13	0.157832	0.316298	0.689027	0.487841	2.71776	0.646354	EDARADD
ENSG00000159899.14	0.0176463	0.0598795	0.68842	0.290111	3.34975	0.170388	NPR2
ENSG00000134324.11	0.00861383	0.0338276	0.688241	0.261986	4.19739	0.235069	LPIN1
ENSG00000270069.1	0.00228761	0.0113682	0.687839	0.225513	4.6815	0.115494	MIR222HG
ENSG00000134962.6	0.109289	0.241789	0.687554	0.429347	2.43338	0.183726	KLB
ENSG00000067365.14	0.000222341	0.00160633	0.687478	0.186198	4.15732	0.112094	METTL22
ENSG00000189159.15	3.56824e-23	5.31968e-21	0.687475	0.069334	6.94422	0.0630364	HN1
ENSG00000280156.1	1.9e-09	4.32e-08	0.68729	0.11436	5.14685	0.0805922	AC006548.28
ENSG00000226179.6	0.188476	0.358265	0.687175	0.522526	2.05866	0.584179	LINC00685
ENSG00000170734.11	1.4447e-06	1.81408e-05	0.686822	0.142532	6.40782	0.19865	POLH
ENSG00000072422.16	0.088496	0.207601	0.686506	0.403025	1.67703	0.127193	RHOBTB1
ENSG00000184319.15	4.19665e-05	0.000370271	0.686427	0.167569	5.38552	0.145823	RPL23AP82
ENSG00000139190.16	0.00968462	0.0370566	0.686297	0.265298	3.43829	0.148733	VAMP1
ENSG00000237945.7	0.323281	0.514007	0.685177	0.693682	1.21593	0.837439	LINC00649
ENSG00000152495.10	0.035622	0.103789	0.684738	0.325877	2.87373	0.145787	CAMK4
ENSG00000260000.2	0.00227335	0.0113115	0.68473	0.224356	3.53304	0.0840589	RP3-467N11.1
ENSG00000185986.11	0.0443227	0.122325	0.684526	0.340386	2.83739	0.174544	SDHAP3
ENSG00000120539.14	1.01e-08	2.051e-07	0.683873	0.119359	5.84675	0.25466	MASTL
ENSG00000150667.6	0.385977	0.576928	0.683646	0.788577	4.32564	1.23604	FSIP1
ENSG00000233435.2	0.190892	0.361524	0.683448	0.522536	2.54016	0.202961	AGGF1P2
ENSG00000054967.12	2.16e-08	4.069e-07	0.683372	0.122052	5.25036	0.0735657	RELT
ENSG00000010310.8	0.181226	0.347842	0.683162	0.51097	2.04228	0.52161	GIPR
ENSG00000127666.9	0	0	0.682856	0.0854509	5.71069	0.0764001	TICAM1
ENSG00000134574.11	0	0	0.682811	0.0932064	6.02861	0.163984	DDB2
ENSG00000072201.13	0.0141277	0.0502152	0.68264	0.278174	2.47214	0.0939389	LNX1
ENSG00000267680.5	0.00129082	0.00709365	0.682595	0.212117	3.50177	0.119775	ZNF224
ENSG00000115129.13	6.317e-07	8.5683e-06	0.682238	0.136961	4.87534	0.663276	TP53I3
ENSG00000184635.13	0.0516544	0.13779	0.68221	0.35057	2.35071	0.139795	ZNF93
ENSG00000175906.4	0.000407183	0.00269854	0.682132	0.192944	4.0629	0.0912064	ARL4D
ENSG00000254473.1	0.110565	0.243475	0.68194	0.427372	2.36448	0.146578	RP11-522I20.3
ENSG00000172201.11	0.0211031	0.0690183	0.681814	0.295652	3.94399	0.45199	ID4
ENSG00000154358.20	0.0225602	0.0726151	0.681754	0.29891	4.42219	0.459505	OBSCN
ENSG00000205583.13	0.013146	0.0474445	0.681649	0.274882	3.43103	0.25444	STAG3L1
ENSG00000108679.12	0	1e-10	0.681364	0.095955	7.23117	0.139656	LGALS3BP
ENSG00000173175.14	0.0658235	0.16659	0.680879	0.370119	2.26014	0.12019	ADCY5
ENSG00000226088.1	0.393985	0.584166	0.680669	0.79852	1.65737	1.65038	RP11-180O5.2
ENSG00000143390.17	2e-10	5.8e-09	0.680524	0.107077	5.01088	0.0620143	RFX5
ENSG00000145103.12	0.032839	0.0976418	0.680314	0.318791	3.1208	0.149492	ILDR1
ENSG00000118308.15	0.31063	0.502248	0.680268	0.670942	1.78194	0.897718	LRMP
ENSG00000169891.17	0.0920035	0.213444	0.679933	0.40354	4.33083	0.169698	REPS2
ENSG00000095397.13	9.818e-07	1.28057e-05	0.679869	0.138883	5.09321	0.170466	WHRN
ENSG00000134830.5	0.285706	0.474871	0.679582	0.636558	1.28101	0.53345	C5AR2
ENSG00000154822.16	0	4e-10	0.679271	0.0998067	5.29678	0.115042	PLCL2
ENSG00000163737.3	0.234766	0.417316	0.679074	0.571529	1.8632	0.552817	PF4
ENSG00000250770.3	0.136969	0.285424	0.678882	0.456491	2.79607	0.331857	RP5-1063M23.3
ENSG00000158555.14	0.00421695	0.0189204	0.678482	0.237111	4.99499	0.133298	GDPD5
ENSG00000222009.8	0.178484	0.344236	0.678063	0.503972	2.4645	1.55912	BTBD19
ENSG00000170542.5	0	0	0.677812	0.0952468	5.5503	0.0742758	SERPINB9
ENSG00000224897.6	0.121484	0.261149	0.67754	0.437526	2.52023	0.134974	POT1-AS1
ENSG00000179292.4	8.635e-07	1.13652e-05	0.677346	0.13766	4.59421	0.0970322	TMEM151A
ENSG00000136383.6	0.153862	0.310671	0.677311	0.474965	3.28568	1.81886	ALPK3
ENSG00000105649.9	0.00586293	0.0248342	0.677203	0.245778	3.50494	0.115436	RAB3A
ENSG00000277639.2	0.225414	0.405665	0.676898	0.558379	2.818	0.800864	RP11-467J12.4
ENSG00000147041.11	0.0184635	0.0621632	0.676693	0.287198	3.86792	0.886136	SYTL5
ENSG00000164920.9	0.00034662	0.0023579	0.676634	0.189125	4.53584	0.179492	OSR2
ENSG00000116983.12	0.00320954	0.0150319	0.676248	0.229476	3.58877	0.129875	HPCAL4
ENSG00000167483.17	0.189465	0.359546	0.676247	0.515368	2.03113	0.558661	FAM129C
ENSG00000106327.12	0.000750912	0.00452875	0.676212	0.20064	4.7552	0.114139	TFR2
ENSG00000102290.21	0.0273364	0.0845424	0.675784	0.306245	2.9459	0.21629	PCDH11X
ENSG00000178922.16	0.00055773	0.00353754	0.675718	0.195782	3.75032	0.0969558	HYI
ENSG00000070882.12	0	0	0.675334	0.0852593	6.95205	0.161585	OSBPL3
ENSG00000255031.5	0.122767	0.263223	0.675164	0.437492	2.91439	0.256806	RP11-802E16.3
ENSG00000183578.6	8.90515e-05	0.000724409	0.675092	0.172277	4.22795	0.290824	TNFAIP8L3
ENSG00000137393.9	0.108781	0.240842	0.675072	0.420947	2.91007	0.205065	RNF144B
ENSG00000184470.20	6e-10	1.51e-08	0.675002	0.109053	5.49153	0.093133	TXNRD2
ENSG00000283430.1	0.13141	0.277135	0.674896	0.447376	5.7926	0.199911	AL513122.2
ENSG00000159217.9	0.219113	0.398142	0.674801	0.549114	1.48319	0.545511	IGF2BP1
ENSG00000107282.7	0.272234	0.460158	0.674168	0.614034	2.64357	0.803154	APBA1
ENSG00000134072.10	0.183707	0.351336	0.674108	0.507066	2.17184	0.492416	CAMK1
ENSG00000164687.10	9.7213e-06	0.000101481	0.673739	0.152317	6.31728	0.190471	FABP5
ENSG00000135047.14	3.65963e-21	4.56082e-19	0.673427	0.071323	6.47352	0.132006	CTSL
ENSG00000096092.5	7.556e-07	1.00442e-05	0.673422	0.136141	5.41123	0.0961139	TMEM14A
ENSG00000175322.11	0.0180925	0.0611075	0.671933	0.284269	3.13666	0.31838	ZNF519
ENSG00000236438.7	0.0915007	0.212854	0.671865	0.398134	3.20604	0.132238	FAM157A
ENSG00000136842.13	6.248e-07	8.5109e-06	0.671489	0.134745	4.75873	0.19932	TMOD1
ENSG00000117226.11	4.1325e-06	4.70869e-05	0.671264	0.145781	4.20425	0.100578	GBP3
ENSG00000280334.1	0.321147	0.512293	0.670619	0.675956	1.70387	0.829907	RP11-361L15.5
ENSG00000163898.9	1.08806e-05	0.000111835	0.670239	0.152365	4.26278	0.280803	LIPH
ENSG00000175274.18	4.29e-08	7.492e-07	0.670041	0.122302	4.7525	0.0556945	TP53I11
ENSG00000138131.3	0.0294034	0.0894779	0.669868	0.307556	3.33184	1.54263	LOXL4
ENSG00000233822.4	0.26422	0.451751	0.669839	0.59996	2.93881	0.569224	HIST1H2BN
ENSG00000171608.15	0.00019	0.00140644	0.669419	0.179375	4.7605	0.131255	PIK3CD
ENSG00000150477.14	6.3689e-05	0.000539547	0.669265	0.16737	4.2972	0.068353	KIAA1328
ENSG00000111726.12	9e-10	2.31e-08	0.669108	0.109348	6.11475	0.107386	CMAS
ENSG00000223764.2	0.0038277	0.0174605	0.668777	0.231249	3.19317	0.18728	RP11-54O7.3
ENSG00000278709.1	0.0878765	0.206512	0.668382	0.391621	2.95056	0.146073	NKILA
ENSG00000068831.18	0.00577596	0.0245309	0.668315	0.242123	3.92628	0.171267	RASGRP2
ENSG00000081052.11	7.77e-08	1.302e-06	0.667508	0.124248	4.90517	0.123592	COL4A4
ENSG00000106077.18	3.27294e-21	4.1345e-19	0.667312	0.070588	6.70638	0.0902762	ABHD11
ENSG00000122591.11	0.000180434	0.00134499	0.667211	0.178163	3.91632	0.133586	FAM126A
ENSG00000223960.6	0.00647298	0.0267991	0.666926	0.24494	3.41658	0.210775	AC009948.5
ENSG00000102882.11	2e-10	4.8e-09	0.666518	0.104315	5.63539	0.106339	MAPK3
ENSG00000131067.16	3.731e-07	5.4163e-06	0.666496	0.131144	4.84725	0.110967	GGT7
ENSG00000013588.6	1.8175e-25	3.18602e-23	0.666473	0.0639024	7.47084	0.264248	GPRC5A
ENSG00000144815.15	3.11654e-05	0.000285144	0.66642	0.160013	4.48251	0.10696	NXPE3
ENSG00000249859.8	1.0349e-06	1.34219e-05	0.666351	0.136411	4.88722	0.16698	PVT1
ENSG00000184497.12	0.116837	0.254198	0.665665	0.424479	2.27646	0.433713	TMEM255B
ENSG00000091137.11	0.319499	0.510874	0.665595	0.668611	0.750561	0.224827	SLC26A4
ENSG00000189057.10	0.00401405	0.0181845	0.665417	0.231284	4.98242	0.692156	FAM111B
ENSG00000233895.1	0.140783	0.290828	0.665297	0.451698	2.41051	0.231155	RP1-122P22.2
ENSG00000197696.9	2.453e-07	3.6877e-06	0.665013	0.128847	5.32475	0.118659	NMB
ENSG00000123612.15	0.14165	0.292305	0.66474	0.452304	1.867	0.11717	ACVR1C
ENSG00000175265.17	0.231497	0.413209	0.664407	0.555287	4.47748	0.488415	GOLGA8A
ENSG00000080824.18	2.7193e-05	0.000252787	0.664397	0.158349	7.30486	0.0915662	HSP90AA1
ENSG00000273226.1	0.058563	0.152445	0.664161	0.351137	2.777	0.168199	RP11-513M16.8
ENSG00000073910.19	0.219155	0.398173	0.664113	0.540466	1.026	0.285031	FRY
ENSG00000235244.3	0.0432839	0.120248	0.663601	0.328359	2.88276	0.119563	DANT2
ENSG00000186994.11	6.71345e-05	0.000565135	0.662567	0.166214	5.02806	0.241453	KANK3
ENSG00000197410.12	0.221564	0.400769	0.662252	0.541772	1.74519	0.18541	DCHS2
ENSG00000267121.5	0.100809	0.228198	0.662155	0.403521	2.32217	0.0927264	CTD-2020K17.1
ENSG00000160233.7	0.00122082	0.00676682	0.661992	0.2047	4.82042	0.0732159	LRRC3
ENSG00000185112.5	0.000472759	0.00305569	0.66134	0.189185	4.31114	0.322288	FAM43A
ENSG00000177595.17	9.9217e-06	0.000103108	0.661258	0.149644	6.26285	0.1424	PIDD1
ENSG00000225173.1	0.216292	0.39486	0.661216	0.53477	2.02258	0.232446	XXbac-BPG308K3.5
ENSG00000248487.8	0.000226567	0.00163096	0.661003	0.17926	4.89347	0.136191	ABHD14A
ENSG00000197043.13	6.5206e-06	7.0472e-05	0.660826	0.146565	4.45752	0.105789	ANXA6
ENSG00000256664.1	2e-10	5.7e-09	0.660754	0.103913	5.64037	0.276856	RP11-611O2.3
ENSG00000225680.1	0.0205384	0.0676358	0.660664	0.285216	3.30037	0.525573	AL163953.2
ENSG00000148925.10	0	0	0.660518	0.0829795	5.82681	0.14334	BTBD10
ENSG00000156587.15	0	1e-10	0.660508	0.0945986	5.12035	0.0960228	UBE2L6
ENSG00000185813.10	1.582e-06	1.97003e-05	0.660382	0.137563	5.39634	0.0960455	PCYT2
ENSG00000183853.17	0	0	0.659352	0.0856277	6.26895	0.0755117	KIRREL
ENSG00000171320.14	0.0431736	0.12008	0.658928	0.325875	4.08301	0.968778	ESCO2
ENSG00000166263.13	0.025009	0.0787527	0.658236	0.29369	3.95922	0.0825057	STXBP4
ENSG00000279417.1	1.0814e-06	1.39788e-05	0.657407	0.134819	4.86421	0.113228	RP11-382B18.1
ENSG00000259728.5	0.268673	0.456139	0.657378	0.594309	0.898827	0.272162	LINC00933
ENSG00000158813.17	0.0247083	0.0780397	0.657312	0.292668	2.81838	0.112947	EDA
ENSG00000215512.9	0.298785	0.489144	0.656735	0.632058	2.04256	1.28193	AP005901.1
ENSG00000244041.7	0.0642181	0.163408	0.656571	0.354776	2.63277	0.112006	LINC01011
ENSG00000106123.11	0.000887153	0.00518194	0.656563	0.197518	6.35214	0.228563	EPHB6
ENSG00000176928.5	0.000196805	0.00144741	0.656343	0.17629	4.2411	0.164129	GCNT4
ENSG00000135899.16	0.0109968	0.0411497	0.656271	0.25809	3.69367	0.184565	SP110
ENSG00000074211.13	0.010403	0.0392592	0.656052	0.256056	3.62299	0.0650282	PPP2R2C
ENSG00000175105.6	0.000424593	0.00279188	0.65488	0.185818	5.14893	0.105664	ZNF654
ENSG00000254615.2	0.26677	0.454528	0.654785	0.589614	1.77613	0.50623	RP11-395G23.3
ENSG00000263884.1	0.156435	0.314329	0.654481	0.461825	2.2961	0.182272	RP11-705O1.8
ENSG00000280054.1	0.416894	0.605526	0.654398	0.806085	1.6472	0.853554	RP1-197B17.7
ENSG00000003400.14	5.7796e-06	6.34519e-05	0.654091	0.144254	4.6922	0.0808049	CASP10
ENSG00000146197.8	0.350241	0.542536	0.654078	0.700206	1.8956	0.666995	SCUBE3
ENSG00000163521.15	0.0653252	0.165697	0.653978	0.35484	2.56895	0.129035	GLB1L
ENSG00000181045.14	0.00117957	0.0065746	0.653497	0.201462	3.66503	0.100074	SLC26A11
ENSG00000135338.13	0.000370563	0.0024884	0.653044	0.183429	4.01656	0.117346	LCA5
ENSG00000237940.3	0.0894241	0.209286	0.651894	0.383819	2.61297	0.168796	AC093642.3
ENSG00000139899.10	0.0936707	0.216055	0.651824	0.388836	2.68961	0.172978	CBLN3
ENSG00000214274.9	0.00325219	0.0152137	0.651438	0.221364	3.97025	0.12008	ANG
ENSG00000186684.12	0.0333732	0.0987623	0.651311	0.30613	3.21874	0.153533	CYP27C1
ENSG00000182134.15	0.00068391	0.00419444	0.651063	0.191717	5.09015	0.0865371	TDRKH
ENSG00000173546.7	0.13964	0.28921	0.650553	0.440416	2.41778	0.210383	CSPG4
ENSG00000280388.1	0.186815	0.356078	0.650444	0.492739	2.18908	0.171151	RP11-229D13.3
ENSG00000157483.8	0	1.1e-09	0.650387	0.0980304	5.88982	0.100676	MYO1E
ENSG00000158286.12	0.000703369	0.00429397	0.650283	0.191922	4.10008	0.246496	RNF207
ENSG00000163623.9	0.00132916	0.00725626	0.650131	0.202558	3.78027	0.203889	NKX6-1
ENSG00000139428.11	1e-10	1.6e-09	0.64963	0.0989676	5.89933	0.196445	MMAB
ENSG00000161664.6	0.078632	0.189907	0.649086	0.369076	2.66347	0.475956	ASB16
ENSG00000177692.11	0.0387371	0.110681	0.648957	0.313966	3.0764	0.1046	DNAJC28
ENSG00000103888.15	2.5394e-06	3.048e-05	0.648772	0.137892	6.48514	0.508829	CEMIP
ENSG00000079337.15	0.0176046	0.0597782	0.648507	0.27319	4.42763	0.511311	RAPGEF3
ENSG00000109205.16	0.404781	0.594792	0.647898	0.777682	3.09932	0.673429	ODAM
ENSG00000206075.13	3.31295e-27	6.95371e-25	0.647589	0.0599425	6.88497	0.222799	SERPINB5
ENSG00000135362.13	4.339e-07	6.1256e-06	0.647473	0.128125	4.86025	0.0659412	PRR5L
ENSG00000077063.10	0.00240909	0.0118757	0.647281	0.213305	3.58764	0.153627	CTTNBP2
ENSG00000109705.7	0.0131077	0.0473491	0.646868	0.260747	3.34936	0.181957	NKX3-2
ENSG00000161681.15	0.322085	0.513057	0.645998	0.652403	3.29885	0.331865	SHANK1
ENSG00000185046.18	0.0137051	0.0490298	0.645707	0.261961	3.66186	0.200412	ANKS1B
ENSG00000062524.15	0.0094249	0.0363067	0.645635	0.24868	3.84572	0.495141	LTK
ENSG00000134245.17	0.0208387	0.068413	0.645621	0.279381	3.45922	0.210208	WNT2B
ENSG00000185386.14	1.1e-09	2.73e-08	0.6453	0.105958	5.3946	0.193931	MAPK11
ENSG00000175985.9	0.102946	0.23136	0.64505	0.395557	2.46321	0.134035	PLEKHD1
ENSG00000185101.12	0.000677057	0.00416969	0.644044	0.189497	6.36927	0.286478	ANO9
ENSG00000037042.8	2.34189e-05	0.000221314	0.643922	0.152245	5.09525	0.139474	TUBG2
ENSG00000007372.20	0.229549	0.410604	0.643698	0.535736	1.33912	0.592317	PAX6
ENSG00000164294.13	0.0201071	0.0664903	0.643637	0.276912	3.14491	0.153118	GPX8
ENSG00000198157.10	0.0168861	0.0578538	0.643433	0.269311	3.27777	0.324701	HMGN5
ENSG00000267940.1	0.289442	0.47896	0.643403	0.607358	1.98364	0.29474	RP11-290F24.6
ENSG00000134193.14	0	1e-10	0.643354	0.0913286	9.31945	0.329065	REG4
ENSG00000102362.15	0.00981827	0.0374602	0.643292	0.249129	4.62958	0.1816	SYTL4
ENSG00000189366.9	0.0163706	0.0564027	0.642678	0.267722	3.25244	0.222807	ALG1L
ENSG00000185088.13	0	0	0.642676	0.0832803	8.09651	0.15137	RPS27L
ENSG00000185664.14	0.0542238	0.143237	0.642514	0.333766	3.0451	0.0771699	PMEL
ENSG00000084444.13	0.000112739	0.000888543	0.642329	0.166346	4.02168	0.0946342	FAM234B
ENSG00000173212.4	0.078555	0.189787	0.642224	0.36508	2.3122	0.291134	MAB21L3
ENSG00000102384.13	0.00247272	0.0121108	0.641538	0.211962	4.98521	0.806525	CENPI
ENSG00000175416.12	3e-10	7.1e-09	0.640628	0.101374	7.07836	0.095795	CLTB
ENSG00000088538.12	0.0117015	0.0432189	0.640589	0.254099	3.36857	0.226422	DOCK3
ENSG00000111816.7	5e-10	1.18e-08	0.640387	0.102735	6.49486	0.0722459	FRK
ENSG00000173868.11	0.00239736	0.0118215	0.640353	0.21092	3.82167	0.109417	PHOSPHO1
ENSG00000163032.11	1e-10	3.9e-09	0.639894	0.0996214	5.45155	0.280149	VSNL1
ENSG00000127831.10	6.702e-07	9.0452e-06	0.639758	0.128729	5.6802	0.583603	VIL1
ENSG00000159403.15	0.0174221	0.0593334	0.639638	0.269018	2.92714	0.307876	C1R
ENSG00000169213.6	2.416e-06	2.91975e-05	0.639343	0.135595	5.58819	0.119934	RAB3B
ENSG00000243477.5	5.9764e-06	6.53878e-05	0.639168	0.141183	4.76327	0.162929	NAT6
ENSG00000129295.8	0.22444	0.404651	0.638319	0.525449	1.96963	0.235026	LRRC6
ENSG00000233178.7	0.0437808	0.121333	0.63821	0.316544	3.07298	0.240478	RP11-88I18.2
ENSG00000119723.16	1.09755e-05	0.000112665	0.63779	0.145051	4.75342	0.0831755	COQ6
ENSG00000166349.9	0.120031	0.259068	0.637619	0.410138	3.02266	0.253028	RAG1
ENSG00000237330.2	0.004368	0.0194959	0.637485	0.223657	3.57885	0.106636	RNF223
ENSG00000249884.8	0.502225	0.681771	0.63696	0.949279	2.48866	1.1275	RNF103-CHMP3
ENSG00000214944.9	1.117e-07	1.7948e-06	0.636764	0.119996	5.69932	0.0715867	ARHGEF28
ENSG00000227252.1	0.078414	0.189611	0.63634	0.361564	2.9391	0.16183	AC105760.2
ENSG00000261801.5	0.234871	0.417363	0.63622	0.535582	1.36422	0.52062	LOXL1-AS1
ENSG00000251244.1	0.280556	0.469319	0.635849	0.589255	1.76125	0.83077	RP13-487K5.1
ENSG00000273888.1	0.204805	0.380001	0.635832	0.501452	2.2874	0.476682	FRMD6-AS1
ENSG00000243649.8	0.114953	0.251335	0.635723	0.403297	2.41074	0.123891	CFB
ENSG00000160613.12	4.1643e-06	4.72635e-05	0.635704	0.138106	5.00651	0.0889518	PCSK7
ENSG00000240694.8	5.5e-07	7.563e-06	0.635698	0.126936	4.06945	0.0545986	PNMA2
ENSG00000178184.15	0.00120045	0.00667232	0.635429	0.196194	3.57269	0.200634	PARD6G
ENSG00000157890.17	0.206319	0.382298	0.635244	0.502665	1.9889	0.352374	MEGF11
ENSG00000177738.3	0.000301997	0.00209637	0.635162	0.175771	4.94058	0.182524	CTD-2201E18.3
ENSG00000134954.14	0.00372729	0.0170659	0.635067	0.218961	4.16181	0.104101	ETS1
ENSG00000205213.13	0	0	0.634999	0.0827019	5.18082	0.0479801	LGR4
ENSG00000092841.18	0.00133404	0.00727044	0.634761	0.197834	8.83062	0.122434	MYL6
ENSG00000182040.8	0.000888268	0.00518465	0.634317	0.190846	3.86441	0.080811	USH1G
ENSG00000179111.8	0.048907	0.132231	0.634172	0.322012	2.95145	0.128524	HES7
ENSG00000168481.8	0.00553815	0.0236279	0.63399	0.228552	4.06838	0.0841797	LGI3
ENSG00000063660.8	0	0	0.63389	0.0802535	5.8146	0.080391	GPC1
ENSG00000270504.1	0.0177922	0.0602849	0.633578	0.267342	3.56349	0.193877	RP11-420L9.5
ENSG00000280693.2	0.245807	0.43003	0.633379	0.545736	1.99069	0.44882	SH3PXD2A-AS1
ENSG00000280043.1	0.178152	0.343803	0.633174	0.470248	2.2282	0.516222	RP11-1281K21.8
ENSG00000100918.12	0.0802436	0.192778	0.633127	0.361937	2.74457	0.0959001	REC8
ENSG00000261654.1	0.00140595	0.00761037	0.632919	0.198194	4.03155	0.0768148	RP11-96K19.4
ENSG00000237775.1	0.107621	0.238905	0.632546	0.393135	2.61775	0.246375	DDR1-AS1
ENSG00000143479.15	1.01326e-05	0.000104779	0.632518	0.143288	4.60757	0.0517979	DYRK3
ENSG00000204610.12	0.00066238	0.00408912	0.632221	0.185691	4.18841	0.134831	TRIM15
ENSG00000003987.13	0.187307	0.356681	0.632029	0.479322	1.06583	0.123794	MTMR7
ENSG00000188783.5	0.240428	0.423791	0.631443	0.537894	2.03443	0.442204	PRELP
ENSG00000181016.9	0.115387	0.252006	0.631218	0.400917	2.58124	0.271492	LSMEM1
ENSG00000132801.6	0.000431938	0.00283317	0.631161	0.179319	4.04516	0.068117	ZSWIM3
ENSG00000118777.10	0.0136917	0.0490258	0.630558	0.255778	4.57841	0.527539	ABCG2
ENSG00000165716.10	0.00768552	0.0307602	0.630398	0.236495	3.57184	0.17422	FAM69B
ENSG00000141013.15	0.00430495	0.0192414	0.629886	0.220633	4.40883	0.0680811	GAS8
ENSG00000213279.2	0.0870656	0.20506	0.629684	0.368003	2.64586	0.104401	RP1-29C18.9
ENSG00000258919.1	0.253656	0.43935	0.629405	0.551378	2.02487	0.759762	RP11-1029J19.4
ENSG00000140526.17	1.46e-08	2.852e-07	0.628909	0.110999	5.12695	0.240838	ABHD2
ENSG00000280018.3	0.0130978	0.0473242	0.628874	0.253466	3.66038	0.167412	CH507-154B10.2
ENSG00000248367.1	0.132697	0.279001	0.628823	0.418225	2.39032	0.104635	CTB-129O4.1
ENSG00000120915.13	7.06913e-05	0.000591331	0.62826	0.158095	4.97468	0.127688	EPHX2
ENSG00000114026.21	0.00211901	0.0106801	0.627818	0.2043	3.95455	0.137322	OGG1
ENSG00000090539.15	0.00145517	0.00781313	0.626929	0.196932	4.07018	0.0686459	CHRD
ENSG00000185338.4	0.0750892	0.183695	0.626573	0.352023	2.76466	0.108169	SOCS1
ENSG00000163659.12	3.4e-09	7.53e-08	0.626004	0.105891	7.13448	0.317288	TIPARP
ENSG00000279080.1	0.035393	0.10331	0.625908	0.297509	3.12448	0.117169	CTA-228A9.4
ENSG00000126016.14	0.0894706	0.209333	0.625647	0.368418	4.4679	0.51393	AMOT
ENSG00000168280.16	0.146951	0.300303	0.625104	0.430992	2.7653	0.15178	KIF5C
ENSG00000184441.4	0.0607374	0.156701	0.62465	0.333075	2.99915	0.352682	AP001062.7
ENSG00000204389.9	0.544388	0.715386	0.624494	1.03019	2.15926	1.93085	HSPA1A
ENSG00000123240.16	1.59503e-17	0	0.624443	0.0732912	6.99342	0.0960214	OPTN
ENSG00000124664.10	0.169867	0.332399	0.624118	0.454688	2.30778	0.733299	SPDEF
ENSG00000188015.9	0.290111	0.479868	0.62392	0.589784	1.66449	1.51435	S100A3
ENSG00000118418.14	0.000480656	0.0030967	0.623805	0.178674	5.17969	0.135852	HMGN3
ENSG00000163376.11	0.10473	0.234181	0.623629	0.3844	2.09063	0.12044	KBTBD8
ENSG00000198331.10	0.0216624	0.0704359	0.623495	0.271529	3.22152	0.276688	HYLS1
ENSG00000235245.1	0.148243	0.302247	0.623491	0.431254	2.38517	0.148268	RP11-122K13.12
ENSG00000005469.11	0.000149679	0.00113807	0.623355	0.164404	4.76741	0.204198	CROT
ENSG00000246228.6	0.144113	0.296021	0.623306	0.426734	2.82544	0.66169	CASC8
ENSG00000115221.10	8.51e-08	1.4071e-06	0.622565	0.116237	5.00128	0.0881914	ITGB6
ENSG00000233866.1	0.167702	0.329497	0.622216	0.451004	2.38775	0.36077	LA16c-4G1.3
ENSG00000139531.12	1.47143e-05	0.000146702	0.622057	0.143565	4.42264	0.166921	SUOX
ENSG00000272518.1	0.0729844	0.179946	0.621669	0.346734	2.79933	0.17544	RP11-26J3.3
ENSG00000156170.12	2.21e-08	4.15e-07	0.62145	0.111072	5.28967	0.0581309	NDUFAF6
ENSG00000234690.6	0.186859	0.356083	0.621068	0.470531	1.51487	0.266804	AC073283.4
ENSG00000138376.10	0.0122773	0.0449605	0.620823	0.247925	4.1961	1.11654	BARD1
ENSG00000075651.15	0.0532068	0.14113	0.620247	0.320833	3.70934	0.156177	PLD1
ENSG00000277459.1	0.268423	0.455956	0.619962	0.560189	2.02455	0.568007	RP11-732A21.3
ENSG00000233461.5	0.00461151	0.0203832	0.619554	0.218693	3.56487	0.0991958	RP11-295G20.2
ENSG00000148154.9	1.81e-08	3.46e-07	0.619525	0.110061	4.41671	0.131034	UGCG
ENSG00000203797.9	0.0957083	0.219643	0.619355	0.371756	2.66872	0.209714	DDO
ENSG00000139192.11	7.704e-07	1.02163e-05	0.61913	0.125261	5.14877	0.140764	TAPBPL
ENSG00000196116.7	0	0	0.618919	0.0861094	5.61498	0.073847	TDRD7
ENSG00000125510.15	0.0966276	0.221212	0.618714	0.372399	2.64356	0.134693	OPRL1
ENSG00000140534.13	1.9407e-06	2.37406e-05	0.618446	0.129939	6.30217	0.662187	TICRR
ENSG00000273783.1	0.283388	0.472373	0.618417	0.576484	2.00457	0.508272	CTD-2506P8.6
ENSG00000105928.13	0.157683	0.31604	0.618398	0.437678	2.98127	0.184684	DFNA5
ENSG00000230316.6	6.69223e-05	0.000563943	0.618308	0.155082	4.22692	0.0806027	FEZF1-AS1
ENSG00000168899.4	0.00655268	0.0270729	0.617936	0.227286	3.51965	0.106837	VAMP5
ENSG00000185189.16	0.000165046	0.00124294	0.617196	0.163831	5.47787	0.135897	NRBP2
ENSG00000213145.9	0.303578	0.494232	0.616784	0.599524	3.73751	2.37427	CRIP1
ENSG00000163110.14	4.15368e-05	0.000367292	0.616598	0.150435	6.42408	0.139683	PDLIM5
ENSG00000073756.11	0.0621669	0.15941	0.616269	0.330421	6.07752	0.267961	PTGS2
ENSG00000198911.11	1.32051e-17	0	0.616205	0.0721393	6.08954	0.151584	SREBF2
ENSG00000274080.1	0.105643	0.235595	0.616132	0.380777	2.5889	0.177171	CTA-315H11.2
ENSG00000168785.7	0.00234153	0.0115856	0.61582	0.202366	3.64042	0.0868536	TSPAN5
ENSG00000225697.11	8.6e-09	1.772e-07	0.615776	0.106962	5.25811	0.0683572	SLC26A6
ENSG00000163795.13	0.0839724	0.199305	0.615423	0.35613	3.09808	0.145748	ZNF513
ENSG00000003402.19	7e-10	1.67e-08	0.615398	0.0997014	5.59733	0.066865	CFLAR
ENSG00000196072.11	1.26e-08	2.504e-07	0.615363	0.10813	6.69029	0.15431	BLOC1S2
ENSG00000164023.14	7.53552e-05	0.00062575	0.615237	0.155413	4.28404	0.0738011	SGMS2
ENSG00000188958.9	0.255406	0.441556	0.615233	0.540951	1.41695	0.184188	UTS2B
ENSG00000114541.14	0.0279785	0.0861262	0.615033	0.279867	2.87749	0.118826	FRMD4B
ENSG00000109452.12	0.0390737	0.111424	0.614956	0.298029	2.83433	0.0730912	INPP4B
ENSG00000245526.9	0.221162	0.400406	0.614905	0.502602	0.986007	0.169254	LINC00461
ENSG00000254682.1	0.0222894	0.072005	0.614318	0.268801	3.28416	0.260186	RP11-660L16.2
ENSG00000241738.1	0.287553	0.476584	0.61359	0.576951	1.8375	0.321712	ZNF90P1
ENSG00000132386.10	0.216067	0.394585	0.613458	0.495902	2.28419	0.368968	SERPINF1
ENSG00000197782.14	0.00333994	0.0155603	0.613235	0.208968	5.48584	0.0807795	ZNF780A
ENSG00000186704.9	0.235166	0.417654	0.61322	0.516545	2.519	0.179397	DTX2P1
ENSG00000244306.9	0.0783259	0.189458	0.613095	0.348254	3.02896	0.242184	LINC01296
ENSG00000145868.16	4.23e-08	7.419e-07	0.612921	0.111828	5.83229	0.101245	FBXO38
ENSG00000244128.5	0.0118203	0.0436172	0.612902	0.24346	3.5049	0.112417	LINC01322
ENSG00000078237.6	0.000156751	0.00118788	0.612855	0.162126	6.42615	0.2232	TIGAR
ENSG00000168939.11	0.113933	0.24948	0.612525	0.387488	2.55975	0.151772	SPRY3
ENSG00000132122.11	0.066118	0.167097	0.612425	0.33327	2.99228	0.114154	SPATA6
ENSG00000175928.5	0.298567	0.488888	0.612243	0.588973	0.231226	0.110092	LRRN1
ENSG00000173467.8	0.163637	0.323823	0.612133	0.439453	2.87441	0.564113	AGR3
ENSG00000186792.16	0.0268694	0.0833244	0.612023	0.276507	4.25549	0.230376	HYAL3
ENSG00000064687.12	0.00757334	0.0304001	0.61152	0.228989	3.65775	0.307534	ABCA7
ENSG00000257446.3	0.211001	0.388178	0.611323	0.488738	2.24187	0.223816	ZNF878
ENSG00000198892.6	0.00161098	0.00849397	0.610833	0.193675	3.80243	0.0749546	SHISA4
ENSG00000155849.15	0.228955	0.409863	0.610799	0.507706	1.66439	0.161987	ELMO1
ENSG00000164039.14	9.727e-06	0.000101481	0.610612	0.138049	4.25184	0.107692	BDH2
ENSG00000138670.17	0.021051	0.068929	0.610104	0.26445	3.04846	0.153761	RASGEF1B
ENSG00000157613.10	0.0197021	0.0653812	0.609974	0.26157	3.68959	0.261189	CREB3L1
ENSG00000181523.12	0.00187509	0.00966746	0.609695	0.196085	3.86802	0.115255	SGSH
ENSG00000112695.11	8.944e-07	1.17135e-05	0.609203	0.123984	6.99442	0.0738209	COX7A2
ENSG00000269737.2	0.400223	0.590051	0.609088	0.72405	2.17266	0.420946	RP11-345P4.6
ENSG00000228242.6	0.224713	0.40497	0.609032	0.501637	3.48684	0.617373	AC093495.4
ENSG00000073067.13	0.303509	0.494232	0.60873	0.59161	1.21786	1.98466	CYP2W1
ENSG00000271361.1	0.206771	0.382913	0.608721	0.482157	2.26966	0.18485	HTATSF1P2
ENSG00000260018.1	0.484833	0.667362	0.608401	0.870947	1.67193	0.661149	RP11-505K9.1
ENSG00000166532.15	1.2e-09	2.85e-08	0.608076	0.0999778	7.34228	0.0584229	RIMKLB
ENSG00000279838.1	0.282254	0.471073	0.60798	0.565421	1.8348	0.415842	RP4-635A23.6
ENSG00000254231.1	0.140778	0.290828	0.607883	0.412711	2.45098	0.269716	CTD-2284J15.1
ENSG00000053438.8	0.0466279	0.127321	0.607471	0.305313	3.40179	0.182865	NNAT
ENSG00000177548.12	0.00102373	0.00583085	0.607419	0.184967	3.80764	0.142612	RABEP2
ENSG00000087303.17	0.0225885	0.0726622	0.607279	0.266312	3.5171	0.378967	NID2
ENSG00000124171.8	0.00261805	0.012694	0.606515	0.201543	5.18093	0.0960535	PARD6B
ENSG00000030419.16	0.225193	0.405462	0.606313	0.499914	2.05473	0.373107	IKZF2
ENSG00000171130.17	1.189e-06	1.51368e-05	0.606024	0.124761	5.8851	0.0897602	ATP6V0E2
ENSG00000075618.17	0.000141898	0.00108877	0.605876	0.159239	5.37713	0.142928	FSCN1
ENSG00000134107.4	0.000185335	0.0013783	0.605431	0.161957	5.98504	0.262014	BHLHE40
ENSG00000276043.4	0.000448513	0.00292147	0.60488	0.172342	5.84758	1.27681	UHRF1
ENSG00000106330.11	2.785e-07	4.1523e-06	0.604325	0.117632	5.38168	0.0941044	MOSPD3
ENSG00000260022.1	0.249146	0.434169	0.604175	0.524263	1.99943	0.344973	LA16c-306A4.1
ENSG00000182541.17	0	1e-10	0.604132	0.0864287	6.0699	0.191602	LIMK2
ENSG00000102003.10	0.161951	0.321763	0.603742	0.431694	1.80587	0.131152	SYP
ENSG00000067596.10	1.262e-07	2.011e-06	0.603731	0.11425	5.05725	0.0459943	DHX8
ENSG00000203709.10	0.265061	0.452569	0.603702	0.541675	0.451893	0.199461	C1orf132
ENSG00000117245.12	0.0913024	0.212497	0.603609	0.357468	3.07348	0.171269	KIF17
ENSG00000170439.6	0.00248025	0.0121365	0.603522	0.199463	5.05003	0.147505	METTL7B
ENSG00000132938.19	0.214079	0.391851	0.60311	0.485429	2.36815	0.47078	MTUS2
ENSG00000243449.6	3e-10	7.5e-09	0.603107	0.09557	5.59206	0.0656987	C4orf48
ENSG00000106089.11	1.11273e-05	0.00011415	0.603105	0.137256	4.71895	0.0855777	STX1A
ENSG00000092068.19	0.0061189	0.025673	0.603006	0.219968	5.24025	0.357514	SLC7A8
ENSG00000175600.15	0.000182393	0.00135832	0.602594	0.161025	5.43814	0.151739	SUGCT
ENSG00000151835.14	0.00472695	0.020784	0.602467	0.213257	4.76704	0.165104	SACS
ENSG00000172731.13	0.000193217	0.00142562	0.601755	0.161427	5.17817	0.0924209	LRRC20
ENSG00000114573.9	2.56e-08	4.734e-07	0.601654	0.108031	5.05489	0.0633405	ATP6V1A
ENSG00000182389.19	0.000373065	0.00250258	0.601171	0.168942	5.05537	0.0946537	CACNB4
ENSG00000188257.10	0.0154201	0.05379	0.600942	0.248081	5.60315	2.37909	PLA2G2A
ENSG00000171033.12	0.0254117	0.0797403	0.600802	0.268805	4.44589	0.162994	PKIA
ENSG00000159674.11	0.120969	0.260531	0.600703	0.38737	2.48546	0.248748	SPON2
ENSG00000204624.7	0.162171	0.32212	0.600533	0.429625	2.29105	0.242334	DISP3
ENSG00000136279.19	1.496e-07	2.342e-06	0.600261	0.114269	6.77651	0.0992667	DBNL
ENSG00000134852.14	4.43097e-05	0.000389867	0.600237	0.146981	4.39073	0.0843243	CLOCK
ENSG00000102218.5	0	0	0.600231	0.0798498	6.03974	0.0801178	RP2
ENSG00000137802.13	0.000103433	0.000826218	0.600216	0.154599	4.01408	0.271111	MAPKBP1
ENSG00000233101.10	0.00237208	0.011715	0.600126	0.197462	5.25451	0.224179	HOXB-AS3
ENSG00000105419.17	0	7e-10	0.600006	0.0894767	6.15398	0.136055	MEIS3
ENSG00000248671.7	0.264311	0.451858	0.599762	0.537296	2.12858	0.257025	ALG1L9P
ENSG00000131711.14	0.356646	0.548965	0.59927	0.650127	0.784609	0.426146	MAP1B
ENSG00000100167.19	3.3e-09	7.4e-08	0.599084	0.10128	5.11155	0.136432	2020-09-03
ENSG00000103710.10	0.0349156	0.102249	0.599082	0.284015	2.95588	0.385205	RASL12
ENSG00000267322.2	0.0418936	0.117449	0.599059	0.294439	3.55169	0.112749	SNHG22
ENSG00000142871.16	0.00106346	0.00601999	0.598371	0.18281	4.53018	0.184688	CYR61
ENSG00000228451.3	0.0596869	0.154653	0.597954	0.317537	2.87895	0.103513	SDAD1P1
ENSG00000137462.6	0.000723603	0.0043973	0.597439	0.176732	3.99584	0.0553905	TLR2
ENSG00000257594.3	3.42e-08	6.144e-07	0.597415	0.108258	6.21619	0.165812	GALNT4
ENSG00000134716.9	0	0	0.596866	0.0797024	6.46018	0.330797	CYP2J2
ENSG00000006025.11	0.0667814	0.1684	0.596854	0.32559	4.83431	0.131838	OSBPL7
ENSG00000058085.14	2.65191e-05	0.000246954	0.596471	0.141967	6.01616	0.25152	LAMC2
ENSG00000273136.6	4e-08	7.06e-07	0.596459	0.108625	5.90381	0.0516382	NBPF26
ENSG00000040608.13	2.673e-07	3.9925e-06	0.596365	0.115908	4.75715	0.184043	RTN4R
ENSG00000184371.13	0.00922441	0.0357283	0.596077	0.228941	3.55272	0.113072	CSF1
ENSG00000112149.9	2.18546e-05	0.000208632	0.595948	0.140387	4.57764	0.0605491	CD83
ENSG00000188042.7	4.3385e-06	4.90484e-05	0.595856	0.12969	7.93051	0.0717479	ARL4C
ENSG00000236671.7	0.171501	0.334367	0.595745	0.435679	2.71069	0.300806	PRKG1-AS1
ENSG00000165169.10	0	1e-10	0.595224	0.0854426	5.49267	0.24101	DYNLT3
ENSG00000146094.13	0.0755018	0.184418	0.594775	0.334632	2.73389	0.202903	DOK3
ENSG00000213420.7	0.0517455	0.137919	0.594415	0.305574	2.79534	0.251329	GPC2
ENSG00000266010.1	0.0378113	0.108639	0.594138	0.28607	3.29825	0.109144	GATA6-AS1
ENSG00000277534.1	0.0008482	0.00500018	0.593952	0.178013	4.60222	0.0748319	RP11-9E17.1
ENSG00000275688.4	0.421458	0.608976	0.593711	0.738543	2.65768	0.237356	CCL15-CCL14
ENSG00000166920.11	1.843e-07	2.8289e-06	0.593445	0.113805	4.8066	0.10748	C15orf48
ENSG00000181191.11	7.95e-08	1.3279e-06	0.593263	0.110515	6.04003	0.0661177	PJA1
ENSG00000155744.9	0.00419844	0.0188499	0.593096	0.207169	3.40079	0.073291	FAM126B
ENSG00000231160.9	0.298076	0.488391	0.592795	0.569685	2.44161	0.338963	KLF3-AS1
ENSG00000197332.8	0.0368251	0.106632	0.592558	0.283833	3.39392	0.145547	CTC-499B15.5
ENSG00000139117.13	0.176156	0.340777	0.592423	0.437961	1.84609	0.195455	CPNE8
ENSG00000186517.13	0.20941	0.386141	0.592009	0.471649	2.85155	0.391774	ARHGAP30
ENSG00000131725.13	2.2e-09	5e-08	0.590196	0.0986218	5.79075	0.0945932	WDR44
ENSG00000176842.14	0.00405449	0.0183274	0.590056	0.205316	3.61795	0.0727918	IRX5
ENSG00000276997.4	0.131514	0.277318	0.590022	0.39122	2.81108	0.191154	RP11-378J18.9
ENSG00000133805.15	0.00173446	0.00902123	0.589949	0.188344	3.78869	0.118461	AMPD3
ENSG00000129244.8	0.228428	0.409195	0.589658	0.489579	1.18254	0.142635	ATP1B2
ENSG00000006377.10	0.0740954	0.181982	0.589378	0.329994	2.96907	0.299089	DLX6
ENSG00000248375.1	0.250538	0.435879	0.589143	0.512724	2.17052	0.328401	RP11-177B4.1
ENSG00000277196.4	1.63178e-05	0.000160879	0.588212	0.136473	4.93088	0.408364	AC007325.2
ENSG00000251637.6	0.300829	0.491281	0.588207	0.568505	1.08609	0.294143	RP11-119D9.1
ENSG00000198873.11	0.00107749	0.00608427	0.588012	0.179849	4.94267	0.123031	GRK5
ENSG00000140521.12	0.00315223	0.01482	0.587931	0.199131	5.72155	0.123284	POLG
ENSG00000148481.13	0.000145734	0.00111285	0.587767	0.154748	5.36591	0.13212	FAM188A
ENSG00000172031.6	5.122e-07	7.0809e-06	0.587664	0.117026	4.86462	0.0781877	EPHX4
ENSG00000081189.14	0.010911	0.0408863	0.587073	0.230629	4.8701	0.29675	MEF2C
ENSG00000225526.4	0.061222	0.157696	0.586706	0.31343	2.95593	0.240237	MKRN2OS
ENSG00000170836.11	1e-10	3.7e-09	0.58657	0.091158	6.04151	0.191493	PPM1D
ENSG00000146090.15	0.107173	0.238143	0.586388	0.363983	3.24877	0.228549	RASGEF1C
ENSG00000101057.15	0.000107495	0.000853539	0.586258	0.15137	6.58346	1.12888	MYBL2
ENSG00000112343.10	0	0	0.586258	0.0745837	6.36954	0.0939591	TRIM38
ENSG00000249614.1	0.0659732	0.16681	0.58621	0.318834	3.10519	0.114526	RP11-703G6.1
ENSG00000254554.1	0.238475	0.421568	0.586013	0.497123	2.12724	0.166788	RP11-351I24.1
ENSG00000168743.12	0	0	0.585941	0.0803808	6.17521	0.140181	NPNT
ENSG00000075461.5	0.00271631	0.013079	0.584926	0.195096	4.1395	0.185699	CACNG4
ENSG00000172361.5	0.222845	0.402585	0.584818	0.479753	2.87821	0.370813	CFAP53
ENSG00000231607.9	0.00924036	0.0357686	0.584798	0.22466	3.5289	0.499901	DLEU2
ENSG00000125319.14	0.000682038	0.00418774	0.58459	0.172105	4.65765	0.574739	C17orf53
ENSG00000219607.3	0.0271246	0.0839688	0.58433	0.264436	3.2228	0.216913	PPP1R3G
ENSG00000162444.11	0.251525	0.436977	0.584043	0.509346	3.13926	0.471367	RBP7
ENSG00000123999.4	0.223827	0.40381	0.583697	0.47985	2.01838	0.287177	INHA
ENSG00000048392.11	1.32e-08	2.602e-07	0.5834	0.102647	4.88884	0.264203	RRM2B
ENSG00000250326.1	0.26833	0.455896	0.583192	0.526863	1.8907	0.135656	RP11-284M14.1
ENSG00000186591.11	0	8e-10	0.582949	0.0874072	5.96395	0.0781717	UBE2H
ENSG00000279278.1	0.00231056	0.0114573	0.582499	0.191165	3.88857	0.0798521	CH17-264L24.1
ENSG00000257489.6	0.189345	0.359403	0.582092	0.443492	2.58748	0.156322	RP11-175P13.3
ENSG00000255234.5	0.00481713	0.0211223	0.582012	0.206459	3.49143	0.0885182	RP11-727A23.10
ENSG00000244675.2	0.336639	0.527667	0.581947	0.605673	1.74512	0.753286	AC108676.1
ENSG00000177432.6	0.00208765	0.0105454	0.58169	0.189015	4.09725	0.065217	NAP1L5
ENSG00000223756.6	0.0550898	0.145015	0.581283	0.303041	2.72357	0.458349	TSSC2
ENSG00000259370.2	0.347076	0.539468	0.581275	0.618196	0.485813	0.265957	RP11-1069G10.1
ENSG00000166839.16	0.12695	0.269871	0.580743	0.380506	3.24511	0.127932	ANKDD1A
ENSG00000143079.14	6.951e-07	9.3488e-06	0.58042	0.116956	5.08466	0.0696258	CTTNBP2NL
ENSG00000172824.14	0.0323311	0.0964551	0.580161	0.271066	3.53314	0.394005	CES4A
ENSG00000280047.1	0.120677	0.260105	0.579842	0.373624	2.69167	0.249416	CTC-463A16.1
ENSG00000213057.5	0.168346	0.330234	0.579752	0.420862	3.1367	0.295614	C1orf220
ENSG00000166016.5	9.5836e-06	0.000100247	0.579713	0.130968	5.38917	0.0527626	ABTB2
ENSG00000143320.8	0.214274	0.392073	0.579235	0.466411	2.43853	0.342404	CRABP2
ENSG00000162738.5	0.000368354	0.00248162	0.577763	0.162212	4.58264	0.112767	VANGL2
ENSG00000258790.1	0.581048	0.744309	0.577732	1.04689	3.47081	0.392734	RP11-561B11.2
ENSG00000103316.10	0.00771131	0.0308168	0.577598	0.216779	3.46096	0.178958	CRYM
ENSG00000245025.2	0.398103	0.588151	0.577265	0.683143	2.10825	0.41503	RP11-875O11.1
ENSG00000198513.11	0.118499	0.256659	0.577248	0.369769	2.62747	0.289011	ATL1
ENSG00000002330.13	6.8939e-06	7.42554e-05	0.576498	0.128198	4.64874	0.0508041	BAD
ENSG00000104756.15	0.0717411	0.177722	0.576288	0.320026	3.79073	0.178069	KCTD9
ENSG00000137269.14	0	0	0.576119	0.0800455	5.9987	0.0504553	LRRC1
ENSG00000114923.16	0.00109191	0.00615049	0.576017	0.176383	6.1726	0.240438	SLC4A3
ENSG00000250539.1	0.105762	0.235795	0.575779	0.35596	2.69464	0.111995	KRT8P33
ENSG00000013364.18	3.5e-08	6.26e-07	0.57568	0.1044	5.40794	0.155296	MVP
ENSG00000184584.12	0.000794928	0.00474222	0.575677	0.171611	5.57953	0.190843	TMEM173
ENSG00000224810.1	0.0502918	0.135037	0.575466	0.293984	3.1306	0.0791569	RP11-538D16.2
ENSG00000136883.12	0.047714	0.129886	0.575178	0.290508	2.86908	0.124792	KIF12
ENSG00000160298.17	0.000799213	0.00476066	0.575092	0.171512	4.37809	0.26154	C21orf58
ENSG00000105287.12	2.66505e-05	0.000247961	0.574548	0.136786	5.71307	0.120311	PRKD2
[truncated: 13,960 more rows]

## Sheet: LoVo_decit
Ensembl ID	P-value	Q-value	Effect Size	Standard Error of Effect Size	Mean Log-Counts	Variance of Log-Counts	Gene Symbol
ENSG00000130600.16	2.48149e-31	1.06986e-28	6.23558	0.53555	3.10315	4.57141	H19
ENSG00000274944.4	0.0105297	0.039291	5.58712	2.18423	2.46685	6.37632	RP5-864K19.6
ENSG00000164850.14	5.49172e-29	1.991e-26	5.19811	0.465214	2.00673	2.59711	GPER1
ENSG00000180644.6	7.6955e-16	0	4.8647	0.603639	1.23832	3.7806	PRF1
ENSG00000136531.14	0	0	4.75894	0.615387	1.75308	4.50679	SCN2A
ENSG00000124721.17	0	2e-10	4.70846	0.676186	2.78737	2.44676	DNAH8
ENSG00000131080.14	2.89272e-05	0.000276481	4.62722	1.10653	1.42429	3.32524	EDA2R
ENSG00000148175.12	1.55727e-16	0	4.53834	0.549966	1.39811	2.41496	STOM
ENSG00000147174.11	3.17895e-20	4.15661e-18	4.33936	0.471018	2.75693	2.88215	ACRC
ENSG00000167741.10	8.36964e-19	9.2717e-17	4.31586	0.487393	2.15321	2.12684	GGT6
ENSG00000148344.10	3.31059e-26	8.51782e-24	4.17872	0.394585	3.09465	2.28441	PTGES
ENSG00000052344.15	3.39527e-29	1.25956e-26	4.13313	0.368496	2.79502	1.71142	PRSS8
ENSG00000103740.9	1.1219e-06	1.58795e-05	4.1156	0.845274	1.64705	2.17284	ACSBG1
ENSG00000075673.11	1.731e-07	2.9871e-06	4.11064	0.786557	2.10701	4.25961	ATP12A
ENSG00000274276.4	6.40602e-30	2.55472e-27	3.98196	0.350438	3.06427	2.22701	CBSL
ENSG00000204542.2	2.04483e-17	0	3.94658	0.464783	1.90619	2.65753	C6orf15
ENSG00000213145.9	0	1.9e-09	3.93972	0.599524	3.73751	2.37427	CRIP1
ENSG00000092758.15	1.337e-07	2.3785e-06	3.87821	0.735397	2.13433	1.77952	COL9A3
ENSG00000108551.4	0	0	3.87308	0.507117	1.60437	1.64275	RASD1
ENSG00000168903.8	0.000267434	0.00185055	3.78346	1.038	1.07343	2.96026	BTNL3
ENSG00000129864.6	1.97e-08	4.284e-07	3.77148	0.67174	1.94332	2.56215	VCY
ENSG00000160200.17	2.90482e-21	4.17457e-19	3.76753	0.398002	2.68547	2.40409	CBS
ENSG00000231083.1	3e-10	8.8e-09	3.69372	0.584784	1.59775	1.77464	AC011747.6
ENSG00000176746.6	3.8178e-06	4.62074e-05	3.68983	0.798481	1.47944	1.96578	MAGEB6
ENSG00000256349.1	0.00475957	0.0205702	3.66902	1.29975	0.776549	3.31051	CTD-3074O7.11
ENSG00000167676.4	0	4e-10	3.59976	0.527949	1.96466	1.90269	PLIN4
ENSG00000259674.1	1e-10	2.2e-09	3.56294	0.544609	1.7894	1.34684	RP11-356M20.1
ENSG00000102038.15	1e-10	3.1e-09	3.55537	0.547906	2.63325	1.29318	SMARCA1
ENSG00000167874.6	2.4828e-06	3.19144e-05	3.54098	0.751875	1.51018	2.15121	TMEM88
ENSG00000166415.14	0.000499546	0.0031522	3.53014	1.01412	2.0098	2.37078	WDR72
ENSG00000186081.11	0	0	3.50208	0.489555	2.45267	1.88281	KRT5
ENSG00000132821.11	0	1.4e-09	3.5005	0.528748	1.44467	1.50791	VSTM2L
ENSG00000168631.12	1.65404e-18	1.74737e-16	3.48187	0.396628	2.554	1.98164	DPCR1
ENSG00000050555.17	4e-10	1.27e-08	3.45298	0.552042	1.19082	3.13084	LAMC3
ENSG00000102401.19	1e-10	3.8e-09	3.44579	0.533636	0.837874	1.80195	ARMCX3
ENSG00000158406.4	1.0179e-06	1.4628e-05	3.41735	0.699109	2.15065	1.7893	HIST1H4H
ENSG00000214049.6	4.91257e-22	7.83653e-20	3.40887	0.353249	2.20535	2.12445	UCA1
ENSG00000171236.9	0	0	3.36864	0.459649	1.81015	1.78938	LRG1
ENSG00000205426.10	5.07221e-47	6.74266e-44	3.34142	0.232021	3.79263	1.95829	KRT81
ENSG00000126803.9	0	5e-10	3.32524	0.490664	2.23263	1.12242	HSPA2
ENSG00000177494.5	7.971e-07	1.18166e-05	3.32137	0.672875	1.73065	2.13457	ZBED2
ENSG00000182308.6	1.48013e-16	0	3.30904	0.400703	2.89839	2.34047	DCAF4L1
ENSG00000136383.6	0	2e-10	3.29504	0.474965	3.28568	1.81886	ALPK3
ENSG00000175084.11	7e-10	2.19e-08	3.27989	0.532578	1.27856	2.28952	DES
ENSG00000185885.15	1.5e-09	4.32e-08	3.27587	0.542354	4.58332	1.27834	IFITM1
ENSG00000161849.3	0	1e-10	3.2669	0.467496	1.70357	1.43844	KRT84
ENSG00000198576.3	5.13e-08	1.0202e-06	3.26139	0.598773	1.60689	1.98365	ARC
ENSG00000128591.15	3.21216e-28	1.09022e-25	3.22085	0.292389	3.76324	1.40973	FLNC
ENSG00000166035.10	4.92e-08	9.892e-07	3.21712	0.58984	2.84979	2.23217	LIPC
ENSG00000015520.14	0	0	3.20397	0.444539	3.1125	1.98289	NPC1L1
ENSG00000236393.1	3.5e-09	8.99e-08	3.20256	0.542127	1.60798	1.75487	RP11-320G24.1
ENSG00000137507.11	4.521e-07	7.1001e-06	3.2003	0.634278	2.79353	1.79549	LRRC32
ENSG00000188883.4	3.0604e-06	3.80802e-05	3.19662	0.684981	1.92924	3.48176	KLRG2
ENSG00000123500.9	0.000155194	0.00116556	3.1888	0.843015	1.26308	1.59721	COL10A1
ENSG00000128340.14	7.1e-09	1.72e-07	3.14453	0.543339	1.28424	1.44488	RAC2
ENSG00000272620.1	0	7e-10	3.12838	0.464987	3.49467	1.66408	AFAP1-AS1
ENSG00000137877.9	0	0	3.12459	0.411027	2.54566	1.48064	SPTBN5
ENSG00000073067.13	1.453e-07	2.5527e-06	3.11093	0.59161	1.21786	1.98466	CYP2W1
ENSG00000244468.1	4.0221e-06	4.84846e-05	3.10498	0.673496	1.04219	1.88979	RP11-206M11.7
ENSG00000020633.18	3.1e-09	8.07e-08	3.10462	0.523832	2.46227	1.2326	RUNX3
ENSG00000204389.9	0.00276879	0.0132358	3.08265	1.03019	2.15926	1.93085	HSPA1A
ENSG00000226887.7	0.00756807	0.0300462	3.07843	1.15264	3.26103	1.91809	ERVMER34-1
ENSG00000126337.13	1.2287e-06	1.70883e-05	3.07356	0.633598	2.25257	1.51457	KRT36
ENSG00000215837.7	0.0489479	0.130637	3.06413	1.55615	0.45149	2.92672	SDHAP2
ENSG00000023171.15	4.50941e-22	7.26607e-20	3.03951	0.314686	3.28128	1.19302	GRAMD1B
ENSG00000196917.5	3.8661e-06	4.67571e-05	3.03471	0.657084	1.81504	2.06487	HCAR1
ENSG00000130701.3	5.35e-08	1.0567e-06	3.01431	0.554162	1.69611	1.15555	RBBP8NL
ENSG00000101335.9	3.51499e-23	6.51989e-21	3.01325	0.30385	3.96582	1.01425	MYL9
ENSG00000183196.8	1.16478e-25	2.65436e-23	2.99316	0.285832	3.28682	1.10899	CHST6
ENSG00000114378.16	0	0	2.99001	0.398676	3.19583	1.51751	HYAL1
ENSG00000138131.3	6.32382e-22	9.88996e-20	2.95996	0.307556	3.33184	1.54263	LOXL4
ENSG00000128268.11	2.5e-09	6.69e-08	2.93043	0.491757	1.53174	1.02946	MGAT3
ENSG00000250786.1	5.729e-06	6.66583e-05	2.92687	0.645231	2.1765	1.18702	SNHG18
ENSG00000147689.16	4.04e-08	8.253e-07	2.91245	0.530568	1.0271	1.02396	FAM83A
ENSG00000170498.8	1.4e-09	4.04e-08	2.89523	0.478367	1.30875	2.01978	KISS1
ENSG00000162896.5	8.62e-08	1.615e-06	2.89495	0.540734	0.123096	1.1044	PIGR
ENSG00000111348.8	0	1.1e-09	2.88688	0.43394	2.54492	0.854792	ARHGDIB
ENSG00000242265.5	2.32847e-16	0	2.88236	0.351343	4.3482	1.10127	PEG10
ENSG00000175538.10	4.823e-07	7.5431e-06	2.87466	0.571137	0.996322	1.38331	KCNE3
ENSG00000166589.12	2.1e-09	5.71e-08	2.8595	0.477623	2.31142	1.76563	CDH16
ENSG00000189058.8	0.00339862	0.0156419	2.85874	0.975953	1.33672	2.27785	APOD
ENSG00000130635.15	3e-10	9.2e-09	2.85396	0.452441	1.86894	2.63233	COL5A1
ENSG00000162630.5	2.6005e-06	3.31463e-05	2.84818	0.605983	1.8176	1.12465	B3GALT2
ENSG00000101004.14	1.1999e-06	1.67613e-05	2.84608	0.586138	0.965841	0.822363	NINL
ENSG00000138207.13	0	2e-10	2.84486	0.410181	3.13916	1.58787	RBP4
ENSG00000261150.2	4.51328e-35	2.66651e-32	2.84272	0.230065	3.91375	1.15932	EPPK1
ENSG00000099377.13	7.21951e-16	0	2.84044	0.352118	3.05306	0.992801	HSD3B7
ENSG00000226088.1	0.000399951	0.00262336	2.82685	0.79852	1.65737	1.65038	RP11-180O5.2
ENSG00000204644.9	6e-10	1.84e-08	2.81998	0.455607	2.63411	1.38062	ZFP57
ENSG00000166825.13	3.05322e-05	0.000289372	2.8157	0.675316	1.03917	1.42563	ANPEP
ENSG00000185686.17	0	1.6e-09	2.80241	0.424905	2.18971	0.830568	PRAME
ENSG00000143869.6	1.7838e-16	0	2.79725	0.339646	3.23722	1.62073	GDF7
ENSG00000139329.4	0	1e-10	2.78837	0.394391	2.96047	0.998234	LUM
ENSG00000011028.13	1e-09	2.79e-08	2.78815	0.455792	2.16764	1.24053	MRC2
ENSG00000255774.1	0.000125196	0.000971367	2.78269	0.725466	1.90158	1.15144	AP000439.3
ENSG00000029534.19	0	1e-10	2.77876	0.396848	2.38227	1.26055	ANK1
ENSG00000196260.4	6e-10	1.73e-08	2.76565	0.445926	3.14019	1.01619	SFTA2
ENSG00000167117.8	8.62649e-05	0.000707869	2.75776	0.702383	2.24562	1.20705	LINC00483
ENSG00000188660.3	0.000940749	0.0053615	2.7444	0.829707	1.49834	2.85284	LINC00319
ENSG00000177992.9	1.46654e-05	0.000152056	2.73355	0.630772	1.29191	1.00114	SPATA31E1
ENSG00000167656.4	2.54e-08	5.414e-07	2.72797	0.489727	3.55165	2.47308	LY6D
ENSG00000137747.15	4.90051e-05	0.000436235	2.71854	0.669537	2.2397	1.22397	TMPRSS13
ENSG00000134323.10	4.53435e-32	2.06663e-29	2.71536	0.230362	3.94248	1.38433	MYCN
ENSG00000204099.11	2.03428e-05	0.000202818	2.7098	0.63594	1.6455	1.84139	NEU4
ENSG00000129538.13	6e-10	1.83e-08	2.70898	0.437589	3.00063	1.07473	RNASE1
ENSG00000143839.14	4.798e-06	5.6779e-05	2.70263	0.590942	1.35813	1.80343	REN
ENSG00000138829.11	1.21097e-05	0.000128611	2.69235	0.61531	0.525178	1.30108	FBN2
ENSG00000170775.2	0.000115947	0.000907108	2.6871	0.697125	2.63213	1.38052	GPR37
ENSG00000125730.16	1.1609e-06	1.63449e-05	2.68332	0.551874	1.4381	1.18255	C3
ENSG00000049089.13	6.00825e-05	0.000520041	2.66729	0.664747	1.16296	1.3827	COL9A2
ENSG00000272780.5	0.163745	0.316466	2.64936	1.90247	1.59168	3.17951	RP11-822E23.8
ENSG00000069712.11	0.122107	0.256848	2.63964	1.70741	3.05317	3.10585	KIAA1107
ENSG00000215853.3	4.2225e-06	5.05687e-05	2.62664	0.570993	1.95395	5.44952	RPTN
ENSG00000266976.1	3.17864e-46	3.38037e-43	2.61901	0.183481	4.31156	0.789787	AC079466.1
ENSG00000163207.6	6.64e-08	1.2743e-06	2.60664	0.482648	3.2864	1.42427	IVL
ENSG00000115457.9	3.36611e-22	5.4792e-20	2.60331	0.268694	3.15401	0.674491	IGFBP2
ENSG00000185739.13	6.81975e-05	0.000581758	2.59963	0.652765	2.39789	1.13103	SRL
ENSG00000157064.10	1.0202e-06	1.46476e-05	2.59817	0.531573	2.7443	1.08202	NMNAT2
ENSG00000087250.8	0.00165836	0.00868257	2.59401	0.824689	1.96212	1.90692	MT3
ENSG00000184956.15	5.9576e-06	6.8866e-05	2.59292	0.572656	0.121614	0.821543	MUC6
ENSG00000179869.14	0.0060826	0.0251568	2.5901	0.944158	1.54857	1.51603	ABCA13
ENSG00000205420.10	2e-10	7.3e-09	2.57581	0.405773	2.28797	1.6275	KRT6A
ENSG00000105559.11	1.4784e-06	2.01915e-05	2.57394	0.534663	1.69517	0.85944	PLEKHA4
ENSG00000205922.4	1.47e-08	3.313e-07	2.5701	0.453701	2.41848	1.01242	ONECUT3
ENSG00000104870.12	4.37192e-17	0	2.55716	0.304334	2.83733	0.766824	FCGRT
ENSG00000257913.2	1.0701e-06	1.52543e-05	2.55086	0.5229	1.78919	0.701714	RP11-386G11.5
ENSG00000214553.9	0.00100546	0.00567553	2.54419	0.773546	2.64527	1.39189	LRRC37A11P
ENSG00000164849.9	0.000148397	0.00112297	2.51131	0.661962	1.84808	0.9926	GPR146
ENSG00000256542.2	4.82294e-05	0.000430529	2.48157	0.610616	1.89034	1.03183	RP13-895J2.3
ENSG00000261730.1	9.42e-08	1.7521e-06	2.46006	0.460901	2.49926	1.04974	RP4-668J24.2
ENSG00000225778.5	3.66875e-05	0.00033986	2.4592	0.595822	1.75851	1.31304	PROSER2-AS1
ENSG00000158315.10	4.35e-08	8.869e-07	2.4488	0.447197	3.0115	0.792785	RHBDL2
ENSG00000187013.4	4.975e-07	7.7651e-06	2.44732	0.486808	2.13706	1.47651	C17orf82
ENSG00000197181.11	8.4358e-06	9.34504e-05	2.44704	0.549427	2.81212	0.913899	PIWIL2
ENSG00000187994.13	7.75e-07	1.15536e-05	2.44664	0.495114	1.48364	2.1618	RINL
ENSG00000019102.11	0.000622926	0.00379127	2.43672	0.712194	1.32782	1.72233	VSIG2
ENSG00000162391.11	1.324e-07	2.3576e-06	2.42814	0.460272	2.65532	0.657749	FAM151A
ENSG00000134533.6	2.0831e-06	2.73252e-05	2.41335	0.508589	1.90792	0.882315	RERG
ENSG00000107742.12	0.000108285	0.000851754	2.40921	0.622337	0.800816	1.06266	SPOCK2
ENSG00000229129.1	1.9856e-06	2.63074e-05	2.40223	0.505213	2.24687	0.736174	ACTG1P2
ENSG00000280623.1	2.0097e-28	6.96928e-26	2.39073	0.216203	3.49683	0.982771	PCAT14
ENSG00000165140.9	2.7437e-88	2.18837e-84	2.37518	0.119237	5.93581	0.668839	FBP1
ENSG00000178163.7	0.000478426	0.00303212	2.37474	0.679943	1.57615	2.18592	ZNF518B
ENSG00000244675.2	9.28784e-05	0.000753226	2.36726	0.605673	1.74512	0.753286	AC108676.1
ENSG00000169876.13	0.000253093	0.00176921	2.36407	0.646079	1.49463	2.71692	MUC17
ENSG00000128045.6	0.00045122	0.00289419	2.36158	0.673169	1.90501	0.86861	RASL11B
ENSG00000143217.8	8.664e-07	1.2714e-05	2.35118	0.477902	4.3222	1.92115	NECTIN4
ENSG00000187837.3	2.57995e-63	8.23106e-60	2.34673	0.139714	4.85501	0.887073	HIST1H1C
ENSG00000128422.15	4.7e-09	1.167e-07	2.3362	0.398777	3.33996	2.51811	KRT17
ENSG00000263429.3	0	6e-10	2.33241	0.345307	2.99743	0.660231	LINC00675
ENSG00000196972.8	2.6605e-06	3.37096e-05	2.32691	0.49557	2.1818	0.724778	SMIM10L2B
ENSG00000266709.1	4.0929e-06	4.92381e-05	2.32294	0.504262	2.14839	0.652081	RP11-214O1.2
ENSG00000115468.11	8.3448e-06	9.26349e-05	2.31788	0.520155	2.54433	1.16764	EFHD1
ENSG00000223547.9	4.52782e-05	0.000407376	2.31779	0.568259	1.47671	0.922312	ZNF844
ENSG00000105426.15	0	4e-10	2.30774	0.33846	3.22756	0.707904	PTPRS
ENSG00000204421.2	9e-09	2.116e-07	2.30772	0.401398	2.99096	0.828645	LY6G6C
ENSG00000076706.15	3.08483e-05	0.000292043	2.30669	0.553548	0.706002	0.656822	MCAM
ENSG00000170745.11	2.2e-09	5.94e-08	2.2987	0.384406	2.03268	0.55335	KCNS3
ENSG00000113140.10	3.11446e-05	0.00029415	2.29732	0.551586	0.685445	1.70349	SPARC
ENSG00000227359.1	4.90054e-05	0.000436235	2.29302	0.564739	1.44582	1.40003	AC017074.2
ENSG00000204174.7	0.0011604	0.00641176	2.28607	0.703745	1.9625	1.2819	NPY4R
ENSG00000090382.6	1.63522e-19	1.94664e-17	2.27905	0.252238	3.23746	1.36408	LYZ
ENSG00000166025.17	1.02094e-05	0.000110564	2.27755	0.516136	0.712229	2.01548	AMOTL1
ENSG00000227630.2	8.8416e-05	0.000722177	2.27102	0.579288	1.31426	1.60218	LINC01132
ENSG00000164764.10	1.65076e-17	0	2.26929	0.266472	4.03539	0.646291	SBSPON
ENSG00000132329.10	5.86e-08	1.1402e-06	2.26218	0.417146	2.8364	0.827811	RAMP1
ENSG00000136274.8	1.2015e-21	1.82536e-19	2.25828	0.236273	3.27157	0.673612	NACAD
ENSG00000197903.7	0	1.2e-09	2.25518	0.339178	4.08117	0.951473	HIST1H2BK
ENSG00000175567.8	1.261e-07	2.2632e-06	2.25294	0.426339	3.74654	0.649842	UCP2
ENSG00000168497.4	7.2e-08	1.3731e-06	2.25042	0.417828	2.20846	2.76574	SDPR
ENSG00000152689.17	9.8798e-06	0.000107432	2.24971	0.509009	1.37204	1.1197	RASGRP3
ENSG00000127954.12	2e-09	5.49e-08	2.24744	0.374921	3.46894	1.05331	STEAP4
ENSG00000116962.14	3.4761e-05	0.000323705	2.23939	0.540941	1.36414	2.0444	NID1
ENSG00000179222.17	3.07023e-26	8.02891e-24	2.23786	0.211175	4.1733	0.52961	MAGED1
ENSG00000227038.3	0.000694815	0.00415742	2.23701	0.659572	2.03929	1.017	GTF2IP7
ENSG00000173535.13	3.5964e-06	4.37935e-05	2.23424	0.482198	2.17288	0.703861	TNFRSF10C
ENSG00000265190.6	2.0038e-06	2.65041e-05	2.22891	0.468944	2.58839	0.669952	ANXA8
ENSG00000256514.1	0.241047	0.416782	2.22508	1.89793	1.98097	4.25836	AP003419.11
ENSG00000234390.4	0.000594827	0.00364669	2.2037	0.641735	1.82311	0.777706	USP27X-AS1
ENSG00000278828.1	6.4e-09	1.557e-07	2.19121	0.377443	2.96265	0.919148	HIST1H3H
ENSG00000105655.18	5.21513e-23	9.45362e-21	2.18895	0.221611	3.98052	0.74956	ISYNA1
ENSG00000260272.1	0.0923336	0.210225	2.18665	1.29909	0.967065	3.10733	RP11-20I23.1
ENSG00000253304.1	0	0	2.17269	0.273318	3.311	0.53655	TMEM200B
ENSG00000169067.3	0.00645909	0.0263811	2.17085	0.797075	2.30669	2.01724	ACTBL2
ENSG00000253898.1	0.000268262	0.00185332	2.16673	0.594575	1.54176	1.1318	LINC01419
ENSG00000265203.1	0.000473964	0.00300982	2.16515	0.619489	1.25837	2.45012	RBP3
ENSG00000102879.15	1e-08	2.331e-07	2.16317	0.377417	2.58203	0.531615	CORO1A
ENSG00000274922.1	0.00248682	0.0121055	2.16311	0.71509	1.75325	0.818849	RP11-88E10.5
ENSG00000274600.1	0.0310157	0.0916058	2.1581	1.00057	2.87578	1.42118	RIMBP3B
ENSG00000264717.5	0.0115346	0.0424133	2.15594	0.853474	1.4323	2.00363	CH17-360D5.1
ENSG00000173917.10	0.000542167	0.00337443	2.14251	0.619399	1.22737	0.645128	HOXB2
ENSG00000151474.20	5.2829e-05	0.000464569	2.1366	0.528503	1.69855	0.879122	FRMD4A
ENSG00000138152.8	8e-10	2.32e-08	2.13578	0.347371	2.56066	0.61022	BTBD16
ENSG00000062524.15	1.14146e-17	0	2.12838	0.24868	3.84572	0.495141	LTK
ENSG00000234289.5	0.000117085	0.000915106	2.11791	0.549799	2.07933	0.98606	H2BFS
ENSG00000131094.3	2e-09	5.33e-08	2.11427	0.352375	3.05042	1.13693	C1QL1
ENSG00000185499.16	0.0028549	0.0135338	2.11043	0.7075	2.55657	1.07465	MUC1
ENSG00000197614.10	6e-10	1.86e-08	2.10934	0.340912	4.15948	0.478613	MFAP5
ENSG00000259171.1	0.103439	0.22835	2.1058	1.29317	3.22604	1.85599	RP11-903H12.5
ENSG00000137857.17	4.13356e-05	0.000375932	2.1021	0.512722	3.35027	0.605837	DUOX1
ENSG00000272674.3	0.00350783	0.0160335	2.10158	0.719884	1.51493	0.935189	PCDHB16
ENSG00000130222.10	0.0123672	0.0447352	2.09523	0.837592	1.34695	1.34437	GADD45G
ENSG00000228589.3	0.171964	0.327386	2.08802	1.52865	1.22669	2.61095	SPCS2P4
ENSG00000149043.16	0	8e-10	2.0771	0.309925	3.53499	0.736947	SYT8
ENSG00000106034.17	0.00228886	0.011325	2.07435	0.680126	2.04696	0.875265	CPED1
ENSG00000037965.5	0.000671811	0.00403795	2.07175	0.60919	1.77341	0.932254	HOXC8
ENSG00000173467.8	2.8631e-06	3.59057e-05	2.05682	0.439453	2.87441	0.564113	AGR3
ENSG00000171401.14	0	0	2.05611	0.272628	4.7644	0.735194	KRT13
ENSG00000263020.6	0.177093	0.334754	2.05497	1.52247	1.63741	2.21466	XXbac-BPG32J3.22
ENSG00000171124.12	0.000137221	0.00104911	2.05417	0.53871	1.72617	0.64382	FUT3
ENSG00000260729.1	0.0198121	0.0648957	2.05397	0.881573	1.59043	1.90808	RP11-106M3.2
ENSG00000123838.10	6e-10	1.86e-08	2.04843	0.331108	2.19053	2.39113	C4BPA
ENSG00000077942.18	8.5e-09	2.01e-07	2.0443	0.354999	1.90096	0.485855	FBLN1
ENSG00000119630.13	8.35803e-26	1.96154e-23	2.03778	0.194017	3.82479	0.44115	PGF
ENSG00000254692.1	0.294621	0.479766	2.03231	1.93915	1.55777	3.99978	RP11-468E2.1
ENSG00000006747.14	0	0	2.0323	0.264409	2.78376	0.75847	SCIN
ENSG00000104368.17	0.000700326	0.00418412	2.02845	0.59846	2.69847	1.61223	PLAT
ENSG00000181143.15	0.000236416	0.0016616	2.02495	0.550775	2.49283	1.91912	MUC16
ENSG00000233922.2	3.7e-08	7.633e-07	2.01209	0.365512	2.84194	0.501637	AL133493.2
ENSG00000227066.1	1.7084e-06	2.30366e-05	2.0111	0.420278	2.744	0.611039	RP3-340N1.2
ENSG00000259040.5	0.291229	0.475797	2.00657	1.90119	2.36687	5.3054	BLOC1S5-TXNDC5
ENSG00000143416.20	7.92603e-20	9.9556e-18	1.99866	0.219291	4.4411	1.09935	SELENBP1
ENSG00000242193.9	1.51436e-18	1.61047e-16	1.99591	0.227102	3.69651	0.458931	RP11-568K15.1
ENSG00000059804.15	5.38e-08	1.0618e-06	1.99401	0.366659	2.91779	1.5063	SLC2A3
ENSG00000158486.13	2.3997e-06	3.08955e-05	1.99291	0.422542	2.8787	0.43854	DNAH3
ENSG00000261801.5	0.00019885	0.00143597	1.99262	0.535582	1.36422	0.52062	LOXL1-AS1
ENSG00000206557.5	0.000435391	0.00281417	1.98907	0.565454	1.81523	0.483741	TRIM71
ENSG00000125780.11	0.00255315	0.0123944	1.98709	0.658638	1.84694	1.22761	TGM3
ENSG00000204538.3	0.000203394	0.00146282	1.98246	0.533671	1.67934	1.72237	PSORS1C2
ENSG00000009765.14	8.77e-08	1.6413e-06	1.98191	0.370409	2.82591	0.518629	IYD
ENSG00000267303.1	0.33861	0.527478	1.98116	2.07036	0.497062	3.13067	CTD-2369P2.12
ENSG00000169583.12	0	3e-10	1.98048	0.288638	3.26244	0.692379	CLIC3
ENSG00000108839.11	2.39034e-05	0.000234074	1.97763	0.468089	2.47397	0.574127	ALOX12
ENSG00000159921.14	0	0	1.97392	0.258605	4.17284	0.538086	GNE
ENSG00000273802.2	0.0096848	0.0366964	1.97386	0.763027	1.64436	1.20799	HIST1H2BG
ENSG00000106366.8	0.000195688	0.00141812	1.97291	0.52971	2.03432	0.702168	SERPINE1
ENSG00000167653.4	0.000115091	0.000900847	1.9718	0.511311	1.94979	0.498751	PSCA
ENSG00000231560.1	2.31734e-05	0.000227764	1.96587	0.464537	2.38125	0.591871	AC091814.3
ENSG00000224769.1	0.0147734	0.0515116	1.9575	0.802951	1.5006	1.33695	MUC20P1
ENSG00000215045.8	0.000190838	0.00139134	1.94366	0.52097	2.68162	0.70339	GRID2IP
ENSG00000163736.3	2.982e-07	4.8996e-06	1.93987	0.378544	3.11596	1.38732	PPBP
ENSG00000279777.1	0.000583201	0.0035892	1.93721	0.563257	2.2721	0.665167	AC004813.1
ENSG00000166816.13	5e-10	1.57e-08	1.93599	0.311258	3.41899	0.478312	LDHD
ENSG00000148357.16	3.5e-09	9.08e-08	1.93262	0.327323	4.09081	0.664071	HMCN2
ENSG00000204442.3	0.000862085	0.00497359	1.93019	0.57928	1.64578	1.42488	FAM155A
ENSG00000100079.6	4.6563e-05	0.000417758	1.92926	0.473758	2.09169	1.21339	LGALS2
ENSG00000177098.8	0.000884954	0.0050908	1.92671	0.579503	2.73428	0.828044	SCN4B
ENSG00000167895.14	1.9264e-06	2.56299e-05	1.92428	0.404176	2.1615	0.456082	TMC8
ENSG00000100867.14	5.8e-09	1.423e-07	1.92295	0.33029	5.90984	1.85306	DHRS2
ENSG00000176919.11	0.00293413	0.0138436	1.92221	0.646218	2.03512	0.890974	C8G
ENSG00000139344.7	1.05e-08	2.433e-07	1.92025	0.335528	3.28205	0.401972	AMDHD1
ENSG00000186197.13	8.39723e-05	0.000692887	1.91857	0.487841	2.71776	0.646354	EDARADD
ENSG00000155066.15	3.816e-07	6.1246e-06	1.91818	0.377752	2.68001	2.0417	PROM2
ENSG00000160182.2	7.15635e-18	7.00356e-16	1.91509	0.222365	3.90889	1.38024	TFF1
ENSG00000131016.16	2.97411e-55	7.90716e-52	1.91076	0.122038	5.25947	0.460607	AKAP12
ENSG00000280006.1	0.0854577	0.19901	1.90861	1.10975	1.88264	2.13832	AC009060.1
ENSG00000074370.17	2.35e-08	5.034e-07	1.90488	0.341135	2.80424	0.463666	ATP2A3
ENSG00000138311.15	7.76876e-26	1.90657e-23	1.89564	0.180365	4.28379	0.886022	ZNF365
ENSG00000237945.7	0.00647292	0.0264132	1.88877	0.693682	1.21593	0.837439	LINC00649
ENSG00000125207.7	9.1266e-06	0.000100197	1.88744	0.425396	2.28343	0.612224	PIWIL1
ENSG00000279369.1	0.00185088	0.00949668	1.887	0.606135	1.70895	0.509636	RP11-51F16.1
ENSG00000090661.11	3.17e-08	6.621e-07	1.88666	0.341052	2.64578	0.47999	CERS4
ENSG00000111728.10	0.00104593	0.00586456	1.87509	0.572045	1.49758	0.593609	ST8SIA1
ENSG00000233041.8	0	0	1.87467	0.243365	5.26172	2.15626	PHGR1
ENSG00000154252.11	1.15159e-05	0.000123042	1.87186	0.426726	2.65214	1.23513	GAL3ST2
ENSG00000121361.3	3.436e-07	5.5751e-06	1.87085	0.366988	3.02338	1.20406	KCNJ8
ENSG00000095596.11	2e-09	5.37e-08	1.87077	0.31187	3.83793	0.558581	CYP26A1
ENSG00000258465.6	0.205859	0.373337	1.8704	1.47854	1.73105	2.38023	RP11-574F21.3
ENSG00000171451.13	0.000167766	0.00124998	1.87022	0.496977	2.35415	0.527566	DSEL
ENSG00000268089.2	0.000503045	0.00316757	1.86836	0.53702	1.31327	2.1272	GABRQ
ENSG00000179820.15	0	1.2e-09	1.86776	0.281278	3.95719	0.411812	MYADM
ENSG00000257411.1	0.394576	0.584156	1.86681	2.19277	3.57105	3.63485	RP11-603J24.9
ENSG00000069431.11	1.637e-05	0.000167824	1.86382	0.432502	2.67502	0.587848	ABCC9
ENSG00000016082.14	4.3756e-06	5.22451e-05	1.8595	0.404883	2.4517	0.60963	ISL1
ENSG00000258881.6	0.00802501	0.0314224	1.85904	0.701255	2.10862	0.498415	AC007040.11
ENSG00000274750.2	0.0011459	0.00634039	1.8559	0.570692	2.56517	1.17596	HIST1H3E
ENSG00000152192.7	0.000824359	0.00479234	1.85082	0.553396	1.91227	0.689232	POU4F1
ENSG00000179023.8	1.45131e-23	2.72367e-21	1.84474	0.184385	4.46277	1.1993	KLHDC7A
ENSG00000165949.12	4.56808e-47	6.62455e-44	1.84387	0.12797	7.08973	0.609007	IFI27
ENSG00000183914.14	7.0001e-20	8.93325e-18	1.83956	0.201537	3.98376	0.487552	DNAH2
ENSG00000250596.1	0.0178486	0.0598783	1.83126	0.773094	2.12835	0.966959	RP11-440I14.2
ENSG00000186847.5	0.00789467	0.0310186	1.82597	0.687349	2.56165	1.87364	KRT14
ENSG00000123364.4	9.8127e-06	0.000106775	1.81366	0.410213	2.61304	0.747034	HOXC13
ENSG00000146966.12	6.91147e-05	0.000587696	1.81016	0.454892	3.28823	0.545483	DENND2A
ENSG00000134072.10	0.000358099	0.00238414	1.80981	0.507066	2.17184	0.492416	CAMK1
ENSG00000196747.4	0.000774983	0.00454672	1.80377	0.536585	2.18109	0.625138	HIST1H2AI
ENSG00000253305.2	0.0142568	0.0501155	1.80357	0.735934	2.3583	0.878179	PCDHGB6
ENSG00000283321.1	0.156993	0.306756	1.79928	1.27135	1.33134	2.2397	RP11-507K12.1
ENSG00000135549.14	2.86424e-05	0.000274292	1.79807	0.42975	2.97124	0.601447	PKIB
ENSG00000183072.9	0.0029384	0.0138596	1.79786	0.604505	1.71314	1.06167	NKX2-5
ENSG00000214439.3	0.0161677	0.0553568	1.79511	0.746373	1.96233	0.774043	FAM185BP
ENSG00000254154.8	0.0401425	0.111774	1.79433	0.874309	2.90213	0.700715	RP4-798P15.3
ENSG00000171431.3	8.97498e-26	2.07491e-23	1.7929	0.170811	4.64367	0.64374	KRT20
ENSG00000261459.1	0.348902	0.538111	1.79247	1.91356	0.409285	2.66875	AC002310.11
ENSG00000101460.12	0	0	1.79007	0.230366	4.18446	0.394609	MAP1LC3A
ENSG00000154358.20	2.1e-09	5.71e-08	1.78968	0.29891	4.42219	0.459505	OBSCN
ENSG00000071282.11	7.31779e-05	0.000616984	1.78947	0.451235	2.29752	0.869843	LMCD1
ENSG00000205683.11	0.00124656	0.00680764	1.78691	0.553564	1.45821	0.603895	DPF3
ENSG00000224272.2	0.00105386	0.00589659	1.78639	0.545341	2.05062	0.718378	AC114730.3
ENSG00000106853.17	4.87404e-05	0.000434604	1.78573	0.439664	2.80221	0.461592	PTGR1
ENSG00000151062.14	0.0116665	0.0427923	1.78395	0.707335	2.149	1.00927	CACNA2D4
ENSG00000276180.1	2.658e-07	4.4003e-06	1.78345	0.346557	3.99809	0.650202	HIST1H4I
ENSG00000167774.2	0.341832	0.5308	1.78025	1.87286	1.47673	3.76492	CTD-2550O8.5
ENSG00000146192.14	0.00224579	0.0111465	1.77926	0.582286	1.82286	0.76191	FGD2
ENSG00000132517.14	3.9e-09	9.95e-08	1.77876	0.302183	3.32749	1.28079	SLC52A1
ENSG00000102886.14	6.48306e-05	0.000557508	1.77829	0.445184	1.73886	0.429969	GDPD3
ENSG00000092929.11	0.000359789	0.00239239	1.77415	0.497247	2.77785	0.755614	UNC13D
ENSG00000168955.3	0.000828286	0.00480991	1.77406	0.530654	1.86902	0.911896	TM4SF20
ENSG00000127951.6	0	0	1.77223	0.235967	3.90685	1.0758	FGL2
ENSG00000198976.1	0.0210698	0.0681066	1.77068	0.767616	2.03729	0.914405	MIR429
ENSG00000184613.10	0.000771388	0.0045323	1.77027	0.526418	2.34339	0.519686	NELL2
ENSG00000159217.9	0.00130101	0.00706147	1.76582	0.549114	1.48319	0.545511	IGF2BP1
ENSG00000013297.10	0	2e-10	1.76474	0.254014	3.17389	0.713851	CLDN11
ENSG00000182218.9	2.77546e-05	0.000266712	1.75646	0.419089	2.33458	0.513571	HHIPL1
ENSG00000273706.4	6.1851e-06	7.10843e-05	1.75262	0.387752	3.05282	0.410432	LHX1
ENSG00000169418.9	0.000153783	0.00115769	1.75152	0.462769	1.56648	0.44117	NPR1
ENSG00000272993.1	0.129613	0.267891	1.75099	1.15529	1.64531	1.34028	RP11-196G18.24
ENSG00000182871.14	8.1e-09	1.933e-07	1.74993	0.303495	5.00268	0.491766	COL18A1
ENSG00000182912.6	0.0061048	0.0252028	1.74945	0.637996	1.23716	0.873341	TSPEAR-AS2
ENSG00000180155.18	0.000286276	0.00195994	1.73822	0.47919	1.43502	2.23523	LYNX1
ENSG00000106236.3	2.01425e-75	1.07104e-71	1.73765	0.0945568	6.06102	0.527142	NPTX2
ENSG00000137561.4	0.00137318	0.00738178	1.73689	0.542738	1.77561	0.562409	TTPA
ENSG00000234432.4	4.071e-07	6.4747e-06	1.72997	0.341512	2.90765	0.637764	RP11-1275H24.1
ENSG00000103202.12	0	1.2e-09	1.72872	0.260245	3.43971	0.43616	NME4
ENSG00000107485.15	5.21997e-21	7.3043e-19	1.72757	0.183693	4.16076	0.414392	GATA3
ENSG00000166578.9	5.533e-06	6.47562e-05	1.72507	0.37968	2.7895	0.644632	IQCD
ENSG00000243566.6	1.10362e-22	1.85315e-20	1.72478	0.175962	4.49129	0.397161	UPK3B
ENSG00000010310.8	0.000759003	0.00447933	1.7206	0.51097	2.04228	0.52161	GIPR
ENSG00000030419.16	0.00058421	0.00359403	1.71913	0.499914	2.05473	0.373107	IKZF2
ENSG00000119121.21	2.51811e-05	0.000244783	1.71497	0.407049	3.91532	0.438791	TRPM6
ENSG00000223756.6	1.53e-08	3.416e-07	1.71468	0.303041	2.72357	0.458349	TSSC2
ENSG00000064300.8	0.00093765	0.00534957	1.71367	0.517946	2.42091	0.548469	NGFR
ENSG00000197273.3	2.17825e-05	0.000216091	1.71315	0.403494	2.65242	0.455453	GUCA2A
ENSG00000159713.10	0.0540724	0.141265	1.71246	0.889009	1.87929	1.14487	TPPP3
ENSG00000279717.1	0.0306306	0.0907708	1.70922	0.790632	1.36105	0.999697	LLNLF-158E9.1
ENSG00000115361.7	0.00232367	0.0114723	1.70863	0.561051	1.37727	0.556836	ACADL
ENSG00000104783.11	4.9598e-06	5.84764e-05	1.70496	0.373364	2.79771	0.852504	KCNN4
ENSG00000249007.1	0.0745905	0.180256	1.70489	0.956204	1.70061	1.07699	RP11-510N19.5
ENSG00000147889.17	9.61425e-27	2.64425e-24	1.70487	0.159255	4.44311	0.545411	CDKN2A
ENSG00000075891.21	0.000277483	0.00191123	1.70217	0.468212	2.34922	0.47488	PAX2
ENSG00000265763.3	6.83745e-24	1.29846e-21	1.70162	0.168828	4.39111	0.541111	ZNF488
ENSG00000174125.7	0.0022775	0.0112898	1.70029	0.55721	1.01191	0.846633	TLR1
ENSG00000187800.13	0.00133584	0.00721171	1.69882	0.52953	1.47017	0.418865	PEAR1
ENSG00000171016.11	0.00084008	0.00486423	1.6977	0.508411	2.36462	0.500786	PYGO1
ENSG00000126218.11	0.000676309	0.00405887	1.69263	0.497977	1.9811	0.375133	F10
ENSG00000231652.2	0.0137511	0.0486379	1.69057	0.68619	1.87998	0.938022	RP11-553A21.3
ENSG00000171126.7	0.00011699	0.000914815	1.69009	0.438717	2.43416	0.338059	KCNG3
ENSG00000141753.6	9.49343e-22	1.45615e-19	1.69001	0.176369	4.18213	0.567516	IGFBP4
ENSG00000113722.16	1.8227e-06	2.43855e-05	1.68975	0.354086	3.14087	1.29006	CDX1
ENSG00000170324.20	0.00138566	0.00743241	1.68846	0.528037	1.84887	1.81361	FRMPD2
ENSG00000179841.8	0	6e-10	1.68591	0.249788	3.5177	0.38615	AKAP5
ENSG00000117472.9	5.95033e-36	3.65076e-33	1.68292	0.13444	5.66074	0.917827	TSPAN1
ENSG00000132357.13	5.7807e-06	6.71128e-05	1.68279	0.371128	2.96517	1.22932	CARD6
ENSG00000270299.1	0.180035	0.33919	1.68267	1.25512	1.8221	1.50304	RP5-850E9.3
ENSG00000172000.7	0.00345671	0.0158452	1.68237	0.575385	0.866776	0.77484	ZNF556
ENSG00000254806.5	0.170204	0.324967	1.68217	1.22648	1.21203	1.53801	SYS1-DBNDD2
ENSG00000110975.8	1.88005e-05	0.00018942	1.68133	0.392956	2.89935	0.42677	SYT10
ENSG00000140279.12	0.000613656	0.00374342	1.68102	0.490737	2.68654	2.13071	DUOX2
ENSG00000021300.13	0.00531693	0.0225214	1.68082	0.603054	1.28697	0.524087	PLEKHB1
ENSG00000173918.14	0.000925016	0.00528694	1.67739	0.506398	3.0341	0.849901	C1QTNF1
ENSG00000242950.6	4.67326e-17	0	1.67662	0.199725	4.212	0.340278	ERVW-1
ENSG00000283241.1	0.251103	0.428934	1.67045	1.45551	2.76552	1.74377	AC026348.1
ENSG00000130045.15	0.00113866	0.00631349	1.66791	0.512601	1.82252	0.835469	NXNL2
ENSG00000099251.14	0.0473124	0.127225	1.66478	0.839318	2.75028	1.87778	HSD17B7P2
ENSG00000128849.10	7.3145e-06	8.24012e-05	1.6598	0.370133	1.86369	0.571185	CGNL1
ENSG00000164877.18	9.24406e-20	1.14311e-17	1.65546	0.181968	4.05035	0.427466	MICALL2
ENSG00000188051.6	0.00431781	0.0190135	1.65442	0.579692	1.36857	0.433105	TMEM221
ENSG00000203778.7	2.73451e-05	0.000263571	1.64776	0.392837	3.62951	0.345432	FAM229B
ENSG00000198331.10	1.3e-09	3.73e-08	1.6472	0.271529	3.22152	0.276688	HYLS1
ENSG00000144355.14	0.00036046	0.00239471	1.64709	0.461697	2.21076	0.417297	DLX1
ENSG00000136999.4	0.00103439	0.00581415	1.64635	0.501781	2.84752	1.47941	NOV
ENSG00000244486.8	1.31427e-05	0.00013802	1.64323	0.377085	3.51525	0.519791	SCARF2
ENSG00000213222.3	0.0538413	0.140753	1.64265	0.851947	1.84311	0.820868	AC093724.2
ENSG00000109107.13	2.044e-07	3.458e-06	1.63845	0.315374	3.82627	0.718267	ALDOC
ENSG00000188015.9	0.00549968	0.0231297	1.63736	0.589784	1.66449	1.51435	S100A3
ENSG00000233695.2	9.583e-07	1.39218e-05	1.62868	0.332383	3.36219	0.480867	GAS6-AS1
ENSG00000259726.1	0.000924311	0.00528481	1.6265	0.491002	2.29267	0.359607	CSPG4P11
ENSG00000179978.11	0.223814	0.395818	1.62503	1.33588	1.92254	1.70498	RP11-1319K7.1
ENSG00000007372.20	0.00242781	0.0118726	1.62446	0.535736	1.33912	0.592317	PAX6
ENSG00000279208.1	0.00577207	0.0240848	1.61901	0.5865	1.93201	2.46278	bP-21264C1.1
ENSG00000274615.1	0.410282	0.599453	1.61808	1.96513	2.01959	3.79626	CH17-258A22.4
ENSG00000163209.14	0.00181337	0.00935023	1.61741	0.518532	1.45343	1.37666	SPRR3
ENSG00000142408.3	0.00128494	0.00698852	1.61724	0.502353	1.56994	0.662281	CACNG8
ENSG00000280179.1	0.125901	0.262532	1.61663	1.0563	1.93218	1.46163	CH507-42P11.6
ENSG00000204396.10	2.2964e-05	0.000225984	1.61511	0.381468	2.81512	0.561555	VWA7
ENSG00000259080.1	0.177419	0.335211	1.61414	1.19677	1.2612	2.31475	RP11-158I13.2
ENSG00000215246.5	0.000110589	0.000868163	1.6139	0.41745	2.67119	0.443911	RP11-43F13.3
ENSG00000276317.1	0.0223357	0.0712456	1.60841	0.70402	2.02881	0.903856	RP11-93B14.10
ENSG00000173227.13	0.0243715	0.0762452	1.60748	0.714046	2.17455	0.742467	SYT12
ENSG00000142235.8	4.1151e-18	4.18115e-16	1.60713	0.185248	4.00303	0.380794	LMTK3
ENSG00000227076.1	0.000278843	0.00191762	1.60517	0.441686	2.56474	0.584552	RP11-4C20.4
ENSG00000262576.2	0.0214574	0.0690514	1.60488	0.697822	1.55235	1.07094	PCDHGA4
ENSG00000237412.6	0.00116476	0.00642695	1.60432	0.494036	2.64108	0.337545	PRSS56
ENSG00000198216.10	0.00866651	0.0335391	1.60299	0.610679	2.02486	1.31472	CACNA1E
ENSG00000156500.14	0.000257042	0.00178976	1.60041	0.437851	3.05104	0.530988	FAM122C
ENSG00000163737.3	0.00514229	0.0219566	1.59913	0.571529	1.8632	0.552817	PF4
ENSG00000132688.10	0	0	1.59898	0.217373	4.56289	0.350746	NES
ENSG00000269190.5	0.000109946	0.000863967	1.59786	0.413148	2.16202	0.392459	FBXO17
ENSG00000163286.8	1.5944e-90	2.54339e-86	1.59456	0.0790329	7.02253	0.631208	ALPPL2
ENSG00000253308.2	0.000819878	0.00477499	1.59361	0.476274	2.22688	0.533912	RP1-170O19.17
ENSG00000112299.7	0.0076685	0.0303468	1.59081	0.59663	1.54788	1.1042	VNN1
ENSG00000107282.7	0.00958534	0.036406	1.59062	0.614034	2.64357	0.803154	APBA1
ENSG00000268879.1	0.00157173	0.00828561	1.58671	0.501947	2.29089	0.903974	IGFL1P1
ENSG00000185432.11	4.79e-08	9.674e-07	1.58496	0.290344	5.22607	0.658529	METTL7A
ENSG00000174837.14	0.0618611	0.155968	1.57969	0.84598	1.9322	1.20692	ADGRE1
ENSG00000177191.2	0.00938353	0.0358358	1.57717	0.607128	0.420107	0.852898	B3GNT8
ENSG00000272923.1	0.108311	0.236003	1.57695	0.982018	1.65409	2.12	RP11-391L3.1
ENSG00000254122.2	0.0326906	0.0953951	1.57401	0.736946	1.9524	0.719365	PCDHGB7
ENSG00000166997.7	0.000170403	0.00126608	1.57294	0.418416	2.59068	0.397242	CNPY4
ENSG00000145861.7	0.00102598	0.00577503	1.57021	0.478242	2.30075	0.965413	C1QTNF2
ENSG00000185215.8	1.6e-09	4.48e-08	1.56625	0.259641	3.93631	0.394182	TNFAIP2
ENSG00000234722.3	0.00385911	0.0173746	1.56495	0.541606	1.8125	0.898295	LINC01287
ENSG00000124157.6	0.000933887	0.00533191	1.56474	0.472771	2.20249	0.557268	SEMG2
ENSG00000070019.4	1.12851e-27	3.46192e-25	1.56431	0.143489	4.39968	0.450554	GUCY2C
ENSG00000124635.8	0.00244192	0.011906	1.56101	0.515109	2.01281	0.462053	HIST1H2BJ
ENSG00000159674.11	5.66476e-05	0.000494876	1.55969	0.38737	2.48546	0.248748	SPON2
ENSG00000188293.5	0	1e-10	1.55912	0.219361	4.53397	0.562787	IGFL1
ENSG00000127831.10	9.802e-34	5.58434e-31	1.55841	0.128729	5.6802	0.583603	VIL1
ENSG00000175414.6	0.00917784	0.0352142	1.55676	0.597524	1.56862	0.578315	ARL10
ENSG00000168907.13	0.00428719	0.0189025	1.55476	0.54434	1.78884	0.342133	PLA2G4F
ENSG00000197959.13	0.00141405	0.00755931	1.55108	0.485962	4.24323	0.426656	DNM3
ENSG00000151136.14	5.866e-07	9.0416e-06	1.55021	0.310318	3.48737	0.419909	BTBD11
ENSG00000104833.11	0.000886687	0.00509709	1.54975	0.466201	1.62226	0.424447	TUBB4A
ENSG00000183128.7	0.0154165	0.0533225	1.54845	0.63921	1.15429	1.44796	CALHM3
ENSG00000274021.1	0.00334444	0.0154505	1.5464	0.527034	2.02232	0.708611	RP11-823E8.3
ENSG00000092068.19	0	1e-10	1.54585	0.219968	5.24025	0.357514	SLC7A8
ENSG00000135324.5	0.000759763	0.00448043	1.5429	0.458234	2.34673	0.405589	MRAP2
ENSG00000250420.8	0.000146256	0.00111205	1.54187	0.406038	2.22589	0.487991	AACSP1
ENSG00000196188.10	6.2e-09	1.506e-07	1.53895	0.264792	4.83725	1.77613	CTSE
ENSG00000264668.1	0.265236	0.445843	1.53366	1.37659	0.904282	2.70483	RP13-582O9.6
ENSG00000135678.11	0.00473814	0.0204998	1.53172	0.542334	1.98572	0.437631	CPM
ENSG00000168427.8	0.00394264	0.0176567	1.53151	0.531275	2.08918	0.96141	KLHL30
ENSG00000070526.14	1.01907e-05	0.000110436	1.52616	0.345825	2.81873	0.370119	ST6GALNAC1
ENSG00000060140.8	5e-10	1.55e-08	1.52557	0.245182	3.20689	0.417896	STYK1
ENSG00000214189.8	0.00315602	0.0147293	1.52399	0.516236	0.849728	0.354289	ZNF788
ENSG00000110777.11	0.0112322	0.0414569	1.52353	0.600904	0.668977	0.334943	POU2AF1
ENSG00000178498.15	1.846e-07	3.1455e-06	1.52258	0.292004	3.5145	0.52756	DTX3
ENSG00000114854.7	4e-10	1.24e-08	1.52086	0.242936	5.06489	0.80633	TNNC1
ENSG00000278811.4	1.28419e-05	0.000135306	1.51698	0.347709	2.90053	0.333883	LINC00624
ENSG00000261659.2	3.732e-05	0.000344965	1.51604	0.36766	2.9736	0.652968	LA16c-313D11.12
ENSG00000058404.19	0.106229	0.232618	1.50787	0.933447	2.22239	1.0395	CAMK2B
ENSG00000283142.1	0.0291742	0.0874837	1.50637	0.690639	1.1405	0.641604	RP1-172H20.4
ENSG00000128284.19	0.00182905	0.00941499	1.5063	0.483305	2.36567	0.63887	APOL3
ENSG00000078804.12	0	1e-10	1.50615	0.211928	4.79896	0.572781	TP53INP2
ENSG00000237438.7	0.000386706	0.00254591	1.50473	0.423988	1.68141	0.250324	CECR7
ENSG00000166402.8	3.331e-07	5.4215e-06	1.50336	0.294562	2.83227	0.316019	TUB
ENSG00000089199.9	0.0159245	0.0547475	1.5033	0.623611	1.66077	0.616142	CHGB
ENSG00000148677.6	8.283e-07	1.22119e-05	1.50195	0.304744	3.07566	0.386845	ANKRD1
ENSG00000172367.15	3.0416e-06	3.79654e-05	1.49645	0.320578	3.31582	0.5733	PDZD3
ENSG00000273783.1	0.00947443	0.0360965	1.49566	0.576484	2.00457	0.508272	CTD-2506P8.6
ENSG00000147082.17	0.0694063	0.170386	1.49494	0.823311	2.16597	0.737993	CCNB3
ENSG00000041515.15	0.00460466	0.020031	1.49493	0.527597	2.35162	0.519889	MYO16
ENSG00000124466.8	2.00767e-05	0.000200535	1.49377	0.350319	2.48713	0.356724	LYPD3
ENSG00000167748.10	0.0010298	0.00579243	1.4927	0.454779	2.54221	0.903851	KLK1
ENSG00000169271.2	6.41e-08	1.2373e-06	1.49175	0.275889	3.30485	0.531291	HSPB3
ENSG00000061918.12	0.0062775	0.0258156	1.49078	0.545491	2.28596	0.625038	GUCY1B3
ENSG00000171812.11	2.0922e-16	0	1.48942	0.181268	3.92748	0.333828	COL8A2
ENSG00000166922.8	0.00821025	0.0320298	1.48895	0.563292	1.7888	1.34899	SCG5
ENSG00000116133.11	1.25903e-18	1.34793e-16	1.48141	0.168164	7.67145	0.88471	DHCR24
ENSG00000280693.2	0.00665233	0.0270227	1.481	0.545736	1.99069	0.44882	SH3PXD2A-AS1
ENSG00000170075.8	0.0684418	0.168511	1.48078	0.812683	2.03872	0.859835	GPR37L1
ENSG00000182511.11	0.000517465	0.00324219	1.47984	0.426276	1.96128	0.442845	FES
ENSG00000165272.14	4.14458e-32	1.94454e-29	1.47874	0.12537	6.92956	1.24934	AQP3
ENSG00000196542.8	0.0334454	0.0970813	1.47843	0.695177	1.62137	0.546363	SPTSSB
ENSG00000108947.4	0.000103509	0.000820258	1.47744	0.380567	2.61949	0.319533	EFNB3
ENSG00000103710.10	1.99e-07	3.3735e-06	1.47695	0.284015	2.95588	0.385205	RASL12
ENSG00000276672.1	0.00781343	0.0307981	1.47651	0.555072	1.94653	0.550944	RP11-142E9.1
ENSG00000095587.8	0.00123521	0.00675491	1.47604	0.456892	2.05623	0.482236	TLL2
ENSG00000168772.10	0.0430502	0.118057	1.4752	0.729134	1.35725	0.838989	CXXC4
ENSG00000070601.9	0.0346382	0.0998102	1.47331	0.697406	2.44686	0.919707	FRMPD1
ENSG00000162444.11	0.00390786	0.0175452	1.46972	0.509346	3.13926	0.471367	RBP7
ENSG00000261604.1	0.0241759	0.0758416	1.46948	0.65185	1.04962	2.22273	CTD-2636A23.2
ENSG00000180596.7	0.00388054	0.017457	1.46658	0.507871	2.11679	0.506098	HIST1H2BC
ENSG00000116661.9	0	0	1.46338	0.186838	3.96614	0.263756	FBXO2
ENSG00000184502.3	0.0150479	0.0522783	1.46294	0.601729	1.74907	2.55533	GAST
ENSG00000117971.11	0.000404224	0.00264704	1.46181	0.413256	2.41509	0.44831	CHRNB4
ENSG00000188095.4	0.00139734	0.007485	1.46168	0.45746	2.00241	0.541313	MESP2
ENSG00000158055.15	8.49374e-27	2.37706e-24	1.4603	0.136263	5.54267	0.433061	GRHL3
ENSG00000214617.9	0.0786838	0.187585	1.46025	0.830453	2.32117	0.599709	SLC6A10P
ENSG00000166341.7	0.000102581	0.000814522	1.45967	0.375776	2.70246	0.326831	DCHS1
ENSG00000231439.4	0.0124779	0.045064	1.45807	0.583616	1.98162	0.452769	WASIR2
ENSG00000276043.4	3.18719e-17	0	1.45448	0.172342	5.84758	1.27681	UHRF1
ENSG00000260912.1	5.15754e-24	1.00333e-21	1.45408	0.143873	4.72362	0.758114	RP11-363E7.4
ENSG00000253405.1	0.000219922	0.00156267	1.45357	0.393394	2.58248	0.368719	EVX1-AS
ENSG00000166959.7	0.00260337	0.0125807	1.45331	0.482657	1.94577	0.450345	MS4A8
ENSG00000162946.20	0.00971858	0.0367689	1.44922	0.560477	2.04559	0.352957	DISC1
ENSG00000125551.18	0.371518	0.560571	1.44647	1.61864	1.58284	2.01103	PLGLB2
ENSG00000089820.15	1.46048e-05	0.000151677	1.44622	0.333649	2.90908	0.343979	ARHGAP4
ENSG00000153814.11	0.000103156	0.000818276	1.44572	0.372316	2.21477	0.281329	JAZF1
ENSG00000182791.4	0.00235641	0.0115945	1.44351	0.474653	2.18793	0.281977	CCDC87
ENSG00000163508.12	3.51e-08	7.31e-07	1.44113	0.261373	3.40972	0.294982	EOMES
ENSG00000161381.13	0.0368775	0.104816	1.4403	0.690089	1.32496	0.594355	PLXDC1
ENSG00000259803.6	0.000168146	0.00125166	1.4397	0.382633	2.58656	0.309671	SLC22A31
ENSG00000229155.1	0.00118295	0.00651604	1.43892	0.443706	2.33251	0.368104	RP11-528A4.2
ENSG00000022267.16	0.00469174	0.0203543	1.43739	0.508367	2.15648	0.410838	FHL1
ENSG00000231221.1	0.0183176	0.0610187	1.43633	0.608838	1.28756	1.19328	LINC01593
ENSG00000167371.17	0.0093524	0.0357517	1.43401	0.551777	1.46599	0.719032	PRRT2
ENSG00000183273.6	0.084541	0.197713	1.43397	0.831322	2.22169	2.9262	CCDC60
ENSG00000268655.2	0.00515769	0.0220105	1.43146	0.51178	2.43933	0.38588	CTB-60B18.10
ENSG00000277758.4	0.205569	0.372937	1.43023	1.12987	1.1852	1.05432	ABC7-42404400C24.1
ENSG00000121858.10	9.16256e-05	0.00074534	1.42918	0.365354	2.81575	0.94276	TNFSF10
ENSG00000124496.12	1.3426e-06	1.86069e-05	1.42857	0.295566	3.40763	0.292835	TRERF1
ENSG00000276517.1	0.00800159	0.0313538	1.42605	0.537725	2.00883	0.289173	AL133243.2
ENSG00000268460.1	1.053e-07	1.926e-06	1.42238	0.267497	3.57159	0.935461	AC006262.6
ENSG00000130005.11	1.006e-07	1.8524e-06	1.42226	0.267055	4.34498	0.37121	GAMT
ENSG00000243135.6	0.157264	0.307172	1.41864	1.00305	3.00542	1.74919	UGT1A3
ENSG00000170873.18	0.00107844	0.00601933	1.41719	0.433493	3.08959	0.436572	MTSS1
ENSG00000120341.18	0.0052618	0.0223235	1.41494	0.507047	3.0503	0.614978	SEC16B
ENSG00000006606.8	0.000406324	0.00265534	1.41479	0.400117	3.01586	1.2053	CCL26
ENSG00000166963.12	1.58022e-05	0.000162735	1.4146	0.327667	2.98411	0.410868	MAP1A
ENSG00000170477.12	2.72251e-16	0	1.41434	0.172797	4.35064	0.277109	KRT4
ENSG00000242574.8	0.0248208	0.0772719	1.41139	0.628909	2.48531	1.80119	HLA-DMB
ENSG00000088340.15	3.2613e-06	4.03919e-05	1.40713	0.302372	4.06557	0.397535	FER1L4
ENSG00000197406.7	1.13749e-19	1.37464e-17	1.40622	0.154957	5.06623	0.378087	DIO3
ENSG00000110446.10	3.20184e-05	0.000301798	1.40449	0.33773	2.70358	0.381679	SLC15A3
ENSG00000278139.1	0.39103	0.580847	1.40345	1.63619	2.51867	2.66223	PIK3R3
ENSG00000205592.13	0.0164932	0.0561685	1.40334	0.585258	1.19276	1.62181	MUC19
ENSG00000248672.5	0.073687	0.17837	1.40108	0.783362	3.88214	0.357444	LY75-CD302
ENSG00000147168.12	5.44e-07	8.4253e-06	1.40039	0.279513	3.98848	0.30255	IL2RG
ENSG00000176945.16	0.00239967	0.0117711	1.39673	0.460101	3.31637	0.789965	MUC20
ENSG00000260777.1	2.3919e-05	0.000234083	1.39509	0.330217	2.89012	0.255939	CTD-2008P7.1
ENSG00000258984.5	0.353079	0.54256	1.39158	1.49853	2.02605	1.99856	UBE2F-SCLY
ENSG00000139200.13	0.00654829	0.0266849	1.38992	0.511192	1.71156	0.401344	PIANP
ENSG00000130844.16	0.0115288	0.0424133	1.3898	0.550143	0.869243	0.603762	ZNF331
ENSG00000163131.10	0.000985087	0.00557831	1.38922	0.421647	3.85458	0.858472	CTSS
ENSG00000137310.11	1.71588e-19	2.02754e-17	1.38864	0.153779	4.52412	1.1638	TCF19
ENSG00000273888.1	0.00562023	0.0235621	1.3886	0.501452	2.2874	0.476682	FRMD6-AS1
ENSG00000177076.5	3.28347e-25	6.89183e-23	1.38595	0.133609	4.8928	0.659835	ACER2
ENSG00000231131.6	7.09683e-05	0.000601214	1.38388	0.348319	2.95338	0.775439	LINC01468
ENSG00000258677.2	0.108005	0.235497	1.38313	0.860569	2.32528	0.42313	RP11-463D19.2
ENSG00000257277.1	0.0118495	0.043235	1.38239	0.549312	1.78017	0.374196	RP11-434H14.1
ENSG00000242173.8	0.0122377	0.0444538	1.38098	0.551241	2.95497	1.52785	ARHGDIG
ENSG00000130203.9	0.0291759	0.0874837	1.37789	0.63174	2.16047	0.506403	APOE
ENSG00000279196.1	0.00553386	0.0232428	1.37774	0.496625	2.20841	0.253317	RP11-1072A3.3
ENSG00000168077.13	2.5504e-42	2.08779e-39	1.3771	0.101013	5.6705	0.5589	SCARA3
ENSG00000196967.10	0.0314891	0.0927293	1.37684	0.640141	3.29312	0.43799	ZNF585A
ENSG00000090339.8	0.0010963	0.00610621	1.37483	0.421137	1.98147	0.236176	ICAM1
ENSG00000128271.21	0.0054502	0.0229579	1.37141	0.493463	1.89393	0.435432	ADORA2A
ENSG00000213626.11	3.6484e-06	4.43255e-05	1.37132	0.296152	2.81243	0.360963	LBH
ENSG00000172201.11	3.5719e-06	4.35289e-05	1.3703	0.295652	3.94399	0.45199	ID4
ENSG00000174514.12	0	5e-10	1.36914	0.202282	4.16644	0.212727	MFSD4A
ENSG00000176014.12	4.80282e-25	9.94994e-23	1.3661	0.132159	4.77033	0.190019	TUBB6
ENSG00000169908.11	1.5735e-29	5.9763e-27	1.36596	0.121052	6.86759	1.10109	TM4SF1
ENSG00000070731.10	5.6048e-06	6.54524e-05	1.36462	0.300526	2.86434	0.28014	ST6GALNAC2
ENSG00000148832.14	9.69139e-05	0.000780399	1.36282	0.349603	2.83586	0.276263	PAOX
ENSG00000073464.11	0.0282538	0.0852767	1.36215	0.620925	3.38094	0.664701	CLCN4
ENSG00000140545.14	3.78148e-28	1.23107e-25	1.36195	0.123803	5.31431	0.410749	MFGE8
ENSG00000272599.2	1.99687e-05	0.000199712	1.36185	0.319289	3.09223	0.27752	RP11-152N13.16
ENSG00000100031.18	6.28771e-05	0.000542463	1.36179	0.340298	2.93109	0.46708	GGT1
ENSG00000259974.2	1.63509e-05	0.000167736	1.36152	0.315923	2.49416	0.243985	LINC00261
ENSG00000135519.6	0.00774578	0.0305768	1.36131	0.511203	1.9227	0.3426	KCNH3
ENSG00000102243.12	0.06632	0.164531	1.36129	0.741342	1.00614	0.747647	VGLL1
ENSG00000102390.10	0.000516498	0.0032374	1.35922	0.391475	3.13792	0.355977	PBDC1
ENSG00000146205.13	3.31649e-05	0.000311568	1.35825	0.327245	3.08128	0.251595	ANO7
ENSG00000253910.2	0.00371714	0.0168406	1.35414	0.466748	2.58322	0.30281	PCDHGB2
ENSG00000132274.15	0.00128039	0.00696615	1.35121	0.419585	3.79452	1.33952	TRIM22
ENSG00000260719.1	0.104231	0.229571	1.34985	0.830845	1.76931	0.789385	AC009133.17
ENSG00000253731.2	0.0114253	0.0421112	1.34966	0.533586	2.38468	0.239903	PCDHGA6
ENSG00000136206.3	0.0180688	0.060401	1.34948	0.570795	2.11304	0.492504	SPDYE1
ENSG00000283496.1	0.313252	0.500286	1.34938	1.33811	0.934569	2.73645	ZNF511-PRAP1
ENSG00000158373.8	1.339e-07	2.3795e-06	1.34921	0.255854	3.60595	0.574883	HIST1H2BD
ENSG00000253846.2	0.0031256	0.0146044	1.34919	0.456563	2.58793	0.379165	PCDHGA10
ENSG00000232259.1	0.0258895	0.0797585	1.34918	0.605594	1.67787	0.515968	RP11-4C20.3
ENSG00000178343.4	0.00340996	0.0156715	1.34858	0.460558	1.92585	1.76946	SHISA3
ENSG00000106560.10	2.9e-09	7.54e-08	1.34798	0.226998	3.12812	0.413592	GIMAP2
ENSG00000139364.10	0.149106	0.296649	1.34687	0.933576	3.48063	0.98729	TMEM132B
ENSG00000130475.14	0.000379418	0.00249999	1.34618	0.378779	2.3899	0.243784	FCHO1
ENSG00000145244.11	0.0844783	0.197595	1.34557	0.77992	2.7594	0.645277	CORIN
ENSG00000118515.11	7.13559e-05	0.000603536	1.34546	0.33876	2.40317	0.251481	SGK1
ENSG00000126709.14	0	0	1.34316	0.181006	5.61142	1.3351	IFI6
ENSG00000259207.7	0.025732	0.0793507	1.3402	0.600925	1.4909	0.649162	ITGB3
ENSG00000119782.13	6.71532e-18	6.65359e-16	1.33856	0.155292	4.41091	0.182774	FKBP1B
ENSG00000108821.13	0.0013313	0.00720381	1.33785	0.416886	2.40525	0.307406	COL1A1
ENSG00000205861.11	0.00665788	0.0270245	1.33651	0.492542	1.68498	0.589256	C1QTNF9B-AS1
ENSG00000260063.1	0.0405183	0.112604	1.33629	0.652352	1.99232	0.549279	RP5-968P14.2
ENSG00000230426.2	0.000147039	0.00111534	1.33367	0.351335	2.92418	0.861276	ERVMER61-1
ENSG00000144712.11	0.0125334	0.0452236	1.33353	0.534105	0.739468	0.268169	CAND2
ENSG00000258535.1	0.0386884	0.108635	1.33205	0.644284	1.66277	0.509876	RP11-280K24.4
ENSG00000100342.20	0	0	1.33187	0.173714	4.88615	0.28177	APOL1
ENSG00000158113.12	0.0119607	0.043561	1.33112	0.529632	1.60917	0.347288	LRRC43
ENSG00000226015.2	0.0253678	0.0785455	1.33052	0.595107	1.68345	0.565845	CCT8P1
ENSG00000178977.3	0.000210432	0.00150327	1.32831	0.358408	3.69352	0.614778	LINC00324
ENSG00000168026.17	0.000755617	0.0044643	1.32716	0.393984	2.38108	0.45558	TTC21A
ENSG00000127863.15	1e-10	4.7e-09	1.32612	0.206559	4.43933	0.374853	TNFRSF19
ENSG00000110002.15	0.00017543	0.00129613	1.32575	0.353344	3.0089	0.393938	VWA5A
ENSG00000171291.8	0.0581475	0.149079	1.32401	0.69884	2.23947	0.651661	ZNF439
ENSG00000155980.11	0.00282495	0.0134198	1.3234	0.443175	2.1259	0.435905	KIF5A
ENSG00000180573.9	3.37857e-18	3.4548e-16	1.32311	0.152117	4.5758	0.656614	HIST1H2AC
ENSG00000188368.9	1.25157e-05	0.000132307	1.32302	0.302861	3.08971	0.200144	PRR19
ENSG00000198960.10	0.0200635	0.0655846	1.32112	0.568187	1.93702	0.658618	ARMCX6
ENSG00000260725.1	0.0506452	0.134179	1.32086	0.675813	1.84215	1.34456	AC005307.1
ENSG00000137273.3	8.06592e-40	5.84852e-37	1.32065	0.100002	5.77823	0.391123	FOXF2
ENSG00000130957.4	0.0152212	0.0527729	1.31984	0.5438	2.61487	0.464063	FBP2
ENSG00000272347.1	0.0216461	0.0695185	1.3188	0.574258	1.84057	0.732629	RP11-43F13.4
ENSG00000170835.13	0.00456481	0.0198902	1.31836	0.464826	2.47696	0.76945	CEL
ENSG00000183248.11	0.0014678	0.0077944	1.31831	0.414434	2.56683	0.445527	PRR36
ENSG00000163430.10	1.13e-08	2.603e-07	1.31825	0.230873	4.88341	0.197814	FSTL1
ENSG00000128645.13	0.0105212	0.0392688	1.3182	0.515283	1.40055	0.326333	HOXD1
ENSG00000133328.3	2.438e-07	4.0714e-06	1.31569	0.254861	3.40809	0.388433	HRASLS2
ENSG00000165269.12	0.0168141	0.057007	1.31525	0.550141	2.42264	0.444918	AQP7
ENSG00000261371.5	0.0453801	0.122915	1.31508	0.657174	0.249995	0.297554	PECAM1
ENSG00000204528.3	0.069223	0.170067	1.31348	0.722898	1.42675	1.09644	PSORS1C3
ENSG00000148120.15	5.33105e-24	1.02459e-21	1.31099	0.129757	5.85672	0.22196	C9orf3
ENSG00000144452.14	0.00508561	0.0217728	1.30689	0.466487	3.64992	2.12328	ABCA12
ENSG00000254634.4	0.15875	0.30928	1.30685	0.927315	1.67779	1.01031	SMG1P6
ENSG00000141639.11	0.00270019	0.0129661	1.30647	0.435495	2.06634	0.368449	MAPK4
ENSG00000253307.1	0.000444698	0.00286177	1.30618	0.371917	2.75856	0.249144	RP11-10J21.4
ENSG00000241489.7	0.00908093	0.0349479	1.30583	0.500511	2.61021	0.68204	AF011889.5
ENSG00000168961.16	0.000913038	0.00522597	1.30562	0.393729	3.53757	1.17538	LGALS9
ENSG00000139287.12	0.000719948	0.00428371	1.30315	0.385333	2.0753	0.251524	TPH2
ENSG00000231535.5	0.023185	0.0734698	1.3028	0.573825	1.74172	0.930408	LINC00278
ENSG00000205559.3	0.00702798	0.0283107	1.30199	0.48302	2.21519	0.565479	CHKB-AS1
ENSG00000215915.9	0.0150277	0.0522547	1.30162	0.53527	1.14398	0.249134	ATAD3C
ENSG00000173212.4	0.00037398	0.00246721	1.29888	0.36508	2.3122	0.291134	MAB21L3
ENSG00000270885.1	0.142338	0.286725	1.29371	0.881787	1.71177	1.0969	RASL10B
ENSG00000263961.6	1.91878e-05	0.000192505	1.29054	0.301942	3.22287	0.322098	C1orf186
ENSG00000259925.1	0.0238516	0.0750766	1.29049	0.571136	1.0121	0.776771	CTA-363E6.2
ENSG00000240583.10	0.0180024	0.0602549	1.28848	0.54468	1.6741	0.632751	AQP1
ENSG00000188536.12	0.0758091	0.182234	1.28596	0.724264	3.55476	2.55643	HBA2
ENSG00000135119.14	0	2e-10	1.28422	0.184522	4.20203	0.200788	RNFT2
ENSG00000101210.10	1.77675e-64	7.08569e-61	1.28257	0.0756467	7.6687	0.294111	EEF1A2
ENSG00000272512.1	0.0875303	0.202419	1.28191	0.750281	2.43464	0.681119	RP11-54O7.17
ENSG00000250073.2	0.000417612	0.00271576	1.28151	0.363168	2.85298	0.23615	RP11-677M14.3
ENSG00000182866.16	0	1e-10	1.27804	0.182215	3.9492	1.00508	LCK
ENSG00000266340.1	0.000444391	0.00286177	1.27563	0.363197	2.82918	0.324022	RP11-848P1.4
ENSG00000171798.17	0.0188529	0.0623686	1.27521	0.543007	1.79161	0.374915	KNDC1
ENSG00000185615.15	0.0501198	0.133119	1.27397	0.650336	2.54498	0.64086	PDIA2
ENSG00000272849.1	0.0135087	0.0480042	1.27318	0.515442	2.2087	0.337084	RP11-347I19.8
ENSG00000107957.16	1.82354e-31	8.08029e-29	1.27045	0.108869	5.79802	0.205459	SH3PXD2A
ENSG00000143320.8	0.00646888	0.0264052	1.27004	0.466411	2.43853	0.342404	CRABP2
ENSG00000182253.14	3e-10	9.3e-09	1.2696	0.201355	4.10956	0.227608	SYNM
ENSG00000233058.1	0.0242748	0.0760648	1.26931	0.56345	1.30322	0.391719	LINC00884
ENSG00000226435.10	0.00503456	0.0215891	1.26808	0.452109	2.60552	0.352469	ANKRD18DP
ENSG00000100399.15	0.00134106	0.00723456	1.26791	0.395351	3.21144	0.355733	CHADL
ENSG00000188385.11	0.0315222	0.0927923	1.26743	0.589386	1.82513	0.444061	JAKMIP3
ENSG00000099840.13	0.00549777	0.0231297	1.26677	0.456275	2.5079	0.287215	IZUMO4
ENSG00000143816.7	0	0	1.26658	0.168329	4.49715	0.463213	WNT9A
ENSG00000170160.17	0.0700967	0.171685	1.26453	0.698138	2.23886	0.420324	CCDC144A
ENSG00000260342.2	0.228461	0.401433	1.26444	1.04991	3.58378	0.862695	RP11-1035H13.3
ENSG00000204422.7	0.311783	0.498802	1.26423	1.24987	1.10591	2.71844	XXbac-BPG32J3.20
ENSG00000173947.13	0.0186245	0.0617926	1.26384	0.537126	2.69606	0.357914	PIFO
ENSG00000233866.1	0.00508719	0.0217738	1.26347	0.451004	2.38775	0.36077	LA16c-4G1.3
ENSG00000134245.17	6.1426e-06	7.06465e-05	1.2632	0.279381	3.45922	0.210208	WNT2B
ENSG00000148082.9	0.00347813	0.0159343	1.26259	0.432102	2.46925	0.288616	SHC3
ENSG00000120885.20	0	0	1.26169	0.166776	5.87811	0.359402	CLU
ENSG00000272654.1	0.00471447	0.0204195	1.26158	0.44643	2.34992	0.288983	RP11-422P24.11
ENSG00000243244.5	7.94647e-23	1.37785e-20	1.2613	0.128245	5.07386	0.257527	STON1
ENSG00000119632.3	0	3e-10	1.26127	0.184288	4.14449	0.218671	IFI27L2
ENSG00000118523.5	2.25436e-21	3.32977e-19	1.26077	0.132816	4.92108	0.513875	CTGF
ENSG00000172828.12	0.000132923	0.00102236	1.2604	0.329863	3.10134	0.293032	CES3
ENSG00000240370.6	0.00295789	0.0139426	1.26035	0.424062	2.40397	0.218454	U47924.6
ENSG00000185924.6	4.6e-09	1.139e-07	1.25998	0.214919	4.30188	0.278201	RTN4RL1
ENSG00000233622.1	0.0550663	0.143228	1.25795	0.655745	1.53944	1.16955	CYP2T1P
ENSG00000205133.11	0.000136193	0.00104349	1.2579	0.329727	2.8545	0.231512	TRIQK
ENSG00000177465.4	0.00245324	0.011953	1.25788	0.415272	2.40496	0.297279	ACOT4
ENSG00000136352.17	3e-10	8.7e-09	1.25728	0.198986	4.38471	0.174127	NKX2-1
ENSG00000171403.9	6.585e-07	9.9662e-06	1.25544	0.252439	3.49851	0.433528	KRT9
ENSG00000171346.14	0.000303184	0.00205542	1.25517	0.347445	3.22218	0.459803	KRT15
ENSG00000163295.4	0.00389451	0.0174965	1.25388	0.434384	2.37042	0.376443	ALPI
ENSG00000272398.5	3.40937e-49	6.79829e-46	1.25378	0.0850417	6.91678	0.25952	CD24
ENSG00000168071.21	0.0711486	0.173728	1.25343	0.694605	3.55872	0.438528	CCDC88B
ENSG00000170231.15	0.00015887	0.00119148	1.25298	0.331759	2.89842	0.259675	FABP6
ENSG00000228175.3	0.0125792	0.0453375	1.2506	0.50115	2.14647	0.356404	GEMIN8P4
ENSG00000008516.16	0.000638374	0.00386611	1.25016	0.366104	2.58885	0.283792	MMP25
ENSG00000131746.12	9.40344e-17	0	1.25007	0.150392	4.91425	1.67665	TNS4
ENSG00000178597.6	0.00491264	0.0211401	1.24786	0.443651	2.20834	1.70142	PSAPL1
ENSG00000184678.10	0	6e-10	1.24252	0.184309	4.06597	0.347964	HIST2H2BE
ENSG00000138613.13	1.27e-08	2.895e-07	1.24214	0.218294	3.54485	0.216207	APH1B
ENSG00000235863.3	5.933e-07	9.1261e-06	1.24196	0.248721	3.40852	0.25602	B3GALT4
ENSG00000167771.5	0.00178871	0.00925811	1.24139	0.397467	2.1776	0.358585	RCOR2
ENSG00000106351.12	7e-10	2.15e-08	1.2406	0.201335	4.17563	0.256171	AGFG2
ENSG00000182175.13	0.139933	0.283204	1.2405	0.840421	1.98595	1.58233	RGMA
ENSG00000233828.3	0.00409944	0.0182005	1.24	0.431994	2.42893	0.326885	CTC-242N15.1
ENSG00000136943.10	1.5845e-16	0	1.23908	0.150193	4.70519	0.663909	CTSV
ENSG00000095637.21	1.55e-08	3.455e-07	1.23836	0.218956	3.85376	0.425334	SORBS1
ENSG00000008853.16	0	1e-10	1.23446	0.17666	3.84085	0.196369	RHOBTB2
ENSG00000250986.1	0.0246404	0.0768755	1.23087	0.547784	1.94768	0.368017	AC141928.1
ENSG00000231789.2	0.0444718	0.120957	1.23011	0.612114	1.70323	0.467849	PIK3CD-AS2
ENSG00000137090.11	0.0173446	0.0585075	1.22773	0.515999	2.10413	1.0141	DMRT1
ENSG00000236345.1	0.0570994	0.14722	1.22772	0.645305	1.40844	1.12217	RP11-59D5__B.2
ENSG00000215068.7	0.048608	0.129969	1.22729	0.622356	3.67369	0.580249	AC025171.1
ENSG00000257594.3	9.9237e-30	3.86105e-27	1.22597	0.108258	6.21619	0.165812	GALNT4
ENSG00000007171.16	0.0304961	0.0904731	1.22516	0.566265	2.13045	0.641799	NOS2
ENSG00000213071.10	0.0055085	0.0231546	1.22426	0.441064	2.87088	0.460141	LPAL2
ENSG00000088538.12	1.4512e-06	1.99055e-05	1.22421	0.254099	3.36857	0.226422	DOCK3
ENSG00000221539.1	0.0650623	0.162132	1.22161	0.66218	1.86286	0.492586	SNORD99
ENSG00000280341.1	0.0375345	0.106124	1.22131	0.587196	1.84386	0.491458	LA16c-60D12.1
ENSG00000277496.1	2.39987e-05	0.000234719	1.22129	0.289131	3.22352	0.319646	RP11-93B14.9
ENSG00000258168.5	0.0615412	0.155407	1.22084	0.653002	0.801477	0.431358	RP11-588H23.3
ENSG00000272688.1	0.0405051	0.112604	1.22067	0.595868	1.73826	0.554365	RP13-270P17.3
ENSG00000260740.2	0.0309044	0.0913277	1.22041	0.565449	2.12608	0.557813	AC026471.6
ENSG00000172350.9	0.00935254	0.0357517	1.21994	0.469409	2.9346	0.411115	ABCG4
ENSG00000255026.1	4.04695e-05	0.000369108	1.21948	0.297087	3.36155	0.211804	RP11-326C3.2
ENSG00000112309.10	0.0162689	0.0556078	1.21859	0.507149	2.82316	0.301696	B3GAT2
ENSG00000158220.13	0.00835712	0.0325312	1.21642	0.461238	2.87301	0.240531	ESYT3
ENSG00000092969.11	0.00738255	0.0294269	1.21564	0.453755	3.2906	0.794869	TGFB2
ENSG00000228049.7	0.0739847	0.178997	1.21372	0.679305	2.91671	0.424547	POLR2J2
ENSG00000178172.6	0	0	1.2129	0.153784	5.31245	0.8933	SPINK6
ENSG00000075461.5	5e-10	1.64e-08	1.21181	0.195096	4.1395	0.185699	CACNG4
ENSG00000273891.1	0.00379152	0.0171435	1.21147	0.41847	2.4709	0.361702	RP11-500G22.5
ENSG00000140853.15	3.2e-09	8.29e-08	1.21059	0.20442	4.14641	0.220967	NLRC5
ENSG00000146955.10	1.135e-07	2.0556e-06	1.20896	0.227951	3.5614	0.195536	RAB19
ENSG00000268621.5	9.973e-07	1.4397e-05	1.20693	0.246706	3.67661	0.519927	AC006262.5
ENSG00000173077.14	0.00705033	0.0283721	1.20653	0.44778	1.698	0.237395	2020-12-01
ENSG00000137094.14	0.000487906	0.00308362	1.20588	0.34579	2.95308	0.450587	DNAJB5
ENSG00000079385.21	1e-10	3.5e-09	1.2058	0.186424	4.63945	0.890528	CEACAM1
ENSG00000176928.5	0	4e-10	1.20521	0.17629	4.2411	0.164129	GCNT4
ENSG00000165716.10	3.696e-07	5.9549e-06	1.20234	0.236495	3.57184	0.17422	FAM69B
ENSG00000211445.11	1.08e-07	1.9715e-06	1.201	0.226063	3.73213	0.285271	GPX3
ENSG00000130775.15	0.0014456	0.00770215	1.20056	0.376895	2.94396	0.275112	THEMIS2
ENSG00000147041.11	3.00488e-05	0.00028549	1.1985	0.287198	3.86792	0.886136	SYTL5
ENSG00000196834.11	0.0157195	0.0542061	1.19848	0.496192	1.07886	0.445541	POTEI
ENSG00000156869.12	0.000470854	0.00299365	1.19823	0.342664	2.81321	0.271757	FRRS1
ENSG00000111913.16	3.517e-07	5.6845e-06	1.19663	0.234938	3.66041	0.243799	FAM65B
ENSG00000132386.10	0.0158807	0.0546204	1.19594	0.495902	2.28419	0.368968	SERPINF1
ENSG00000158014.14	0.0113467	0.0418308	1.19525	0.472089	2.05333	0.318597	SLC30A2
ENSG00000121236.20	0.0133438	0.0475241	1.1938	0.482447	2.94555	0.32816	TRIM6
ENSG00000248596.7	0.0491961	0.131102	1.19308	0.606584	1.80746	0.685096	RP11-844P9.5
ENSG00000179403.11	6e-10	1.74e-08	1.19167	0.1922	4.88312	0.157566	VWA1
ENSG00000257446.3	0.0148505	0.0517353	1.19057	0.488738	2.24187	0.223816	ZNF878
ENSG00000250303.3	0.00155621	0.00821734	1.19011	0.376143	2.95226	0.305986	RP11-356J5.12
ENSG00000188761.11	0.0137247	0.0485879	1.18986	0.482821	2.58049	0.628483	BCL2L15
ENSG00000272949.1	0.189008	0.351857	1.18923	0.905374	3.94455	0.330235	RP11-514P8.8
ENSG00000258941.3	0.31875	0.506595	1.18882	1.19236	2.96902	1.52793	RP11-407N17.3
ENSG00000182809.10	0.00253229	0.0123028	1.18848	0.393606	3.02258	0.460957	CRIP2
ENSG00000154277.12	4.37e-07	6.9026e-06	1.18783	0.235117	3.56528	0.311349	UCHL1
ENSG00000142484.6	0.00955359	0.036346	1.1878	0.458329	2.49569	0.809151	TM4SF5
ENSG00000268262.1	0.0136947	0.0485031	1.18593	0.481073	2.51525	0.226379	CTC-246B18.8
ENSG00000167191.11	0.000201585	0.00145375	1.18536	0.3189	2.58271	0.198364	GPRC5B
ENSG00000105290.11	3.4972e-06	4.27817e-05	1.18481	0.25539	4.67435	0.840657	APLP1
ENSG00000115194.10	1.05435e-05	0.000113796	1.18386	0.268709	3.7355	0.207617	SLC30A3
ENSG00000172794.19	0.000214283	0.00152736	1.18255	0.319475	3.26836	0.339665	RAB37
ENSG00000267922.1	0.0600673	0.152895	1.18218	0.628718	1.70262	0.960706	AC007193.6
ENSG00000160183.13	6.18859e-21	8.58438e-19	1.18023	0.125733	5.48574	0.225913	TMPRSS3
ENSG00000250508.1	0.000146622	0.00111324	1.17993	0.310776	3.22145	0.554629	RP11-757G1.6
ENSG00000255468.6	0.0111444	0.0411802	1.177	0.463725	3.60066	0.335851	RP11-867G23.8
ENSG00000101347.8	1.06886e-43	1.00297e-40	1.17641	0.0848629	5.68599	0.216048	SAMHD1
ENSG00000187268.11	0.0374619	0.105937	1.17509	0.564759	3.13606	0.451272	FAM9C
ENSG00000134202.10	0	0	1.17509	0.155231	5.0335	0.25633	GSTM3
ENSG00000163064.6	0.00733532	0.0292738	1.17469	0.438116	1.87168	0.221608	EN1
ENSG00000167157.10	3.145e-06	3.90422e-05	1.17338	0.251737	3.39493	0.22674	PRRX2
ENSG00000243811.7	0.0555843	0.14434	1.17293	0.612726	1.99107	0.700659	APOBEC3D
ENSG00000258545.5	0.011825	0.0431653	1.17278	0.465885	1.27179	0.325039	RHOXF1-AS1
ENSG00000122786.19	0.000539999	0.00336487	1.17217	0.338769	2.99241	0.408162	CALD1
ENSG00000158023.9	0.047983	0.128708	1.17216	0.592745	3.67673	0.510478	WDR66
ENSG00000227471.8	0.0304163	0.0903197	1.17197	0.541418	2.43192	0.429687	AKR1B15
ENSG00000105472.12	0.000201521	0.00145375	1.17177	0.315239	2.81948	0.194903	CLEC11A
ENSG00000169403.11	0.02771	0.0839244	1.1707	0.531805	2.6127	1.62135	PTAFR
ENSG00000232775.6	0.0444215	0.120841	1.17004	0.582081	2.15629	0.509244	BMS1P22
ENSG00000159450.12	0.000178856	0.0013148	1.16945	0.312091	3.10106	0.458483	TCHH
ENSG00000227877.6	0.00132168	0.0071615	1.16921	0.364102	2.9081	0.34091	MRLN
ENSG00000243960.1	0.300959	0.48666	1.16881	1.12997	2.01268	1.12422	RP11-552M11.4
ENSG00000275832.4	0.000137213	0.00104911	1.16811	0.306337	3.01865	0.268252	ARHGAP23
ENSG00000161835.10	0.0166042	0.0564515	1.16784	0.487545	2.01416	0.346539	GRASP
ENSG00000183734.4	0.00149324	0.00791895	1.16577	0.367058	3.36946	0.688249	ASCL2
ENSG00000165359.14	0.000546179	0.00339542	1.16573	0.337206	3.33209	0.225143	INTS6L
ENSG00000260219.2	0.000594109	0.00364368	1.16496	0.339215	3.11706	0.329975	RP11-347C12.10
ENSG00000197380.10	0.0240635	0.0756377	1.1635	0.515711	3.11321	0.49467	DACT3
ENSG00000171617.13	2.6674e-47	4.25503e-44	1.16336	0.080533	7.52779	0.227414	ENC1
ENSG00000188783.5	0.0305576	0.0906368	1.16335	0.537894	2.03443	0.442204	PRELP
ENSG00000185634.11	0.0108027	0.0401099	1.16327	0.45636	2.23354	0.319948	SHC4
ENSG00000210194.1	0.0171684	0.058048	1.16179	0.487516	2.15432	0.346918	MT-TE
ENSG00000251169.2	0.0014166	0.00757041	1.16001	0.363497	3.33865	0.294271	AC005355.2
ENSG00000232145.1	0.110421	0.239131	1.15933	0.726261	2.09028	1.24099	RP11-307I2.1
ENSG00000144063.3	0	0	1.15903	0.157076	5.64052	0.234738	MALL
ENSG00000223960.6	2.2492e-06	2.92176e-05	1.15848	0.24494	3.41658	0.210775	AC009948.5
ENSG00000138271.5	0.0869437	0.201354	1.15714	0.676	2.23426	2.72266	GPR87
ENSG00000257176.2	0.031299	0.0923228	1.15677	0.537222	1.60619	0.281208	RP11-996F15.2
ENSG00000054392.12	4.739e-07	7.4191e-06	1.15644	0.229608	3.82352	0.352265	HHAT
ENSG00000106268.15	1.16e-08	2.67e-07	1.15518	0.202476	5.40741	0.486613	NUDT1
ENSG00000128714.5	1.32867e-16	0	1.15247	0.139339	4.63598	0.240768	HOXD13
ENSG00000168386.18	0.0204333	0.0664529	1.15158	0.496737	3.21145	0.813788	FILIP1L
ENSG00000124126.13	0.000232128	0.001637	1.15122	0.312728	3.68358	0.191311	PREX1
ENSG00000167311.13	0.00407778	0.0181396	1.15079	0.400683	2.73796	0.269626	ART5
ENSG00000114473.13	2.7629e-06	3.47585e-05	1.15079	0.245492	3.43418	0.157317	IQCG
ENSG00000129465.15	7.67e-08	1.4522e-06	1.15076	0.214102	3.40429	0.354786	RIPK3
ENSG00000170049.9	0.0181762	0.0606923	1.14886	0.486392	2.03256	0.510158	KCNAB3
ENSG00000278330.1	0.0554996	0.144167	1.14883	0.599931	1.5544	0.612043	RP11-4B16.4
ENSG00000002726.20	4.3911e-06	5.23522e-05	1.14705	0.249796	4.89615	0.497761	AOC1
ENSG00000271857.1	0.00659735	0.0268335	1.14567	0.421741	2.42379	0.225744	RP1-244F24.1
ENSG00000204131.8	0.0802108	0.190179	1.14491	0.654433	1.36578	0.52921	NHSL2
ENSG00000223508.5	0.0337693	0.0978897	1.14476	0.539267	1.91402	0.612626	RPL23AP53
ENSG00000109610.5	5.42094e-23	9.71628e-21	1.14344	0.115808	4.93261	0.410511	SOD3
ENSG00000102854.15	1.52e-08	3.415e-07	1.14202	0.201815	5.48621	0.215195	MSLN
ENSG00000225173.1	0.0327591	0.095517	1.14175	0.53477	2.02258	0.232446	XXbac-BPG308K3.5
ENSG00000131781.12	4.322e-07	6.8329e-06	1.14008	0.225572	3.66986	0.229506	FMO5
ENSG00000117115.12	8.62794e-21	1.17635e-18	1.13969	0.121871	5.01871	0.141136	PADI2
ENSG00000236008.1	0.0392532	0.109835	1.13905	0.552526	5.0795	0.238367	AC011747.4
ENSG00000139971.15	0.00367756	0.0166897	1.13888	0.392099	2.62564	0.269057	C14orf37
ENSG00000251095.6	0	0	1.13716	0.14487	4.05604	1.07909	RP11-115D19.1
ENSG00000205710.3	0.0329978	0.096099	1.13335	0.531564	1.6541	0.272795	C17orf107
ENSG00000160862.12	0.0172541	0.0582626	1.13279	0.475712	1.79028	1.61735	AZGP1
ENSG00000081138.13	0.0130856	0.046761	1.13215	0.456247	2.37458	0.317848	CDH7
ENSG00000167552.13	2.34652e-18	2.44652e-16	1.13132	0.129453	4.6904	0.969465	TUBA1A
ENSG00000254389.3	0.00986378	0.0372419	1.13048	0.438073	2.29755	0.178463	RHPN1-AS1
ENSG00000142156.14	1.82621e-49	4.16167e-46	1.13028	0.076447	5.7548	0.125262	COL6A1
ENSG00000279007.1	0.0404338	0.112452	1.12837	0.550613	2.87118	0.41374	AL136097.1
ENSG00000183773.15	0.00231305	0.0114306	1.12713	0.36994	2.30396	0.321849	AIFM3
ENSG00000203907.9	0.000507031	0.00318808	1.12657	0.324004	3.09415	0.463834	OOEP
ENSG00000128512.19	0.0164954	0.0561685	1.12655	0.469834	1.7291	0.27149	DOCK4
ENSG00000135604.9	0.0140809	0.0496177	1.12628	0.458734	2.33534	0.430375	STX11
ENSG00000163453.11	7.489e-07	1.12167e-05	1.1255	0.227455	3.63381	0.470828	IGFBP7
ENSG00000100033.16	8.1e-09	1.933e-07	1.12467	0.195048	5.32444	0.602874	PRODH
ENSG00000184574.9	3.221e-27	9.34206e-25	1.12214	0.103844	5.40048	0.193621	LPAR5
ENSG00000269729.1	0.141255	0.28523	1.12175	0.762504	1.34834	2.30718	AC006262.4
ENSG00000125144.13	2.44e-08	5.214e-07	1.11932	0.200689	4.08118	0.506277	MT1G
ENSG00000162511.7	0.0272628	0.0828689	1.11795	0.506379	1.21348	1.08815	LAPTM5
ENSG00000197332.8	8.19192e-05	0.000679267	1.11794	0.283833	3.39392	0.145547	CTC-499B15.5
ENSG00000139531.12	0	0	1.11727	0.143565	4.42264	0.166921	SUOX
ENSG00000257390.5	0.144995	0.290731	1.11674	0.766235	3.03913	0.686679	RP11-762I7.5
ENSG00000282988.1	0.0511532	0.135256	1.11665	0.572586	2.11378	0.399488	RP1-34B20.21
ENSG00000166974.12	6.0999e-06	7.02059e-05	1.11636	0.246825	3.50773	0.278261	MAPRE2
ENSG00000185585.19	1e-09	2.86e-08	1.11628	0.18263	5.11654	0.591494	OLFML2A
ENSG00000101670.11	7.05342e-18	6.94544e-16	1.1162	0.12958	6.51301	0.824962	LIPG
ENSG00000274286.1	0.0152036	0.0527348	1.11598	0.459724	3.01379	0.235003	ADRA2B
ENSG00000110900.14	0.0271473	0.082568	1.11568	0.504972	2.23607	0.737636	TSPAN11
ENSG00000164707.15	0.0588141	0.150425	1.11483	0.589991	0.724955	0.372856	SLC13A4
ENSG00000187808.4	0.00618675	0.025512	1.11462	0.407136	2.51322	0.340263	SOWAHD
ENSG00000132207.17	0.0521985	0.137297	1.11346	0.573506	4.46456	0.266823	SLX1A
ENSG00000137699.16	1.2928e-16	0	1.1122	0.134418	4.58396	0.402892	TRIM29
ENSG00000167476.10	0.0169653	0.0574343	1.11081	0.465269	2.30441	0.2259	JSRP1
ENSG00000166106.3	0.0319277	0.0937642	1.10938	0.517119	2.24551	1.54773	ADAMTS15
ENSG00000276603.1	0.0338893	0.0981486	1.1092	0.522864	2.12819	0.443909	RP11-425M5.7
ENSG00000185155.11	0.0668249	0.165449	1.10885	0.604986	1.10506	0.427122	MIXL1
ENSG00000279741.1	0.0241556	0.0757926	1.10808	0.491466	2.27705	0.333832	RP11-44F14.9
ENSG00000168918.13	6.07316e-23	1.07643e-20	1.10659	0.112206	4.42627	0.197008	INPP5D
ENSG00000153162.8	0.0005936	0.00364197	1.10609	0.322052	4.65686	0.33952	BMP6
ENSG00000139515.5	2.63e-08	5.561e-07	1.10573	0.198719	4.26077	0.319586	PDX1
ENSG00000255284.1	0.000707013	0.00422091	1.10566	0.326458	3.63977	0.192976	AP006621.5
ENSG00000074219.13	1.324e-07	2.3576e-06	1.10368	0.209207	4.04603	0.141259	TEAD2
ENSG00000240859.1	0.0956066	0.215686	1.10091	0.660597	0.715683	0.7413	AC093627.10
ENSG00000138336.8	5.14723e-05	0.000455147	1.09934	0.271519	3.87531	0.156811	TET1
ENSG00000170927.14	0.0101329	0.0380868	1.09885	0.427358	2.45192	0.430914	PKHD1
ENSG00000188257.10	9.4545e-06	0.000103159	1.09882	0.248081	5.60315	2.37909	PLA2G2A
ENSG00000137285.9	2.30801e-21	3.37775e-19	1.09863	0.115766	5.31995	0.275419	TUBB2B
ENSG00000101986.11	5.18609e-05	0.000457569	1.098	0.271307	3.09893	0.181588	ABCD1
ENSG00000260686.1	0.0541668	0.141465	1.09786	0.570166	2.36827	0.45745	CTB-36H16.2
ENSG00000092853.13	4.3839e-06	5.23055e-05	1.09706	0.238892	5.06095	0.924502	CLSPN
ENSG00000124102.4	1.257e-07	2.26e-06	1.09663	0.207497	5.97846	0.196973	PI3
ENSG00000166313.18	9e-10	2.53e-08	1.09641	0.17876	4.41239	0.147315	APBB1
ENSG00000171766.15	0.00306099	0.014353	1.09609	0.370107	2.28212	0.281199	GATM
ENSG00000135697.9	2.0234e-06	2.66759e-05	1.09435	0.230337	3.98787	0.807867	BCO1
ENSG00000196754.10	3.7509e-06	4.55015e-05	1.09407	0.23657	3.96613	0.38853	S100A2
ENSG00000265393.1	0.0602226	0.153071	1.09393	0.582139	1.86639	0.455612	CTD-2517M22.17
ENSG00000166147.13	0.157545	0.307609	1.09218	0.772745	1.91326	0.49083	FBN1
ENSG00000122877.14	0.105266	0.231231	1.09088	0.673444	2.31976	0.672093	EGR2
ENSG00000114268.11	8.1922e-06	9.11402e-05	1.08872	0.244102	3.19183	0.2568	PFKFB4
ENSG00000204956.5	0.011869	0.0432925	1.088	0.432428	2.4606	0.276138	PCDHGA1
ENSG00000154146.12	2.26e-08	4.841e-07	1.08665	0.194358	4.29844	0.543747	NRGN
ENSG00000173480.10	0.00956516	0.036363	1.08603	0.419128	2.05287	0.358264	ZNF417
ENSG00000167992.12	0.00131088	0.00710781	1.08386	0.337274	3.16956	0.573577	VWCE
ENSG00000187288.10	0.0301632	0.0896521	1.08274	0.499432	2.63477	0.743292	CIDEC
ENSG00000101049.14	0	4e-10	1.08263	0.158447	4.55599	0.2597	SGK2
ENSG00000140968.10	3.46293e-05	0.000322668	1.0811	0.261092	3.54883	1.07682	IRF8
ENSG00000243902.6	0.0760578	0.182722	1.08002	0.608793	1.625	0.360462	ELFN2
ENSG00000196659.9	6.5e-09	1.579e-07	1.07993	0.186115	4.01691	0.143159	TTC30B
ENSG00000177238.13	0.0253388	0.0785167	1.07986	0.482901	2.51937	0.284833	TRIM72
ENSG00000232070.8	0.00017557	0.00129613	1.07984	0.287818	2.96241	0.44988	TMEM253
ENSG00000187479.5	0.0366665	0.104335	1.07909	0.516447	2.19555	0.619724	C11orf96
ENSG00000235272.1	0.207956	0.375942	1.07792	0.85603	2.98579	0.649287	FAM103A2P
ENSG00000253659.1	0.124117	0.259798	1.07586	0.699648	2.06081	0.431195	RP11-1114I9.1
ENSG00000197696.9	7.75967e-17	0	1.07392	0.128847	5.32475	0.118659	NMB
ENSG00000164794.8	0.000878792	0.00505999	1.07392	0.322817	2.97567	0.43988	KCNV1
ENSG00000132563.15	1.9e-09	5.18e-08	1.07386	0.178799	3.80107	0.268853	REEP2
ENSG00000162482.4	3.94136e-05	0.000360922	1.07176	0.260712	3.34295	0.262537	AKR7A3
ENSG00000129682.14	0.0587399	0.150332	1.07077	0.566504	0.973743	0.462164	FGF13
ENSG00000049283.17	3.9299e-06	4.74565e-05	1.07071	0.232003	3.3887	0.399658	EPN3
ENSG00000272196.2	0.0297949	0.0888889	1.06967	0.4923	4.12002	0.212161	HIST2H2AA4
ENSG00000127561.14	0.000273469	0.00188521	1.06926	0.293816	2.96591	0.158178	SYNGR3
ENSG00000260401.1	2.60232e-05	0.000251894	1.06919	0.254221	3.42695	0.175786	RP11-800A3.4
ENSG00000102362.15	1.77828e-05	0.000180682	1.06903	0.249129	4.62958	0.1816	SYTL4
ENSG00000126106.13	0.000242878	0.00170453	1.06866	0.291215	4.35509	0.209362	TMEM53
ENSG00000162390.17	2e-10	8e-09	1.06811	0.168699	5.24777	0.246058	ACOT11
ENSG00000105523.3	1.982e-07	3.363e-06	1.06739	0.205227	3.78258	0.223683	FAM83E
ENSG00000176920.11	3.0505e-06	3.80163e-05	1.06573	0.228336	3.91914	0.189608	FUT2
ENSG00000161638.10	0.0108865	0.0403487	1.06562	0.418492	1.8624	0.256337	ITGA5
ENSG00000274979.1	0.00477777	0.0206321	1.06532	0.377554	2.5885	0.239635	RP11-1143G9.5
ENSG00000203635.2	0.063509	0.159067	1.06495	0.57391	2.04828	0.302958	AC144450.2
ENSG00000128655.16	0.0411129	0.114006	1.06413	0.521024	1.80816	0.299054	PDE11A
ENSG00000260430.1	0.0461565	0.124597	1.06389	0.533555	2.01579	0.519601	RP11-626G11.4
ENSG00000257671.1	0.0852521	0.198793	1.06386	0.618166	1.487	1.21162	RP3-416H24.1
ENSG00000187796.13	0.00298151	0.0140257	1.06147	0.357443	2.5852	0.159525	CARD9
ENSG00000110195.11	1.6e-09	4.34e-08	1.0608	0.175663	4.88445	0.266426	FOLR1
ENSG00000106066.14	2.2361e-06	2.90708e-05	1.06028	0.224121	3.18738	0.158664	CPVL
ENSG00000064692.18	0.00399783	0.0178387	1.06003	0.368279	3.44271	0.923933	SNCAIP
ENSG00000053438.8	0.000519886	0.00325352	1.05953	0.305313	3.40179	0.182865	NNAT
ENSG00000061656.9	0.0099124	0.0373812	1.05909	0.41068	2.73519	0.217221	SPAG4
ENSG00000075043.18	0.052177	0.13728	1.05836	0.545079	0.292637	0.243416	KCNQ2
ENSG00000167733.13	0.000182069	0.0013335	1.05798	0.282679	3.63668	0.222612	HSD11B1L
ENSG00000255031.5	0.0156417	0.0539942	1.05749	0.437492	2.91439	0.256806	RP11-802E16.3
ENSG00000163545.8	5.48002e-18	5.46358e-16	1.05698	0.122294	4.97773	0.325431	NUAK2
ENSG00000103534.16	1.5455e-06	2.10497e-05	1.05639	0.21984	5.17229	0.230755	TMC5
ENSG00000143369.14	0.00343916	0.0157875	1.05541	0.360762	2.86261	2.07816	ECM1
ENSG00000168542.13	0.00785576	0.0308962	1.05236	0.39589	1.85583	0.728718	COL3A1
ENSG00000164938.13	6.46375e-39	4.12439e-36	1.05119	0.0805586	6.29727	0.912747	TP53INP1
ENSG00000261840.2	0.0835774	0.195861	1.047	0.605101	2.62318	0.553914	RP11-146F11.1
ENSG00000160181.8	0.000101423	0.000808129	1.04507	0.268852	3.91337	0.673566	TFF2
ENSG00000162078.11	0.000522179	0.00326313	1.04475	0.301157	2.56695	0.187603	ZG16B
ENSG00000186188.10	1.23559e-05	0.000130965	1.04474	0.239004	4.31456	0.371173	FFAR4
ENSG00000171596.6	0.0194357	0.0639517	1.04468	0.447003	2.50149	0.253087	NMUR1
ENSG00000231566.1	0.0634242	0.15893	1.04406	0.56247	2.36384	0.661511	RP5-1158E12.3
ENSG00000178075.19	0.000958903	0.00544745	1.04373	0.316061	3.07945	0.379934	GRAMD1C
ENSG00000080644.15	0.10262	0.227109	1.0434	0.639226	0.871229	0.339661	CHRNA3
ENSG00000260005.6	0.0106257	0.0395663	1.04281	0.408183	2.85001	0.175027	AC027601.1
ENSG00000149564.11	0	1e-10	1.04059	0.148493	4.71003	0.186821	ESAM
ENSG00000007237.18	0.11852	0.251181	1.04026	0.666401	0.890341	0.324741	GAS7
ENSG00000136155.16	0.00129278	0.007024	1.03975	0.323147	2.92942	0.356985	SCEL
ENSG00000103742.11	9.44343e-05	0.000763903	1.03914	0.266142	3.02985	0.336183	IGDCC4
ENSG00000275718.1	0.0117439	0.0429873	1.0389	0.412304	3.28776	0.546738	CCL15
ENSG00000166535.19	7.121e-06	8.04494e-05	1.03842	0.231272	2.94995	0.543943	A2ML1
ENSG00000260588.1	0.0316269	0.0930149	1.03655	0.482318	2.15064	0.248706	RP11-930P14.2
ENSG00000205413.7	2.27691e-27	6.72616e-25	1.03618	0.0956075	6.13296	0.869535	SAMD9
ENSG00000213471.8	0.154529	0.303503	1.03605	0.727707	2.16836	0.497195	TTLL13P
ENSG00000073670.13	0.00391341	0.0175553	1.03598	0.359085	4.13101	0.259984	ADAM11
ENSG00000279791.1	0.198	0.363171	1.03463	0.803737	1.69899	0.70015	RP11-499E14.1
ENSG00000140511.11	1.13806e-16	0	1.0343	0.124773	4.96111	0.218383	HAPLN3
ENSG00000166869.2	0.00678058	0.0274597	1.03415	0.381967	2.80062	0.395427	CHP2
ENSG00000130829.17	0	4e-10	1.03222	0.151569	4.48598	0.336238	DUSP9
ENSG00000255306.1	0.19651	0.361166	1.0317	0.798802	1.69507	0.710342	RP5-901A4.1
ENSG00000168237.17	7.80886e-16	0	1.03148	0.12802	4.89248	0.317625	GLYCTK
ENSG00000260128.6	0.172228	0.327693	1.03083	0.755142	1.8935	0.374479	ULK4P2
ENSG00000229178.1	0.0375668	0.106196	1.02955	0.495085	2.15933	0.18337	AC069513.4
ENSG00000273760.1	4.1383e-06	4.96719e-05	1.02914	0.223515	3.66684	0.270865	CH17-360D5.3
ENSG00000005001.9	0	9e-10	1.02846	0.153706	4.53728	0.663538	PRSS22
ENSG00000065328.16	2.3333e-06	3.01871e-05	1.02612	0.217298	3.8804	1.2808	MCM10
ENSG00000235663.1	0.370604	0.559772	1.02606	1.146	0.91987	1.7837	SAPCD1-AS1
ENSG00000253878.5	0.00926245	0.0354838	1.02513	0.393945	2.44258	0.517814	RP11-347C18.3
ENSG00000155530.2	0.0937593	0.212571	1.02499	0.611607	1.43141	0.413645	LRGUK
ENSG00000274281.1	0.203892	0.37078	1.02417	0.806092	2.19609	0.537486	RP11-326N17.2
ENSG00000132938.19	0.0350523	0.100803	1.02316	0.485429	2.36815	0.47078	MTUS2
ENSG00000189014.7	0.0517537	0.136408	1.01993	0.524336	2.31111	0.329746	FAM35DP
ENSG00000197093.10	2.5456e-06	3.25954e-05	1.01924	0.216654	3.88503	0.39078	GAL3ST4
ENSG00000133433.10	0.013076	0.0467372	1.01761	0.410046	3.57584	0.287293	GSTT2B
ENSG00000274220.1	0.119925	0.253516	1.01717	0.654093	2.04966	0.390263	RP11-77K12.9
ENSG00000169252.5	0.0213046	0.0686569	1.01688	0.441635	2.48025	0.827272	ADRB2
ENSG00000260604.2	0.00754485	0.0299666	1.01611	0.380311	2.74111	0.312037	RP1-140K8.5
ENSG00000267500.1	0.0517388	0.136408	1.015	0.521768	2.04305	1.59785	ZNF887P
ENSG00000283294.1	0.0798098	0.18943	1.01478	0.579282	2.25085	0.708211	RP11-681B3.4
ENSG00000106384.10	0.0694407	0.170418	1.01458	0.558831	1.56807	0.260553	MOGAT3
ENSG00000186603.5	1e-10	2e-09	1.01443	0.154573	4.50958	0.302192	HPDL
ENSG00000186806.5	6.49e-08	1.2522e-06	1.01259	0.187353	4.12908	0.141881	VSIG10L
ENSG00000155622.6	0.0164999	0.0561685	1.01214	0.422134	2.65711	0.580206	XAGE2
ENSG00000237188.3	0.0024294	0.0118731	1.01113	0.333487	3.36587	0.196434	RP11-337C18.8
ENSG00000242732.4	1e-10	2.7e-09	1.01078	0.155294	4.47928	0.35799	RGAG4
ENSG00000196787.3	0.00326095	0.0151196	1.01065	0.343524	2.98312	0.420294	HIST1H2AG
ENSG00000276850.4	0.0580873	0.149012	1.01024	0.533097	1.51901	0.223333	CH17-360D5.2
ENSG00000153246.12	0	0	1.00793	0.125722	5.46227	0.151448	PLA2R1
ENSG00000075618.17	2e-10	8.1e-09	1.00778	0.159239	5.37713	0.142928	FSCN1
ENSG00000279882.1	0.0164789	0.0561685	1.00669	0.419781	2.76341	0.324479	CTB-151G24.2
ENSG00000265494.1	0.106948	0.233831	1.00656	0.624391	2.36012	0.487285	RP11-131K5.2
ENSG00000103316.10	3.4332e-06	4.20962e-05	1.00651	0.216779	3.46096	0.178958	CRYM
ENSG00000205978.5	1.19575e-05	0.000127249	1.00582	0.229726	5.62127	0.521008	NYNRIN
ENSG00000121653.11	0	1.1e-09	1.00386	0.150944	4.83499	0.133721	MAPK8IP1
ENSG00000117318.8	0	1e-09	1.00137	0.149942	6.22601	0.190158	ID3
ENSG00000242366.3	0.315668	0.503301	1.00096	0.997566	1.62202	1.68937	UGT1A8
ENSG00000207751.2	0.0412114	0.114212	1.00004	0.489882	1.59964	0.244146	MIR130B
ENSG00000035862.12	2.56989e-22	4.27029e-20	0.999786	0.102898	6.68146	0.167795	TIMP2
ENSG00000158301.18	0.0019791	0.0100416	0.999673	0.323168	3.92454	0.168745	GPRASP2
ENSG00000067601.7	0.00146225	0.00777266	0.998416	0.313763	3.60056	0.190982	PMS2P4
ENSG00000101846.6	2.77e-08	5.828e-07	0.997286	0.179516	4.88286	0.213401	STS
ENSG00000125354.22	1.27924e-05	0.000134963	0.997272	0.228542	4.53644	0.22228	2020-09-06
ENSG00000185420.18	3e-10	9.5e-09	0.996986	0.158199	4.2538	0.312283	SMYD3
ENSG00000189366.9	0.000196486	0.00142167	0.99686	0.267722	3.25244	0.222807	ALG1L
ENSG00000274628.4	0.0823616	0.193963	0.99683	0.573832	0.726324	0.340048	FAM95B1
ENSG00000213853.9	1.461e-07	2.5618e-06	0.996616	0.189562	6.48366	0.683955	EMP2
ENSG00000224050.1	0.0162159	0.0554743	0.996129	0.41436	2.45229	0.23336	RP1-90G24.6
ENSG00000137502.9	0.0125674	0.0453256	0.995819	0.398998	2.27692	0.286143	RAB30
ENSG00000159403.15	0.000217848	0.0015507	0.994658	0.269018	2.92714	0.307876	C1R
ENSG00000213186.7	1.55043e-05	0.000159977	0.994458	0.230124	3.57625	0.157745	TRIM59
ENSG00000120327.6	8.653e-06	9.56572e-05	0.993843	0.223418	4.10366	0.1752	PCDHB14
ENSG00000103196.11	0.0521216	0.137179	0.993266	0.511432	1.51756	0.340822	CRISPLD2
ENSG00000197361.6	0.00978993	0.0369981	0.993082	0.384444	2.5167	0.165293	FBXL22
ENSG00000107954.10	0.000399543	0.00262176	0.992888	0.280446	3.16305	0.599766	NEURL1
ENSG00000163623.9	9.991e-07	1.44103e-05	0.990875	0.202558	3.78027	0.203889	NKX6-1
ENSG00000154620.5	1.38e-06	1.90754e-05	0.990787	0.205222	4.15556	0.197216	TMSB4Y
ENSG00000154127.9	3.4569e-06	4.23209e-05	0.99064	0.213425	3.72793	0.377277	UBASH3B
ENSG00000150722.10	0.000183788	0.00134424	0.990446	0.264803	3.69152	0.237817	PPP1R1C
ENSG00000198157.10	0.000236026	0.00166027	0.990249	0.269311	3.27777	0.324701	HMGN5
ENSG00000117245.12	0.00561521	0.0235473	0.989988	0.357468	3.07348	0.171269	KIF17
ENSG00000144485.10	3.38411e-28	1.12465e-25	0.989327	0.0898494	5.46906	0.239214	HES6
ENSG00000132967.9	0.00961842	0.0365028	0.988211	0.381658	3.67862	0.44978	HMGB1P5
ENSG00000241697.4	0.239131	0.414766	0.987727	0.839075	2.69286	0.285957	TMEFF1
ENSG00000157927.16	0.00385472	0.0173653	0.987444	0.341698	3.03092	0.214069	RADIL
ENSG00000166924.8	0.00599796	0.0248841	0.986207	0.358896	2.70211	0.190876	NYAP1
ENSG00000172339.9	0.151036	0.299295	0.986087	0.686747	2.21182	0.494486	ALG14
ENSG00000152076.18	0.0134541	0.0478316	0.982194	0.397405	2.12369	0.212945	CCDC74B
ENSG00000089723.9	1.39e-08	3.146e-07	0.981584	0.172965	3.85645	0.119983	OTUB2
ENSG00000178828.6	0.0572373	0.147481	0.981173	0.516001	2.08869	0.455727	RNF186
ENSG00000131153.8	0.000160952	0.0012054	0.97793	0.259155	3.35275	1.00582	GINS2
ENSG00000131849.10	0.001604	0.00843898	0.977567	0.309829	3.08515	0.355758	ZNF132
ENSG00000224294.1	2.0352e-06	2.67643e-05	0.976188	0.205518	4.08332	1.31871	RP3-326I13.1
ENSG00000213928.8	2.39e-08	5.111e-07	0.973643	0.174454	4.91586	0.30572	IRF9
ENSG00000167549.18	0.0052168	0.0221762	0.97285	0.348276	3.33104	0.190018	CORO6
ENSG00000248360.7	0.0249532	0.0775792	0.971797	0.433426	2.35904	0.30283	LINC00504
ENSG00000143382.14	1.6453e-06	2.22806e-05	0.971726	0.20275	5.10671	0.120661	ADAMTSL4
ENSG00000174599.5	0.00419735	0.0185577	0.971672	0.339397	3.27023	0.18081	TRAM1L1
ENSG00000064042.17	1e-10	2.7e-09	0.971653	0.149274	5.97728	0.246713	LIMCH1
ENSG00000100592.15	0.000105915	0.000835999	0.970986	0.250472	3.79947	0.12101	DAAM1
ENSG00000106852.15	0.00185051	0.00949668	0.970765	0.311819	3.35842	0.154557	LHX6
ENSG00000067715.13	0.0526441	0.138186	0.970711	0.500927	1.50412	0.179243	SYT1
ENSG00000213412.3	0.0100512	0.0378288	0.970506	0.377033	2.68011	0.42124	HNRNPA1P33
ENSG00000107551.20	0.0207089	0.0671577	0.970244	0.419429	2.42198	0.353303	RASSF4
ENSG00000175305.17	8.9275e-06	9.8263e-05	0.968566	0.218065	3.52423	0.317759	CCNE2
ENSG00000232164.1	1.29e-08	2.943e-07	0.968287	0.170265	4.14694	0.13514	AC092669.3
ENSG00000134253.9	9.06672e-05	0.000738296	0.96811	0.247326	4.41103	0.282974	TRIM45
ENSG00000175874.9	0.0215954	0.0693975	0.968054	0.421367	3.2024	0.881584	CREG2
ENSG00000109255.11	2.68467e-16	0	0.967156	0.118137	5.91072	0.254374	NMU
ENSG00000250264.1	0.339321	0.528082	0.96683	1.01185	4.16156	0.258168	XXbac-BPG246D15.9
ENSG00000189325.6	3.18389e-16	0	0.966553	0.118361	5.12354	0.435168	C6orf222
ENSG00000114646.9	6.423e-07	9.7678e-06	0.964999	0.193851	4.20639	0.194032	CSPG5
ENSG00000102781.13	0.00923693	0.0354201	0.963878	0.370272	2.41024	0.2591	KATNAL1
ENSG00000244306.9	0.00565682	0.0236876	0.963632	0.348254	3.02896	0.242184	LINC01296
ENSG00000082684.14	0.141739	0.285951	0.963513	0.655742	3.80847	0.701587	SEMA5B
ENSG00000142700.11	2.549e-06	3.26073e-05	0.963499	0.204818	3.789	0.166011	DMRTA2
ENSG00000273237.1	0.298234	0.483577	0.962216	0.925006	1.8055	1.26257	CTB-119C2.1
ENSG00000228613.1	0.0768129	0.184116	0.961419	0.543333	1.91681	0.312582	AC144450.1
ENSG00000255639.2	0.241839	0.417618	0.961298	0.821339	2.89567	0.295421	RP11-234B24.6
ENSG00000206567.9	0.0421649	0.116192	0.959614	0.472277	1.74698	0.189422	AC022007.5
ENSG00000177508.11	0.000673959	0.00404782	0.959259	0.282138	3.32822	0.188199	IRX3
ENSG00000118418.14	8.09e-08	1.5244e-06	0.958588	0.178674	5.17969	0.135852	HMGN3
ENSG00000249731.1	0.000177307	0.00130521	0.958352	0.255606	3.43234	0.16709	RP11-259O2.3
ENSG00000100583.4	0.0153041	0.0529914	0.95646	0.3944	2.30156	0.17883	SAMD15
ENSG00000171444.17	9.44e-08	1.7529e-06	0.956282	0.179173	3.72694	0.259007	MCC
ENSG00000133121.20	0.000378435	0.00249558	0.956162	0.268987	2.94079	0.245467	STARD13
ENSG00000143847.15	0.159049	0.309728	0.954997	0.678131	2.80783	0.418719	PPFIA4
ENSG00000270977.1	0.472322	0.654603	0.954229	1.3277	3.29226	1.63003	AC015849.16
ENSG00000120915.13	1.6e-09	4.44e-08	0.953958	0.158095	4.97468	0.127688	EPHX2
ENSG00000181634.7	2.7292e-06	3.43883e-05	0.953389	0.203272	4.78596	2.11034	TNFSF15
ENSG00000255050.1	0.0978572	0.219367	0.953075	0.57576	2.41914	0.449659	RP11-661A12.9
ENSG00000272345.1	0.0682816	0.168211	0.952008	0.522179	2.05284	0.32188	RP1-30M3.5
ENSG00000267519.4	0.0288401	0.086672	0.951838	0.435491	3.01802	0.267702	MIR24-2
ENSG00000134824.13	1.4737e-06	2.01783e-05	0.951668	0.197656	4.06623	0.104629	FADS2
ENSG00000188176.11	0.0707969	0.173081	0.951325	0.526531	2.74032	0.315707	SMTNL2
ENSG00000179148.9	0.00971129	0.0367618	0.951098	0.367795	3.4438	0.463707	ALOXE3
ENSG00000214796.8	0.00634526	0.0260272	0.950647	0.348301	3.16893	0.412421	RP11-480I12.5
ENSG00000169213.6	0	1e-10	0.95058	0.135595	5.58819	0.119934	RAB3B
ENSG00000169084.13	1.1e-08	2.536e-07	0.949531	0.166161	4.83488	0.14762	DHRSX
ENSG00000197256.10	1.4e-08	3.18e-07	0.948047	0.167117	4.97423	0.126077	KANK2
ENSG00000163040.14	1.8809e-05	0.00018942	0.947917	0.221549	3.57614	0.225416	CCDC74A
ENSG00000117643.14	0.000302704	0.00205478	0.947156	0.262154	4.07156	0.56384	MAN1C1
ENSG00000279649.1	0.0537849	0.140652	0.94691	0.490992	2.52751	0.387603	RP11-96D1.8
ENSG00000179761.11	0.0580895	0.149012	0.94648	0.499456	1.95133	0.376669	PIPOX
ENSG00000148180.18	8.86976e-19	9.753e-17	0.946295	0.106944	5.88118	0.236413	GSN
ENSG00000196507.10	3.3e-09	8.49e-08	0.945635	0.159803	4.30229	0.133678	TCEAL3
ENSG00000089486.16	0.0465898	0.125626	0.945395	0.47507	2.43913	0.231028	CDIP1
ENSG00000163346.16	1e-10	2.2e-09	0.944129	0.144252	4.26509	0.334649	PBXIP1
ENSG00000230882.1	0.00642177	0.0262869	0.942861	0.345949	2.75345	0.141825	AC005077.14
ENSG00000106327.12	2.6954e-06	3.40171e-05	0.941554	0.20064	4.7552	0.114139	TFR2
ENSG00000118640.10	7.26483e-16	0	0.941149	0.116681	6.56348	0.191133	VAMP8
ENSG00000213057.5	0.0254029	0.0785934	0.940718	0.420862	3.1367	0.295614	C1orf220
ENSG00000272078.1	0.0299681	0.0892229	0.940348	0.433238	2.39493	0.167723	RP4-734G22.3
ENSG00000125510.15	0.0115838	0.0425577	0.940149	0.372399	2.64356	0.134693	OPRL1
ENSG00000091129.19	0.12636	0.263226	0.940061	0.614976	2.09048	0.355605	NRCAM
ENSG00000135454.13	2.4e-09	6.43e-08	0.939975	0.157561	4.76965	0.142496	B4GALNT1
ENSG00000265148.5	0.0305683	0.0906368	0.939754	0.434539	1.98916	0.268679	TSPOAP1-AS1
ENSG00000136114.15	0.0496065	0.132107	0.93787	0.477691	2.96388	0.542885	THSD1
ENSG00000164362.18	0.0798822	0.18954	0.936866	0.534933	3.33376	1.53169	TERT
ENSG00000110719.9	3.4e-09	8.87e-08	0.936676	0.158494	5.36616	0.209762	TCIRG1
ENSG00000185272.13	0.104557	0.230006	0.936572	0.577008	2.65211	0.360565	RBM11
ENSG00000043591.5	6.53839e-05	0.000561964	0.93622	0.234495	4.34358	0.224931	ADRB1
ENSG00000260103.2	0.0141264	0.049723	0.93605	0.381434	2.31296	0.389663	RP11-10O17.1
ENSG00000161981.10	4.7e-08	9.506e-07	0.936003	0.171352	5.50252	0.18657	SNRNP25
ENSG00000108387.14	1.477e-06	2.01915e-05	0.935883	0.194396	4.13867	0.183263	2020-09-04
ENSG00000188993.3	0.0115366	0.0424133	0.935247	0.370246	2.8774	0.661635	LRRC66
ENSG00000197191.4	0.00404555	0.0180113	0.932591	0.324426	2.96373	0.225489	CYSRT1
ENSG00000215182.8	0.00334211	0.0154486	0.930378	0.317061	3.33309	0.845295	MUC5AC
ENSG00000181126.13	0.0241236	0.0757668	0.929766	0.412285	2.18781	0.216402	HLA-V
ENSG00000064651.13	5.59995e-49	9.9256e-46	0.929646	0.0632003	8.01544	0.165407	SLC12A2
ENSG00000177692.11	0.00307605	0.0144097	0.929349	0.313966	3.0764	0.1046	DNAJC28
ENSG00000184058.12	0.0362736	0.103476	0.92811	0.443256	3.04463	0.245623	TBX1
ENSG00000150347.14	4.8708e-26	1.23332e-23	0.927806	0.0879108	6.74442	0.247518	ARID5B
ENSG00000250318.1	0.0417535	0.115334	0.927525	0.455569	2.2695	0.402437	CTA-963H5.5
ENSG00000105852.10	0	6e-10	0.927038	0.13719	4.66062	0.133531	PON3
ENSG00000155849.15	0.0680727	0.167863	0.926323	0.507706	1.66439	0.161987	ELMO1
ENSG00000054219.10	1.4268e-06	1.96214e-05	0.924923	0.191844	4.10825	0.266321	LY75
ENSG00000163283.6	0	0	0.924604	0.119319	6.69711	0.282675	ALPP
ENSG00000115604.10	0.0954589	0.215383	0.923885	0.554127	2.03089	0.373847	IL18R1
ENSG00000232931.5	0.0154939	0.0535672	0.923839	0.381653	3.01867	0.555178	LINC00342
ENSG00000261296.1	0.244124	0.420017	0.92283	0.792305	2.16107	0.908261	RP11-299H22.6
ENSG00000281189.1	0.00544369	0.0229426	0.922784	0.331992	3.34217	0.200133	GHET1
ENSG00000173599.13	0.000647422	0.00391348	0.922108	0.270339	3.57807	0.14646	PC
ENSG00000180113.15	0.208312	0.376287	0.921814	0.732632	3.61183	1.14939	TDRD6
ENSG00000189057.10	6.7808e-05	0.000579364	0.9214	0.231284	4.98242	0.692156	FAM111B
ENSG00000251379.1	0.107012	0.233926	0.920002	0.570802	2.03867	0.35981	RP11-484O2.1
ENSG00000226137.5	2.36422e-18	2.44897e-16	0.919547	0.10523	5.31861	0.100538	BAIAP2-AS1
ENSG00000139629.15	0	1.3e-09	0.919547	0.138602	4.46864	0.169168	GALNT6
ENSG00000185015.7	8.193e-06	9.11402e-05	0.919442	0.206149	3.43269	0.182184	CA13
ENSG00000185304.13	0.389962	0.579638	0.918785	1.06874	0.668011	1.2778	RGPD2
ENSG00000119699.7	0.00742626	0.0295568	0.918507	0.343098	2.69635	0.211849	TGFB3
ENSG00000237686.6	0.216405	0.386572	0.917761	0.742438	2.99463	0.538369	RP5-1120P11.1
ENSG00000225969.1	3.983e-07	6.3598e-06	0.917577	0.18099	4.05402	0.259411	ABHD11-AS1
ENSG00000187258.13	0.00036828	0.00243768	0.917498	0.257592	3.83222	0.811535	NPSR1
ENSG00000115594.11	0.000599386	0.00366759	0.917496	0.267344	3.42784	0.112608	IL1R1
ENSG00000170379.19	0.000310992	0.00209787	0.91672	0.254223	3.4562	0.184545	TCAF2
ENSG00000274272.1	0.00043058	0.00278872	0.916294	0.260267	4.97046	0.22036	RP11-44M6.7
ENSG00000229637.3	0.144416	0.2899	0.915581	0.627307	2.13564	0.429549	PRAC2
ENSG00000185201.16	1.3245e-06	1.83725e-05	0.91554	0.189316	5.05457	0.114426	IFITM2
ENSG00000179348.11	2.8e-09	7.39e-08	0.915352	0.15405	5.71739	0.11948	GATA2
ENSG00000170370.11	0.000554763	0.00343673	0.914696	0.264913	3.40983	0.12667	EMX2
ENSG00000279838.1	0.106545	0.233174	0.912544	0.565421	1.8348	0.415842	RP4-635A23.6
ENSG00000168016.13	0.00201264	0.0101729	0.911888	0.295266	3.18614	0.51268	TRANK1
ENSG00000159871.14	0.0505099	0.133932	0.91118	0.465929	2.92657	0.417513	LYPD5
ENSG00000183150.7	0.0262633	0.0806609	0.910697	0.4098	2.67036	0.626296	GPR19
ENSG00000243232.4	0.141362	0.285332	0.909508	0.618402	1.49389	0.258601	PCDHAC2
ENSG00000143412.9	4.42894e-05	0.000399255	0.909447	0.222692	3.32629	0.104507	ANXA9
ENSG00000168010.10	7.2596e-06	8.18987e-05	0.909231	0.202685	4.39344	0.392444	ATG16L2
ENSG00000102882.11	3.06124e-18	3.15051e-16	0.908495	0.104315	5.63539	0.106339	MAPK3
ENSG00000166923.10	0.114244	0.244589	0.908014	0.57491	3.1139	1.34009	GREM1
ENSG00000158125.9	0.116738	0.248591	0.907302	0.57841	0.429586	0.285547	XDH
ENSG00000241269.1	0.0949046	0.214618	0.906041	0.542516	1.9375	0.242964	AC093620.5
ENSG00000138792.9	0.200188	0.365879	0.905843	0.707128	0.708424	0.493645	ENPEP
ENSG00000132744.7	1.9e-08	4.148e-07	0.905717	0.16113	4.56698	0.282024	ACY3
ENSG00000174885.12	0.062671	0.1574	0.905311	0.48633	2.26912	0.19572	NLRP6
ENSG00000186481.16	0.00956716	0.036363	0.904995	0.349271	2.81074	0.53524	ANKRD20A5P
ENSG00000126246.9	0.0334036	0.097006	0.904966	0.425426	2.52287	0.328159	IGFLR1
ENSG00000139880.19	0	1e-10	0.904577	0.127845	5.85012	0.150958	CDH24
ENSG00000184454.6	0.000459148	0.00293208	0.904297	0.258111	3.92907	0.157867	NCMAP
ENSG00000276900.1	0.00460029	0.0200216	0.904171	0.31907	2.89785	0.109521	RP11-467L13.7
ENSG00000184949.15	0.0873451	0.202078	0.903449	0.528465	1.36819	0.238364	FAM227A
ENSG00000273253.2	0.0702168	0.171873	0.902715	0.498597	2.11054	0.263946	RP3-402G11.26
ENSG00000245526.9	0.0725628	0.176263	0.902457	0.502602	0.986007	0.169254	LINC00461
ENSG00000234882.1	0.153995	0.302861	0.90218	0.63286	1.60777	0.556143	EIF3EP1
ENSG00000253636.1	0.0399575	0.111376	0.901608	0.438912	2.31865	0.147156	RP11-531A24.5
ENSG00000101605.12	0.0829538	0.194887	0.901238	0.519805	1.6051	0.397145	MYOM1
ENSG00000150630.3	0.0559408	0.14496	0.900963	0.471339	1.45391	1.18857	VEGFC
ENSG00000103485.17	0.049708	0.132279	0.900001	0.458607	2.11005	0.277647	QPRT
ENSG00000131037.14	2.3009e-06	2.97919e-05	0.899044	0.190273	4.38219	0.478661	EPS8L1
ENSG00000182310.13	0.0515102	0.135974	0.898473	0.461417	2.68444	0.248441	SPACA6
ENSG00000185156.5	0.000201943	0.00145501	0.897604	0.241514	3.52154	0.199824	MFSD6L
ENSG00000120437.8	0.00069038	0.00413399	0.897232	0.264407	5.98187	1.5476	ACAT2
ENSG00000107984.9	2e-10	7.2e-09	0.896755	0.141199	6.92071	0.579888	DKK1
ENSG00000279417.1	0	1.1e-09	0.896743	0.134819	4.86421	0.113228	RP11-382B18.1
ENSG00000237886.1	0.0201406	0.0657962	0.896116	0.385639	2.83708	0.354735	NALT1
ENSG00000186897.4	0	4e-10	0.895246	0.130943	4.8162	0.312441	C1QL4
ENSG00000115009.11	0.125221	0.261569	0.895159	0.583842	1.75562	0.858429	CCL20
ENSG00000169093.15	0	0	0.895155	0.112303	5.6867	0.142871	ASMTL
ENSG00000165215.6	3.0065e-30	1.22973e-27	0.893779	0.078205	6.5562	0.213442	CLDN3
ENSG00000273055.1	0.109893	0.238326	0.893478	0.558887	1.85978	0.514244	CTB-13F3.1
ENSG00000129244.8	0.0680978	0.167871	0.893168	0.489579	1.18254	0.142635	ATP1B2
ENSG00000136295.14	2.20357e-17	0	0.892471	0.105213	4.84287	0.437363	TTYH3
ENSG00000112139.14	0.127502	0.264659	0.892009	0.585297	3.25521	0.600995	MDGA1
ENSG00000158292.6	5.22e-08	1.0361e-06	0.891908	0.163846	5.3502	0.182739	GPR153
ENSG00000216775.2	1.2e-08	2.753e-07	0.891635	0.156439	4.36392	0.156355	RP1-152L7.5
ENSG00000273573.1	0.369795	0.559019	0.889602	0.991911	1.56172	0.916277	Metazoa_SRP
ENSG00000101888.11	2e-10	5.7e-09	0.889276	0.139162	4.70445	0.100393	NXT2
ENSG00000173930.8	0.00371595	0.01684	0.888855	0.306362	4.17252	0.513092	SLCO4C1
ENSG00000121310.16	9e-10	2.63e-08	0.888671	0.145039	4.79372	0.180162	ECHDC2
ENSG00000170915.8	2.00314e-32	9.98563e-30	0.888663	0.0749547	6.92715	0.23241	PAQR8
ENSG00000175183.9	2.0919e-06	2.7398e-05	0.888545	0.187286	4.26244	0.192154	CSRP2
ENSG00000138449.10	6.09e-08	1.1795e-06	0.888116	0.163972	3.80631	0.172739	SLC40A1
ENSG00000134240.11	2.13e-08	4.608e-07	0.886845	0.158345	6.66757	0.316124	HMGCS2
ENSG00000164120.13	2.18458e-46	2.48917e-43	0.886556	0.0619965	7.64518	0.192857	HPGD
ENSG00000117461.14	4.92e-08	9.892e-07	0.886429	0.162527	5.3037	0.241893	PIK3R3
ENSG00000127585.11	3.39445e-05	0.000317213	0.886304	0.213812	3.87805	0.167242	FBXL16
ENSG00000013725.14	0.0857174	0.19947	0.886104	0.515646	2.04501	0.137096	CD6
ENSG00000234460.1	0.060216	0.153071	0.885159	0.471028	2.38829	0.753681	XXyac-YM21GA2.4
ENSG00000214401.4	0.0658688	0.163616	0.884081	0.480658	2.21119	0.27565	KANSL1-AS1
ENSG00000198467.13	3.113e-05	0.00029415	0.883729	0.212178	4.2744	0.179923	TPM2
ENSG00000246228.6	0.0384133	0.108025	0.883517	0.426734	2.82544	0.66169	CASC8
ENSG00000270504.1	0.000960316	0.00545353	0.882737	0.267342	3.56349	0.193877	RP11-420L9.5
ENSG00000251246.1	0.393606	0.583532	0.882225	1.03415	2.07232	0.239677	RP11-540D14.8
ENSG00000148926.9	6e-10	1.85e-08	0.882098	0.142544	5.15549	0.346037	ADM
ENSG00000280214.1	0.254229	0.432706	0.880964	0.772683	1.80789	0.514637	CTD-2012K14.5
ENSG00000120324.8	0.0474364	0.127456	0.880654	0.44424	2.68008	0.310918	PCDHB10
ENSG00000172638.12	0.0419045	0.115671	0.879666	0.432381	2.34182	0.161183	EFEMP2
ENSG00000105270.14	0.119092	0.252192	0.879419	0.564238	1.17898	0.273591	CLIP3
ENSG00000204385.10	0.00114361	0.00633085	0.877575	0.269809	3.32645	0.332153	SLC44A4
ENSG00000181019.12	0	0	0.876608	0.110888	5.44168	0.489857	NQO1
ENSG00000005981.12	0.0554646	0.1441	0.875819	0.457294	2.75976	0.292982	ASB4
ENSG00000258790.1	0.40292	0.592276	0.87564	1.04689	3.47081	0.392734	RP11-561B11.2
ENSG00000165078.11	0.0861116	0.200124	0.875179	0.509929	2.08245	1.07916	CPA6
ENSG00000101057.15	7.6e-09	1.811e-07	0.874615	0.15137	6.58346	1.12888	MYBL2
ENSG00000128394.16	0.0117222	0.0429277	0.874071	0.346799	2.57364	0.121563	APOBEC3F
ENSG00000249196.6	7.3934e-06	8.31145e-05	0.873454	0.194879	3.91744	0.412809	RP11-669N7.2
ENSG00000118495.18	0.00757169	0.0300489	0.872403	0.32667	2.7654	0.130893	PLAGL1
ENSG00000184012.11	0	0	0.872236	0.118126	4.61438	0.281554	TMPRSS2
ENSG00000183508.4	0.000819224	0.00477292	0.871641	0.260485	3.38499	0.206823	FAM46C
ENSG00000105486.13	1.1018e-06	1.56371e-05	0.871318	0.178823	4.78791	0.103998	LIG1
ENSG00000061337.15	0.00235529	0.0115926	0.871065	0.286408	3.15884	0.280407	LZTS1
ENSG00000122591.11	1.0466e-06	1.49603e-05	0.869911	0.178163	3.91632	0.133586	FAM126A
ENSG00000138646.8	0.00988919	0.0373114	0.869305	0.336982	3.07854	0.392142	HERC5
ENSG00000136689.18	0.107591	0.23485	0.868782	0.539913	1.1702	1.33326	IL1RN
ENSG00000203722.7	0.00796344	0.0312504	0.868425	0.327261	2.86846	0.211505	RAET1G
ENSG00000263620.1	0.573934	0.735059	0.867872	1.54352	1.22286	2.51667	RP11-599B13.6
ENSG00000137404.14	7.73e-08	1.4631e-06	0.867572	0.161461	4.78753	0.328634	NRM
ENSG00000146090.15	0.017177	0.0580647	0.867335	0.363983	3.24877	0.228549	RASGEF1C
ENSG00000125148.6	8.7726e-06	9.68449e-05	0.866378	0.194893	5.56078	0.453585	MT2A
ENSG00000164398.12	0.0169324	0.0573472	0.866315	0.362752	3.62984	0.287744	ACSL6
ENSG00000148671.13	1.04e-08	2.426e-07	0.866305	0.151352	7.23414	0.186811	ADIRF
ENSG00000101276.14	4.2694e-06	5.10913e-05	0.865731	0.188292	5.2895	0.0981192	SLC52A3
ENSG00000178695.5	4.26853e-05	0.000387104	0.865538	0.211497	4.98997	0.141934	KCTD12
ENSG00000216490.3	3.00594e-22	4.94337e-20	0.865378	0.0892114	6.04885	0.138956	IFI30
ENSG00000161243.8	0.351974	0.541276	0.865036	0.929381	1.64411	0.668038	FBXO27
ENSG00000273478.1	0.0486998	0.13013	0.864735	0.438682	2.41827	0.346614	RP11-465N4.5
ENSG00000273590.4	0.578723	0.738484	0.864698	1.55731	3.85243	1.80431	SMIM11B
ENSG00000183206.17	0.0175718	0.0591361	0.864569	0.364103	1.99918	0.342897	POTEC
ENSG00000198788.8	1e-10	4.2e-09	0.864505	0.134276	6.63296	0.577379	MUC2
ENSG00000124749.16	0.135825	0.276963	0.864343	0.579505	2.07908	0.745206	COL21A1
ENSG00000134398.13	0.13254	0.272354	0.863714	0.574217	3.27577	0.299436	ERN2
ENSG00000167779.7	2.7624e-06	3.47585e-05	0.863627	0.184231	4.70265	0.420485	IGFBP6
ENSG00000261040.6	1.85e-08	4.058e-07	0.861902	0.15322	4.72552	0.914505	WFDC21P
ENSG00000106829.18	0.000818052	0.00476899	0.86134	0.257377	3.26005	0.310509	TLE4
ENSG00000157890.17	0.0867013	0.200886	0.861096	0.502665	1.9889	0.352374	MEGF11
ENSG00000152377.13	0.0225981	0.0719674	0.860252	0.377277	2.73789	0.209558	SPOCK1
ENSG00000251637.6	0.130403	0.269053	0.859872	0.568505	1.08609	0.294143	RP11-119D9.1
ENSG00000141314.12	0.0126312	0.0454939	0.859703	0.344708	2.5426	0.156691	RHBDL3
ENSG00000205436.7	0.0716308	0.174584	0.859449	0.477085	2.87692	0.40985	EXOC3L4
ENSG00000171234.13	1.84e-08	4.04e-07	0.859379	0.152737	4.812	0.145501	UGT2B7
ENSG00000157613.10	0.00101827	0.00574174	0.85937	0.26157	3.68959	0.261189	CREB3L1
ENSG00000113742.12	1.6381e-06	2.22011e-05	0.858692	0.179133	4.46307	0.381994	CPEB4
ENSG00000111319.12	0.000430469	0.00278872	0.858508	0.243848	3.48007	0.372917	SCNN1A
ENSG00000189280.3	2.6413e-06	3.34932e-05	0.857705	0.182611	4.10217	0.483217	GJB5
ENSG00000167900.11	0	0	0.857419	0.107137	5.37721	0.763616	TK1
ENSG00000259048.1	1.2e-09	3.46e-08	0.857191	0.140982	4.36776	0.0942462	CTD-2058B24.2
ENSG00000112183.14	0.0240795	0.0756583	0.856913	0.379861	3.20342	0.32126	RBM24
ENSG00000223770.5	0.0343535	0.0992227	0.856835	0.404951	2.90531	0.251074	AC006145.4
ENSG00000245105.2	0.0571793	0.147378	0.856517	0.450339	2.29875	0.168884	A2M-AS1
ENSG00000126882.12	9.81622e-05	0.000788461	0.856475	0.219886	4.11293	0.0984173	FAM78A
ENSG00000189431.7	0.00584795	0.0243695	0.85495	0.310193	3.45113	0.463788	RASSF10
ENSG00000180806.4	0.00634367	0.0260272	0.854192	0.312952	3.17772	0.242132	HOXC9
ENSG00000198626.15	0.149096	0.296649	0.853838	0.59182	0.441883	0.220486	RYR2
ENSG00000127720.7	0.00430846	0.0189878	0.853753	0.299075	3.0414	0.092922	METTL25
ENSG00000087085.13	0	2e-10	0.851208	0.122513	5.68064	0.379922	ACHE
ENSG00000085117.11	6.55686e-05	0.000563248	0.850937	0.21317	4.43629	0.208286	CD82
ENSG00000204257.14	0.000101714	0.000809249	0.850009	0.21871	3.7587	0.298184	HLA-DMA
ENSG00000068615.17	2.05635e-05	0.000204762	0.849638	0.199507	3.68556	0.19032	REEP1
ENSG00000166349.9	0.0384076	0.108025	0.849182	0.410138	3.02266	0.253028	RAG1
ENSG00000183496.5	0.00992549	0.0374218	0.84911	0.329315	3.35396	0.570265	MEX3B
ENSG00000185100.10	0.000123047	0.000956652	0.847864	0.220799	4.03494	0.134559	ADSSL1
ENSG00000141854.8	1.8e-09	4.92e-08	0.847703	0.140933	4.45275	0.121566	MIR1199
ENSG00000181690.7	0.00638405	0.0261661	0.847552	0.310758	2.88787	0.214564	PLAG1
ENSG00000160345.12	0.0114528	0.0421831	0.847088	0.335006	3.31143	0.141132	C9orf116
ENSG00000168490.13	0.10246	0.226881	0.847069	0.518706	1.91443	0.507298	PHYHIP
ENSG00000106211.8	0	0	0.846919	0.113782	6.2677	0.153811	HSPB1
ENSG00000185614.4	0.0587664	0.150352	0.846916	0.448119	2.34744	0.348246	FAM212A
ENSG00000145246.13	0.0429143	0.117725	0.845316	0.417534	2.34466	0.291034	ATP10D
ENSG00000137965.10	8.32616e-05	0.000688494	0.845112	0.214778	3.96228	0.725387	IFI44
ENSG00000168477.17	0.404576	0.593985	0.844168	1.01283	2.73085	0.902607	TNXB
ENSG00000250337.5	0.00322407	0.0149637	0.843844	0.286484	5.1964	0.670505	LINC01021
ENSG00000170439.6	2.33891e-05	0.00022946	0.843689	0.199463	5.05003	0.147505	METTL7B
ENSG00000163083.5	3.83002e-05	0.000352141	0.843466	0.204849	3.91172	0.32746	INHBB
ENSG00000149212.11	4.97e-08	9.958e-07	0.842704	0.154556	3.80028	0.109519	SESN3
ENSG00000115648.13	0.014666	0.0512714	0.842134	0.345063	4.35801	0.393085	MLPH
ENSG00000120457.11	0.0997741	0.222483	0.840337	0.510548	1.47489	0.279889	KCNJ5
ENSG00000186862.17	0.00419442	0.0185499	0.839952	0.293366	3.19885	0.11938	PDZD7
ENSG00000163586.9	0.430262	0.616995	0.838941	1.06364	3.41795	3.45318	FABP1
ENSG00000273674.4	0.147032	0.293716	0.838916	0.578525	0.67791	0.308662	CTD-2378E12.1
ENSG00000166073.9	7e-10	2.16e-08	0.836793	0.135828	4.36392	0.0945908	GPR176
ENSG00000168913.6	0.00171527	0.00893888	0.835798	0.266555	3.74894	0.174175	ENHO
ENSG00000162882.14	8.63428e-05	0.000708144	0.835171	0.212724	4.03709	0.239471	HAAO
ENSG00000167693.16	0	0	0.834436	0.114191	4.96751	0.081431	NXN
ENSG00000125966.9	0.0749356	0.180734	0.834308	0.468486	2.45426	0.328304	MMP24
ENSG00000135424.15	2.6901e-06	3.40039e-05	0.830577	0.176976	3.96531	0.128125	ITGA7
ENSG00000108679.12	5.02338e-18	5.04974e-16	0.830283	0.095955	7.23117	0.139656	LGALS3BP
ENSG00000123384.13	3.8e-08	7.816e-07	0.830268	0.150963	4.32592	0.790972	LRP1
ENSG00000258472.8	0.0055715	0.0233886	0.829764	0.299339	2.98529	0.179804	RP11-192H23.4
ENSG00000185668.7	0.140532	0.284127	0.82962	0.562907	1.88159	0.704381	POU3F1
ENSG00000161888.11	0.000195543	0.00141812	0.829424	0.222682	3.97626	1.25036	SPC24
ENSG00000173210.19	0.000867519	0.00499952	0.829212	0.24899	4.45001	0.385119	ABLIM3
ENSG00000104888.9	0.000412782	0.00268983	0.82918	0.234777	3.49732	0.107202	SLC17A7
ENSG00000197043.13	1.61e-08	3.577e-07	0.827972	0.146565	4.45752	0.105789	ANXA6
ENSG00000198754.5	0.0527034	0.1383	0.82701	0.426879	2.69098	0.182981	OXCT2
ENSG00000147119.3	0.00262026	0.0126523	0.826995	0.274832	3.29147	0.138632	CHST7
ENSG00000197299.10	0.000130427	0.00100657	0.82611	0.21594	4.25964	0.689064	BLM
ENSG00000275395.4	0.00145	0.00771528	0.825761	0.259306	4.42406	0.329463	FCGBP
ENSG00000277196.4	1.4e-09	4.08e-08	0.825695	0.136473	4.93088	0.408364	AC007325.2
ENSG00000172345.13	3.13311e-05	0.000295736	0.824767	0.198091	3.77536	0.246056	STARD5
ENSG00000261732.1	0.267793	0.449004	0.823307	0.742949	2.54954	0.542396	LA16c-431H6.6
ENSG00000257069.5	0.0460804	0.124462	0.822255	0.412229	4.12226	0.268069	KCNK4-TEX40
ENSG00000105355.8	4.19743e-19	4.81708e-17	0.822252	0.0920606	5.70167	0.0945365	PLIN3
ENSG00000279086.1	0.164739	0.317804	0.822078	0.591718	1.78712	0.430414	RP11-667F14.1
ENSG00000131711.14	0.206102	0.373649	0.821992	0.650127	0.784609	0.426146	MAP1B
ENSG00000256546.1	0.0360844	0.103066	0.821692	0.392033	2.99816	0.222274	AC156455.1
ENSG00000114026.21	5.8217e-05	0.000507475	0.821269	0.2043	3.95455	0.137322	OGG1
ENSG00000169220.17	2.9724e-05	0.000283321	0.820961	0.196611	4.00047	0.142367	RGS14
ENSG00000166311.9	2.7989e-05	0.000268802	0.820843	0.195941	4.74946	0.328724	SMPD1
ENSG00000196083.9	0.000504745	0.00317496	0.820205	0.235811	4.36965	0.116855	IL1RAP
ENSG00000186340.14	0.105779	0.231943	0.820134	0.50705	1.17555	0.338703	THBS2
ENSG00000275688.4	0.267096	0.448071	0.819617	0.738543	2.65768	0.237356	CCL15-CCL14
ENSG00000106330.11	0	2e-10	0.819494	0.117632	5.38168	0.0941044	MOSPD3
ENSG00000188959.9	0.096857	0.217676	0.81904	0.493312	2.14154	1.10485	C9orf152
ENSG00000163913.11	0.00213037	0.0106836	0.818679	0.266547	3.18335	0.150721	IFT122
ENSG00000128274.15	0	0	0.818015	0.10751	6.04647	0.149499	A4GALT
ENSG00000233087.7	8.7684e-05	0.0007173	0.817748	0.208483	3.77391	0.0769854	WTH3DI
ENSG00000231466.2	0.158217	0.308579	0.817505	0.579341	2.28096	0.513819	CTA-246H3.11
ENSG00000124098.9	3.94197e-23	7.22786e-21	0.817257	0.0825058	5.83505	0.350086	FAM210B
ENSG00000228672.3	7.77729e-05	0.000650568	0.816355	0.206611	3.81903	0.0906302	PROB1
ENSG00000113494.16	0.105893	0.232097	0.815843	0.504562	2.35054	1.30736	PRLR
ENSG00000138744.14	1.12252e-05	0.000120339	0.815605	0.185698	4.15083	0.108562	NAAA
ENSG00000119915.4	0.0273506	0.0830884	0.814509	0.369144	2.63585	0.223762	ELOVL3
ENSG00000178184.15	3.32908e-05	0.000312201	0.814148	0.196194	3.57269	0.200634	PARD6G
ENSG00000147536.11	0.002067	0.0103949	0.814126	0.264289	3.83256	0.313359	GINS4
ENSG00000212232.1	0.0209073	0.0677266	0.813771	0.352334	2.77969	0.366433	SNORD17
ENSG00000176697.18	0.000626955	0.00381288	0.813578	0.237911	3.71637	0.555133	BDNF
ENSG00000198951.11	3.78722e-17	0	0.813156	0.0965823	5.45844	0.0821922	NAGA
ENSG00000181458.10	0.0207483	0.0672581	0.811829	0.351056	2.25913	0.113695	TMEM45A
ENSG00000167619.11	0.0193834	0.0638192	0.81164	0.347141	2.65131	0.140594	TMEM145
ENSG00000162881.6	0.0247832	0.0771972	0.811573	0.36154	2.71245	0.164224	OXER1
ENSG00000206172.8	6e-10	1.77e-08	0.81154	0.130938	5.99856	0.33868	HBA1
ENSG00000100344.10	0.000772942	0.00453809	0.810507	0.241057	4.32773	0.561173	PNPLA3
ENSG00000069702.10	1e-10	4.3e-09	0.810418	0.125905	5.44771	0.0823105	TGFBR3
ENSG00000091262.14	0.0818693	0.193192	0.810137	0.465612	3.99029	0.219112	ABCC6
ENSG00000180438.15	0.0148621	0.0517642	0.809374	0.332293	2.92258	0.24895	TPRXL
ENSG00000166803.10	0.000236448	0.0016616	0.808953	0.220033	6.23374	0.755709	KIAA0101
ENSG00000175985.9	0.0409036	0.113556	0.808719	0.395557	2.46321	0.134035	PLEKHD1
ENSG00000067836.12	9.2436e-06	0.000101282	0.808618	0.182361	4.20911	0.154576	ROGDI
ENSG00000080824.18	3.344e-07	5.4323e-06	0.808045	0.158349	7.30486	0.0915662	HSP90AA1
ENSG00000100321.14	0.000723695	0.00429958	0.807777	0.238956	4.61649	0.0996445	SYNGR1
ENSG00000267523.1	0.0267008	0.0816272	0.807719	0.364516	2.70885	0.179685	CTD-2537I9.12
ENSG00000078401.6	3.215e-07	5.2492e-06	0.807456	0.158003	5.69214	0.164027	EDN1
ENSG00000214814.7	1.0511e-06	1.50109e-05	0.807203	0.165349	4.82062	1.6265	FER1L6
ENSG00000269945.1	0.134174	0.274702	0.807149	0.538874	1.98059	0.241144	RP6-91H8.5
ENSG00000169715.14	1.75685e-05	0.000178961	0.806495	0.18783	6.89083	0.18149	MT1E
ENSG00000056736.9	1e-10	4e-09	0.805987	0.124968	5.57681	0.115534	IL17RB
ENSG00000119686.9	0.055984	0.145026	0.805905	0.421684	2.55753	0.18354	FLVCR2
ENSG00000104808.7	0.0633842	0.158879	0.805155	0.433698	2.10014	0.19559	DHDH
ENSG00000248409.1	0.0553237	0.143804	0.80513	0.420143	2.49605	0.366796	KB-1269D1.8
ENSG00000129353.14	0	2e-10	0.804737	0.116458	5.14336	0.115559	SLC44A2
ENSG00000178150.8	0.0209141	0.0677266	0.804611	0.348387	2.70022	0.215442	ZNF114
ENSG00000129226.13	0.00144691	0.007704	0.804568	0.252602	5.19316	0.961972	CD68
ENSG00000232237.3	0.10777	0.235174	0.804443	0.500182	2.45422	0.465725	ASCL5
ENSG00000279672.1	4.4357e-06	5.28049e-05	0.803859	0.175139	3.96532	0.0996443	CMB9-55F22.1
ENSG00000261335.1	0.429085	0.615979	0.803418	1.01601	1.80609	1.06432	RP11-318A15.2
ENSG00000117228.9	0.00191682	0.0097847	0.801386	0.258276	2.94075	0.441465	GBP1
ENSG00000152133.14	3.502e-07	5.6711e-06	0.801038	0.157245	5.2461	0.0907307	GPATCH11
ENSG00000158825.5	7.18963e-05	0.000607141	0.801029	0.201774	3.83046	0.629958	CDA
ENSG00000019505.7	0.109393	0.23755	0.799922	0.499662	2.0456	0.722572	SYT13
ENSG00000088002.11	0.0327367	0.095504	0.799494	0.374418	3.04394	1.06369	SULT2B1
ENSG00000198959.11	0.0308192	0.0912031	0.798996	0.370008	3.26177	0.32135	TGM2
ENSG00000237330.2	0.000357855	0.00238351	0.798311	0.223657	3.57885	0.106636	RNF223
ENSG00000152315.4	0.110733	0.239677	0.798037	0.500366	2.02293	0.21528	KCNK13
ENSG00000130830.14	0.0655168	0.162893	0.797687	0.433122	2.30388	0.160233	MPP1
ENSG00000133874.1	0.00303406	0.0142477	0.797687	0.269101	3.84825	0.149986	RNF122
ENSG00000179111.8	0.0133667	0.0475814	0.796609	0.322012	2.95145	0.128524	HES7
ENSG00000177106.14	9.09618e-20	1.13361e-17	0.796204	0.0875022	5.66009	0.370327	EPS8L2
ENSG00000183186.7	3.94454e-05	0.000361006	0.795813	0.193595	4.57983	0.13904	C2CD4C
ENSG00000139318.7	2.744e-07	4.5273e-06	0.794785	0.154621	6.33767	0.376896	DUSP6
ENSG00000281406.1	0.0442462	0.120552	0.794189	0.394775	2.76747	0.398051	BLACAT1
ENSG00000081870.11	4.35e-08	8.869e-07	0.793723	0.144945	5.4365	0.0954774	HSPB11
ENSG00000198944.5	3e-10	8.8e-09	0.793242	0.1256	4.87409	0.210795	SOWAHA
ENSG00000204866.8	9.599e-07	1.39336e-05	0.79321	0.16189	6.23333	0.709085	IGFL2
ENSG00000283430.1	0.0762685	0.183116	0.79309	0.447376	5.7926	0.199911	AL513122.2
ENSG00000164520.11	0.127226	0.264281	0.792152	0.519399	1.53927	0.661967	RAET1E
ENSG00000172348.14	0.145562	0.2916	0.792015	0.544196	2.04383	0.464223	RCAN2
ENSG00000143153.12	2.51692e-33	1.33833e-30	0.79198	0.065842	7.00092	0.379753	ATP1B1
ENSG00000146005.3	0.120397	0.254157	0.791812	0.509824	2.28297	0.453068	PSD2
ENSG00000245060.6	0.110312	0.23896	0.791537	0.495705	2.62162	0.328103	LINC00847
ENSG00000174939.10	2.09e-08	4.52e-07	0.791396	0.141207	4.85596	0.10398	ASPHD1
ENSG00000272734.1	1.6679e-06	2.25475e-05	0.79111	0.165159	4.50704	0.102792	ADIRF-AS1
ENSG00000271133.5	0.132264	0.271925	0.790998	0.525498	2.04937	0.388701	CTA-293F17.1
ENSG00000249476.1	0.0833417	0.195481	0.789724	0.456061	2.28567	0.146477	CTD-2587M2.1
ENSG00000171608.15	1.0841e-05	0.000116455	0.789193	0.179375	4.7605	0.131255	PIK3CD
ENSG00000163032.11	0	0	0.789112	0.0996214	5.45155	0.280149	VSNL1
ENSG00000105639.18	0.0364307	0.103831	0.788836	0.377057	2.44613	0.150801	JAK3
ENSG00000155666.11	0.066785	0.165376	0.788617	0.430205	2.28698	0.204807	KDM8
ENSG00000160117.14	0.211504	0.380116	0.788384	0.630989	1.97792	0.452592	ANKLE1
ENSG00000179163.11	1.52481e-25	3.37831e-23	0.787627	0.0753983	6.32983	0.13457	FUCA1
ENSG00000111331.12	2.4326e-17	0	0.786599	0.0928577	5.49217	0.267736	OAS3
ENSG00000093009.9	7.6604e-06	8.56333e-05	0.784987	0.175437	4.11654	1.06237	CDC45
ENSG00000133935.6	3.92722e-05	0.00036004	0.784687	0.190842	6.1286	0.409098	C14orf1
ENSG00000116983.12	0.000635989	0.00385606	0.783841	0.229476	3.58877	0.129875	HPCAL4
ENSG00000059728.10	0	4e-10	0.783621	0.114797	4.52225	0.513874	MXD1
ENSG00000175155.8	0.000419221	0.00272511	0.783297	0.222043	3.35215	0.167769	YPEL2
ENSG00000244509.3	0	0	0.783105	0.107739	6.44276	0.300421	APOBEC3C
ENSG00000233907.1	0.0114845	0.0422804	0.782038	0.3094	3.00881	0.139727	FLJ31662
ENSG00000165495.15	0.132932	0.272982	0.781778	0.520269	0.596914	0.181354	PKNOX2
ENSG00000139714.12	0.101226	0.224772	0.781645	0.476922	1.99447	0.153978	MORN3
ENSG00000137486.16	3.4e-09	8.81e-08	0.780631	0.132059	4.25464	0.0857458	ARRB1
ENSG00000183044.11	3.7605e-06	4.55829e-05	0.78045	0.168775	3.73943	0.0884589	ABAT
ENSG00000180525.11	0.0219611	0.0702615	0.779818	0.340378	2.78903	0.207734	PRR26
ENSG00000135835.10	0.210895	0.379406	0.779451	0.623008	1.34234	0.319386	KIAA1614
ENSG00000268686.1	0.0813965	0.192404	0.778583	0.446783	2.36344	0.221422	AC010524.2
ENSG00000241738.1	0.177613	0.335458	0.777811	0.576951	1.8375	0.321712	ZNF90P1
ENSG00000100234.11	5.8083e-06	6.73845e-05	0.777803	0.171577	4.30175	0.523793	TIMP3
ENSG00000279765.3	0.269668	0.451321	0.777139	0.70404	2.92524	0.5325	RP11-437B10.1
ENSG00000279064.1	0.0649288	0.161886	0.776578	0.420739	2.46272	0.0803004	CH507-39O4.2
ENSG00000175662.17	0	0	0.776107	0.101058	5.84411	0.0758434	TOM1L2
ENSG00000114270.16	0.0155421	0.0537221	0.77529	0.320435	3.06339	0.44339	COL7A1
ENSG00000169750.8	8.69356e-05	0.000711908	0.774951	0.197468	3.82422	0.131838	RAC3
ENSG00000031081.10	0.000469033	0.00298445	0.774127	0.221315	4.51611	0.171916	ARHGAP31
ENSG00000092841.18	9.19348e-05	0.000747093	0.773718	0.197834	8.83062	0.122434	MYL6
ENSG00000196743.8	9.8e-09	2.309e-07	0.773628	0.134933	4.17289	0.247406	GM2A
ENSG00000141556.20	1.211e-07	2.1807e-06	0.77286	0.146049	5.18781	0.124074	TBCD
ENSG00000178947.8	0.00285688	0.0135392	0.77256	0.259011	4.2878	0.339204	SMIM10L2A
ENSG00000177359.17	0.0280021	0.0846266	0.77227	0.35147	3.61567	1.04354	OVOS2
ENSG00000104213.12	0.0195555	0.0642798	0.772073	0.330685	3.17493	0.131923	PDGFRL
ENSG00000154556.17	0.000254007	0.00177249	0.771216	0.210819	3.69528	0.335052	SORBS2
ENSG00000185112.5	4.5959e-05	0.000412803	0.770982	0.189185	4.31114	0.322288	FAM43A
ENSG00000265399.1	0.168145	0.322004	0.770401	0.558995	1.91987	0.288188	RP13-270P17.2
ENSG00000259104.2	0.198492	0.363852	0.770091	0.598892	2.10632	0.369624	PTCSC3
ENSG00000196335.12	0.0394745	0.110378	0.769759	0.373814	2.36687	0.138669	STK31
ENSG00000266714.6	0.00131324	0.00711819	0.769204	0.239398	3.93488	0.305154	MYO15B
ENSG00000138346.14	0.00104773	0.0058705	0.769149	0.234684	4.87243	0.283499	DNA2
ENSG00000267561.2	0.369852	0.559019	0.768998	0.857539	1.81753	1.33255	RP5-1052I5.2
ENSG00000078269.13	2e-10	5.9e-09	0.768892	0.120453	5.91321	0.0931663	SYNJ2
ENSG00000100100.12	0.00016174	0.00121073	0.768612	0.203751	4.96744	0.600211	PIK3IP1
ENSG00000112818.9	0.369398	0.55872	0.768161	0.855792	1.62364	1.06064	MEP1A
ENSG00000196876.14	0.0423906	0.116649	0.767601	0.378191	4.53931	0.18133	SCN8A
ENSG00000188611.14	0.346326	0.535389	0.767107	0.814564	3.7031	0.464503	ASAH2
ENSG00000183742.12	1.6e-09	4.41e-08	0.766786	0.127043	5.76446	0.319421	MACC1
ENSG00000249228.1	0.15215	0.300568	0.766442	0.535232	2.09979	0.152874	RP11-769N22.1
ENSG00000255559.1	0.135177	0.2761	0.766381	0.512974	1.95661	0.194493	ZNF252P-AS1
ENSG00000248632.1	0.112351	0.241866	0.76626	0.482619	2.38258	0.375279	RP11-366M4.11
ENSG00000131171.12	1.1047e-06	1.5664e-05	0.765198	0.15706	5.08094	0.168903	SH3BGRL
ENSG00000135111.15	8.36162e-26	1.96154e-23	0.76453	0.0727911	6.63051	0.197185	TBX3
ENSG00000018280.16	0.262973	0.442832	0.764366	0.68284	1.78031	0.37586	SLC11A1
ENSG00000165511.6	0.15516	0.304254	0.764114	0.537525	2.05547	0.300313	C10orf25
ENSG00000063660.8	1.78585e-21	2.66242e-19	0.763757	0.0802535	5.8146	0.080391	GPC1
ENSG00000108852.14	0.00124384	0.00679744	0.763305	0.236418	3.02968	0.0974494	MPP2
ENSG00000198873.11	2.19481e-05	0.000217194	0.763296	0.179849	4.94267	0.123031	GRK5
ENSG00000169814.12	0.00776892	0.0306495	0.762752	0.286539	2.76042	0.166148	BTD
ENSG00000130748.6	0	2e-10	0.762305	0.110054	5.14162	0.0688202	TMEM160
ENSG00000233178.7	0.0160343	0.0550147	0.76228	0.316544	3.07298	0.240478	RP11-88I18.2
ENSG00000100767.15	0.00897602	0.0345775	0.761904	0.291586	3.98461	0.238499	PAPLN
ENSG00000064687.12	0.00089829	0.0051545	0.760377	0.228989	3.65775	0.307534	ABCA7
ENSG00000256294.7	0.0450321	0.122189	0.760249	0.379299	2.98913	0.178523	ZNF225
ENSG00000234690.6	0.106228	0.232618	0.760087	0.470531	1.51487	0.266804	AC073283.4
ENSG00000143977.13	0.000141132	0.00107616	0.759842	0.199634	6.2439	0.0863214	SNRPG
ENSG00000111644.7	0.000272496	0.00188013	0.759726	0.208708	3.61414	0.0803713	ACRBP
ENSG00000272282.1	0.0418702	0.115596	0.75971	0.373357	2.66703	0.312356	RP11-222K16.2
ENSG00000168062.9	1.33062e-05	0.00013937	0.759669	0.174436	4.09684	0.127057	BATF2
ENSG00000283696.1	0.0645904	0.16129	0.759564	0.411001	2.48631	0.15678	RP11-122G18.12
ENSG00000213121.2	0.0361164	0.103138	0.759446	0.362398	3.28566	0.363853	RP11-306O13.1
ENSG00000105717.13	0.0115134	0.0423671	0.759241	0.300485	3.16392	0.171568	PBX4
ENSG00000225328.1	0.0616994	0.155609	0.759043	0.406242	2.62853	0.475224	LINC01594
ENSG00000279126.1	0.126459	0.263323	0.759019	0.49667	2.93298	0.204334	AC008810.1
ENSG00000106003.12	2.88353e-05	0.000275933	0.758871	0.181441	4.56253	0.184093	LFNG
ENSG00000137766.16	0.227534	0.400356	0.757486	0.627715	0.421869	0.417521	UNC13C
ENSG00000167130.17	1.0143e-06	1.45905e-05	0.756915	0.154825	5.01819	0.107697	DOLPP1
ENSG00000256377.5	0.360272	0.550019	0.756495	0.826908	1.40823	0.862608	RP11-1060J15.4
ENSG00000235314.1	0.022078	0.0705505	0.755997	0.330271	2.8334	0.164338	LINC00957
ENSG00000279803.1	0.158572	0.309046	0.755782	0.536057	2.04841	0.178402	RP11-407G23.5
ENSG00000167065.13	7.4617e-05	0.000626799	0.755675	0.190776	4.04385	0.148401	DUSP18
ENSG00000281501.1	0.00439771	0.0192938	0.755628	0.265307	4.28363	0.299352	SEPSECS-AS1
ENSG00000149489.8	0.0950683	0.214836	0.755106	0.452363	2.04585	0.191889	ROM1
ENSG00000272902.2	0.0063264	0.0259765	0.754976	0.276511	3.5354	0.142932	RP11-299H21.1
ENSG00000102924.11	0.0598185	0.152432	0.753291	0.400233	2.66199	0.250645	CBLN1
ENSG00000278704.1	0.166495	0.320223	0.75271	0.544041	2.01388	0.600773	BX004987.1
ENSG00000167554.14	0.129767	0.268099	0.75253	0.496713	2.95653	0.275682	ZNF610
ENSG00000223478.1	0.0455808	0.123305	0.751876	0.376078	2.72975	0.244988	RP11-545E17.3
ENSG00000172260.14	0.191997	0.355472	0.75181	0.576235	0.135883	0.118624	NEGR1
ENSG00000248408.1	0.134045	0.274597	0.75127	0.501402	2.11853	0.160008	RP11-452C8.1
ENSG00000235169.7	0.026815	0.0818041	0.750443	0.338923	2.64581	0.211529	SMIM1
ENSG00000255234.5	0.000278852	0.00191762	0.750313	0.206459	3.49143	0.0885182	RP11-727A23.10
ENSG00000226065.1	0	0	0.749656	0.102345	5.40985	0.218703	ZBTB45P2
ENSG00000119969.14	9.2444e-06	0.000101282	0.749463	0.169021	6.11965	0.232485	HELLS
ENSG00000144815.15	2.8209e-06	3.54602e-05	0.749414	0.160013	4.48251	0.10696	NXPE3
ENSG00000233369.7	1.2277e-28	4.35205e-26	0.749107	0.0674754	8.10184	0.0839251	GTF2IP4
ENSG00000169548.3	0.127159	0.264257	0.748106	0.490432	2.48635	0.343155	ZNF280A
ENSG00000237223.6	0.209026	0.377107	0.748034	0.59545	1.6804	0.669048	SULT1C2P1
ENSG00000186871.6	3.72e-08	7.67e-07	0.746987	0.135728	4.90245	0.618941	ERCC6L
ENSG00000233461.5	0.000647964	0.00391527	0.745896	0.218693	3.56487	0.0991958	RP11-295G20.2
ENSG00000233665.8	0.00221138	0.0110049	0.745457	0.243592	3.33188	0.131313	RP11-523O18.5
ENSG00000128536.15	0.00132767	0.00718906	0.745313	0.23219	3.61108	0.116599	CDHR3
ENSG00000114395.10	3.6e-09	9.15e-08	0.744549	0.126142	5.16665	0.143648	CYB561D2
ENSG00000101342.9	0.000591167	0.00362983	0.743987	0.21655	3.60843	0.173789	TLDC2
ENSG00000197410.12	0.169819	0.324465	0.743736	0.541772	1.74519	0.18541	DCHS2
ENSG00000102003.10	0.0853453	0.198894	0.742721	0.431694	1.80587	0.131152	SYP
ENSG00000172922.8	5.43e-08	1.0661e-06	0.742141	0.136505	5.06834	0.111918	RNASEH2C
ENSG00000271201.1	0.000456335	0.00291887	0.74119	0.211457	4.3563	0.142781	AB019440.50
ENSG00000276256.1	0.310557	0.49754	0.740651	0.730386	1.6741	0.962533	AC011043.1
ENSG00000170542.5	0	0	0.740348	0.0952468	5.5503	0.0742758	SERPINB9
ENSG00000270956.1	0.040432	0.112452	0.740244	0.361217	2.6738	0.158065	RP11-65L3.4
ENSG00000173200.12	0.0099687	0.0375758	0.740199	0.287242	3.40436	0.241916	PARP15
ENSG00000147394.18	2.57964e-17	0	0.739435	0.0873605	6.24067	0.134136	ZNF185
ENSG00000160211.15	2.26498e-05	0.000223444	0.739336	0.174494	5.19931	0.07797	G6PD
ENSG00000168350.7	0.00279113	0.0133066	0.739196	0.247235	3.87546	0.226816	DEGS2
ENSG00000161509.13	0.160504	0.311708	0.738802	0.526446	2.94914	1.79431	GRIN2C
ENSG00000174871.10	0.0172858	0.058346	0.738572	0.31025	2.89028	0.116847	CNIH2
ENSG00000225680.1	0.00961151	0.0364968	0.738566	0.285216	3.30037	0.525573	AL163953.2
ENSG00000153071.14	0.230331	0.403556	0.738222	0.615438	0.629063	0.521282	DAB2
ENSG00000108797.11	0.00479264	0.0206851	0.73791	0.26161	3.84753	0.166166	CNTNAP1
ENSG00000239322.1	0.0530171	0.138872	0.73743	0.381144	2.62829	0.15904	ATP6V1B1-AS1
ENSG00000063438.16	3.1034e-06	3.85851e-05	0.737265	0.15808	4.05194	0.0808395	AHRR
ENSG00000258689.1	0.167236	0.321126	0.736928	0.533564	2.03487	0.510894	LINC01269
ENSG00000186326.3	0.0754727	0.181613	0.736649	0.414411	2.50086	0.0989079	RGS9BP
ENSG00000123416.15	3.677e-07	5.9306e-06	0.735724	0.144686	8.53099	0.279281	TUBA1B
ENSG00000103647.12	0.00465195	0.0202091	0.735707	0.259949	3.34144	0.106489	CORO2B
ENSG00000166250.11	0.0481635	0.129127	0.735105	0.372031	2.30377	0.273847	CLMP
ENSG00000117054.13	4.01221e-24	7.90157e-22	0.735027	0.07255	6.47031	0.075097	ACADM
ENSG00000178922.16	0.000176163	0.00129919	0.734369	0.195782	3.75032	0.0969558	HYI
ENSG00000066230.10	5.30141e-05	0.000465683	0.734294	0.181669	5.44582	0.0733578	SLC9A3
ENSG00000182985.16	0.000665468	0.00400436	0.734173	0.215716	3.86259	0.111673	CADM1
ENSG00000054179.11	0	1e-10	0.733539	0.104353	5.23434	0.0787542	ENTPD2
ENSG00000274585.1	0.179159	0.337858	0.733324	0.545892	2.0623	0.322426	RNU2-1
ENSG00000272661.1	0.630659	0.777834	0.733249	1.52506	1.57196	2.2527	RP4-548D19.3
ENSG00000213977.7	0	1e-10	0.733025	0.10325	6.65651	0.124159	TAX1BP3
ENSG00000187838.16	2.5063e-05	0.000243933	0.732932	0.173918	5.85619	0.187731	TMEM256-PLSCR3
ENSG00000166669.13	0.0416702	0.115168	0.732472	0.359619	2.59842	0.111045	ATF7IP2
ENSG00000277287.1	0.000190057	0.00138691	0.731914	0.196125	3.97598	0.266539	RP4-794I6.4
ENSG00000271092.5	0.0369124	0.104848	0.731878	0.350729	3.4205	0.21361	TMEM56-RWDD3
ENSG00000204388.6	0.00400224	0.0178534	0.731822	0.254283	8.02043	0.122313	HSPA1B
ENSG00000158555.14	0.00202683	0.0102349	0.731788	0.237111	4.99499	0.133298	GDPD5
ENSG00000105855.9	3.6e-09	9.14e-08	0.731037	0.12384	4.61109	0.1561	ITGB8
ENSG00000122694.15	6.6764e-06	7.6127e-05	0.730289	0.162151	5.23077	0.141063	GLIPR2
ENSG00000135643.4	5.34428e-05	0.000469191	0.728343	0.180281	4.29617	0.154476	KCNMB4
ENSG00000107518.16	0.079606	0.189054	0.728054	0.415324	1.95054	0.178217	ATRNL1
ENSG00000267278.5	0.0345039	0.099495	0.727237	0.343988	2.89409	0.536	MAP3K14-AS1
ENSG00000256087.6	0.0221132	0.0706348	0.726235	0.317352	2.74927	0.204152	ZNF432
ENSG00000165507.8	0.241004	0.416782	0.725357	0.618651	2.02517	0.529211	C10orf10
ENSG00000280123.1	0.0019498	0.00993076	0.725133	0.234082	3.98543	0.189098	RP11-267M23.1
ENSG00000141655.15	6.47965e-05	0.000557508	0.724959	0.181484	4.81474	0.121272	TNFRSF11A
ENSG00000174672.15	0.0256243	0.0791248	0.724946	0.324817	4.17455	0.119445	BRSK2
ENSG00000177548.12	8.88978e-05	0.000725369	0.724897	0.184967	3.80764	0.142612	RABEP2
ENSG00000103544.14	0.0159474	0.0548144	0.724166	0.300469	3.08053	0.161342	C16orf62
ENSG00000169740.13	0.00297417	0.0140035	0.723935	0.243717	3.51877	0.225299	ZNF32
ENSG00000164309.14	0.111437	0.240688	0.723826	0.454731	2.62592	0.317905	CMYA5
ENSG00000198753.11	0.0781887	0.186646	0.723526	0.410793	2.64095	0.874669	PLXNB3
ENSG00000279921.1	0.149547	0.29712	0.723183	0.501815	2.37194	0.231191	AC017081.1
ENSG00000154639.18	1.80804e-25	3.89754e-23	0.7225	0.0692711	6.53936	0.209355	CXADR
ENSG00000112852.6	0.235328	0.410043	0.72202	0.608403	0.927646	0.412316	PCDHB2
ENSG00000256594.7	0.0562021	0.145518	0.721688	0.377953	2.41856	0.127969	RP11-705C15.2
ENSG00000088836.12	0.00205351	0.0103369	0.72161	0.234108	6.04274	0.197655	SLC4A11
ENSG00000176714.9	0.0704995	0.172433	0.721607	0.398967	2.79088	0.346631	CCDC121
ENSG00000185664.14	0.0306302	0.0907708	0.72155	0.333766	3.0451	0.0771699	PMEL
ENSG00000261915.6	0.495782	0.67295	0.720946	1.05844	2.45416	1.17423	RP11-542C16.2
ENSG00000198346.10	0.141842	0.286051	0.720795	0.490682	0.723281	0.12763	ZNF813
ENSG00000230778.1	0.0191331	0.0631778	0.72074	0.307624	3.57326	0.226862	ANKRD63
ENSG00000151835.14	0.000726052	0.00431198	0.720712	0.213257	4.76704	0.165104	SACS
ENSG00000141744.3	0.107438	0.234612	0.720682	0.447679	2.08296	0.286225	PNMT
ENSG00000187244.10	2.1e-09	5.57e-08	0.720663	0.120271	4.72843	0.134365	BCAM
ENSG00000186834.3	2.19986e-27	6.62117e-25	0.720533	0.0664635	6.91913	0.0831509	HEXIM1
ENSG00000175279.21	2.39e-07	3.9971e-06	0.72034	0.139436	4.52878	0.103828	APITD1
ENSG00000129007.14	3e-10	1e-08	0.720093	0.114415	6.2537	0.102169	CALML4
ENSG00000115919.14	0.105351	0.231354	0.719998	0.444594	1.78768	0.50715	KYNU
ENSG00000145103.12	0.0241551	0.0757926	0.718762	0.318791	3.1208	0.149492	ILDR1
ENSG00000227947.1	0.480887	0.661752	0.717598	1.01805	1.15568	1.90389	RP11-543D5.1
ENSG00000213199.7	0.0241342	0.0757679	0.717434	0.318155	3.73432	0.289445	ASIC3
ENSG00000088543.14	0.0244393	0.0764274	0.717238	0.318751	2.67789	0.0838247	C3orf18
ENSG00000166780.10	0.0895748	0.205685	0.71681	0.422238	2.2462	0.396908	C16orf45
ENSG00000130035.6	0.186457	0.348182	0.716737	0.542516	2.54886	0.261592	GALNT8
ENSG00000154330.12	0.0354722	0.101772	0.716329	0.340634	3.16576	0.188185	PGM5
ENSG00000197653.15	0.302711	0.488701	0.716131	0.694843	3.38391	0.389298	DNAH10
ENSG00000116741.7	1.05672e-05	0.000113975	0.715948	0.162522	4.61184	1.30946	RGS2
ENSG00000154040.20	0.00240288	0.0117832	0.715896	0.235856	3.84472	0.567863	CABYR
ENSG00000210196.2	3.9782e-16	0	0.715518	0.0879098	6.38145	0.113704	MT-TP
ENSG00000279806.1	0.114054	0.244392	0.715431	0.452738	2.49416	0.822354	RP11-58O9.2
ENSG00000231925.11	6.7e-09	1.622e-07	0.715155	0.123355	5.98068	0.133663	TAPBP
ENSG00000134760.5	0.366496	0.555789	0.715145	0.791917	1.54858	1.60311	DSG1
ENSG00000071575.11	0.000147409	0.00111656	0.715018	0.188391	4.19368	0.107685	TRIB2
ENSG00000106123.11	0.000298036	0.00202827	0.714424	0.197518	6.35214	0.228563	EPHB6
ENSG00000137648.17	1.58e-07	2.7643e-06	0.714208	0.136223	5.10837	0.212429	TMPRSS4
ENSG00000175591.11	0.000662788	0.00399305	0.71349	0.209571	3.75567	0.146192	P2RY2
ENSG00000084731.14	0.000465524	0.00296449	0.713265	0.203799	5.40002	0.139658	KIF3C
ENSG00000126247.10	0	6e-10	0.712149	0.105251	7.70312	0.0763185	CAPNS1
ENSG00000184702.17	5.9e-08	1.146e-06	0.712149	0.131348	5.01525	0.0880841	2020-09-05
ENSG00000074410.13	3.3862e-06	4.16156e-05	0.71145	0.153136	5.02408	0.186463	CA12
ENSG00000196391.10	0.0130259	0.0466208	0.711426	0.286512	3.3891	0.184719	ZNF774
ENSG00000213801.4	0.0100065	0.0376914	0.710582	0.275889	4.58946	0.125751	ZNF321P
ENSG00000271519.1	0.242081	0.417705	0.710407	0.607289	1.70037	0.321578	RP11-307A17.2
ENSG00000198718.12	0.0253527	0.0785413	0.710112	0.317584	3.75741	0.117806	FAM179B
ENSG00000128596.16	4.38702e-05	0.000396273	0.709671	0.17368	4.3262	0.199123	CCDC136
ENSG00000170089.15	0.0009648	0.0054751	0.709515	0.214966	4.58887	0.0848608	RP11-423H2.1
ENSG00000149599.15	0.0146901	0.0513221	0.709395	0.290744	3.13646	0.0787669	DUSP15
ENSG00000122952.16	5.57e-08	1.0911e-06	0.709049	0.130528	5.71364	0.932306	ZWINT
ENSG00000123612.15	0.117143	0.249255	0.708706	0.452304	1.867	0.11717	ACVR1C
ENSG00000108370.16	0.00269866	0.0129627	0.708617	0.236196	4.47797	0.151497	RGS9
ENSG00000101144.12	0	2e-10	0.708446	0.102774	5.37326	0.267903	BMP7
ENSG00000238058.1	0.152978	0.30172	0.707127	0.494809	2.14406	0.213524	RP11-432J22.2
ENSG00000124664.10	0.119972	0.253516	0.70699	0.454688	2.30778	0.733299	SPDEF
ENSG00000164442.9	2.3e-09	6.03e-08	0.706847	0.118262	5.76897	0.476531	CITED2
ENSG00000133519.12	0.000558257	0.00345292	0.706466	0.204706	5.34692	0.299527	ZDHHC8P1
ENSG00000112782.15	8.24488e-16	0	0.705888	0.0876824	5.99247	0.15176	CLIC5
ENSG00000175198.15	7.35594e-05	0.000619546	0.705361	0.177921	5.14233	0.31414	PCCA
ENSG00000100350.14	0.000820487	0.00477679	0.704904	0.210684	5.90489	0.161855	FOXRED2
ENSG00000087495.16	0.165241	0.318579	0.704839	0.507934	2.04902	0.274119	PHACTR3
ENSG00000141497.13	0.00109356	0.00609521	0.704283	0.215688	3.92677	0.106323	ZMYND15
ENSG00000114455.13	0.211389	0.380006	0.703844	0.563186	3.34798	0.755744	HHLA2
ENSG00000086696.10	1.461e-07	2.5618e-06	0.7038	0.133869	4.89539	0.413117	HSD17B2
ENSG00000184988.8	0.0127752	0.0459046	0.703723	0.282622	3.22566	0.289456	TMEM106A
ENSG00000234964.4	0.000639447	0.00387114	0.703616	0.206079	5.06294	0.218856	FABP5P7
ENSG00000203797.9	0.0588275	0.150436	0.702425	0.371756	2.66872	0.209714	DDO
ENSG00000168916.15	0.000149336	0.00112901	0.702197	0.18517	5.04848	0.322227	ZNF608
ENSG00000178301.3	0.0172905	0.0583481	0.701825	0.294826	2.94269	0.309402	AQP11
ENSG00000115738.9	1.51802e-24	3.06525e-22	0.701263	0.0685771	7.32987	0.317049	ID2
ENSG00000175265.17	0.206829	0.374499	0.700957	0.555287	4.47748	0.488415	GOLGA8A
ENSG00000118162.13	0.000464242	0.0029575	0.700856	0.200211	3.86848	0.0647601	KPTN
ENSG00000176912.3	0.000307923	0.00208135	0.700278	0.194061	3.7846	0.105266	TYMSOS
ENSG00000188738.13	0.0298251	0.0889245	0.700131	0.322284	3.53976	0.225589	FSIP2
ENSG00000078237.6	1.58586e-05	0.000163106	0.699801	0.162126	6.42615	0.2232	TIGAR
ENSG00000182628.12	1.93e-08	4.211e-07	0.69971	0.124549	4.99189	0.262605	SKA2
ENSG00000175928.5	0.235075	0.409738	0.699338	0.588973	0.231226	0.110092	LRRN1
ENSG00000181409.11	0.00468808	0.0203452	0.699235	0.247279	3.46212	0.114947	AATK
ENSG00000269881.1	0.359355	0.549099	0.699103	0.762717	2.39948	1.63177	AC004754.3
ENSG00000173928.2	0.00768759	0.0303771	0.698895	0.262201	3.36235	0.0849678	SWSAP1
ENSG00000136842.13	2.147e-07	3.6173e-06	0.698802	0.134745	4.75873	0.19932	TMOD1
ENSG00000183578.6	5.031e-05	0.000447088	0.698444	0.172277	4.22795	0.290824	TNFAIP8L3
ENSG00000180263.13	3.7e-09	9.37e-08	0.69835	0.118406	5.20038	0.195048	FGD6
ENSG00000169136.9	2e-10	7.8e-09	0.698218	0.110182	5.0794	0.331182	ATF5
ENSG00000217236.1	0.0788094	0.187805	0.697949	0.397095	2.58268	0.282059	SP9
ENSG00000095303.14	0.00109794	0.00611106	0.697839	0.213789	4.20863	0.386248	PTGS1
ENSG00000101439.8	0	0	0.697234	0.0941512	7.44463	0.235793	CST3
ENSG00000225210.9	0.00468837	0.0203452	0.69706	0.246511	3.67006	0.201413	DUXAP9
ENSG00000180914.10	0.109158	0.237218	0.696731	0.434916	1.74135	0.270756	OXTR
ENSG00000165757.8	0.0152937	0.0529668	0.696691	0.287254	2.39282	0.0738289	KIAA1462
ENSG00000277053.4	3.84924e-16	0	0.696491	0.0855302	7.05874	0.107815	GTF2IP1
ENSG00000205578.5	0.229844	0.403087	0.696159	0.579765	2.08751	0.16921	POM121B
ENSG00000100505.13	0.131518	0.270671	0.695957	0.461466	1.92322	0.235906	TRIM9
ENSG00000182372.8	0.00179394	0.00927917	0.695902	0.222875	4.18502	0.21632	CLN8
ENSG00000244649.4	1.095e-07	1.9958e-06	0.695844	0.131038	4.90582	0.0605771	CTD-2377D24.6
ENSG00000014257.15	0.102759	0.227353	0.695591	0.426319	1.82021	0.198401	ACPP
ENSG00000084444.13	2.9094e-05	0.000277743	0.695401	0.166346	4.02168	0.0946342	FAM234B
ENSG00000106571.12	0.0987168	0.22086	0.695354	0.421144	2.22305	0.208206	GLI3
ENSG00000241399.6	2.82819e-05	0.000271452	0.695277	0.166061	5.0546	0.206931	CD302
ENSG00000214922.9	0.00299908	0.0140959	0.695205	0.234247	4.545	0.227797	HLA-F-AS1
ENSG00000205336.11	0.000305444	0.00206722	0.695184	0.192538	3.69239	0.200201	ADGRG1
ENSG00000214357.8	5.16143e-05	0.000455953	0.69518	0.171726	4.72799	0.16235	NEURL1B
ENSG00000276728.1	0.0409306	0.113592	0.694423	0.339699	2.82253	0.0883616	AC142472.6
ENSG00000160285.14	0.000965796	0.0054788	0.694279	0.210368	6.39545	0.516902	LSS
ENSG00000140463.13	0.00432474	0.0190365	0.694023	0.243222	4.1126	0.137347	BBS4
ENSG00000227262.3	0.188706	0.351499	0.693932	0.527939	1.97306	0.179165	HCG4B
ENSG00000143554.13	0.000680361	0.00408165	0.693779	0.20421	4.08694	0.126154	SLC27A3
ENSG00000182541.17	0	0	0.692495	0.0864287	6.0699	0.191602	LIMK2
ENSG00000221923.8	0.265947	0.446661	0.692468	0.622474	0.882766	0.363444	ZNF880
ENSG00000164733.20	6.82226e-19	7.65082e-17	0.691767	0.0779214	5.90572	0.0677401	CTSB
ENSG00000136040.8	0.00471661	0.0204233	0.691521	0.244719	3.09338	0.796668	PLXNC1
ENSG00000167380.16	0.00573595	0.0239654	0.690583	0.249984	3.35003	0.0940081	ZNF226
ENSG00000070371.15	0.00116112	0.00641353	0.689865	0.21238	3.86738	0.0738976	CLTCL1
ENSG00000257302.1	0.000105336	0.000832448	0.689432	0.177782	4.35737	0.91621	FAHD2P1
ENSG00000010361.13	0.00256269	0.0124176	0.689288	0.228556	3.40206	0.0732791	FUZ
ENSG00000151575.14	0.00426229	0.0188083	0.689201	0.241142	4.92614	0.214515	TEX9
ENSG00000148734.7	0.10329	0.228147	0.688434	0.422583	2.83212	0.171123	NPFFR1
ENSG00000164687.10	6.2027e-06	7.12345e-05	0.688373	0.152317	6.31728	0.190471	FABP5
ENSG00000115129.13	5.019e-07	7.819e-06	0.688306	0.136961	4.87534	0.663276	TP53I3
ENSG00000127220.5	0.0347471	0.100051	0.688119	0.325923	2.42865	0.109337	ABHD8
ENSG00000223839.7	0.257816	0.436682	0.687954	0.607964	0.473037	0.336447	FAM95B1
ENSG00000137571.10	0.0706493	0.172746	0.687905	0.380536	2.72594	0.124714	SLCO5A1
ENSG00000146250.6	0.000104168	0.000825067	0.687389	0.177131	4.07088	0.139031	PRSS35
ENSG00000109971.13	0.0217695	0.0697883	0.686632	0.299269	9.29057	0.148239	HSPA8
ENSG00000165434.7	1.51813e-05	0.000156949	0.686581	0.158709	4.28169	0.247433	PGM2L1
ENSG00000181544.13	0.0261524	0.0803974	0.685309	0.308151	3.72113	1.1337	FANCB
ENSG00000197766.7	1.6e-09	4.39e-08	0.685219	0.113508	5.28506	0.103033	CFD
ENSG00000197934.8	0.213134	0.382014	0.684925	0.550144	1.56872	0.263491	CYYR1-AS1
ENSG00000131831.17	0.0304539	0.0903983	0.684831	0.316445	2.99422	0.234963	RAI2
ENSG00000086548.8	1e-10	2.9e-09	0.684725	0.105364	7.51481	1.42732	CEACAM6
ENSG00000146411.5	0.00452332	0.0197471	0.684648	0.241145	4.73278	0.992548	SLC2A12
ENSG00000102287.17	0.00774994	0.0305856	0.684498	0.257062	3.62712	0.255768	GABRE
ENSG00000123080.10	5.8833e-05	0.000511446	0.684298	0.170332	4.94577	0.814146	CDKN2C
ENSG00000114786.16	0.17786	0.335807	0.684082	0.507716	3.8694	0.294439	ABHD14A-ACY1
ENSG00000100918.12	0.0589307	0.150637	0.683594	0.361937	2.74457	0.0959001	REC8
ENSG00000278023.4	0.0667616	0.165344	0.683375	0.372761	2.53468	0.433993	RDM1
ENSG00000133805.15	0.000287569	0.00196627	0.682982	0.188344	3.78869	0.118461	AMPD3
ENSG00000071794.15	2.4495e-06	3.15114e-05	0.682067	0.144742	4.48551	0.122113	HLTF
ENSG00000270882.2	0.365529	0.555077	0.681886	0.753566	3.22766	0.676069	HIST2H4A
ENSG00000133321.10	2e-10	6.4e-09	0.681609	0.107003	5.31477	0.173996	RARRES3
ENSG00000061938.16	0	1.4e-09	0.681389	0.102991	5.43035	0.157933	TNK2
ENSG00000117519.15	0	1.6e-09	0.680973	0.103258	5.75791	0.104137	CNN3
ENSG00000184160.7	0.000753827	0.00445783	0.680546	0.201989	3.8036	0.125524	ADRA2C
ENSG00000234546.3	0.115688	0.246916	0.680061	0.432297	2.94772	0.393117	RP3-510D11.2
ENSG00000129295.8	0.195971	0.360693	0.679466	0.525449	1.96963	0.235026	LRRC6
ENSG00000144045.13	0.166319	0.320077	0.67933	0.4908	3.41418	2.26776	DQX1
ENSG00000162981.13	0	0	0.67886	0.0930169	7.79744	0.262507	FAM84A
ENSG00000273226.1	0.0533277	0.139571	0.678486	0.351137	2.777	0.168199	RP11-513M16.8
ENSG00000157734.13	0.000138294	0.00105604	0.678444	0.178013	4.36132	0.165416	SNX22
ENSG00000008382.15	6.96e-06	7.87421e-05	0.678126	0.150865	5.10293	0.0748205	MPND
ENSG00000183486.12	0.0610545	0.154601	0.677816	0.361868	2.88229	0.121978	MX2
ENSG00000263276.1	0.225947	0.398486	0.677362	0.559403	2.43549	0.325757	RP11-96D1.10
ENSG00000132122.11	0.0421432	0.116192	0.67724	0.33327	2.99228	0.114154	SPATA6
ENSG00000181523.12	0.000566354	0.00349767	0.675952	0.196085	3.86802	0.115255	SGSH
ENSG00000144843.11	0.00725887	0.0290136	0.675619	0.251653	3.21099	0.107954	ADPRH
ENSG00000213542.3	0.28648	0.471079	0.675518	0.633769	1.81377	0.249251	RP11-467H10.1
ENSG00000101955.14	3.764e-06	4.55906e-05	0.674798	0.145934	4.72378	0.137553	SRPX
ENSG00000161328.10	5.81767e-05	0.0005074	0.674499	0.167782	4.15585	0.0648718	LRRC56
ENSG00000103811.15	1.76714e-21	2.65938e-19	0.674364	0.0708522	6.71344	0.0686054	CTSH
ENSG00000273373.1	0.0292881	0.0877313	0.673901	0.309187	3.02618	0.144881	RP5-1074L1.4
ENSG00000096092.5	7.525e-07	1.12605e-05	0.673531	0.136141	5.41123	0.0961139	TMEM14A
ENSG00000162813.17	3.878e-07	6.2167e-06	0.673142	0.132642	4.71196	0.0856281	BPNT1
ENSG00000249773.3	0.249916	0.427579	0.672562	0.584555	3.09929	0.24054	RP11-15K19.2
ENSG00000279186.1	0.0798995	0.189553	0.671447	0.383406	2.5857	0.168577	CH507-39O4.3
ENSG00000066926.10	9.34e-08	1.7396e-06	0.671311	0.125736	4.77797	0.071532	FECH
ENSG00000154856.12	0.109166	0.237218	0.671153	0.41896	2.22609	0.178692	APCDD1
ENSG00000249884.8	0.479582	0.660888	0.671118	0.949279	2.48866	1.1275	RNF103-CHMP3
ENSG00000159788.18	0.000891333	0.00512011	0.670522	0.201797	4.365	0.118021	RGS12
ENSG00000278996.1	3.3427e-06	4.1272e-05	0.670457	0.144229	4.52844	0.195315	CH507-513H4.1
ENSG00000250056.5	0.0509087	0.134743	0.669564	0.342971	2.43792	0.43575	LINC01018
ENSG00000279080.1	0.0245056	0.0765955	0.669129	0.297509	3.12448	0.117169	CTA-228A9.4
ENSG00000085063.14	0	6e-10	0.668988	0.0991431	6.89613	0.255807	CD59
ENSG00000197444.9	0	1.7e-09	0.668894	0.101572	5.46805	0.0847949	OGDHL
ENSG00000142149.8	0.0217798	0.0698034	0.668768	0.291505	2.76174	0.216464	HUNK
ENSG00000166839.16	0.0789641	0.18792	0.668446	0.380506	3.24511	0.127932	ANKDD1A
ENSG00000133739.15	3.57286e-05	0.000331941	0.668324	0.161685	4.97786	0.193721	LRRCC1
ENSG00000136492.8	0.00159842	0.00841518	0.667937	0.211627	3.26061	0.8831	BRIP1
ENSG00000136367.13	0.154515	0.303503	0.667916	0.46912	2.02671	0.392001	ZFHX2
ENSG00000220323.3	0.440801	0.626537	0.667894	0.866448	1.70379	0.77673	HIST2H2BD
ENSG00000155368.16	0.00100386	0.00566852	0.667373	0.202883	7.12321	0.200718	DBI
ENSG00000136205.16	2.39078e-19	2.78377e-17	0.666766	0.0741371	5.61668	0.128653	TNS3
ENSG00000143028.8	0.103072	0.2278	0.666645	0.40895	2.37028	0.317723	SYPL2
ENSG00000279495.1	0.00531327	0.0225179	0.666489	0.239108	3.45785	0.158451	RP11-521B24.4
ENSG00000104043.14	0.216022	0.386105	0.666095	0.5384	1.59518	0.123991	ATP8B4
ENSG00000102265.11	1.096e-07	1.996e-06	0.666006	0.125424	6.85819	0.175625	TIMP1
ENSG00000102393.9	5.20874e-05	0.000458934	0.665741	0.164541	5.02464	0.0815453	GLA
ENSG00000115350.11	0.000228587	0.00161489	0.664331	0.180274	4.44169	0.0893412	POLE4
ENSG00000238035.8	0.0227002	0.072235	0.663681	0.291287	3.46119	0.207465	AC138035.2
ENSG00000149124.10	0.122129	0.256848	0.663478	0.429186	1.93613	0.119484	GLYAT
ENSG00000149300.9	0.00110315	0.00613792	0.663296	0.20329	3.65501	0.0756063	C11orf52
ENSG00000279108.1	0.0413244	0.114455	0.66314	0.325027	2.96193	0.110704	CTC-490E21.11
ENSG00000251432.6	0.297842	0.483286	0.662986	0.63683	2.12056	1.46862	RP11-420A23.1
ENSG00000178980.14	2.57e-08	5.464e-07	0.662478	0.118973	6.04484	0.0992516	SEPW1
ENSG00000226259.10	0.580105	0.739655	0.661882	1.19639	2.68003	1.34106	GTF2H2B
ENSG00000167315.17	0	1e-09	0.661452	0.0992208	7.75742	0.201982	ACAA2
ENSG00000120149.8	0	2e-10	0.661266	0.0951114	5.78798	0.11667	MSX2
ENSG00000158882.13	1.50407e-05	0.000155596	0.661235	0.152778	4.05761	0.0755987	TOMM40L
ENSG00000130940.14	0.00076718	0.00451589	0.661177	0.196523	3.66567	0.0761514	CASZ1
ENSG00000198774.4	0.172924	0.328851	0.66117	0.485131	2.32237	0.582487	RASSF9
ENSG00000273301.1	0.129384	0.267586	0.660618	0.43561	2.52134	0.733665	RP11-314B1.2
ENSG00000142102.15	2e-10	5.7e-09	0.660397	0.103381	6.41024	0.136989	ATHL1
ENSG00000280383.1	0.145542	0.2916	0.659881	0.453383	3.0901	0.265247	CTA-941F9.10
ENSG00000162366.7	5.1419e-06	6.04443e-05	0.659779	0.144723	4.52151	0.245501	PDZK1IP1
ENSG00000270175.1	0.00986865	0.0372515	0.659709	0.255662	3.34753	0.105283	RP11-793H13.11
ENSG00000223658.7	0.0162336	0.055511	0.659516	0.274385	3.19699	0.101306	C1GALT1C1L
ENSG00000187391.19	0.21601	0.386105	0.658076	0.531905	1.16656	0.15807	MAGI2
ENSG00000164307.12	0.000408043	0.00266439	0.657223	0.185928	3.85877	0.0529778	ERAP1
ENSG00000130304.16	0.000522103	0.00326313	0.656803	0.189327	4.11855	0.0937103	SLC27A1
ENSG00000196154.11	3.8e-09	9.55e-08	0.656783	0.111426	5.08093	0.310887	S100A4
ENSG00000254909.1	0.487941	0.667449	0.656776	0.946925	1.44542	1.12305	RP11-110I1.5
ENSG00000099834.18	0.167976	0.32193	0.656479	0.476145	2.2095	0.152903	CDHR5
ENSG00000126583.10	0.0347005	0.0999535	0.656359	0.3108	2.34802	0.196594	PRKCG
ENSG00000168646.12	9.11797e-23	1.56398e-20	0.655992	0.066793	6.7331	0.0499276	AXIN2
ENSG00000228544.1	0.0249517	0.0775792	0.655498	0.292353	3.09508	0.20895	CCDC183-AS1
ENSG00000235106.9	5.99264e-05	0.000518972	0.655333	0.163298	4.44392	0.114002	LINC00094
ENSG00000179292.4	1.9379e-06	2.57605e-05	0.655232	0.13766	4.59421	0.0970322	TMEM151A
ENSG00000072201.13	0.0185902	0.06173	0.654725	0.278174	2.47214	0.0939389	LNX1
ENSG00000144959.9	6.41976e-05	0.000552959	0.65469	0.163802	5.23256	0.115924	NCEH1
ENSG00000261338.2	0.191343	0.35463	0.654331	0.500782	2.18449	0.27441	RP11-378A13.1
ENSG00000158201.9	6.3e-09	1.532e-07	0.654109	0.112615	5.33887	0.057848	ABHD3
ENSG00000232586.1	0.0746267	0.180288	0.653863	0.366772	2.76372	0.194817	KIAA1614-AS1
ENSG00000101844.17	0.000292053	0.00199351	0.653532	0.180422	4.44003	0.12719	ATG4A
ENSG00000174327.6	2.19402e-05	0.000217194	0.653404	0.153953	4.24751	0.173939	SLC16A13
ENSG00000139679.15	0.0575564	0.148039	0.653304	0.344014	2.35449	0.190473	LPAR6
ENSG00000161681.15	0.316708	0.504607	0.653216	0.652403	3.29885	0.331865	SHANK1
ENSG00000167971.15	0.189317	0.352144	0.652498	0.497102	2.70538	0.377749	CASKIN1
ENSG00000259380.5	0.000618332	0.00376474	0.652333	0.190549	3.78867	0.0948937	RP11-346D14.1
ENSG00000166262.15	0.0441916	0.12051	0.65222	0.324122	3.38945	0.299512	FAM227B
ENSG00000145022.4	7.32e-07	1.09954e-05	0.651953	0.131637	4.32469	0.21653	TCTA
ENSG00000280279.1	0.313938	0.501095	0.651877	0.64735	1.99671	0.265532	RP11-1228E12.1
ENSG00000189077.10	2.14338e-05	0.000212764	0.651342	0.153278	4.56674	0.078184	TMEM120A
ENSG00000185507.19	0.0194633	0.0640294	0.650968	0.278604	4.86241	0.14258	IRF7
ENSG00000142089.15	5.58406e-19	6.31751e-17	0.650612	0.0731024	6.96858	0.168276	IFITM3
ENSG00000160310.16	0	0	0.650583	0.0874958	6.68321	0.0694876	PRMT2
ENSG00000146070.16	0.0230364	0.0731006	0.6504	0.286163	3.96881	0.573411	PLA2G7
ENSG00000091317.7	2.56699e-19	2.9673e-17	0.650143	0.0723517	5.7247	0.0625651	CMTM6
ENSG00000154274.14	0.000122693	0.000955194	0.649927	0.169222	4.6718	0.234292	C4orf19
ENSG00000131409.12	0.256793	0.435505	0.649496	0.572746	1.9592	0.33627	LRRC4B
ENSG00000196436.8	0.0924762	0.210409	0.649068	0.385781	2.4826	0.198985	NPIPB15
ENSG00000159199.13	0.0011656	0.00642934	0.648765	0.199794	5.63984	0.109833	ATP5G1
ENSG00000049130.13	0	0	0.648618	0.0838151	6.24155	0.158442	KITLG
ENSG00000234338.1	0.237372	0.412615	0.648364	0.548726	1.99296	0.468291	RP11-797H7.1
ENSG00000124813.20	5.8e-09	1.423e-07	0.648123	0.111322	5.02369	0.0698702	RUNX2
ENSG00000131196.17	4e-10	1.29e-08	0.648018	0.103648	5.5253	0.0957884	NFATC1
ENSG00000143198.12	5.0655e-06	5.96346e-05	0.647923	0.142024	6.74295	0.0792745	MGST3
ENSG00000168067.11	2.511e-06	3.22248e-05	0.647451	0.137544	4.92661	0.0706364	MAP4K2
ENSG00000213865.7	0.0384794	0.108108	0.647419	0.312807	3.12475	0.177751	C8orf44
ENSG00000125089.16	0.00677024	0.0274248	0.647284	0.239032	3.35572	0.0926768	SH3TC1
ENSG00000266094.7	1.397e-07	2.4616e-06	0.647043	0.122879	5.28265	0.335976	RASSF5
ENSG00000242612.6	9.33e-08	1.7396e-06	0.646711	0.121121	4.7918	0.0791903	DECR2
ENSG00000172238.4	0.119333	0.252612	0.646354	0.414973	2.34032	1.63985	ATOH1
ENSG00000169684.13	0.000272041	0.0018778	0.646106	0.177474	4.58177	0.184762	CHRNA5
ENSG00000129467.13	0.251587	0.429369	0.645953	0.563411	2.32783	0.604462	ADCY4
ENSG00000069020.18	0.0156002	0.053888	0.645948	0.267126	2.71848	0.259135	MAST4
ENSG00000168785.7	0.00142478	0.0076039	0.645463	0.202366	3.64042	0.0868536	TSPAN5
ENSG00000184154.13	0.0170535	0.0577086	0.645139	0.270436	4.01354	0.0972144	LRTOMT
ENSG00000133026.12	0.000205382	0.00147604	0.645049	0.17376	4.22317	0.0515472	MYH10
ENSG00000132622.10	0.294041	0.479066	0.644863	0.614566	2.4696	0.269278	HSPA12B
ENSG00000134780.9	6e-10	1.81e-08	0.644431	0.104057	5.24834	0.0503758	DAGLA
ENSG00000267472.1	0.158939	0.309572	0.644418	0.457472	2.27369	0.295829	LOC440461
ENSG00000161958.10	0.126462	0.263323	0.643696	0.421211	3.3841	0.159636	FGF11
ENSG00000178081.12	0.254015	0.432495	0.643549	0.564194	1.4147	0.173132	ULK4P3
ENSG00000213846.5	0.0622164	0.15658	0.643546	0.345111	3.17971	0.155224	AC098614.2
ENSG00000197381.15	0.000471992	0.00299969	0.642845	0.183871	6.07562	0.0727946	ADARB1
ENSG00000132031.12	0.00111034	0.00617363	0.642809	0.197122	3.58535	0.24169	MATN3
ENSG00000187240.13	0.188421	0.351051	0.642588	0.488562	2.21815	0.296823	DYNC2H1
ENSG00000184602.5	1e-10	3.8e-09	0.64258	0.0995175	6.12589	0.112501	SNN
ENSG00000263528.7	0.0180223	0.0602959	0.642374	0.271598	4.31726	0.301236	IKBKE
ENSG00000105991.7	2.99501e-05	0.000284789	0.642007	0.153817	4.40768	0.083473	HOXA1
ENSG00000214717.10	0	0	0.641566	0.0863889	5.80472	0.0682152	ZBED1
ENSG00000186480.12	0.094207	0.213326	0.641116	0.383073	7.07399	1.70491	INSIG1
ENSG00000136514.2	0.0117218	0.0429277	0.640883	0.254277	3.88231	0.364799	RTP4
ENSG00000185338.4	0.0687143	0.169044	0.640786	0.352023	2.76466	0.108169	SOCS1
ENSG00000244560.6	0.0216724	0.0695891	0.640698	0.279042	4.13323	0.259737	RP4-800G7.2
ENSG00000162894.11	0.0503655	0.133571	0.640527	0.327326	2.75804	0.135897	FCMR
ENSG00000141232.4	1.38323e-17	0	0.640228	0.0749987	7.0528	0.203302	TOB1
ENSG00000278224.4	0.165401	0.318811	0.640203	0.46153	3.05524	0.140631	PRICKLE4
ENSG00000183208.12	0.00651787	0.026578	0.639928	0.235222	3.65824	0.115937	GDPGP1
ENSG00000162490.6	0.253146	0.43143	0.63966	0.559759	2.20727	1.01604	DRAXIN
ENSG00000156535.13	1.54e-08	3.434e-07	0.639639	0.113067	7.63186	0.216695	CD109
ENSG00000103241.6	0.0021623	0.0108095	0.639605	0.208545	3.78593	0.151428	FOXF1
ENSG00000165810.16	0.00350569	0.0160283	0.639456	0.219028	4.60754	0.226341	BTNL9
ENSG00000166263.13	0.0295627	0.0883932	0.63904	0.29369	3.95922	0.0825057	STXBP4
ENSG00000131398.13	0.0215064	0.0691675	0.638812	0.277868	3.3555	0.218797	KCNC3
ENSG00000175906.4	0.00093055	0.00531476	0.638785	0.192944	4.0629	0.0912064	ARL4D
ENSG00000130529.15	0.000208267	0.00149248	0.637338	0.171846	6.25467	0.0937781	TRPM4
ENSG00000088854.12	0.000195476	0.00141812	0.636343	0.17084	3.92247	0.0516015	C20orf194
ENSG00000123374.10	2.326e-07	3.9059e-06	0.635653	0.122922	6.17382	0.209564	CDK2
ENSG00000165264.10	1.69467e-05	0.000173069	0.635474	0.147725	5.567	0.0920883	NDUFB6
ENSG00000137634.9	0.278507	0.461872	0.635424	0.586359	1.95142	1.357	NXPE4
ENSG00000267795.5	0.00195113	0.00993247	0.635264	0.205084	5.22055	0.0948549	SMIM22
ENSG00000052802.12	0.0338979	0.0981557	0.635222	0.299452	6.0373	1.09407	MSMO1
ENSG00000231528.2	0.013574	0.048161	0.634928	0.257228	4.0448	0.111112	FAM225A
ENSG00000173559.12	2.01012e-05	0.000200535	0.634638	0.148844	5.12995	0.750287	NABP1
ENSG00000223949.6	0.271116	0.452863	0.634518	0.576575	1.77241	0.238777	ROR1-AS1
ENSG00000283526.1	0.0339398	0.0982335	0.634372	0.299121	3.13049	0.368436	RP11-40A7.2
ENSG00000277268.1	0.227313	0.400143	0.633285	0.524542	1.24741	0.249074	RP11-445F12.1
ENSG00000166333.13	0	0	0.633169	0.0873389	6.23851	0.0835968	ILK
ENSG00000134326.11	0.00367903	0.0166917	0.632586	0.217799	3.78048	0.302032	CMPK2
ENSG00000180448.10	1.66243e-05	0.000170212	0.632411	0.146868	4.86554	0.0613171	ARHGAP45
ENSG00000204516.9	0.00318009	0.01482	0.632154	0.214306	5.24759	0.168213	MICB
ENSG00000257557.2	0.0185997	0.0617444	0.632061	0.268567	3.26691	0.230773	RP11-84G21.1
ENSG00000175643.8	0.0325892	0.095178	0.631696	0.295584	4.66123	0.789901	RMI2
ENSG00000166801.15	1.55e-06	2.10783e-05	0.63156	0.131447	4.59832	0.141842	FAM111A
ENSG00000185669.5	0.0107121	0.0398507	0.631272	0.247368	3.65151	0.0949751	SNAI3
ENSG00000106258.13	2.3353e-06	3.01882e-05	0.630996	0.133629	5.52722	1.09721	CYP3A5
ENSG00000101000.5	1.06e-08	2.472e-07	0.630575	0.110239	5.2154	0.19844	PROCR
ENSG00000185189.16	0.000119462	0.000932316	0.630297	0.163831	5.47787	0.135897	NRBP2
ENSG00000176244.6	0.0825788	0.194398	0.630142	0.363003	2.73548	0.876095	ACBD7
ENSG00000173163.10	0.00499065	0.0214296	0.629488	0.224206	4.27956	0.0665072	COMMD1
ENSG00000185989.10	1e-10	2.1e-09	0.629418	0.0960797	5.32556	0.115775	RASA3
ENSG00000137462.6	0.000369224	0.00244089	0.629372	0.176732	3.99584	0.0553905	TLR2
ENSG00000143797.11	0.000231415	0.00163342	0.629193	0.170884	4.01704	0.202089	MBOAT2
ENSG00000139133.6	0.00284157	0.0134867	0.629039	0.210778	4.37569	0.202488	ALG10
ENSG00000105011.8	4.209e-07	6.6749e-06	0.628994	0.124326	4.81996	0.99563	ASF1B
ENSG00000122711.8	0.000254118	0.00177249	0.62893	0.171929	4.84411	0.994151	SPINK4
ENSG00000277283.1	0.00076869	0.00451902	0.62827	0.186772	4.02822	0.114623	RP1-267D11.6
ENSG00000280303.2	0.242303	0.417952	0.628111	0.537191	2.06424	0.457449	ERICD
ENSG00000213599.10	0.00156459	0.00825617	0.627888	0.198546	4.70654	0.105717	SLX1A-SULT1A3
ENSG00000184500.14	5.44846e-05	0.000477549	0.627884	0.15559	3.85698	0.0781561	PROS1
ENSG00000110200.8	0.00303677	0.0142562	0.627459	0.211694	5.36774	0.138227	ANAPC15
ENSG00000125827.8	0.00639668	0.0261976	0.62734	0.230071	3.65726	0.11588	TMX4
ENSG00000197019.4	3e-10	9.7e-09	0.627029	0.0995354	5.50979	0.234209	SERTAD1
ENSG00000258818.3	0.0206649	0.0670284	0.626712	0.270829	4.41073	0.107221	RNASE4
ENSG00000119333.11	2.11635e-16	0	0.626471	0.0762566	5.87231	0.111489	WDR34
ENSG00000249790.2	6.29e-08	1.2153e-06	0.626393	0.115774	6.01627	0.185019	RP11-20D14.6
ENSG00000167703.14	5.019e-07	7.819e-06	0.626338	0.12463	4.51671	0.0757091	SLC43A2
ENSG00000164932.12	0.342188	0.531249	0.626235	0.659299	2.24284	0.324465	CTHRC1
ENSG00000087111.20	1.4253e-06	1.96169e-05	0.626139	0.129866	4.61266	0.0606687	PIGS
ENSG00000161664.6	0.0898251	0.206023	0.626071	0.369076	2.66347	0.475956	ASB16
ENSG00000105928.13	0.152821	0.301522	0.625721	0.437678	2.98127	0.184684	DFNA5
ENSG00000025708.13	2.24e-08	4.825e-07	0.625617	0.111872	5.28479	0.11192	TYMP
ENSG00000135899.16	0.0154856	0.0535501	0.624788	0.25809	3.69367	0.184565	SP110
ENSG00000175866.15	1.2806e-05	0.000135018	0.624644	0.143156	4.43234	0.053272	BAIAP2
ENSG00000138002.14	0.00652849	0.0266145	0.62356	0.229251	4.16189	0.101005	IFT172
ENSG00000256043.2	2.9125e-06	3.6468e-05	0.623332	0.133279	4.69735	0.139097	CTSO
ENSG00000269984.1	0.241579	0.417335	0.623125	0.532109	1.97755	0.15122	RP11-362K14.5
ENSG00000066923.17	0.0117984	0.0431077	0.622602	0.247249	4.00738	0.29615	STAG3
ENSG00000255355.1	0.152223	0.300676	0.622365	0.434696	2.37855	0.127567	AP000640.2
ENSG00000130962.17	0.000371901	0.00245452	0.622334	0.174849	4.52745	0.138689	PRRG1
ENSG00000205362.11	0.0880078	0.20312	0.622189	0.364706	5.32088	0.145417	MT1A
ENSG00000283317.1	0.0993697	0.221947	0.621678	0.377251	2.74769	0.162528	RP11-122G18.11
ENSG00000186205.12	0.0042503	0.0187606	0.621323	0.217325	3.33053	0.177187	2020-03-01
ENSG00000140416.19	2.65054e-20	3.55306e-18	0.621154	0.067281	7.45647	0.0778383	TPM1
ENSG00000234424.2	0.332031	0.52111	0.621044	0.640231	0.864069	1.69631	RP11-213G2.1
ENSG00000172469.15	0.000322173	0.00216665	0.620651	0.172557	3.95446	0.0863794	MANEA
ENSG00000168172.8	0.0060336	0.0250125	0.620644	0.226022	3.79345	0.0837791	HOOK3
ENSG00000243701.5	0.170985	0.326055	0.620325	0.453108	2.10362	0.391983	DUBR
ENSG00000143494.15	0.0444072	0.120841	0.620107	0.308476	3.51686	0.150165	VASH2
ENSG00000108590.10	0.0064616	0.0263823	0.61935	0.227419	4.25982	0.107658	MED31
ENSG00000266869.1	0.243159	0.418974	0.619129	0.530472	1.93223	0.402423	RP6-114E22.1
ENSG00000178809.11	0.128261	0.265889	0.618381	0.406563	2.87318	0.29798	TRIM73
ENSG00000150477.14	0.000221562	0.00157292	0.61811	0.16737	4.2972	0.068353	KIAA1328
ENSG00000260097.2	0.657157	0.797457	0.618025	1.39244	1.86125	1.63832	SPDYE6
ENSG00000205364.3	0.00222519	0.0110649	0.618004	0.202067	3.57856	0.322096	MT1M
ENSG00000213689.10	0.0785805	0.1874	0.617657	0.351144	4.15838	0.137933	TREX1
ENSG00000071539.13	0.000258074	0.00179459	0.616889	0.16882	4.28285	0.464624	TRIP13
ENSG00000173890.16	1.161e-07	2.0952e-06	0.61642	0.116316	4.9364	0.206472	GPR160
ENSG00000228084.1	0.243736	0.419743	0.616303	0.528698	1.96158	0.339081	RP5-884G6.2
ENSG00000261762.1	0.0152422	0.0528229	0.616257	0.253962	3.35871	0.169712	RP11-650L12.2
ENSG00000134716.9	0	0	0.615556	0.0797024	6.46018	0.330797	CYP2J2
ENSG00000259370.2	0.319674	0.50771	0.615184	0.618196	0.485813	0.265957	RP11-1069G10.1
ENSG00000166165.12	0	0	0.615169	0.079216	6.7663	0.0658705	CKB
ENSG00000187790.10	0.0241116	0.0757441	0.615132	0.272744	3.91736	0.19006	FANCM
ENSG00000167244.18	7.441e-07	1.11566e-05	0.614908	0.124237	4.68784	0.97706	IGF2
ENSG00000069535.13	0.292547	0.477061	0.614713	0.584022	1.27458	0.234284	MAOB
ENSG00000119723.16	2.26642e-05	0.000223448	0.614565	0.145051	4.75342	0.0831755	COQ6
ENSG00000013563.13	9.82e-08	1.8139e-06	0.614275	0.11525	5.3231	0.0815313	DNASE1L1
ENSG00000115255.10	5.4774e-06	6.41529e-05	0.614158	0.13511	4.21325	0.0515334	REEP6
ENSG00000088305.18	1.4692e-06	2.0134e-05	0.613969	0.127502	5.04191	0.214032	DNMT3B
ENSG00000083123.14	9.687e-07	1.40348e-05	0.613801	0.125319	4.37638	0.0597144	BCKDHB
ENSG00000172331.11	6.453e-07	9.8044e-06	0.613477	0.123259	4.8941	0.0546365	BPGM
ENSG00000258498.7	0.000180706	0.00132534	0.612999	0.163704	4.36255	0.100237	DIO3OS
ENSG00000178573.6	0.27422	0.45647	0.612813	0.560467	1.77652	2.1748	MAF
ENSG00000267666.2	0.104102	0.229402	0.612712	0.376988	2.68179	0.108163	AC004156.3
ENSG00000092295.11	0.0989235	0.221167	0.612685	0.371303	2.54124	0.208537	TGM1
ENSG00000198794.11	0.000175586	0.00129613	0.612097	0.163149	3.81274	0.085285	SCAMP5
ENSG00000050405.13	1.0617e-22	1.80172e-20	0.612008	0.062412	7.13877	0.0529976	LIMA1
ENSG00000260537.2	0.531654	0.703346	0.611922	0.978319	3.526	0.731718	RP11-529K1.3
ENSG00000026652.13	0.143407	0.288477	0.610967	0.417549	2.23951	0.189555	AGPAT4
ENSG00000107819.13	3.3611e-06	4.1403e-05	0.610904	0.13145	6.29131	0.190124	SFXN3
ENSG00000132646.10	0.00243121	0.0118746	0.610643	0.201414	7.57213	0.071541	PCNA
ENSG00000118849.9	0.00140817	0.00753039	0.610463	0.19119	4.4273	0.146573	RARRES1
ENSG00000103018.16	6.85849e-19	7.65082e-17	0.610211	0.0687394	7.67995	0.270361	CYB5B
ENSG00000175416.12	1.8e-09	4.82e-08	0.610151	0.101374	7.07836	0.095795	CLTB
ENSG00000137267.5	1.814e-07	3.1051e-06	0.610142	0.116943	6.01747	0.122843	TUBB2A
ENSG00000275966.1	0.244097	0.420017	0.609016	0.522848	2.46629	0.258602	RP11-1055B8.9
ENSG00000100711.13	5.567e-07	8.6045e-06	0.608727	0.121607	4.96981	0.046207	ZFYVE21
ENSG00000168778.11	2.11e-08	4.553e-07	0.608517	0.108605	5.34304	0.109922	TCTN2
ENSG00000270964.1	0.0143536	0.0503782	0.608439	0.248516	3.40266	0.115483	RP11-502I4.3
ENSG00000145864.12	0.321711	0.509879	0.608139	0.613694	1.57901	0.616516	GABRB2
ENSG00000248712.7	0.18383	0.344589	0.607172	0.456845	2.31336	0.355103	CCDC153
ENSG00000120708.16	6.31903e-05	0.000544871	0.606872	0.151696	6.2399	0.125163	TGFBI
ENSG00000110080.18	0	0	0.606679	0.0802977	6.64592	0.312375	ST3GAL4
ENSG00000197283.13	0.165925	0.319472	0.606661	0.43789	2.04867	0.126327	SYNGAP1
ENSG00000129968.15	0	0	0.606271	0.0824346	6.20253	0.0425974	ABHD17A
ENSG00000100003.17	0.095266	0.215131	0.606261	0.363411	3.50029	0.265521	SEC14L2
ENSG00000100075.9	1.44e-08	3.24e-07	0.606189	0.10693	6.82657	0.122748	SLC25A1
ENSG00000072163.19	0.00551139	0.0231606	0.605669	0.218218	3.81713	0.164204	LIMS2
ENSG00000262728.5	0.139404	0.282312	0.605582	0.409727	2.29285	0.228804	RP11-1000B6.8
ENSG00000103187.7	0	1e-10	0.604808	0.0855399	5.6968	0.0881209	COTL1
ENSG00000259291.2	0.118028	0.25047	0.604704	0.386861	3.61624	0.165133	RP11-617F23.1
ENSG00000128923.10	9.731e-07	1.40862e-05	0.604535	0.12345	6.12511	0.0764278	FAM63B
ENSG00000141068.13	0.0023288	0.0114941	0.604372	0.198497	4.2655	0.214658	KSR1
ENSG00000260339.1	0.111785	0.241135	0.604284	0.38	2.67492	0.279079	HEXA-AS1
ENSG00000140323.5	0.0602028	0.153071	0.604135	0.321467	2.86959	0.0701001	DISP2
ENSG00000079308.16	0.00665471	0.0270245	0.603888	0.222537	3.64005	0.0899055	TNS1
ENSG00000279117.1	2.7505e-05	0.000264791	0.603818	0.143999	4.81386	0.0508779	CTD-2562J17.6
ENSG00000051523.10	0	0	0.603448	0.0825383	7.38831	0.0485352	CYBA
ENSG00000163795.13	0.0902388	0.206794	0.603333	0.35613	3.09808	0.145748	ZNF513
ENSG00000138764.13	0	0	0.602878	0.0774615	6.57536	0.153315	CCNG2
ENSG00000162738.5	0.000202442	0.00145729	0.602772	0.162212	4.58264	0.112767	VANGL2
ENSG00000243970.1	0.182086	0.342084	0.602567	0.451578	2.3373	0.148061	PPIEL
ENSG00000279035.1	0.201152	0.367096	0.602549	0.471377	2.34224	0.188993	RP11-649A18.3
ENSG00000176490.4	0.028112	0.0848842	0.602301	0.274307	2.75384	0.103653	DIRAS1
ENSG00000029993.14	1.0406e-06	1.49136e-05	0.601633	0.123189	6.32328	0.164025	HMGB3
ENSG00000204613.10	0.00241341	0.0118203	0.601549	0.19827	4.01972	0.199192	TRIM10
ENSG00000197385.5	0.014414	0.050568	0.601549	0.245854	3.61692	0.123784	ZNF860
ENSG00000261490.1	0.0618943	0.156002	0.601027	0.321913	2.96021	0.309394	RP11-448G15.3
ENSG00000132801.6	0.000813811	0.00474832	0.600371	0.179319	4.04516	0.068117	ZSWIM3
ENSG00000171811.12	0.0473851	0.127361	0.600338	0.302767	3.01776	0.0696664	CFAP46
ENSG00000002586.18	1.03585e-19	1.27107e-17	0.60023	0.0660674	6.71088	0.0903288	CD99
ENSG00000214944.9	5.675e-07	8.7641e-06	0.600214	0.119996	5.69932	0.0715867	ARHGEF28
ENSG00000177556.11	0.000495645	0.00312882	0.599435	0.172098	5.80654	0.0583284	ATOX1
ENSG00000177311.11	5.195e-07	8.0778e-06	0.598878	0.119323	4.89323	0.0665821	ZBTB38
ENSG00000110921.12	0.005401	0.0228049	0.598843	0.215249	5.61762	0.563678	MVK
ENSG00000137767.13	6e-10	1.77e-08	0.598632	0.0965912	5.03281	0.0802304	SQRDL
ENSG00000233393.1	0.161861	0.313746	0.59862	0.42794	2.41371	0.18377	AP000688.29
ENSG00000184986.10	0.0064439	0.0263505	0.598496	0.219688	4.6107	0.094055	TMEM121
ENSG00000084710.13	0.00522835	0.0222052	0.598008	0.214139	3.55159	0.182235	EFR3B
ENSG00000204175.5	0.000848618	0.00490299	0.597552	0.179099	4.77194	0.103479	GPRIN2
ENSG00000157350.12	0.00886519	0.0341919	0.597227	0.228192	4.14042	0.0912711	ST3GAL2
ENSG00000012779.10	3.5089e-06	4.2859e-05	0.597223	0.128753	5.0758	0.174756	ALOX5
ENSG00000106686.16	0.0642781	0.16064	0.597008	0.322664	3.5981	0.116577	SPATA6L
ENSG00000062822.12	7.4028e-06	8.31618e-05	0.596888	0.133181	5.0926	0.147974	POLD1
ENSG00000223799.1	0.178904	0.337458	0.596869	0.444054	2.32405	0.281291	IL10RB-AS1
ENSG00000213073.4	0.147171	0.293716	0.596868	0.411748	2.54351	0.334937	RP11-288H12.3
ENSG00000148600.14	0.0850563	0.198539	0.596821	0.346571	3.43066	0.794945	CDHR1
ENSG00000280417.1	0.10023	0.223274	0.596695	0.363011	2.98288	0.13858	RP11-5O17.1
ENSG00000186047.9	0.243858	0.419863	0.596379	0.511739	1.92629	0.203993	DLEU7
ENSG00000171962.17	0.200959	0.36679	0.59601	0.466061	2.17364	0.32553	DRC3
ENSG00000243335.8	0.00112343	0.00623991	0.595716	0.182868	4.16303	0.0970337	KCTD7
ENSG00000142188.16	5.4e-08	1.0618e-06	0.595679	0.109547	4.83122	0.0527297	TMEM50B
ENSG00000112695.11	1.552e-06	2.10885e-05	0.595671	0.123984	6.99442	0.0738209	COX7A2
ENSG00000215012.8	3.08e-08	6.47e-07	0.5956	0.107573	6.03786	0.195189	C22orf29
ENSG00000260075.1	0.261112	0.440554	0.595308	0.529743	3.61612	0.144709	NSFP1
ENSG00000079215.13	0.0211177	0.0681824	0.595237	0.258139	3.25094	0.105374	SLC1A3
ENSG00000137563.11	5.08e-08	1.0138e-06	0.595131	0.109227	5.02027	0.43602	GGH
ENSG00000130589.16	4.2e-09	1.044e-07	0.594989	0.101224	6.18822	0.124454	HELZ2
ENSG00000138641.15	0.00411421	0.0182508	0.594509	0.207199	3.66786	0.0951115	HERC3
ENSG00000149557.12	0.0300846	0.0894687	0.594303	0.274002	3.13545	0.11172	FEZ1
ENSG00000174567.7	0.17953	0.338357	0.594182	0.442691	2.20427	0.51543	GOLT1A
ENSG00000100739.10	0.137943	0.280029	0.593991	0.4004	3.17282	0.221051	BDKRB1
ENSG00000005961.17	0.395822	0.585092	0.593825	0.699352	1.23075	0.401349	ITGA2B
ENSG00000087494.15	0.176524	0.33404	0.593712	0.439287	2.75336	0.297853	PTHLH
ENSG00000015475.18	3.179e-07	5.2016e-06	0.593652	0.116118	6.93806	0.0411209	BID
ENSG00000164976.8	1.07e-08	2.488e-07	0.593453	0.103773	5.89975	0.0698839	KIAA1161
ENSG00000260018.1	0.495811	0.67295	0.593198	0.870947	1.67193	0.661149	RP11-505K9.1
ENSG00000168502.17	0.00536254	0.0226785	0.592722	0.212872	4.40158	0.091484	MTCL1
ENSG00000128610.11	0.0121406	0.0441457	0.592681	0.236313	4.12967	0.128202	FEZF1
ENSG00000131788.15	4.7782e-06	5.65862e-05	0.592426	0.129512	4.75672	0.0589602	PIAS3
ENSG00000179299.16	0.200587	0.366357	0.591982	0.462529	1.59416	0.16638	NSUN7
ENSG00000229833.9	0.0040957	0.0181991	0.591702	0.206118	4.53727	0.0621072	PET100
ENSG00000276248.1	0.112636	0.242381	0.591701	0.372971	2.66884	0.221152	RP11-230F18.5
ENSG00000197275.13	0.0217234	0.069682	0.591672	0.25779	3.3625	0.361398	RAD54B
ENSG00000114790.12	4.03345e-05	0.000368087	0.590751	0.143891	4.953	0.0951279	ARHGEF26
ENSG00000249931.4	0.309495	0.496337	0.590608	0.581145	2.30232	0.162186	GOLGA8K
ENSG00000272767.1	0.285927	0.470364	0.590055	0.552953	1.94696	0.178182	JMJD1C-AS1
ENSG00000188603.17	1.8047e-05	0.000183017	0.589959	0.137591	5.17271	0.0509434	CLN3
ENSG00000171848.13	3.4135e-06	4.19186e-05	0.589929	0.127024	5.49465	1.46344	RRM2
ENSG00000279508.1	8.747e-07	1.28123e-05	0.589569	0.119882	5.00752	0.374286	AL589743.1
ENSG00000170899.10	0.00237411	0.0116672	0.589517	0.193988	4.27243	0.272501	GSTA4
ENSG00000226421.1	0.314984	0.502412	0.589433	0.586606	1.83537	0.391841	SLC25A5P5
ENSG00000151276.23	6.004e-07	9.2185e-06	0.588873	0.117985	6.14107	0.120025	MAGI1
ENSG00000168939.11	0.128815	0.266795	0.588513	0.387488	2.55975	0.151772	SPRY3
ENSG00000204217.12	0	0	0.588229	0.0757985	6.63089	0.125474	BMPR2
ENSG00000166426.7	3.24036e-05	0.000304778	0.587793	0.141436	4.75464	0.281157	CRABP1
ENSG00000180767.9	0.0209926	0.0678844	0.587634	0.254595	3.27958	0.208168	CHST13
ENSG00000265458.1	0.155147	0.304254	0.587576	0.413324	2.5276	0.0846429	RP13-20L14.6
ENSG00000111145.7	3.1744e-06	3.93768e-05	0.587319	0.126056	4.26011	0.0909609	ELK3
ENSG00000205702.10	0.233997	0.40835	0.587117	0.493324	2.87228	0.225441	CYP2D7
ENSG00000145604.15	5.02e-08	1.0038e-06	0.586655	0.107628	5.69092	0.205274	SKP2
ENSG00000173786.16	1.4e-09	4e-08	0.58622	0.0968267	4.97264	0.0666405	CNP
ENSG00000116161.17	0.000306906	0.00207624	0.586136	0.162391	6.45517	0.0752129	CACYBP
ENSG00000254290.1	0.00768167	0.0303763	0.586085	0.219858	4.03837	0.068117	RP11-150O12.3
ENSG00000204839.8	0.00972641	0.0367842	0.586016	0.226663	4.17111	0.215147	MROH6
ENSG00000127084.17	0.000187436	0.0013703	0.585778	0.156819	4.24751	0.0795889	FGD3
ENSG00000079337.15	0.0320209	0.0939829	0.585761	0.27319	4.42763	0.511311	RAPGEF3
ENSG00000235244.3	0.0744456	0.180015	0.585748	0.328359	2.88276	0.119563	DANT2
ENSG00000139174.10	0.0165044	0.0561721	0.585548	0.244226	4.53673	0.386367	PRICKLE1
ENSG00000230438.6	0.093319	0.211844	0.58496	0.348576	2.71389	0.135412	SERPINB9P1
ENSG00000204869.8	0.0117139	0.042917	0.584919	0.232051	3.31633	0.292091	IGFL4
ENSG00000172986.12	0.0998033	0.222483	0.584859	0.355363	2.99837	0.140032	GXYLT2
ENSG00000197417.7	1e-10	3.4e-09	0.584754	0.0902913	5.70038	0.0524582	SHPK
[truncated: 13,960 more rows]

## Sheet: Ls174T_alis
Ensembl ID	P-value	Q-value	Effect Size	Standard Error of Effect Size	Mean Log-Counts	Variance of Log-Counts	Gene Symbol
ENSG00000138131.3	1.17e-08	2.066e-07	4.89464	0.858162	3.18949	6.69842	LOXL4
ENSG00000140279.12	0	2e-10	4.38952	0.636332	1.63649	3.14635	DUOX2
ENSG00000187908.15	0	4e-10	4.24411	0.628128	2.26612	3.30121	DMBT1
ENSG00000167656.4	1.18447e-25	2.15063e-23	4.0527	0.387072	3.76594	4.05581	LY6D
ENSG00000260272.1	0.000231479	0.00132139	4.00144	1.08678	0.884827	3.8226	RP11-20I23.1
ENSG00000204542.2	1.22e-08	2.137e-07	3.986	0.699648	1.14916	3.1514	C6orf15
ENSG00000235098.8	0	0	3.97941	0.520532	2.71559	2.16729	ANKRD65
ENSG00000180532.10	0	0	3.94114	0.541861	2.85545	3.18924	ZSCAN4
ENSG00000162643.12	0	0	3.9203	0.513586	2.40985	3.5987	WDR63
ENSG00000268621.5	8.45683e-18	6.59138e-16	3.91392	0.455467	3.74422	3.81701	AC006262.5
ENSG00000183273.6	0	8e-10	3.90735	0.586616	3.34672	4.15836	CCDC60
ENSG00000213759.9	3.23577e-21	3.69294e-19	3.8812	0.4105	2.21721	3.328	UGT2B11
ENSG00000169245.5	2.9e-09	5.91e-08	3.86109	0.650587	1.48444	1.96174	CXCL10
ENSG00000215853.3	1.5159e-06	1.56368e-05	3.86019	0.802681	1.96551	8.22248	RPTN
ENSG00000224592.5	4.25e-08	6.441e-07	3.81242	0.695672	2.00867	3.38084	RP5-884C9.2
ENSG00000167244.18	4.1178e-06	3.83417e-05	3.79057	0.823079	1.97258	3.1355	IGF2
ENSG00000095303.14	3.33e-08	5.193e-07	3.73842	0.676853	2.15024	2.05423	PTGS1
ENSG00000160868.14	0	0	3.73082	0.474513	1.79015	2.23801	CYP3A4
ENSG00000150175.13	4.58858e-05	0.000318766	3.6937	0.906285	1.38585	2.66164	FRMPD2B
ENSG00000173267.13	6.65214e-20	6.77249e-18	3.68881	0.403891	3.8465	3.47976	SNCG
ENSG00000101210.10	1.04e-08	1.855e-07	3.67313	0.641679	1.93858	1.75008	EEF1A2
ENSG00000196734.8	8e-10	1.75e-08	3.66439	0.595757	2.34363	3.44076	LCE1B
ENSG00000148344.10	0	0	3.61545	0.484745	3.41419	3.20406	PTGES
ENSG00000163283.6	1.69525e-05	0.000132583	3.61005	0.839224	1.43994	4.84246	ALPP
ENSG00000197558.11	1e-10	2.7e-09	3.58845	0.555102	1.07898	2.30582	SSPO
ENSG00000026751.16	0.000122967	0.000763014	3.5829	0.933015	2.78493	4.62146	SLAMF7
ENSG00000169067.3	9e-10	1.93e-08	3.5601	0.580435	1.53434	2.36091	ACTBL2
ENSG00000228528.1	2e-10	5.8e-09	3.55499	0.560781	1.32968	2.36462	AC068057.1
ENSG00000165799.4	1.20667e-05	9.87204e-05	3.53549	0.807858	3.59021	3.40511	RNASE7
ENSG00000258616.5	2.61381e-31	8.03143e-29	3.53352	0.303596	5.49605	2.96907	RP11-369C8.1
ENSG00000211772.10	0.00293517	0.0115598	3.51606	1.18209	1.02877	2.46187	TRBC2
ENSG00000012779.10	5.69779e-36	3.13928e-33	3.51318	0.280573	3.25346	2.12911	ALOX5
ENSG00000162040.6	0	1e-10	3.49495	0.504396	1.31498	3.48644	HS3ST6
ENSG00000277196.4	1.47208e-21	1.74228e-19	3.46887	0.363733	4.44608	3.15523	AC007325.2
ENSG00000186226.8	0	0	3.46796	0.451594	1.79274	3.98447	LCE1E
ENSG00000185668.7	3.38e-08	5.242e-07	3.44326	0.623698	1.86199	3.1448	POU3F1
ENSG00000266066.1	0	4e-10	3.43874	0.507278	1.6353	1.70229	POLRMTP1
ENSG00000260542.1	1.5e-09	3.2e-08	3.43192	0.567685	0.62691	2.67911	RP13-379O24.2
ENSG00000138271.5	6.9138e-06	6.02333e-05	3.40829	0.758016	1.47842	3.51364	GPR87
ENSG00000147255.18	2.0028e-06	2.01766e-05	3.38301	0.711742	1.38882	1.52557	IGSF1
ENSG00000170477.12	3.23515e-31	9.75307e-29	3.38261	0.291085	2.76836	2.73334	KRT4
ENSG00000168497.4	1e-09	2.3e-08	3.38094	0.554043	3.35822	3.17119	SDPR
ENSG00000133328.3	2e-10	4e-09	3.37969	0.528086	1.36975	2.88689	HRASLS2
ENSG00000269097.1	2.4e-09	4.85e-08	3.36351	0.563418	1.9498	2.52061	AC003682.17
ENSG00000268879.1	2.387e-07	2.9825e-06	3.36316	0.650977	2.54202	4.45332	IGFL1P1
ENSG00000197632.8	1.218e-07	1.6581e-06	3.35301	0.633752	1.33216	2.67693	SERPINB2
ENSG00000094796.4	0.00122888	0.00551235	3.34522	1.035	1.95714	1.66519	KRT31
ENSG00000092051.16	1.31e-08	2.273e-07	3.33982	0.587556	1.87672	2.50412	JPH4
ENSG00000175040.5	4.86222e-05	0.000335732	3.33436	0.820835	2.85611	3.00252	CHST2
ENSG00000187013.4	2.69e-08	4.32e-07	3.3241	0.597788	1.82775	2.41034	C17orf82
ENSG00000204421.2	3e-08	4.75e-07	3.31719	0.598633	1.73096	1.99195	LY6G6C
ENSG00000204993.3	1e-10	3.4e-09	3.28996	0.511965	0.812756	2.60016	AC139712.2
ENSG00000140835.9	2.26e-08	3.685e-07	3.28783	0.588059	2.78267	3.01935	CHST4
ENSG00000204866.8	3.45925e-30	9.52964e-28	3.26847	0.286294	5.58319	3.21551	IGFL2
ENSG00000180644.6	2.0377e-05	0.000155856	3.24869	0.762476	1.42654	2.03219	PRF1
ENSG00000106366.8	3.9138e-26	7.44461e-24	3.23672	0.306088	4.07039	3.03917	SERPINE1
ENSG00000170324.20	9.15595e-21	1.01593e-18	3.21625	0.344154	3.24288	2.51989	FRMPD2
ENSG00000124102.4	2.328e-07	2.9175e-06	3.20701	0.620188	3.51817	3.90923	PI3
ENSG00000244242.1	7.466e-07	8.3135e-06	3.19645	0.645901	1.45374	2.11733	IFITM10
ENSG00000227619.1	1.2245e-06	1.28975e-05	3.18795	0.657089	1.21162	1.60128	RP11-492E3.2
ENSG00000205420.10	2.86e-08	4.56e-07	3.18349	0.573651	3.05442	5.48912	KRT6A
ENSG00000172379.19	2e-10	5.1e-09	3.16681	0.497782	1.65284	1.45061	ARNT2
ENSG00000047617.14	0	3e-10	3.14749	0.462976	1.04047	2.96206	ANO2
ENSG00000080573.6	1.29e-08	2.24e-07	3.1435	0.55273	2.48268	2.55045	COL5A3
ENSG00000224387.1	1.1e-09	2.46e-08	3.14134	0.515685	0.974783	2.65563	RP3-395M20.2
ENSG00000275620.1	2.35e-08	3.831e-07	3.14046	0.562417	1.93726	2.20999	FLJ16779
ENSG00000247950.6	5e-10	1.09e-08	3.0921	0.496018	2.15306	1.1507	SEC24B-AS1
ENSG00000165272.14	1.65301e-32	5.61952e-30	3.09084	0.260345	7.13501	1.83842	AQP3
ENSG00000105707.13	1.6769e-06	1.71419e-05	3.08276	0.643728	2.0167	1.56372	HPN
ENSG00000188293.5	0.00261766	0.0104904	3.06833	1.01958	2.91848	4.05454	IGFL1
ENSG00000132357.13	1e-10	2.6e-09	3.05709	0.472152	2.54382	2.19995	CARD6
ENSG00000166025.17	8e-10	1.84e-08	3.04981	0.496583	1.30516	3.2177	AMOTL1
ENSG00000267922.1	4.509e-07	5.2823e-06	3.04817	0.604066	2.049	2.8413	AC007193.6
ENSG00000126550.8	0.0028573	0.0113005	3.03512	1.01758	1.54598	2.64458	HTN1
ENSG00000114923.16	0.000396678	0.00209871	3.03464	0.85669	1.52386	3.35401	SLC4A3
ENSG00000130598.15	2.4834e-06	2.43583e-05	3.02187	0.641656	1.21704	1.90347	TNNI2
ENSG00000109846.7	0.00169037	0.00723513	3.02042	0.961964	2.18019	3.40981	CRYAB
ENSG00000111199.10	0.000907514	0.00425852	3.0136	0.908331	1.49688	3.14877	TRPV4
ENSG00000146411.5	0	0	3.01259	0.391637	5.0703	1.63211	SLC2A12
ENSG00000165478.6	1.264e-07	1.7089e-06	3.00051	0.567853	0.302741	1.39501	HEPACAM
ENSG00000132274.15	3.11553e-37	1.91461e-34	2.99021	0.234525	4.40157	1.95194	TRIM22
ENSG00000268173.2	0.103536	0.207384	2.98285	1.83228	4.80311	3.2546	AC007192.4
ENSG00000163331.10	4.21402e-05	0.000296615	2.98177	0.728074	1.97103	1.43409	DAPL1
ENSG00000108602.17	2.53538e-20	2.70069e-18	2.98073	0.322695	5.42317	3.56301	ALDH3A1
ENSG00000153292.15	0	0	2.96497	0.393349	2.87693	3.20795	ADGRF1
ENSG00000256514.1	0.0415162	0.102163	2.9596	1.45197	3.06518	2.03996	AP003419.11
ENSG00000224513.2	2.392e-07	2.9857e-06	2.93143	0.567451	1.10154	1.99936	AC109309.4
ENSG00000161544.9	1.96252e-05	0.000150655	2.92231	0.684525	2.25268	2.31079	CYGB
ENSG00000266200.6	9.3558e-06	7.90098e-05	2.92161	0.659275	2.44293	1.34153	PNLIPRP2
ENSG00000204257.14	5.50799e-35	2.51447e-32	2.91485	0.23621	5.27938	2.02182	HLA-DMA
ENSG00000128815.18	3.02105e-05	0.000221424	2.90357	0.695986	1.28327	2.64248	WDFY4
ENSG00000112299.7	6.6891e-06	5.84998e-05	2.90183	0.644371	2.24157	1.6329	VNN1
ENSG00000250920.1	8.47697e-17	0	2.90146	0.348549	5.60078	2.02124	RP11-297P16.4
ENSG00000078596.10	8.91436e-05	0.000571793	2.89573	0.739012	1.59583	2.12965	ITM2A
ENSG00000138316.10	0.00142317	0.00624708	2.88907	0.905691	1.76183	1.59596	ADAMTS14
ENSG00000244694.7	1.84452e-31	5.77876e-29	2.88863	0.247556	4.29948	1.87037	PTCHD4
ENSG00000100365.14	1.587e-07	2.0796e-06	2.88608	0.550545	2.57771	1.19918	NCF4
ENSG00000147183.9	0.000476635	0.00245667	2.88096	0.824651	1.61383	3.86167	CPXCR1
ENSG00000019582.14	2.9882e-19	2.72831e-17	2.87904	0.320993	5.9954	1.29304	CD74
ENSG00000148541.12	9e-10	1.92e-08	2.8602	0.466271	1.49642	2.29515	FAM13C
ENSG00000198729.4	2.93e-08	4.65e-07	2.85607	0.515038	2.03584	1.99694	PPP1R14C
ENSG00000151067.21	0.0103721	0.0334665	2.84577	1.11025	3.80557	2.72059	CACNA1C
ENSG00000122548.5	2.00718e-05	0.000153661	2.83101	0.663919	1.13065	1.78539	KIAA0087
ENSG00000073067.13	0	0	2.82419	0.366969	2.37963	1.00379	CYP2W1
ENSG00000224831.3	0.0463765	0.111732	2.8211	1.41625	1.23258	2.19755	RP11-651P23.4
ENSG00000189058.8	0.00654284	0.0226525	2.81966	1.03692	1.20728	2.93458	APOD
ENSG00000230601.6	3.996e-07	4.7436e-06	2.81657	0.555631	0.973123	2.61657	RP11-402G3.3
ENSG00000204174.7	0.00346472	0.0133203	2.81104	0.961635	2.26981	2.74513	NPY4R
ENSG00000162739.13	6.5554e-06	5.7582e-05	2.80799	0.62294	2.39373	0.885623	SLAMF6
ENSG00000085741.12	0	0	2.79848	0.371789	2.85348	1.02478	WNT11
ENSG00000251577.5	7.27e-08	1.0471e-06	2.79518	0.519123	2.35372	1.9014	RP11-297P16.3
ENSG00000137709.9	0	1e-10	2.78673	0.39807	3.48721	2.42127	POU2F3
ENSG00000108852.14	7.66659e-05	0.000500396	2.78673	0.704683	1.88597	1.47782	MPP2
ENSG00000170835.13	8.34778e-16	0	2.77753	0.345078	4.06181	2.23187	CEL
ENSG00000072195.14	0.000266916	0.00149432	2.77511	0.761252	2.00047	1.89539	SPEG
ENSG00000140511.11	1.55e-08	2.635e-07	2.77149	0.490017	4.07794	2.44473	HAPLN3
ENSG00000161849.3	1.52637e-05	0.000121034	2.76405	0.63911	1.73899	2.28168	KRT84
ENSG00000178363.4	4.805e-07	5.5963e-06	2.75278	0.546847	2.90893	0.905699	CALML3
ENSG00000274615.1	0.0687321	0.152804	2.75061	1.51118	1.85663	2.31678	CH17-258A22.4
ENSG00000171102.14	9.238e-07	1.00344e-05	2.74762	0.559916	2.18457	1.57605	OBP2B
ENSG00000132517.14	1.2238e-06	1.28975e-05	2.74477	0.565727	2.28108	2.9906	SLC52A1
ENSG00000171346.14	2.91461e-18	2.41293e-16	2.74347	0.314809	3.91649	2.85316	KRT15
ENSG00000105974.11	8.445e-07	9.2674e-06	2.7402	0.556409	1.37703	1.48607	CAV1
ENSG00000236935.1	9.3e-09	1.679e-07	2.73407	0.476022	1.61145	2.47727	AP003774.1
ENSG00000143631.10	2.9309e-06	2.83307e-05	2.73394	0.584724	2.08335	3.81934	FLG
ENSG00000101098.12	2.74e-07	3.3861e-06	2.73299	0.531659	1.74351	2.48371	RIMS4
ENSG00000271070.1	1.04785e-05	8.74289e-05	2.72948	0.619342	1.07856	1.84989	GMCL1P2
ENSG00000168427.8	0.000171188	0.0010172	2.72927	0.726232	1.82776	2.73976	KLHL30
ENSG00000196154.11	9.42824e-27	1.98216e-24	2.72734	0.254723	5.63805	1.55657	S100A4
ENSG00000258689.1	5.995e-07	6.846e-06	2.72083	0.545105	1.08428	2.18186	LINC01269
ENSG00000100033.16	2.3e-09	4.71e-08	2.71802	0.454867	4.42812	3.10126	PRODH
ENSG00000283234.1	1.2459e-06	1.31057e-05	2.71164	0.55931	0.99197	2.15331	RP11-26H16.4
ENSG00000151136.14	0.00413449	0.0154854	2.70676	0.943875	1.72971	2.26624	BTBD11
ENSG00000166592.11	2.5054e-06	2.45589e-05	2.70461	0.574509	1.4315	1.19548	RRAD
ENSG00000277287.1	1.41351e-21	1.68545e-19	2.7021	0.283207	4.10211	1.8078	RP4-794I6.4
ENSG00000101955.14	0.000240212	0.00136442	2.69062	0.732644	2.13579	1.39103	SRPX
ENSG00000179023.8	0	0	2.68855	0.372649	4.0895	2.05241	KLHDC7A
ENSG00000124479.8	3.8828e-06	3.63654e-05	2.66716	0.577613	0.965454	2.11357	NDP
ENSG00000171916.16	5.94e-08	8.702e-07	2.66583	0.491801	3.14663	1.76584	LGALS9C
ENSG00000227218.7	2.97705e-05	0.0002186	2.65542	0.635997	1.41948	1.29444	RP11-203J24.8
ENSG00000181634.7	2.68247e-26	5.49493e-24	2.65218	0.249974	5.77211	2.28495	TNFSF15
ENSG00000130477.15	1.056e-07	1.462e-06	2.64792	0.498026	3.48913	2.27238	UNC13A
ENSG00000271239.1	5.42914e-05	0.000368836	2.63026	0.651646	0.897904	2.63972	RP11-238F2.1
ENSG00000124939.5	0.000503177	0.00257355	2.6141	0.751382	2.39711	2.3797	SCGB2A1
ENSG00000251095.6	4.61521e-44	4.33775e-41	2.58299	0.185524	4.54848	1.67662	RP11-115D19.1
ENSG00000125510.15	0.010546	0.0339315	2.58196	1.0096	1.60267	1.83811	OPRL1
ENSG00000101441.4	1.23015e-05	0.000100333	2.57862	0.58978	1.8444	2.15483	CST4
ENSG00000167779.7	8.5911e-05	0.000553056	2.57735	0.656267	2.33876	2.14975	IGFBP6
ENSG00000128422.15	3.26537e-34	1.41011e-31	2.57355	0.211016	4.01418	1.61715	KRT17
ENSG00000272661.1	2.3995e-06	2.37106e-05	2.57339	0.545615	1.56051	1.25127	RP4-548D19.3
ENSG00000206075.13	3.86371e-40	2.6841e-37	2.56375	0.193321	5.71111	2.42356	SERPINB5
ENSG00000269729.1	6.08874e-05	0.000407978	2.56161	0.638909	1.34227	2.65071	AC006262.4
ENSG00000137975.7	4.8503e-06	4.4058e-05	2.56006	0.560046	0.753179	1.41157	CLCA2
ENSG00000197084.5	4.4269e-06	4.07678e-05	2.55722	0.557097	0.53438	1.36612	LCE1C
ENSG00000268460.1	3.06138e-05	0.000223947	2.54652	0.610845	2.32109	2.45089	AC006262.6
ENSG00000205592.13	4.2501e-06	3.94124e-05	2.54636	0.553706	0.591869	1.69933	MUC19
ENSG00000139055.6	3.55e-08	5.482e-07	2.54468	0.46166	1.87879	1.20868	ERP27
ENSG00000183196.8	6e-10	1.44e-08	2.54087	0.410747	3.2792	1.09614	CHST6
ENSG00000180596.7	1.2e-09	2.72e-08	2.53812	0.417878	3.27512	1.38729	HIST1H2BC
ENSG00000148053.15	1.1313e-06	1.20508e-05	2.53043	0.519882	3.16697	1.17735	NTRK2
ENSG00000147889.17	0.00925771	0.0304487	2.50852	0.963932	1.72815	1.40546	CDKN2A
ENSG00000186529.14	0	0	2.50319	0.324789	4.94225	1.64262	CYP4F3
ENSG00000126709.14	5.03e-08	7.49e-07	2.50209	0.459078	5.99955	2.71031	IFI6
ENSG00000274290.2	1.0314e-06	1.11196e-05	2.49947	0.511603	1.6698	1.35763	HIST1H2BE
ENSG00000124233.11	0.0023443	0.0095554	2.49828	0.821062	0.929936	2.18878	SEMG1
ENSG00000229393.1	0.00202567	0.00846397	2.49401	0.808053	1.07922	2.32785	RP3-395M20.3
ENSG00000189433.5	8.90343e-20	8.83596e-18	2.4896	0.273535	4.25101	2.78013	GJB4
ENSG00000256969.1	0.00472499	0.0173076	2.48859	0.880852	1.86107	1.31463	RP11-320N7.2
ENSG00000167653.4	1.423e-07	1.8881e-06	2.48265	0.471782	3.01932	1.59302	PSCA
ENSG00000167680.15	1.5592e-05	0.000123331	2.47759	0.573495	1.07621	1.7099	SEMA6B
ENSG00000073737.16	0.00282899	0.0112024	2.47549	0.829105	2.26152	1.59884	DHRS9
ENSG00000188039.13	0.0033321	0.0128803	2.47279	0.842427	2.27854	2.06786	NWD1
ENSG00000185055.10	1.075e-07	1.4854e-06	2.47187	0.465194	2.12681	1.43731	EFCAB10
ENSG00000120885.20	0	0	2.46183	0.328048	5.1329	0.971254	CLU
ENSG00000149043.16	4.71e-08	7.069e-07	2.45899	0.450211	3.50415	2.20196	SYT8
ENSG00000274274.1	0.132196	0.249202	2.45504	1.63072	4.45456	2.7808	GAGE13
ENSG00000105371.8	0.00708258	0.0243105	2.45336	0.911035	1.93424	2.01832	ICAM4
ENSG00000124343.12	1.2266e-06	1.29106e-05	2.45256	0.505547	0.878558	1.75575	XG
ENSG00000136869.13	0.000320544	0.00175039	2.45178	0.68141	2.02249	1.5636	TLR4
ENSG00000065618.17	1.69105e-85	9.00654e-82	2.45148	0.125105	5.34792	2.14901	COL17A1
ENSG00000283460.1	0.20973	0.351929	2.45085	1.95394	0.857458	3.27489	RAD54B
ENSG00000112195.8	0.000175347	0.00103898	2.44286	0.651062	1.18052	1.74849	TREML2
ENSG00000136378.14	0.000358099	0.00192132	2.44079	0.683853	2.23813	1.10918	ADAMTS7
ENSG00000087085.13	0	2e-10	2.4332	0.353672	3.04233	1.50289	ACHE
ENSG00000224689.8	0.00162682	0.00699872	2.41892	0.767653	1.78391	2.0529	ZNF812P
ENSG00000099769.5	5.011e-07	5.8185e-06	2.41574	0.480658	2.64252	0.825613	IGFALS
ENSG00000255100.1	1.18656e-05	9.73251e-05	2.41432	0.551208	1.52159	0.960961	RP11-21L23.3
ENSG00000135114.12	1.02e-08	1.832e-07	2.40495	0.419954	3.5439	1.14246	OASL
ENSG00000148735.14	0	0	2.40151	0.318047	3.48257	0.813005	PLEKHS1
ENSG00000100298.15	4.3812e-06	4.03941e-05	2.39745	0.522045	2.4049	1.66668	APOBEC3H
ENSG00000224294.1	8.01e-08	1.14e-06	2.39736	0.446697	2.94315	2.37313	RP3-326I13.1
ENSG00000171060.10	2.447e-07	3.0453e-06	2.39631	0.464248	3.89138	0.985361	C8orf74
ENSG00000109072.13	4.4576e-06	4.09799e-05	2.38542	0.519832	0.946198	2.34309	VTN
ENSG00000276966.2	0.00295392	0.0116125	2.38501	0.802361	2.10446	1.27572	HIST1H4E
ENSG00000137634.9	0.00367637	0.0140294	2.38198	0.820052	2.50614	2.07229	NXPE4
ENSG00000185745.9	9.3778e-06	7.91536e-05	2.38193	0.537555	4.26946	1.7125	IFIT1
ENSG00000196747.4	0.00623524	0.0217954	2.37867	0.869667	2.43068	1.46406	HIST1H2AI
ENSG00000004799.7	2e-10	6.2e-09	2.37747	0.375695	2.16085	2.07394	PDK4
ENSG00000050555.17	0.00496326	0.0180193	2.37606	0.84575	2.18145	1.75292	LAMC3
ENSG00000115129.13	5.85983e-38	3.74513e-35	2.37568	0.184452	5.83615	1.33618	TP53I3
ENSG00000134762.16	0	0	2.37353	0.299619	5.12987	2.17559	DSC3
ENSG00000214049.6	5.15286e-48	7.77448e-45	2.36903	0.162724	4.30215	1.26419	UCA1
ENSG00000128274.15	0.000325402	0.00177181	2.36466	0.657911	2.84503	2.02101	A4GALT
ENSG00000159337.6	4.491e-07	5.265e-06	2.36311	0.468233	2.70531	1.29751	PLA2G4D
ENSG00000134873.9	1.03273e-21	1.26931e-19	2.35972	0.246483	3.20539	1.37891	CLDN10
ENSG00000005513.9	0.000118529	0.000740076	2.34672	0.609671	1.9387	1.22254	SOX8
ENSG00000205236.6	0.198589	0.338821	2.33971	1.81996	2.3734	2.91594	RP11-514P8.6
ENSG00000118094.11	2.3e-09	4.67e-08	2.33944	0.391423	4.16318	1.83826	TREH
ENSG00000163209.14	7.73283e-05	0.000504101	2.33756	0.591408	0.902578	3.76889	SPRR3
ENSG00000267128.1	5.0535e-06	4.55672e-05	2.32914	0.51049	1.00298	1.75047	RP11-449J21.5
ENSG00000237009.2	0.000570332	0.00286115	2.32852	0.675846	0.84284	2.1007	GLIS3-AS1
ENSG00000211896.7	7.553e-06	6.51986e-05	2.32783	0.519899	0.551403	1.34142	IGHG1
ENSG00000171116.7	0.0081235	0.0273545	2.32761	0.879375	1.44508	1.24776	HSFX1
ENSG00000167914.11	0.000242901	0.00137724	2.32743	0.634241	2.76877	2.80114	GSDMA
ENSG00000169252.5	0.000181172	0.00106779	2.32453	0.620883	1.73192	1.73916	ADRB2
ENSG00000162490.6	1.79721e-05	0.000139669	2.31649	0.540139	2.32078	1.59316	DRAXIN
ENSG00000268104.2	0	1.4e-09	2.31306	0.351831	5.08374	2.69714	SLC6A14
ENSG00000228951.1	8.08585e-05	0.000524333	2.29914	0.583266	0.799336	2.09273	RP11-336A10.4
ENSG00000167850.3	1.075e-07	1.4854e-06	2.29463	0.431838	2.79607	1.55011	CD300C
ENSG00000259171.1	0.0679571	0.151481	2.29279	1.25613	3.55769	2.0486	RP11-903H12.5
ENSG00000278139.1	0.252384	0.40224	2.29057	2.00123	1.78944	2.96708	PIK3R3
ENSG00000110900.14	1.442e-07	1.9078e-06	2.28957	0.435299	3.52329	1.12305	TSPAN11
ENSG00000168631.12	0.00110091	0.00502006	2.28503	0.700201	1.84792	1.73251	DPCR1
ENSG00000256206.2	0.038154	0.0956273	2.27632	1.09797	1.65534	1.42432	RP11-140L24.4
ENSG00000265096.1	4.69278e-05	0.000325581	2.27192	0.558154	2.14204	2.09607	C1QTNF1-AS1
ENSG00000172987.12	2.3598e-06	2.33901e-05	2.26945	0.480828	1.10048	1.99963	HPSE2
ENSG00000149527.17	5.69899e-26	1.07128e-23	2.26885	0.215277	6.60051	2.13	PLCH2
ENSG00000180113.15	0.0384858	0.0962927	2.26534	1.09456	2.88676	1.36509	TDRD6
ENSG00000138152.8	3.073e-07	3.7472e-06	2.26032	0.441564	1.53802	1.90154	BTBD16
ENSG00000187758.7	0.00279834	0.0110975	2.25844	0.755567	2.10576	1.87733	ADH1A
ENSG00000070601.9	0.00122186	0.0054855	2.25419	0.697087	2.84188	1.71211	FRMPD1
ENSG00000171401.14	8.71849e-05	0.000560354	2.25349	0.574322	2.74872	3.05758	KRT13
ENSG00000250295.6	0.000257991	0.00145147	2.23897	0.612711	0.774374	0.594843	RDH10-AS1
ENSG00000119917.13	2.9264e-06	2.83042e-05	2.22666	0.476197	3.57746	1.22824	IFIT3
ENSG00000139626.15	7.51098e-17	0	2.22556	0.266896	3.38851	1.82082	ITGB7
ENSG00000007062.11	0.00015872	0.000948756	2.21428	0.58625	1.13744	1.40344	PROM1
ENSG00000118257.16	1.9e-09	3.89e-08	2.21316	0.368238	3.00115	0.670608	NRP2
ENSG00000250986.1	7.243e-07	8.0931e-06	2.2068	0.445392	3.15329	1.0066	AC141928.1
ENSG00000155265.10	0.0214956	0.0604676	2.20652	0.959705	1.74702	1.52652	GOLGA7B
ENSG00000167800.9	0	0	2.20049	0.278891	3.41175	0.741059	TBX10
ENSG00000162738.5	0.00114427	0.00518991	2.20031	0.676513	2.40965	1.2314	VANGL2
ENSG00000130234.10	5.6638e-06	5.04436e-05	2.19111	0.482775	1.55872	1.61124	ACE2
ENSG00000175600.15	1.77091e-36	1.04799e-33	2.18918	0.173554	4.08556	1.39965	SUGCT
ENSG00000026950.16	2.27996e-18	1.92747e-16	2.18632	0.250079	4.76151	0.801777	BTN3A1
ENSG00000126010.5	0.000412492	0.00217048	2.18447	0.618487	1.44528	1.1088	GRPR
ENSG00000176485.10	1.3951e-06	1.4531e-05	2.18195	0.452151	5.23759	2.57884	PLA2G16
ENSG00000254692.1	0.342084	0.499071	2.17807	2.29257	1.92913	5.43537	RP11-468E2.1
ENSG00000110195.11	7.04324e-33	2.61714e-30	2.17757	0.182327	4.44054	0.657488	FOLR1
ENSG00000231422.2	6.6771e-06	5.84264e-05	2.1769	0.483355	2.74727	1.08438	LINC01516
ENSG00000109181.11	5.11058e-24	7.70347e-22	2.17493	0.215177	4.42681	0.739714	UGT2B10
ENSG00000161642.17	1e-10	1.6e-09	2.17461	0.331936	4.15844	1.29312	ZNF385A
ENSG00000124762.13	1.16744e-33	4.66334e-31	2.17389	0.179783	8.8102	1.8228	CDKN1A
ENSG00000249306.5	6.9154e-05	0.000456588	2.17303	0.546099	1.97429	1.0214	LINC01411
ENSG00000210191.1	0.000211503	0.00122174	2.16814	0.585215	1.8218	0.8861	MT-TL2
ENSG00000111335.12	5.76246e-05	0.00038882	2.16011	0.537028	3.32491	1.20494	OAS2
ENSG00000261428.2	0.000180573	0.00106465	2.15702	0.576011	1.68637	0.824376	RP11-16P6.1
ENSG00000205413.7	0	8e-10	2.15343	0.322991	4.0164	1.09765	SAMD9
ENSG00000148357.16	1.85914e-05	0.000143643	2.1448	0.500985	4.33263	1.76233	HMCN2
ENSG00000197915.5	0.000158137	0.000945983	2.14459	0.567664	1.85677	2.22229	HRNR
ENSG00000173535.13	6.94893e-70	2.2206e-66	2.14025	0.121113	5.69409	1.21351	TNFRSF10C
ENSG00000090382.6	0	1e-10	2.13709	0.301802	7.29005	0.626474	LYZ
ENSG00000171234.13	1.68587e-17	0	2.13518	0.250795	3.95766	0.609891	UGT2B7
ENSG00000137965.10	0.00142017	0.00623564	2.13268	0.668442	3.03829	1.1835	IFI44
ENSG00000230426.2	3.35876e-24	5.21032e-22	2.13242	0.210118	4.10242	0.93663	ERVMER61-1
ENSG00000279696.1	0.00510801	0.018486	2.1306	0.760889	1.84845	0.846452	RP11-178H8.7
ENSG00000270504.1	0.0333371	0.0860378	2.11842	0.995498	1.47669	2.18645	RP11-420L9.5
ENSG00000157064.10	6.76371e-05	0.000448054	2.11488	0.530783	1.98195	2.00258	NMNAT2
ENSG00000173320.10	0.00049585	0.00254095	2.11161	0.606264	0.309383	1.00819	STOX2
ENSG00000196260.4	0.00583822	0.0206928	2.11061	0.765622	1.60953	2.30736	SFTA2
ENSG00000145632.14	1.08369e-46	1.44294e-43	2.10462	0.146676	4.8728	1.14087	PLK2
ENSG00000188107.14	4.5e-09	8.77e-08	2.10418	0.358822	3.12133	0.970862	EYS
ENSG00000224420.3	0.000226011	0.00129526	2.09804	0.568882	1.93661	0.711829	ADM5
ENSG00000269915.1	0.000809748	0.00387022	2.09122	0.62435	1.56295	0.973729	AP006621.9
ENSG00000232070.8	2.6e-09	5.26e-08	2.08863	0.350743	2.95756	1.44954	TMEM253
ENSG00000119121.21	0.00311445	0.0121432	2.07883	0.703209	2.61032	0.869862	TRPM6
ENSG00000260641.1	0	0	2.06749	0.288177	3.6266	0.656622	RP11-1299A16.3
ENSG00000167992.12	2.016e-06	2.02968e-05	2.06635	0.434855	2.48116	0.843003	VWCE
ENSG00000168140.4	0.000948977	0.00441934	2.06488	0.624732	1.70291	0.8968	VASN
ENSG00000162511.7	1.0769e-06	1.15404e-05	2.05739	0.421853	2.23436	1.4776	LAPTM5
ENSG00000273274.1	0.0171638	0.0503292	2.05164	0.860884	2.1086	0.99289	ZBTB8B
ENSG00000170298.15	0.0160768	0.0477373	2.05075	0.851935	1.69792	2.04345	LGALS9B
ENSG00000164761.8	0	0	2.04865	0.258912	3.63543	0.881062	TNFRSF11B
ENSG00000176020.8	0.109619	0.216581	2.04824	1.28023	1.8463	1.93985	AMIGO3
ENSG00000170827.9	0.000130394	0.000802863	2.04533	0.534627	2.15671	0.644861	CELP
ENSG00000142623.9	0.000922354	0.00432181	2.03203	0.613313	2.456	1.2284	PADI1
ENSG00000116661.9	0	0	2.03064	0.26297	3.96073	1.03428	FBXO2
ENSG00000129538.13	1.14677e-21	1.39871e-19	2.03011	0.212294	6.31692	0.57542	RNASE1
ENSG00000197467.13	0.00154871	0.00671157	2.02848	0.64083	2.69843	2.05395	COL13A1
ENSG00000197993.7	0.000878199	0.00414653	2.02838	0.609692	0.600066	0.933372	KEL
ENSG00000225328.1	3.59235e-05	0.000259019	2.02465	0.489962	2.3793	0.597289	LINC01594
ENSG00000267640.6	0.00228743	0.00935416	2.02113	0.662639	1.17257	0.673643	CTD-2554C21.2
ENSG00000152137.6	0.000158219	0.000946118	2.01703	0.533918	0.554661	0.823983	HSPB8
ENSG00000237512.6	0.00018184	0.00107093	2.01637	0.538705	2.64748	1.97232	UNC5B-AS1
ENSG00000206532.2	0.000126243	0.000780614	2.01169	0.524742	2.33625	1.50376	RP11-553A10.1
ENSG00000196188.10	1e-10	3.5e-09	2.00954	0.312917	5.11875	1.10753	CTSE
ENSG00000227053.1	0.000546799	0.00276567	2.00899	0.581183	2.05806	0.943505	RP11-395B7.4
ENSG00000274226.5	0.300169	0.454709	2.00673	1.93687	1.4496	2.6532	TBC1D3H
ENSG00000260729.1	0.0653521	0.146657	1.99593	1.08307	1.82104	2.16351	RP11-106M3.2
ENSG00000275329.1	0.077586	0.167229	1.99382	1.12973	1.15278	1.68716	RP11-83N9.6
ENSG00000258175.1	0.00284231	0.0112523	1.99327	0.667919	1.06546	2.61561	RP11-412H8.2
ENSG00000150594.6	0	1e-10	1.99159	0.281484	6.51443	0.9184	ADRA2A
ENSG00000261208.1	0.00941356	0.030904	1.9907	0.76664	1.34292	1.08692	RP11-452D12.1
ENSG00000182632.15	0.000305227	0.00167707	1.98871	0.550763	0.939404	0.559644	CCNYL2
ENSG00000267719.1	1.88e-08	3.118e-07	1.98789	0.353566	3.11925	1.06629	HP09025
ENSG00000186517.13	0.000673462	0.00330484	1.98725	0.584457	3.02574	0.893805	ARHGAP30
ENSG00000127129.9	9.3372e-06	7.88944e-05	1.98422	0.447704	1.66694	0.728627	EDN2
ENSG00000276170.4	0.00117606	0.00531872	1.97982	0.610186	1.47323	2.19037	AC124789.1
ENSG00000160870.12	0.0188093	0.0543364	1.97548	0.840884	1.7924	2.40211	CYP3A7
ENSG00000086548.8	3.44993e-16	0	1.97324	0.241924	7.43145	1.61387	CEACAM6
ENSG00000238005.2	0.000553695	0.00279171	1.97135	0.570853	2.41353	0.718821	RP11-443B7.1
ENSG00000106123.11	7.3361e-06	6.35666e-05	1.96902	0.439152	6.13874	0.820405	EPHB6
ENSG00000212643.2	0.141595	0.26246	1.9651	1.33691	1.03833	3.3656	ZRSR1
ENSG00000144451.18	3.35e-08	5.224e-07	1.96134	0.355185	2.88645	0.959632	SPAG16
ENSG00000142279.12	0.0076087	0.0258994	1.96085	0.734689	4.16523	1.0909	WTIP
ENSG00000198576.3	5.34056e-05	0.000363422	1.96065	0.485285	2.11435	1.24394	ARC
ENSG00000258791.7	0.0159627	0.0474693	1.96048	0.813558	1.83494	3.38529	LINC00520
ENSG00000069812.11	0	0	1.9597	0.270237	4.2975	1.0067	HES2
ENSG00000167798.17	0.000224064	0.00128578	1.95591	0.530026	2.27028	1.22281	C3P1
ENSG00000109205.16	3.14936e-05	0.000229564	1.9558	0.469874	2.28208	0.806416	ODAM
ENSG00000183018.8	0	0	1.9558	0.272774	5.70258	1.49998	SPNS2
ENSG00000198108.3	0.00358548	0.0137153	1.95299	0.670554	1.36398	0.828019	CHSY3
ENSG00000143320.8	4.2955e-06	3.97182e-05	1.95274	0.424828	2.61883	0.604421	CRABP2
ENSG00000066032.18	0.000674493	0.00330787	1.95133	0.573965	0.569753	1.0275	CTNNA2
ENSG00000020633.18	0.0101418	0.0328494	1.95054	0.758681	3.07542	1.18817	RUNX3
ENSG00000274238.1	0.000575988	0.00288138	1.94895	0.566116	1.93819	2.3224	RP11-115D19.3
ENSG00000189280.3	1.71699e-35	8.31336e-33	1.94719	0.156607	4.96042	1.32394	GJB5
ENSG00000166825.13	0.00389968	0.0147369	1.93091	0.669023	1.42351	1.13631	ANPEP
ENSG00000221288.1	0.00394798	0.0148811	1.9305	0.669781	2.10677	0.864874	MIR663B
ENSG00000164938.13	7.74211e-62	1.76719e-58	1.92614	0.116077	7.15152	0.973217	TP53INP1
ENSG00000165269.12	0.00074214	0.00358896	1.92415	0.570369	2.70924	1.08665	AQP7
ENSG00000277224.2	0.0101707	0.0329296	1.92378	0.748561	1.09028	1.36273	HIST1H2BF
ENSG00000140522.11	0.00271178	0.010816	1.92352	0.641461	0.700422	0.977996	RLBP1
ENSG00000271698.1	0.000420017	0.00220106	1.9217	0.544825	2.59713	1.10736	GS1-393G12.13
ENSG00000125657.4	1.09935e-17	8.44489e-16	1.91974	0.224189	7.25493	1.33876	TNFSF9
ENSG00000206337.10	8.94958e-29	2.16661e-26	1.91871	0.172389	5.33878	0.697083	HCP5
ENSG00000101842.13	0.000997916	0.00460829	1.91508	0.581893	0.329303	1.32002	VSIG1
ENSG00000198853.11	1.271e-07	1.7145e-06	1.91308	0.362117	3.53264	1.35971	RUSC2
ENSG00000237975.6	0.000167456	0.000997618	1.91291	0.50826	1.04079	1.93653	FLG-AS1
ENSG00000148600.14	0.00167199	0.00716798	1.91226	0.608409	2.69183	0.965008	CDHR1
ENSG00000255521.1	0.000941306	0.0043913	1.91201	0.578082	2.07087	0.6919	RP4-607I7.1
ENSG00000197191.4	2.18298e-44	2.32531e-41	1.91121	0.136749	5.2943	1.16439	CYSRT1
ENSG00000243566.6	0.00235868	0.00959445	1.91037	0.628225	1.9015	1.12001	UPK3B
ENSG00000180581.7	0.322862	0.47841	1.90489	1.92687	2.16895	3.06413	SRP9P1
ENSG00000019549.8	0.000738818	0.00357657	1.90408	0.564213	2.24152	1.56139	SNAI2
ENSG00000170956.16	0.00209647	0.00869612	1.90137	0.618088	2.43604	1.16087	CEACAM3
ENSG00000246228.6	1.0249e-06	1.10652e-05	1.90063	0.388933	3.12974	0.669237	CASC8
ENSG00000161513.11	2.68172e-83	1.07121e-79	1.8971	0.0981128	7.15254	1.12202	FDXR
ENSG00000233729.1	0.000980952	0.00454177	1.89664	0.575447	2.00342	1.09148	AC016909.1
ENSG00000255339.6	0.00335083	0.0129354	1.89235	0.645066	3.1031	0.774969	RP11-411B6.6
ENSG00000283233.1	0.0472622	0.11337	1.8895	0.952395	2.40822	1.0441	AL034550.1
ENSG00000165828.14	0	1e-10	1.88728	0.269375	5.72207	1.05114	PRAP1
ENSG00000088726.15	0.00206762	0.00859652	1.88364	0.611502	2.21121	2.07289	TMEM40
ENSG00000170786.12	0.000945545	0.00440721	1.87856	0.568185	3.21061	0.71355	SDR16C5
ENSG00000178947.8	2.46e-07	3.0587e-06	1.87822	0.363945	3.0553	1.09648	SMIM10L2A
ENSG00000188373.4	1.96613e-67	5.23579e-64	1.8752	0.10808	5.54441	0.791675	C10orf99
ENSG00000069535.13	0.000314202	0.00172106	1.87117	0.519294	2.30053	1.26942	MAOB
ENSG00000101298.13	0.000256758	0.00144505	1.87009	0.511594	3.24237	0.537721	SNPH
ENSG00000235027.1	0.000200319	0.00116857	1.87	0.502877	2.1234	0.547505	AC068580.6
ENSG00000184985.16	0.00788686	0.02672	1.86999	0.703829	2.17959	1.53588	SORCS2
ENSG00000279595.1	0.107976	0.214103	1.86843	1.16242	1.9119	1.13094	RP11-854K16.4
ENSG00000078900.14	0.000974833	0.0045213	1.86742	0.56628	3.32583	1.24578	TP73
ENSG00000010610.9	0.000647334	0.00319429	1.8663	0.547147	1.09851	0.645562	CD4
ENSG00000283245.1	0.00237659	0.00965257	1.86562	0.613968	2.16931	1.46208	SCHIP1
ENSG00000151025.9	0.000399232	0.00210943	1.86507	0.526767	2.24207	0.401208	GPR158
ENSG00000182022.17	0.057821	0.132701	1.86483	0.983014	3.45673	1.25581	CHST15
ENSG00000136881.11	2.4477e-06	2.40826e-05	1.86348	0.39544	2.76824	0.800433	BAAT
ENSG00000230392.1	0.00103312	0.00475028	1.86223	0.567521	2.55607	0.67988	RP5-1139I1.1
ENSG00000272482.1	0.016652	0.0490985	1.86155	0.777492	1.31856	1.57272	RP11-474O21.5
ENSG00000206965.1	0.00581998	0.0206327	1.85877	0.674014	2.57333	0.720631	RNU6-5P
ENSG00000050438.16	0.000496705	0.00254452	1.8581	0.53355	2.06827	0.476616	SLC4A8
ENSG00000142619.4	4.7577e-06	4.33591e-05	1.85762	0.406019	2.75378	0.921231	PADI3
ENSG00000278828.1	2.09637e-32	6.97829e-30	1.85695	0.156675	4.63244	0.570769	HIST1H3H
ENSG00000185499.16	0.000412609	0.00217048	1.85371	0.524851	2.41452	0.640768	MUC1
ENSG00000188396.3	0.00235306	0.00957891	1.85028	0.608321	1.32069	1.60273	TCTEX1D4
ENSG00000266680.1	0	1e-09	1.84884	0.279302	3.50986	1.13052	RP5-1148A21.3
ENSG00000169248.12	4.9891e-06	4.51132e-05	1.84827	0.404857	2.39855	2.06438	CXCL11
ENSG00000100422.13	0.00157142	0.00678967	1.8482	0.58466	2.26039	0.71346	CERK
ENSG00000136999.4	0.000616428	0.00305878	1.84606	0.539108	1.9056	1.04569	NOV
ENSG00000135679.22	2.63251e-44	2.62889e-41	1.84493	0.132133	6.9899	0.77001	MDM2
ENSG00000242147.1	0.0475162	0.113825	1.84383	0.930441	1.30665	2.42816	RP13-463N16.6
ENSG00000090530.9	0.00336902	0.0129868	1.84186	0.628215	1.55972	1.92361	P3H2
ENSG00000283229.1	0.272271	0.424176	1.84163	1.6775	0.143261	2.30663	PTPRS
ENSG00000237886.1	0.000843785	0.00400773	1.84094	0.551507	1.84553	1.2005	NALT1
ENSG00000229417.1	0.0082503	0.0277056	1.83897	0.696143	1.52998	1.47621	NPM1P25
ENSG00000148180.18	7.39894e-16	0	1.83709	0.22782	6.00665	0.531041	GSN
ENSG00000135144.7	5.3959e-06	4.82986e-05	1.8366	0.403757	2.08992	1.22468	DTX1
ENSG00000204882.3	0.00293865	0.011565	1.83556	0.617186	1.46544	0.798536	GPR20
ENSG00000279442.1	6.738e-07	7.5608e-06	1.8337	0.369046	2.93943	0.627576	LA16c-60D12.2
ENSG00000176697.18	0.042828	0.104762	1.83324	0.905134	2.10663	1.56141	BDNF
ENSG00000119714.10	0.0179319	0.0521697	1.8325	0.774181	1.63881	1.03623	GPR68
ENSG00000268355.1	0.0136305	0.0418581	1.82986	0.741778	1.43787	2.27581	AC006129.1
ENSG00000095585.16	2.36272e-22	3.11996e-20	1.82918	0.188093	4.15029	0.774801	BLNK
ENSG00000147168.12	0.00391246	0.0147681	1.82664	0.633122	2.25214	0.754955	IL2RG
ENSG00000254783.1	0.0195356	0.0559893	1.82345	0.78087	1.71003	0.875278	RP11-320L11.2
ENSG00000244509.3	1e-100	1e-100	1.81935	0.0807943	6.77847	0.807131	APOBEC3C
ENSG00000249884.8	0.0761074	0.16482	1.81854	1.02526	2.33842	1.46543	RNF103-CHMP3
ENSG00000107984.9	0.000628454	0.00310928	1.81786	0.53169	4.27173	3.09374	DKK1
ENSG00000115041.12	0	0	1.81424	0.234623	5.5809	0.45301	KCNIP3
ENSG00000026103.20	5.3616e-54	1.07084e-50	1.80916	0.116931	5.58876	0.8354	FAS
ENSG00000261488.1	1.96093e-05	0.000150633	1.80835	0.42357	2.68777	0.73275	RP11-757F18.5
ENSG00000184254.16	1.66813e-16	0	1.80604	0.219078	4.04759	1.85266	ALDH1A3
ENSG00000144481.16	0.00042758	0.00223483	1.80526	0.512501	2.66668	0.63906	TRPM8
ENSG00000125780.11	0.0219463	0.0614974	1.80488	0.787711	1.97023	0.943286	TGM3
ENSG00000145287.10	1.11864e-17	8.552e-16	1.8046	0.210792	5.20981	1.22196	PLAC8
ENSG00000251152.1	0.000831837	0.0039604	1.79926	0.538382	2.15196	0.523191	RP11-281P23.1
ENSG00000256861.1	0.1808	0.31503	1.79798	1.34348	3.5735	1.58116	RP11-512M8.5
ENSG00000185567.6	2.3437e-06	2.32445e-05	1.79779	0.380785	4.99621	2.54974	AHNAK2
ENSG00000168994.13	6.63421e-05	0.000440754	1.79497	0.449975	2.97696	1.43959	PXDC1
ENSG00000165029.15	7.50842e-05	0.000491276	1.79467	0.453248	2.71616	0.829216	ABCA1
ENSG00000087245.12	0.0100373	0.032557	1.79213	0.696097	2.98497	0.94144	MMP2
ENSG00000226965.1	0.00478401	0.0174958	1.79035	0.634601	1.3629	1.04229	AC003088.1
ENSG00000248375.1	0.000632159	0.00312423	1.78629	0.522699	2.26696	0.580566	RP11-177B4.1
ENSG00000282021.1	0.00234831	0.00956612	1.78072	0.585333	1.76102	0.402246	CTD-2336O2.3
ENSG00000283403.1	0.000120856	0.000752548	1.77886	0.462716	2.37739	0.691774	AC005307.5
ENSG00000154016.13	0.000769197	0.00370411	1.77692	0.528272	2.14694	0.902391	GRAP
ENSG00000197903.7	3.48892e-40	2.53391e-37	1.77612	0.133852	5.13631	0.66784	HIST1H2BK
ENSG00000253671.1	0.00308801	0.0120548	1.77443	0.599704	1.9833	1.35878	RP11-806O11.1
ENSG00000283293.1	0.155501	0.28186	1.77279	1.24812	3.34757	1.82705	RN7SK
ENSG00000141469.16	0.000397761	0.00210305	1.7681	0.499243	1.42312	1.61626	SLC14A1
ENSG00000175356.12	0.0208543	0.0589947	1.7669	0.764691	0.977065	0.921854	SCUBE2
ENSG00000124067.16	0	0	1.76673	0.240851	4.37476	1.10307	SLC12A4
ENSG00000165023.6	0.00425585	0.0158656	1.76559	0.617652	0.440851	0.577521	DIRAS2
ENSG00000181333.11	6.19316e-05	0.000414382	1.76522	0.440718	2.95988	0.641162	HEPHL1
ENSG00000184923.12	0.101529	0.204439	1.76299	1.07664	2.63702	1.2058	NUTM2A
ENSG00000222033.1	0.0145076	0.0440604	1.76069	0.720283	1.94866	0.755171	LINC01124
ENSG00000231221.1	0.0279905	0.0747631	1.75848	0.800248	1.43586	0.967099	LINC01593
ENSG00000198753.11	7e-10	1.67e-08	1.75735	0.285329	3.55268	1.31392	PLXNB3
ENSG00000196542.8	0.0140027	0.0428284	1.75175	0.712907	1.63935	0.993378	SPTSSB
ENSG00000274718.1	0.000153771	0.000923667	1.75062	0.462529	2.47466	0.433962	RP11-346C4.3
ENSG00000213626.11	0.000122792	0.000762228	1.74658	0.454782	1.80154	0.738944	LBH
ENSG00000184350.9	0.00125637	0.00561677	1.74351	0.540495	2.04905	0.756706	MRGPRE
ENSG00000261459.1	0.376402	0.533095	1.74248	1.96992	1.01945	3.25269	AC002310.11
ENSG00000253878.5	0.00109516	0.00499814	1.74136	0.533364	1.8365	0.589162	RP11-347C18.3
ENSG00000243742.5	9.30335e-05	0.00059412	1.74136	0.445579	2.87065	0.714517	RPLP0P2
ENSG00000069764.9	0.000318068	0.00173866	1.74085	0.483553	2.36581	0.736192	PLA2G10
ENSG00000243135.6	0.0642781	0.144592	1.74078	0.940836	2.85381	1.94315	UGT1A3
ENSG00000278484.1	3.2378e-06	3.10157e-05	1.73891	0.373548	2.75955	0.481885	RP11-95I16.6
ENSG00000277639.2	2.29513e-05	0.000173306	1.73882	0.410675	3.01974	1.06856	RP11-467J12.4
ENSG00000178695.5	0.201516	0.342608	1.73775	1.36055	2.35357	2.28912	KCTD12
ENSG00000279791.1	0.0333002	0.0859703	1.73688	0.816034	1.68122	0.939776	RP11-499E14.1
ENSG00000213928.8	2.8983e-06	2.80659e-05	1.73565	0.371031	4.17279	0.557382	IRF9
ENSG00000112655.15	7.50005e-05	0.000490929	1.73377	0.437838	4.87258	0.458863	PTK7
ENSG00000134571.10	0.00559512	0.0199685	1.73214	0.625185	1.70834	2.12231	MYBPC3
ENSG00000196228.3	5.47618e-19	4.91564e-17	1.72593	0.193877	4.17846	0.550491	SULT1C3
ENSG00000211448.11	0.00277919	0.0110325	1.72392	0.576337	1.61289	0.753677	DIO2
ENSG00000280109.1	0.00532857	0.0191541	1.72161	0.617848	1.61969	0.699093	PLAC4
ENSG00000168490.13	0.00419758	0.0156776	1.71974	0.600696	1.40882	0.988269	PHYHIP
ENSG00000134539.16	8.54111e-05	0.000550281	1.71851	0.437425	0.964467	0.663403	KLRD1
ENSG00000057657.15	2.4e-09	4.86e-08	1.71237	0.286868	3.06851	1.03588	PRDM1
ENSG00000274317.1	0.00256567	0.0103156	1.71233	0.567847	1.9234	0.577366	RP11-93G5.1
ENSG00000115297.10	0.00287109	0.0113438	1.71007	0.573615	2.3038	0.937514	TLX2
ENSG00000272620.1	0.0390313	0.097292	1.70973	0.828416	1.81865	3.67314	AFAP1-AS1
ENSG00000248015.6	0.00578978	0.0205348	1.70951	0.619511	0.394616	0.487603	AC005329.7
ENSG00000100031.18	7.36082e-24	1.079e-21	1.70875	0.169657	5.33519	0.688216	GGT1
ENSG00000276600.4	0.000348455	0.00187651	1.70435	0.476564	2.4852	1.36191	RAB7B
ENSG00000058404.19	0.000943065	0.00439693	1.70308	0.514994	2.38811	1.08438	CAMK2B
ENSG00000169413.2	0.0175612	0.0513247	1.70263	0.716976	1.94376	0.693962	RNASE6
ENSG00000165949.12	3.1246e-06	3.00031e-05	1.70123	0.364879	7.55378	0.732065	IFI27
ENSG00000276317.1	0.00409223	0.0153487	1.69998	0.592129	1.82622	0.558021	RP11-93B14.10
ENSG00000125726.10	3.55289e-19	3.22546e-17	1.69824	0.189746	6.30412	1.08996	CD70
ENSG00000012124.15	0.000111573	0.0007002	1.69563	0.438834	2.00317	2.33464	CD22
ENSG00000196562.14	3.89216e-26	7.44461e-24	1.69516	0.160299	6.66476	0.708664	SULF2
ENSG00000198488.10	0.0304387	0.0799523	1.69134	0.781462	0.874499	1.07755	B3GNT6
ENSG00000167693.16	0.00125005	0.00559947	1.68986	0.523629	1.39087	1.57536	NXN
ENSG00000114771.13	0.084496	0.177993	1.68868	0.978846	1.52956	1.57923	AADAC
ENSG00000169403.11	0.000246159	0.00139226	1.68606	0.459891	3.33906	2.82229	PTAFR
ENSG00000163520.13	0.00417294	0.0156075	1.68549	0.588348	0.136195	0.517003	FBLN2
ENSG00000258465.6	0.264344	0.416045	1.68516	1.50975	1.19486	2.99756	RP11-574F21.3
ENSG00000256664.1	1.4589e-32	5.15455e-30	1.68398	0.141719	5.33176	0.673845	RP11-611O2.3
ENSG00000196611.4	0.002714	0.0108221	1.68065	0.560516	4.24937	4.75063	MMP1
ENSG00000230453.9	7.77834e-05	0.000506655	1.67915	0.42498	2.43809	0.695292	ANKRD18B
ENSG00000107742.12	0.0027253	0.0108618	1.67824	0.559948	1.18234	0.514594	SPOCK2
ENSG00000272949.1	0.375712	0.532476	1.67728	1.89347	2.77946	2.8098	RP11-514P8.8
ENSG00000125378.15	0	0	1.67623	0.20911	7.75696	0.694329	BMP4
ENSG00000182795.12	7.43268e-23	1.04175e-20	1.67546	0.170239	5.74695	1.23675	C1orf116
ENSG00000247699.2	0.00371271	0.0141309	1.6737	0.57682	1.73396	2.13553	CTB-127C13.1
ENSG00000250337.5	1.4e-09	3.13e-08	1.67357	0.276618	5.01297	0.738377	LINC01021
ENSG00000053747.15	1.98536e-22	2.64351e-20	1.66873	0.171283	5.15623	1.12449	LAMA3
ENSG00000196754.10	5.09794e-05	0.000349442	1.66738	0.411588	4.01749	0.823192	S100A2
ENSG00000185479.5	3.43767e-05	0.000248426	1.66661	0.402335	3.92394	2.80825	KRT6B
ENSG00000254806.5	0.0421735	0.103383	1.66234	0.81816	1.68316	0.806004	SYS1-DBNDD2
ENSG00000161905.12	0.00367757	0.0140306	1.66189	0.572165	1.0797	0.641118	ALOX15
ENSG00000206538.8	0.000853789	0.00405043	1.66101	0.498092	1.85379	0.357454	VGLL3
ENSG00000276180.1	9.64519e-36	4.81596e-33	1.65462	0.132586	4.98271	0.504025	HIST1H4I
ENSG00000091138.12	0.0136265	0.0418539	1.65412	0.670509	0.656773	0.542888	SLC26A3
ENSG00000144452.14	2.88877e-30	8.09767e-28	1.65391	0.144672	4.98304	1.61502	ABCA12
ENSG00000197471.11	0.00199723	0.00835606	1.65365	0.53505	1.73165	0.821309	SPN
ENSG00000138311.15	0.00478776	0.0175015	1.65296	0.585952	1.16989	0.960747	ZNF365
ENSG00000139211.6	0.000575535	0.00288092	1.65283	0.48007	3.01566	1.04482	AMIGO2
ENSG00000158055.15	0	0	1.652	0.213482	5.04125	0.865166	GRHL3
ENSG00000273132.1	0.00261118	0.010472	1.65072	0.548384	1.7869	1.34755	RP11-350J20.12
ENSG00000196196.2	0.000447309	0.00232502	1.6485	0.469594	2.42909	0.773308	HRCT1
ENSG00000122861.15	1.96e-08	3.233e-07	1.64775	0.293442	2.78765	0.472364	PLAU
ENSG00000153029.14	0.0574763	0.132024	1.6442	0.865517	2.30622	1.41558	MR1
ENSG00000197043.13	5.01622e-05	0.000344534	1.6436	0.405339	3.31369	0.785943	ANXA6
ENSG00000119508.17	1.787e-07	2.3119e-06	1.64119	0.314389	3.17346	0.534043	NR4A3
ENSG00000186994.11	0	1e-10	1.63788	0.234373	4.32327	1.7385	KANK3
ENSG00000144821.9	0.00322699	0.0125269	1.63752	0.555987	2.21992	0.80671	MYH15
ENSG00000154269.14	0.00535594	0.0192308	1.63647	0.587643	2.63379	0.665642	ENPP3
ENSG00000227076.1	0.000190228	0.00111446	1.6357	0.438332	2.49667	0.574078	RP11-4C20.4
ENSG00000270164.1	0.0443127	0.107898	1.63521	0.813082	2.06234	3.55805	LINC01480
ENSG00000159388.5	4.37144e-52	7.76077e-49	1.63463	0.10764	7.35021	0.451266	BTG2
ENSG00000180573.9	3.88184e-29	9.69125e-27	1.63454	0.145884	6.28268	0.802032	HIST1H2AC
ENSG00000273361.1	0.0105416	0.0339244	1.63445	0.639071	1.97239	0.49513	RP11-378A13.2
ENSG00000273590.4	0.327352	0.483339	1.63291	1.66715	3.62639	3.18294	SMIM11B
ENSG00000198732.10	0.000100605	0.000637125	1.63258	0.41978	2.92106	1.7123	SMOC1
ENSG00000080546.13	1.48397e-32	5.15455e-30	1.63239	0.137394	5.80707	0.485095	SESN1
ENSG00000123843.12	2.84426e-05	0.000209716	1.6321	0.389932	2.87432	0.89951	C4BPB
ENSG00000154764.5	0.00301368	0.0118108	1.63044	0.549648	0.135665	1.03034	WNT7A
ENSG00000136048.13	0	0	1.62996	0.225454	4.23961	0.669264	DRAM1
ENSG00000048392.11	1.43515e-22	1.92695e-20	1.62729	0.166467	5.01341	0.567502	RRM2B
ENSG00000102854.15	0	0	1.62473	0.225332	7.1699	0.757759	MSLN
ENSG00000248583.1	5.898e-07	6.7506e-06	1.62447	0.325251	3.3909	0.986651	RP11-241F15.1
ENSG00000279208.1	1.00364e-29	2.58649e-27	1.6238	0.143401	5.12164	1.03541	bP-21264C1.1
ENSG00000215478.8	0.0224518	0.0626391	1.62177	0.710481	1.9906	0.607845	CES5AP1
ENSG00000151117.8	8.769e-07	9.5766e-06	1.61871	0.329177	2.22877	0.504226	TMEM86A
ENSG00000234546.3	4.01e-08	6.151e-07	1.61745	0.294606	4.24096	0.749651	RP3-510D11.2
ENSG00000264187.1	0.146382	0.269365	1.61665	1.11306	2.6463	1.2697	RP11-45M22.4
ENSG00000119922.9	6.06304e-05	0.000406628	1.61602	0.402963	4.34769	0.780085	IFIT2
ENSG00000261693.1	0.00161129	0.00694127	1.61544	0.512212	2.15669	0.512632	RP13-467H17.1
ENSG00000107147.12	0.114008	0.223074	1.61397	1.02122	2.54676	0.962887	KCNT1
ENSG00000262681.2	0.0208009	0.0588973	1.60915	0.696128	1.32038	0.866869	RP11-311F12.1
ENSG00000281376.1	1.9e-09	3.99e-08	1.60914	0.267969	3.56784	0.554072	ABALON
ENSG00000143344.15	1.8827e-06	1.90632e-05	1.60834	0.337487	4.89893	0.572515	RGL1
ENSG00000151790.8	0.000505707	0.00258318	1.60345	0.461063	1.70974	1.28377	TDO2
ENSG00000019102.11	0.000487045	0.00250548	1.6033	0.459689	2.54993	0.534225	VSIG2
ENSG00000129910.7	0.00852689	0.0284241	1.6028	0.609324	1.0987	0.475981	CDH15
ENSG00000197859.9	0.0119547	0.0376158	1.60256	0.637589	2.81573	0.643698	ADAMTSL2
ENSG00000176842.14	1.88463e-05	0.000145331	1.60097	0.374222	2.68699	0.534798	IRX5
ENSG00000261780.2	2.57055e-25	4.3234e-23	1.5983	0.153733	5.13488	0.461913	CTD-2354A18.1
ENSG00000107738.19	1.26e-08	2.197e-07	1.59628	0.280458	3.47939	1.02907	C10orf54
ENSG00000215512.9	3.59545e-05	0.000259125	1.59433	0.385844	2.69014	0.595274	AP005901.1
ENSG00000181652.18	0.00490701	0.0178435	1.59376	0.566553	3.05278	1.70016	ATG9B
ENSG00000232850.3	0.0697563	0.154322	1.59346	0.878672	1.74509	1.12028	PTGES2-AS1
ENSG00000112782.15	1.35867e-17	0	1.59325	0.186594	3.61531	0.701126	CLIC5
ENSG00000182985.16	0.00058744	0.0029295	1.58683	0.461645	2.29468	0.512685	CADM1
ENSG00000273802.2	0.00032819	0.00178482	1.58609	0.441567	2.45753	0.412543	HIST1H2BG
ENSG00000283321.1	0.232775	0.379131	1.58345	1.32701	1.6608	1.49016	RP11-507K12.1
ENSG00000184925.11	0.0176625	0.051555	1.58242	0.66695	2.11301	0.627455	LCN12
ENSG00000225972.1	4.01521e-05	0.000284249	1.58112	0.385019	2.88707	0.347022	MTND1P23
ENSG00000177301.13	0.0154054	0.0461816	1.57939	0.651914	0.497989	0.906798	KCNA2
ENSG00000106258.13	1.19111e-17	9.06263e-16	1.5789	0.184585	5.55469	1.09109	CYP3A5
ENSG00000283430.1	0.0473	0.113409	1.57748	0.795261	5.61413	0.585732	AL513122.2
ENSG00000158296.13	0.0450406	0.109371	1.57664	0.786637	2.69727	1.02669	SLC13A3
ENSG00000281406.1	0.00113152	0.00514057	1.57517	0.483835	3.44805	1.70174	BLACAT1
ENSG00000117472.9	0	0	1.57409	0.199816	7.08364	1.23585	TSPAN1
ENSG00000210196.2	6.06262e-31	1.79386e-28	1.5716	0.13587	5.83928	0.431596	MT-TP
ENSG00000140022.9	1.13e-07	1.5547e-06	1.57103	0.296168	3.91582	0.644125	STON2
ENSG00000210195.2	0.0112452	0.0357494	1.56897	0.618928	1.74556	0.408842	MT-TT
ENSG00000266278.1	0.017579	0.051358	1.56722	0.660058	1.37626	1.16037	RP11-41O4.2
ENSG00000282988.1	3.6128e-06	3.41168e-05	1.56436	0.337692	3.22203	0.597285	RP1-34B20.21
ENSG00000169347.16	3.9084e-06	3.65193e-05	1.56233	0.338446	2.56445	0.555693	GP2
ENSG00000176945.16	9.2e-09	1.675e-07	1.56133	0.271772	4.82313	0.523219	MUC20
ENSG00000158373.8	1.01871e-23	1.47972e-21	1.56114	0.155495	4.81272	0.789121	HIST1H2BD
ENSG00000115009.11	4.35599e-05	0.000305156	1.56054	0.381762	3.04319	0.84278	CCL20
ENSG00000260686.1	0.000150566	0.00090598	1.55562	0.41044	2.55279	0.495327	CTB-36H16.2
ENSG00000131910.4	0.000287422	0.00159018	1.55498	0.428798	2.66873	0.608358	NR0B2
ENSG00000130649.9	0.0109517	0.0350042	1.55347	0.610583	2.16747	0.582727	CYP2E1
ENSG00000173546.7	0.00273258	0.0108881	1.55218	0.51803	2.20525	0.662378	CSPG4
ENSG00000181444.12	0.00178991	0.00760012	1.55099	0.496628	2.32846	0.624015	ZNF467
ENSG00000186204.14	1.5764e-06	1.61713e-05	1.55004	0.322838	4.89506	0.868186	CYP4F12
ENSG00000184678.10	0	0	1.54941	0.196302	5.55498	0.933077	HIST2H2BE
ENSG00000142959.4	0.0660261	0.147982	1.54615	0.841099	1.76735	0.945305	BEST4
ENSG00000101335.9	0.0274784	0.0736908	1.5426	0.699702	2.0316	1.00151	MYL9
ENSG00000213398.7	0.0017195	0.00735194	1.54236	0.492005	2.81763	1.23829	LCAT
ENSG00000171451.13	1.144e-07	1.5712e-06	1.54221	0.290858	3.37757	0.379103	DSEL
ENSG00000251685.3	0.012649	0.0393968	1.5421	0.618447	1.72438	0.643853	UGT2B27P
ENSG00000232803.1	0.00523591	0.0188735	1.54197	0.552252	2.97429	0.984235	SLCO4A1-AS1
ENSG00000260772.1	2.37866e-05	0.000178601	1.53941	0.36427	4.54803	0.480089	RP11-311C24.1
ENSG00000038427.15	0.00023536	0.00133924	1.53548	0.417513	5.17863	1.51365	VCAN
ENSG00000172667.10	7.68324e-88	6.13814e-84	1.53518	0.0772683	6.58429	0.627255	ZMAT3
ENSG00000259752.2	0.269045	0.420543	1.53228	1.38635	0.818973	2.66646	AC066615.1
ENSG00000283064.1	0.0039575	0.0149099	1.53182	0.531598	2.36567	0.497818	RP1-221C16.8
ENSG00000213246.6	5.31372e-22	6.73729e-20	1.52807	0.15848	7.52798	0.468358	SUPT4H1
ENSG00000029534.19	0.00967055	0.031579	1.52651	0.58998	0.904747	0.909098	ANK1
ENSG00000230565.1	0.0531237	0.12415	1.52587	0.789007	1.81498	0.79251	ZNF32-AS2
ENSG00000260092.1	0.0238016	0.0656373	1.52206	0.673383	2.78919	0.530702	RP11-77K12.7
ENSG00000001617.11	2.52709e-25	4.29551e-23	1.5208	0.146256	5.84564	0.601524	SEMA3F
ENSG00000246640.1	0.0294546	0.0779053	1.52038	0.698269	1.96572	1.3597	RP11-1094H24.4
ENSG00000115657.12	0	5e-10	1.51891	0.226021	3.53654	0.537718	ABCB6
ENSG00000275718.1	8.7e-09	1.596e-07	1.51809	0.263811	5.3096	0.451852	CCL15
ENSG00000258941.3	0.254074	0.404141	1.51794	1.33093	2.10656	2.50486	RP11-407N17.3
ENSG00000138646.8	0.000118937	0.000741754	1.51693	0.394182	2.80468	0.404138	HERC5
ENSG00000140545.14	3.3365e-06	3.1827e-05	1.51627	0.326154	4.53233	0.852544	MFGE8
ENSG00000275198.1	0.00259757	0.0104334	1.51345	0.502516	2.14615	0.318758	RP11-471B22.3
ENSG00000189431.7	1.45532e-05	0.000115976	1.51268	0.348918	4.63085	0.448854	RASSF10
ENSG00000171056.7	0.00770901	0.0261739	1.51173	0.567346	2.28886	0.373167	SOX7
ENSG00000177675.8	0.01669	0.0491925	1.50931	0.630595	1.60764	0.810657	CD163L1
ENSG00000163121.9	0.00431147	0.0160468	1.50819	0.528369	2.14211	0.435037	NEURL3
ENSG00000063660.8	1.14513e-22	1.56384e-20	1.50741	0.153844	6.11084	0.940676	GPC1
ENSG00000264717.5	0.12	0.231985	1.5067	0.969082	2.28491	1.76864	CH17-360D5.1
ENSG00000163071.10	4.1815e-24	6.42423e-22	1.50361	0.148471	4.54953	0.702837	SPATA18
ENSG00000187889.12	0.00019338	0.00113056	1.50353	0.403362	3.36234	0.6638	C1orf168
ENSG00000215837.7	0.286335	0.439487	1.5035	1.41015	0.383325	2.59327	SDHAP2
ENSG00000250208.6	0.023209	0.0643238	1.50223	0.66178	2.49357	0.830978	FZD10-AS1
ENSG00000272240.1	0.0242073	0.0664691	1.50159	0.666239	2.29157	0.511262	RP5-855D21.1
ENSG00000280043.1	0	2e-10	1.50094	0.217799	3.80702	0.576946	RP11-1281K21.8
ENSG00000271447.5	0.000120071	0.000748243	1.50091	0.390253	3.67011	0.799963	MMP28
ENSG00000103426.12	0.468679	0.61853	1.49991	2.0699	1.75586	3.46987	CORO7-PAM16
ENSG00000108244.16	2.885e-07	3.5492e-06	1.49743	0.291852	2.81427	0.487064	KRT23
ENSG00000173947.13	0.01442	0.0438613	1.49671	0.611743	2.20981	1.53922	PIFO
ENSG00000250959.2	0.00208505	0.00865548	1.49472	0.485638	2.06199	0.434035	GLUD1P3
ENSG00000261587.2	0.0227291	0.0631813	1.49109	0.654573	2.21408	0.868576	TMEM249
ENSG00000156218.12	0.0041323	0.0154809	1.48883	0.519138	1.81371	0.302654	ADAMTSL3
ENSG00000159713.10	0.000525188	0.00266649	1.4876	0.429004	3.22288	0.650394	TPPP3
ENSG00000175920.15	1.044e-07	1.4474e-06	1.48567	0.279315	4.72113	1.50159	DOK7
ENSG00000123454.10	0.12971	0.245791	1.48435	0.979607	1.41768	0.805856	DBH
ENSG00000068615.17	0.00499657	0.0181279	1.48006	0.527226	1.67109	1.10642	REEP1
ENSG00000232259.1	0.0188	0.0543194	1.47866	0.629356	1.81077	0.638802	RP11-4C20.3
ENSG00000224975.1	0.00452255	0.0167078	1.47753	0.5204	2.18638	0.377245	INE1
ENSG00000180785.8	5.54259e-29	1.36245e-26	1.47656	0.132157	4.80233	1.04542	OR51E1
ENSG00000088836.12	3.901e-07	4.6442e-06	1.47482	0.290677	5.7488	0.716395	SLC4A11
ENSG00000176746.6	0.00893289	0.0295323	1.47453	0.563957	1.70777	1.0775	MAGEB6
ENSG00000064201.15	0.0114512	0.0362886	1.4715	0.581937	3.15272	0.966027	TSPAN32
ENSG00000214128.10	0.0203066	0.0577638	1.47021	0.63354	0.804801	0.464764	TMEM213
ENSG00000240602.7	0.000325464	0.00177181	1.46871	0.408641	2.60641	0.366163	AADACP1
ENSG00000049089.13	0.00608664	0.0214118	1.46663	0.534667	1.19984	0.400638	COL9A2
ENSG00000130518.16	0.000222576	0.00127788	1.46482	0.396764	3.1582	0.927245	KIAA1683
ENSG00000165376.10	0	7e-10	1.46039	0.21836	6.07927	1.35264	CLDN2
ENSG00000260912.1	7.40054e-41	5.63076e-38	1.46002	0.109079	5.83664	0.575972	RP11-363E7.4
ENSG00000233695.2	3.60167e-18	2.9361e-16	1.45974	0.167966	6.05807	0.693766	GAS6-AS1
ENSG00000251630.1	0.00490059	0.0178359	1.45824	0.518302	1.7247	2.05562	RP11-241F15.9
ENSG00000196132.11	0.00695674	0.0239455	1.45738	0.539989	3.24016	0.497563	MYT1
ENSG00000140465.13	0.0592713	0.135426	1.45616	0.77202	4.42399	0.970956	CYP1A1
ENSG00000185215.8	3.42826e-16	0	1.45614	0.17851	6.14414	1.10059	TNFAIP2
ENSG00000133067.17	4.212e-06	3.91274e-05	1.45497	0.316255	3.84076	0.593137	LGR6
ENSG00000197837.3	0.00286942	0.0113404	1.4534	0.487491	2.06076	0.711179	HIST4H4
ENSG00000224769.1	0.00357709	0.0136898	1.45299	0.498755	2.63358	0.747141	MUC20P1
ENSG00000274956.2	0.00898012	0.0296578	1.45087	0.555292	2.21105	0.362691	UG0898H09
ENSG00000257893.2	0.0553596	0.128234	1.45084	0.757205	1.49061	3.14927	RP11-587P21.2
ENSG00000164309.14	0.0162169	0.0480551	1.45012	0.60321	2.39708	0.816973	CMYA5
ENSG00000237973.1	3.99e-08	6.114e-07	1.44953	0.263963	4.74812	0.260177	MTCO1P12
ENSG00000177076.5	5.35232e-48	7.77448e-45	1.44941	0.099575	6.00658	0.522908	ACER2
ENSG00000270605.1	2e-09	4.15e-08	1.44671	0.241189	3.66168	0.320914	RP5-1092A3.4
ENSG00000278704.1	2.37424e-05	0.000178353	1.44638	0.342223	3.85437	0.712944	BX004987.1
ENSG00000261220.2	0.000379059	0.00201618	1.44478	0.406492	2.55748	0.457333	RP11-629O1.2
ENSG00000118194.18	0.0299618	0.0790244	1.44456	0.665516	1.71535	0.795106	TNNT2
ENSG00000198848.12	0.000204517	0.00118828	1.44218	0.388376	2.9389	0.670885	CES1
ENSG00000205414.1	0.0102255	0.0330736	1.442	0.561505	1.97095	0.357374	RP11-401P9.6
ENSG00000178573.6	0.000490966	0.00251958	1.44169	0.413608	2.57863	0.303579	MAF
ENSG00000178828.6	0.0701484	0.155025	1.44113	0.795788	1.87653	1.65187	RNF186
ENSG00000167968.12	0.143096	0.264538	1.43685	0.981212	1.7413	0.855362	DNASE1L2
ENSG00000279141.3	9.8771e-06	8.28433e-05	1.43596	0.324889	3.04718	0.288212	LINC01451
ENSG00000172348.14	0	7e-10	1.43535	0.214463	3.91047	0.433187	RCAN2
ENSG00000187244.10	1.67619e-05	0.000131221	1.43523	0.333452	3.76535	0.672046	BCAM
ENSG00000160360.11	0.000108817	0.000684518	1.43523	0.370855	2.81384	0.747412	GPSM1
ENSG00000261366.1	0.00541576	0.0194238	1.43513	0.516009	2.09916	0.345421	MANEA-AS1
ENSG00000165495.15	0.00243353	0.00984628	1.43458	0.473228	0.89319	0.302295	PKNOX2
ENSG00000158486.13	0.000268444	0.00150077	1.43028	0.392505	2.95631	0.386925	DNAH3
ENSG00000121753.12	0.00399197	0.0150256	1.42682	0.495632	2.65065	1.03118	ADGRB2
ENSG00000077616.10	0.00815893	0.0274565	1.42669	0.539307	2.01498	0.645826	NAALAD2
ENSG00000260604.2	0.00414233	0.0155035	1.42666	0.497595	2.53786	1.13898	RP1-140K8.5
ENSG00000267322.2	0.00807956	0.0272353	1.42431	0.537734	2.76607	0.553702	SNHG22
ENSG00000237945.7	0.149859	0.274404	1.42411	0.988947	1.63623	0.871646	LINC00649
ENSG00000120278.15	0.0248422	0.067861	1.4235	0.6344	3.41844	0.977886	PLEKHG1
ENSG00000111344.11	4.4126e-20	4.60814e-18	1.42254	0.155003	5.63816	0.820612	RASAL1
ENSG00000103018.16	5.24975e-17	0	1.4222	0.169694	8.38047	0.408458	CYB5B
ENSG00000120149.8	4.438e-07	5.2102e-06	1.42212	0.281655	6.11838	0.657285	MSX2
ENSG00000272702.1	0.0494305	0.117285	1.4217	0.723561	2.81329	0.681133	RP11-44N22.3
ENSG00000127863.15	0.00263798	0.0105585	1.4208	0.47249	3.62965	0.527656	TNFRSF19
ENSG00000074211.13	0.000127601	0.000787794	1.41855	0.370277	2.44836	0.858458	PPP2R2C
ENSG00000170379.19	1.02062e-05	8.53343e-05	1.41783	0.321302	2.88307	0.358635	TCAF2
ENSG00000130005.11	1.77782e-25	3.0544e-23	1.41694	0.135831	5.21312	0.76639	GAMT
ENSG00000234289.5	3.26626e-05	0.000237327	1.41424	0.340447	3.05871	0.566144	H2BFS
ENSG00000169903.6	0.0197633	0.0565591	1.41174	0.605684	2.03131	0.709554	TM4SF4
ENSG00000197046.11	4.79268e-05	0.000331504	1.41034	0.346904	3.21638	1.06819	SIGLEC15
ENSG00000261360.1	0.01119	0.0356093	1.40963	0.555691	0.819399	0.349693	CTD-2165H16.4
ENSG00000215196.4	0.00632471	0.0220358	1.40939	0.516174	2.21938	0.685107	AC091878.1
ENSG00000171817.16	0.00451791	0.0166945	1.40732	0.495615	3.51296	0.47615	ZNF540
ENSG00000227039.6	0.0146432	0.0443375	1.4038	0.57507	-0.0440361	0.640145	ITGB2-AS1
ENSG00000196739.14	0.00559321	0.0199661	1.39935	0.505051	2.38588	0.757126	COL27A1
ENSG00000188993.3	1.372e-07	1.83e-06	1.39906	0.265529	3.46207	0.495344	LRRC66
ENSG00000174171.5	0.0314037	0.0819154	1.39789	0.649599	1.31084	1.01255	RP11-23P13.6
ENSG00000169908.11	4.88839e-21	5.53948e-19	1.39783	0.148523	5.83778	0.617307	TM4SF1
ENSG00000113303.11	1.257e-07	1.7016e-06	1.39738	0.264402	3.35404	0.469811	BTNL8
ENSG00000165621.8	0.126582	0.241498	1.39729	0.914627	1.20924	0.803817	OXGR1
ENSG00000174307.6	1.69166e-46	2.07918e-43	1.39686	0.0975602	5.85916	0.753942	PHLDA3
ENSG00000253368.3	1.3e-09	2.81e-08	1.39527	0.229935	4.88051	1.87076	TRNP1
ENSG00000146192.14	0.0288817	0.0766692	1.39508	0.638451	2.53038	0.6658	FGD2
ENSG00000136689.18	7.818e-07	8.6568e-06	1.39364	0.282121	3.11503	1.61109	IL1RN
ENSG00000233198.3	0.000159091	0.000950261	1.38949	0.367936	2.86324	0.389057	RNF224
ENSG00000228526.5	6.6643e-06	5.83462e-05	1.38892	0.308366	2.53571	0.446329	MIR34A
ENSG00000166033.11	0.000121572	0.000756121	1.38857	0.361329	4.40236	0.596556	HTRA1
ENSG00000233760.1	0.0242511	0.0665552	1.38826	0.616149	0.447004	0.615061	AC004947.2
ENSG00000249626.1	0.0161067	0.0477997	1.38742	0.576534	2.16265	0.497182	RP11-496H1.1
ENSG00000136542.8	2.18149e-38	1.45233e-35	1.38505	0.106907	5.01883	0.699348	GALNT5
ENSG00000134240.11	3.227e-07	3.8909e-06	1.38413	0.270883	7.33766	0.539222	HMGCS2
ENSG00000184313.19	0.0179432	0.0521836	1.38348	0.584539	2.63705	0.41986	MROH7
ENSG00000221874.4	0.238577	0.386334	1.38341	1.17382	2.4872	0.82147	ZNF816-ZNF321P
ENSG00000167552.13	5.14515e-05	0.000352224	1.38195	0.341311	4.40961	0.307779	TUBA1A
ENSG00000171345.13	0	0	1.38164	0.185192	8.46962	0.880801	KRT19
ENSG00000224559.2	0.000260095	0.00146125	1.3816	0.378302	2.87401	0.851815	LINC01087
ENSG00000047662.4	0.0102223	0.0330736	1.37986	0.537284	1.99465	0.223474	FAM184B
ENSG00000132297.11	2.45255e-21	2.83962e-19	1.37876	0.145381	5.83879	0.328615	HHLA1
ENSG00000159784.17	0.00911278	0.0300276	1.37869	0.52868	3.14417	0.468248	FAM131B
ENSG00000088002.11	1.289e-06	1.35146e-05	1.37849	0.284727	3.56199	0.53543	SULT2B1
ENSG00000002726.20	1.04206e-30	2.97322e-28	1.37755	0.119576	5.94041	0.412178	AOC1
ENSG00000130513.6	1e-09	2.23e-08	1.37643	0.225344	7.84833	1.40873	GDF15
ENSG00000251537.4	0.301755	0.456079	1.37568	1.33215	1.66681	2.49538	RP11-385D13.1
ENSG00000171700.13	0.0380514	0.0954334	1.37355	0.662177	1.64847	0.47003	RGS19
ENSG00000203985.10	0.00843025	0.0281678	1.37296	0.52118	2.94703	2.0375	LDLRAD1
ENSG00000272599.2	0.00840524	0.0281078	1.37151	0.520431	2.20561	0.535177	RP11-152N13.16
ENSG00000278224.4	0.00984812	0.0320631	1.37111	0.531209	3.12076	0.657464	PRICKLE4
ENSG00000118971.7	1.44397e-18	1.24042e-16	1.36997	0.155785	5.22858	0.317974	CCND2
ENSG00000241769.7	0.00172121	0.00735729	1.36766	0.43632	2.49188	0.376804	LINC00893
ENSG00000258573.5	0.00860893	0.028663	1.36699	0.520321	0.795407	0.589166	RP11-14J7.6
ENSG00000130592.14	0.208642	0.350912	1.36587	1.08635	2.67792	1.79486	LSP1
ENSG00000227115.7	0.0168713	0.0496263	1.36569	0.57154	2.09277	0.582435	LINC01630
ENSG00000100311.16	0.0580128	0.133046	1.36414	0.719633	1.52632	0.454448	PDGFB
ENSG00000261438.1	0.0239353	0.0659375	1.36366	0.603879	2.32124	0.998873	RP11-399O19.9
ENSG00000137699.16	3.3e-09	6.6e-08	1.36306	0.230434	4.60503	0.914984	TRIM29
ENSG00000260220.5	3.104e-07	3.7663e-06	1.36247	0.266263	3.64631	0.529336	CCDC187
ENSG00000197943.9	0.00442035	0.0163947	1.3618	0.478415	1.98458	0.532242	PLCG2
ENSG00000165816.12	0.00120048	0.00540621	1.36132	0.42032	4.57334	0.420551	VWA2
ENSG00000129221.15	9.60927e-05	0.00061097	1.3612	0.349004	2.20738	1.83931	AIPL1
ENSG00000158315.10	0.0116412	0.036825	1.361	0.539472	2.9182	1.41162	RHBDL2
ENSG00000250786.1	2.91392e-16	0	1.35747	0.166014	4.6865	0.341332	SNHG18
ENSG00000088538.12	0.00543964	0.0194832	1.35637	0.487942	2.35343	0.641128	DOCK3
ENSG00000215458.8	4.36e-08	6.603e-07	1.3561	0.247662	4.20498	0.519276	AATBC
ENSG00000100767.15	0.0240409	0.066126	1.35275	0.599499	2.75635	0.545278	PAPLN
ENSG00000181085.14	3.1155e-06	2.99518e-05	1.3509	0.289704	3.48963	0.481638	MAPK15
ENSG00000257839.1	0.0446949	0.108713	1.34946	0.672202	1.90443	0.569556	RP11-290L1.2
ENSG00000172508.10	5.18156e-05	0.000354413	1.34935	0.333396	3.1511	0.682245	CARNS1
ENSG00000272674.3	1.353e-07	1.811e-06	1.34566	0.255272	4.63957	0.259225	PCDHB16
ENSG00000205502.3	0.0408258	0.100884	1.34545	0.657826	2.29669	0.645656	C2CD4B
ENSG00000166147.13	0.0497074	0.11782	1.34436	0.685034	1.97439	0.59031	FBN1
ENSG00000256642.1	1.736e-07	2.2573e-06	1.34432	0.257259	3.50919	0.387419	LINC00273
ENSG00000023171.15	1.54103e-05	0.000122015	1.34042	0.310085	3.54968	0.574304	GRAMD1B
ENSG00000186007.9	2.6231e-05	0.00019503	1.33935	0.318595	3.86218	1.07907	LEMD1
ENSG00000121858.10	1.01523e-19	1.00132e-17	1.33934	0.147385	4.87833	0.414544	TNFSF10
ENSG00000270024.5	0.521287	0.665053	1.33889	2.08757	1.98631	2.99894	C8orf44-SGK3
ENSG00000280362.1	0.00113066	0.0051402	1.33886	0.41122	2.66215	0.800129	RP11-643A5.3
ENSG00000185201.16	0.000244131	0.00138235	1.33743	0.364587	3.62986	0.396013	IFITM2
ENSG00000132535.18	0.00460071	0.0169339	1.33553	0.471297	2.0073	0.239137	DLG4
ENSG00000138623.9	1.87462e-05	0.000144699	1.33489	0.31194	3.38337	0.201352	SEMA7A
ENSG00000163395.16	0.0187623	0.0542203	1.33238	0.566916	2.41296	0.45027	IGFN1
ENSG00000245532.6	3.6446e-06	3.43763e-05	1.33165	0.28757	6.91683	0.858964	NEAT1
ENSG00000156966.6	8.09266e-05	0.000524562	1.33051	0.337551	2.79912	0.676523	B3GNT7
ENSG00000085117.11	3.20071e-28	7.20294e-26	1.32906	0.120648	5.47721	0.6307	CD82
ENSG00000224389.8	0.154829	0.281088	1.32772	0.93325	1.47746	1.6889	C4B
ENSG00000148483.8	0.0261086	0.0706578	1.32375	0.595055	1.8292	0.577055	TMEM236
ENSG00000163515.6	0.00108845	0.00497517	1.32365	0.405207	3.71891	0.970502	RETNLB
ENSG00000183044.11	3.02694e-46	3.4546e-43	1.32313	0.0926727	5.36351	0.250918	ABAT
ENSG00000162576.16	3.071e-07	3.7472e-06	1.32309	0.258465	4.80221	0.38501	MXRA8
ENSG00000141232.4	1.27096e-25	2.25637e-23	1.32279	0.126419	7.42049	0.546509	TOB1
ENSG00000240219.1	0.0630272	0.142239	1.32249	0.711401	1.36073	0.695155	RP11-430C7.5
ENSG00000186710.11	0.036292	0.0918538	1.32236	0.631606	1.64046	1.8405	CFAP73
ENSG00000255031.5	0.00895499	0.029587	1.32186	0.505729	2.68783	0.445595	RP11-802E16.3
ENSG00000042832.11	0.00021964	0.00126374	1.32173	0.35768	2.9599	0.288075	TG
ENSG00000257588.1	0.000935025	0.00436837	1.32014	0.398909	2.58092	1.65951	RP11-469H8.6
ENSG00000249992.1	0.0115083	0.0364551	1.31891	0.521952	2.38248	0.793976	TMEM158
ENSG00000179292.4	0.0017291	0.00738507	1.31751	0.420501	2.57293	0.496534	TMEM151A
ENSG00000164125.15	0	0	1.31751	0.166976	4.53563	0.341135	FAM198B
ENSG00000239521.7	5.066e-07	5.878e-06	1.31676	0.262104	4.31519	0.291512	GATS
ENSG00000135968.20	2.2088e-24	3.46001e-22	1.31666	0.129218	6.41369	0.447369	GCC2
ENSG00000265148.5	7.8e-08	1.1121e-06	1.31467	0.244735	3.38903	0.250013	TSPOAP1-AS1
ENSG00000134193.14	7.1843e-06	6.23862e-05	1.31368	0.292698	8.74656	0.350145	REG4
ENSG00000101222.12	0.0128366	0.039849	1.31322	0.527766	2.06338	0.372973	SPEF1
ENSG00000225793.2	0.0118414	0.0373399	1.3132	0.521766	2.39184	0.39005	RP1-234P15.4
ENSG00000267881.1	0.00883221	0.0292358	1.31071	0.500562	4.35345	0.695366	AC011513.3
ENSG00000134827.7	0.00749653	0.0255557	1.31029	0.490023	2.12278	0.98833	TCN1
ENSG00000122711.8	0	2e-10	1.30979	0.189659	6.78654	0.308993	SPINK4
ENSG00000184828.9	4.03e-08	6.166e-07	1.30932	0.23851	3.05975	0.413825	ZBTB7C
ENSG00000164825.3	0.0357269	0.0906677	1.30919	0.623418	1.47577	1.07912	DEFB1
ENSG00000164764.10	7.5265e-05	0.000492055	1.30725	0.330196	3.23062	0.904455	SBSPON
ENSG00000267281.2	0.035683	0.0905708	1.30705	0.622252	2.34624	0.456682	RP11-793H13.10
ENSG00000227455.2	0.00806618	0.0272017	1.30379	0.492127	1.64373	0.666792	RP11-300M24.1
ENSG00000021300.13	0.00386391	0.0146332	1.30359	0.451214	3.32179	0.337039	PLEKHB1
ENSG00000232352.1	0.000266314	0.00149199	1.30341	0.357486	2.85673	0.450245	SEMA3B-AS1
ENSG00000248527.1	8.1e-08	1.1508e-06	1.30323	0.242914	7.61076	0.242934	MTATP6P1
ENSG00000197956.9	0	1e-10	1.30182	0.187093	9.32253	0.724606	S100A6
ENSG00000102908.20	7.79963e-17	0	1.30035	0.156026	6.39645	0.354854	NFAT5
ENSG00000010310.8	0.00179466	0.00761826	1.29858	0.415908	2.7316	0.472947	GIPR
ENSG00000260179.1	0.0325533	0.084423	1.29765	0.607074	1.66484	0.41476	RP5-902P8.12
ENSG00000169962.4	0.00719971	0.0246808	1.29659	0.482457	2.2347	0.402227	TAS1R3
ENSG00000140807.6	0.000396662	0.00209871	1.29459	0.365467	5.9352	0.300606	NKD1
ENSG00000271862.1	0.0198532	0.0567164	1.29371	0.555453	2.01221	0.388344	RP11-343L5.2
ENSG00000186115.12	8.455e-07	9.2721e-06	1.29038	0.26203	3.86366	0.395083	CYP4F2
ENSG00000187942.11	0.0329763	0.0852719	1.28857	0.604289	1.64804	0.59084	LDLRAD2
ENSG00000137878.16	0.00533279	0.0191649	1.28734	0.462038	3.43909	0.500909	GCOM1
ENSG00000181126.13	0.0199837	0.0570279	1.28672	0.553032	0.667461	0.528467	HLA-V
ENSG00000173846.12	2.60683e-16	0	1.28413	0.156787	4.83285	0.970149	PLK3
ENSG00000198804.2	0	0	1.28359	0.165894	11.4563	0.213834	MT-CO1
ENSG00000066230.10	0.000242465	0.00137526	1.28279	0.349527	6.21362	0.758932	SLC9A3
ENSG00000161929.14	0.0454456	0.110053	1.28201	0.640843	2.08742	0.960215	SCIMP
ENSG00000210144.1	2.8762e-06	2.78863e-05	1.28179	0.273918	3.97208	0.242046	MT-TY
ENSG00000143369.14	3.5069e-06	3.32937e-05	1.28162	0.276291	4.95451	0.644356	ECM1
ENSG00000250644.3	0.00178604	0.0075877	1.28117	0.410147	3.56079	1.07879	RP11-295K3.1
ENSG00000151650.7	0.178512	0.312133	1.28113	0.952263	2.1521	2.56189	VENTX
ENSG00000115107.19	2.88721e-33	1.12517e-30	1.28044	0.106551	7.11994	0.543039	STEAP3
ENSG00000236673.5	1.41929e-05	0.000113728	1.27995	0.294862	3.36237	0.21353	RP11-69I8.2
ENSG00000271601.3	0.000756786	0.00364984	1.2796	0.379914	2.89899	0.642648	LIX1L
ENSG00000165886.4	1.9e-08	3.136e-07	1.27937	0.227596	4.9946	0.338155	UBTD1
ENSG00000264175.1	0.00932377	0.0306407	1.27918	0.492001	2.05536	1.78892	MIR3189
ENSG00000233622.1	0.0419859	0.103065	1.27291	0.625918	1.76585	0.563035	CYP2T1P
ENSG00000166130.14	5e-10	1.25e-08	1.27262	0.204971	4.6918	0.26522	IKBIP
ENSG00000101188.4	0.0157916	0.0471094	1.27167	0.526857	3.33906	0.659857	NTSR1
ENSG00000249378.5	0.00389351	0.01472	1.27114	0.44035	2.33456	0.349305	LINC01060
ENSG00000237721.1	0.0205715	0.0583821	1.27054	0.54865	1.95493	0.663565	AF064858.11
ENSG00000164398.12	0	2e-10	1.27033	0.185435	5.22941	0.538823	ACSL6
ENSG00000277437.1	0.000467663	0.00241666	1.26953	0.362865	3.15481	0.406667	MIR3687-1
ENSG00000196220.15	0	7e-10	1.26807	0.189997	6.35775	0.378239	SRGAP3
ENSG00000198691.11	0.034758	0.0887677	1.26521	0.599295	1.46747	0.382489	ABCA4
ENSG00000177595.17	1.03612e-27	2.26783e-25	1.26415	0.115874	6.34085	0.279671	PIDD1
ENSG00000198899.2	0	5e-10	1.26161	0.187275	9.76581	0.225679	MT-ATP6
ENSG00000174500.12	0.00326596	0.0126506	1.26112	0.42873	2.43664	0.353557	GCSAM
ENSG00000136928.6	0.0611874	0.13891	1.25982	0.672929	0.859291	2.84059	GABBR2
ENSG00000272989.1	0.0018249	0.00772405	1.25978	0.40412	2.66415	0.326107	RP13-616I3.1
ENSG00000189420.8	0.0403031	0.0998467	1.25943	0.614169	1.87233	1.927	ZFP92
ENSG00000259112.2	0.51157	0.656536	1.25874	1.91766	1.41134	2.29979	NDUFC2-KCTD14
ENSG00000135744.7	0.0340066	0.0873471	1.25862	0.593691	2.56656	0.86058	AGT
ENSG00000221890.2	0.0476501	0.114026	1.25675	0.634572	1.91239	0.474199	NPTXR
ENSG00000170873.18	0.0077403	0.0262635	1.25621	0.471693	2.39498	0.278372	MTSS1
ENSG00000205913.6	6.6141e-06	5.80021e-05	1.25509	0.278553	3.51347	0.589673	SRRM2-AS1
ENSG00000198695.2	2.81492e-16	0	1.25363	0.153237	8.54491	0.210651	MT-ND6
ENSG00000186481.16	0	6e-10	1.25193	0.186589	4.20052	0.339112	ANKRD20A5P
ENSG00000243649.8	8.2e-09	1.508e-07	1.25174	0.217123	4.05926	0.180225	CFB
ENSG00000066382.16	0.110002	0.21713	1.25091	0.782705	0.763699	0.58649	MPPED2
ENSG00000153234.13	6.8969e-06	6.01195e-05	1.25077	0.278144	5.26387	0.348528	NR4A2
ENSG00000177374.12	0.0106982	0.0343521	1.25033	0.489862	1.52275	0.652171	HIC1
ENSG00000143816.7	7.24599e-16	0	1.24848	0.154777	4.62224	0.435852	WNT9A
ENSG00000078237.6	2.89646e-26	5.78495e-24	1.24522	0.117444	6.45085	0.348639	TIGAR
ENSG00000145920.14	0.0141679	0.043259	1.24387	0.507085	1.67966	0.520194	CPLX2
ENSG00000135423.12	1.18034e-32	4.28623e-30	1.24282	0.104437	5.65509	0.3495	GLS2
ENSG00000124813.20	0.0013874	0.00611863	1.24224	0.388531	3.93771	0.43895	RUNX2
ENSG00000198786.2	0	0	1.24092	0.165522	9.8993	0.207717	MT-ND5
ENSG00000128849.10	0.00176943	0.00752713	1.24001	0.396621	2.01478	0.33848	CGNL1
ENSG00000005001.9	0	2e-10	1.23785	0.180213	4.57312	0.904217	PRSS22
ENSG00000197093.10	0.00956452	0.0313159	1.23771	0.477662	2.39388	0.471247	GAL3ST4
ENSG00000228253.1	1.72789e-16	0	1.23771	0.150214	8.07144	0.212974	MT-ATP8
ENSG00000154040.20	0.000422711	0.00221372	1.23761	0.351046	3.30068	0.724672	CABYR
ENSG00000106178.6	0.0226419	0.0629936	1.23585	0.542177	2.55795	0.732474	CCL24
ENSG00000114270.16	0.0154463	0.0462802	1.23565	0.510231	2.01325	0.438799	COL7A1
ENSG00000263154.1	0.0433186	0.105865	1.23552	0.611453	1.43188	1.26642	RP11-1055B8.2
ENSG00000100100.12	1.54967e-28	3.64126e-26	1.23448	0.111404	6.69097	0.411024	PIK3IP1
ENSG00000151917.17	0.00748521	0.0255292	1.23423	0.46149	1.63256	0.354901	BEND6
ENSG00000161647.18	0.00287617	0.0113526	1.23257	0.413521	3.75129	0.425454	MPP3
ENSG00000213654.9	0.000128839	0.000794517	1.23241	0.321891	3.31537	0.356543	GPSM3
ENSG00000160678.11	0.00863892	0.0287448	1.23206	0.469174	2.19354	0.363503	S100A1
ENSG00000172345.13	3.41062e-20	3.58519e-18	1.23189	0.133826	4.9281	0.471495	STARD5
ENSG00000175793.11	5.67368e-21	6.38408e-19	1.23045	0.130957	7.59601	0.703976	SFN
ENSG00000261490.1	7.67831e-05	0.000500956	1.23026	0.311126	3.08619	0.201359	RP11-448G15.3
ENSG00000127954.12	0.0737778	0.160863	1.22996	0.687903	0.994435	0.534705	STEAP4
ENSG00000155066.15	1.20383e-24	1.90443e-22	1.22939	0.11996	5.67558	0.346094	PROM2
ENSG00000179630.10	1.37086e-16	0	1.2293	0.148696	5.74621	0.513179	LACC1
ENSG00000222009.8	0.00132497	0.00588067	1.22699	0.382178	2.80948	1.04716	BTBD19
ENSG00000274750.2	0.00802031	0.0270804	1.22675	0.462713	3.59396	0.543576	HIST1H3E
ENSG00000259856.1	0.1465	0.26952	1.22576	0.844183	2.98139	0.299651	RAB43P1
ENSG00000236397.3	0.00658178	0.0227726	1.2253	0.450926	2.47173	0.472299	DDX11L2
ENSG00000166710.17	1.3537e-31	4.32589e-29	1.2252	0.104764	9.39711	0.374238	B2M
ENSG00000118523.5	0	1e-10	1.22206	0.174705	5.4928	2.17901	CTGF
ENSG00000143882.10	0.00448404	0.0165924	1.22135	0.42976	2.67013	0.335333	ATP6V1C2
ENSG00000147027.3	0.000296803	0.00163754	1.22076	0.337405	3.04878	0.371371	TMEM47
ENSG00000255774.1	0.0165983	0.0490036	1.21786	0.508397	2.69126	0.871191	AP000439.3
ENSG00000128268.11	0.0173605	0.0508218	1.2147	0.510595	1.35788	0.405598	MGAT3
ENSG00000220323.3	0.0695732	0.154126	1.21392	0.668944	2.47966	0.310786	HIST2H2BD
ENSG00000121898.12	0.00571854	0.0203272	1.21382	0.439235	2.88295	0.496157	CPXM2
ENSG00000118298.10	0.00491446	0.0178665	1.21358	0.43148	2.98078	0.397774	CA14
ENSG00000235663.1	0.211392	0.353862	1.21233	0.970056	1.13283	1.6273	SAPCD1-AS1
ENSG00000103034.14	0.001963	0.00823657	1.21231	0.391601	2.613	0.476329	NDRG4
ENSG00000181790.10	9e-10	2.06e-08	1.21203	0.197976	7.68962	0.232898	ADGRB1
ENSG00000178977.3	3.3e-08	5.162e-07	1.21199	0.219365	4.26981	0.372561	LINC00324
ENSG00000275896.5	0.00569296	0.0202543	1.21185	0.438289	3.69234	0.655447	PRSS2
ENSG00000275708.1	0	0	1.21135	0.163327	4.45041	0.367212	MIR3648-1
ENSG00000090238.11	1.4909e-20	1.62052e-18	1.21059	0.13026	5.53959	0.359701	YPEL3
ENSG00000183638.5	0.00905146	0.0298564	1.20908	0.463229	2.50587	0.384466	RP1L1
ENSG00000232973.11	9.3e-09	1.679e-07	1.20882	0.210464	6.88698	0.24764	CYP1B1-AS1
ENSG00000134531.9	0.000139614	0.000849165	1.20819	0.317206	4.13199	1.72457	EMP1
ENSG00000005469.11	0	2e-10	1.20768	0.174504	4.41352	0.316329	CROT
ENSG00000269242.1	0.382471	0.539137	1.2061	1.381	2.02495	1.95022	CTD-2192J16.22
ENSG00000188385.11	0.000303615	0.00166993	1.20577	0.333805	2.91992	0.249087	JAKMIP3
ENSG00000203814.6	0.0882923	0.184361	1.20423	0.706509	1.2701	0.760284	HIST2H2BF
ENSG00000164265.8	2.73824e-25	4.55745e-23	1.20412	0.115886	5.45104	0.256748	SCGB3A2
ENSG00000165092.12	2.53e-08	4.091e-07	1.20399	0.216108	5.57794	0.553896	ALDH1A1
ENSG00000025039.14	0.0979889	0.198891	1.20235	0.726634	2.21005	0.694573	RRAGD
ENSG00000078401.6	0.00093169	0.00435534	1.20199	0.363098	2.99687	1.44664	EDN1
ENSG00000100095.18	0.178402	0.312077	1.20127	0.89268	2.14151	0.629962	SEZ6L
ENSG00000224950.2	0.10363	0.20752	1.20058	0.737683	1.47713	0.608991	RP5-1086K13.1
ENSG00000182165.17	4.8e-08	7.186e-07	1.20054	0.219941	4.71361	0.345475	TP53TG1
ENSG00000129451.11	1.48e-08	2.526e-07	1.19993	0.211863	7.30109	1.16656	KLK10
ENSG00000035862.12	2.1574e-06	2.15439e-05	1.19899	0.253054	5.16869	1.05032	TIMP2
ENSG00000160181.8	2.2562e-06	2.24471e-05	1.19817	0.253365	5.08505	0.702868	TFF2
ENSG00000011052.21	3.7475e-06	3.52217e-05	1.1977	0.258966	5.78852	0.33384	NME1-NME2
ENSG00000259772.6	0.001572	0.00679032	1.19724	0.378746	2.56064	0.58532	RP11-16E12.2
ENSG00000113209.8	0.0516558	0.121465	1.19507	0.614117	1.69073	0.374114	PCDHB5
ENSG00000263934.4	0.0802556	0.171182	1.19415	0.68268	2.15383	0.936355	SNORD3A
ENSG00000255234.5	4.527e-07	5.2953e-06	1.1934	0.236536	3.56977	0.31435	RP11-727A23.10
ENSG00000180336.17	0.00266225	0.0106397	1.193	0.397102	2.55803	0.284643	MEIOC
ENSG00000219445.2	0.0284676	0.0757966	1.19171	0.543964	2.08015	0.268547	RP11-3B12.3
ENSG00000169583.12	1.81e-08	3.014e-07	1.19054	0.21149	3.77279	0.238389	CLIC3
ENSG00000268812.3	0.00196474	0.00824168	1.18906	0.384122	2.77204	0.376522	RP1-102K2.8
ENSG00000267368.1	0.372316	0.529259	1.18905	1.3328	3.67609	0.790858	UPK3BL
ENSG00000169213.6	4.32493e-05	0.000303353	1.18816	0.290546	4.62759	0.359024	RAB3B
ENSG00000196668.3	0.0251595	0.068525	1.1877	0.530471	1.49973	1.08669	LINC00173
ENSG00000124466.8	0.00148169	0.00646665	1.18694	0.373457	2.36683	0.591225	LYPD3
ENSG00000152229.18	1.92702e-20	2.06644e-18	1.18667	0.128062	5.35157	0.437872	PSTPIP2
ENSG00000036672.15	0.000670341	0.00329155	1.18624	0.348746	2.44957	0.313249	USP2
ENSG00000258947.6	0.000819315	0.00391127	1.18452	0.35399	5.19014	0.44825	TUBB3
ENSG00000070404.9	3.2e-08	5.02e-07	1.18435	0.21416	4.31426	0.675578	FSTL3
ENSG00000255189.1	0.0321054	0.0834522	1.18354	0.552259	1.9189	0.477292	GLYATL1P1
ENSG00000173239.13	0.0491402	0.116735	1.18336	0.601494	2.46586	0.860083	LIPM
ENSG00000256982.1	0.0117998	0.0372384	1.18316	0.469866	2.27216	0.288173	CTD-2555A7.2
ENSG00000144045.13	2.3883e-06	2.36142e-05	1.18207	0.250575	5.48657	0.399513	DQX1
ENSG00000223947.1	0.0127801	0.03972	1.17952	0.473733	2.37367	0.339825	AC016738.4
ENSG00000261996.1	0.0725113	0.158863	1.1771	0.655441	1.58354	0.49889	CTC-281F24.1
ENSG00000117148.7	0.00766886	0.0260487	1.17668	0.441313	2.62618	0.737876	ACTL8
ENSG00000079385.21	0	0	1.17555	0.154395	5.09344	1.03011	CEACAM1
ENSG00000167371.17	0.0204581	0.058112	1.17542	0.50712	2.2919	0.522294	PRRT2
ENSG00000175538.10	0.000199019	0.00116183	1.17412	0.315601	2.59242	0.424773	KCNE3
ENSG00000279806.1	2.40354e-19	2.25905e-17	1.17304	0.130438	5.36329	1.45133	RP11-58O9.2
ENSG00000173559.12	0	2e-10	1.1726	0.170216	4.86709	0.674617	NABP1
ENSG00000111846.15	0.00880952	0.0291848	1.17245	0.447611	1.87176	0.229843	GCNT2
ENSG00000162438.11	0.0279676	0.0747394	1.17088	0.532767	0.728091	0.471156	CTRC
ENSG00000173926.5	2.37e-08	3.85e-07	1.16901	0.209401	4.52948	0.339955	2020-03-03
ENSG00000168961.16	0	0	1.16733	0.156932	6.30175	0.302129	LGALS9
ENSG00000260261.1	4.7e-09	9.11e-08	1.16591	0.199062	3.93557	0.155887	RP11-480A16.1
ENSG00000226332.2	0.00101535	0.00467666	1.16389	0.35417	2.90436	0.457834	RP11-157P1.4
ENSG00000152766.5	1.209e-07	1.6483e-06	1.16353	0.219861	4.91284	0.428379	ANKRD22
ENSG00000263917.1	0.252184	0.402135	1.16329	1.01592	2.03307	0.282858	RP11-53I6.2
ENSG00000204618.8	5.77e-08	8.481e-07	1.16309	0.21437	4.77257	0.96869	RNF39
ENSG00000168016.13	0.000148605	0.000896345	1.16118	0.306106	3.11869	0.352706	TRANK1
ENSG00000140526.17	4.30612e-22	5.59375e-20	1.16109	0.120152	6.54008	0.688564	ABHD2
ENSG00000172824.14	0.030048	0.0791943	1.16073	0.535033	3.90789	0.900596	CES4A
ENSG00000078814.15	0.0421432	0.103353	1.16005	0.570864	2.08205	0.39483	MYH7B
ENSG00000246339.5	0.0798394	0.170659	1.15962	0.662025	1.51511	0.654763	EXTL3-AS1
ENSG00000166959.7	0.0468589	0.112622	1.15851	0.582879	1.49432	0.352863	MS4A8
ENSG00000167741.10	6.14968e-25	1.00265e-22	1.15796	0.112281	7.2759	0.442626	GGT6
ENSG00000162645.12	4.85e-08	7.249e-07	1.15738	0.212101	5.16848	0.919499	GBP2
ENSG00000123384.13	0	9e-10	1.15554	0.174135	4.12065	0.494648	LRP1
ENSG00000212907.2	3e-10	6.9e-09	1.15512	0.183038	7.96763	0.17201	MT-ND4L
ENSG00000263126.1	0.0493884	0.117203	1.15422	0.58732	2.28963	0.358157	CTC-479C5.10
ENSG00000231483.1	0.0607082	0.138137	1.15376	0.615135	1.61793	0.389955	RP11-336A10.5
ENSG00000274021.1	0.0473868	0.113566	1.15334	0.581662	1.9985	0.716802	RP11-823E8.3
ENSG00000164796.17	0.111916	0.219965	1.15271	0.725138	3.10837	0.424597	CSMD3
ENSG00000198788.8	0.00852828	0.0284241	1.14998	0.437186	8.51641	0.69231	MUC2
ENSG00000165795.22	0	6e-10	1.14921	0.171108	6.30696	0.303576	NDRG2
ENSG00000107796.13	0	0	1.14905	0.152432	4.49726	0.255783	ACTA2
ENSG00000110448.10	0.0127065	0.0395373	1.14819	0.460772	3.64747	0.48126	CD5
ENSG00000172738.11	0.0325729	0.0844244	1.14673	0.53653	2.86007	0.535476	TMEM217
ENSG00000135835.10	0.0164506	0.0486395	1.14651	0.477959	1.07505	0.204771	KIAA1614
ENSG00000173482.16	0.0166432	0.0490818	1.14622	0.47869	2.28294	0.518547	PTPRM
ENSG00000161798.6	0.00982923	0.0320141	1.1462	0.443957	3.23376	1.58617	AQP5
ENSG00000260193.1	0.00543336	0.0194738	1.14577	0.412126	2.80479	0.705522	RP11-83N9.5
ENSG00000154856.12	0.0335561	0.0865147	1.14277	0.53768	6.0333	0.479266	APCDD1
ENSG00000210127.1	0.139707	0.259502	1.14253	0.773607	1.77745	0.487356	MT-TA
ENSG00000110080.18	3.65704e-18	2.9661e-16	1.14173	0.1314	5.69881	0.375448	ST3GAL4
ENSG00000263013.1	0.00449509	0.0166256	1.14142	0.401746	2.60046	0.271773	RP11-876N24.5
ENSG00000185339.8	9.8e-08	1.3657e-06	1.14089	0.214031	4.36444	0.370473	TCN2
ENSG00000188833.9	8.98369e-30	2.35314e-27	1.14071	0.100652	6.20055	0.21895	ENTPD8
ENSG00000143217.8	0	0	1.13536	0.141885	5.58468	0.503052	NECTIN4
ENSG00000100979.14	0.0158807	0.0473133	1.13488	0.470581	4.1604	2.47947	PLTP
ENSG00000158258.16	0.000815532	0.00389554	1.13473	0.338981	3.51209	0.393994	CLSTN2
ENSG00000177984.6	3.34846e-05	0.000242418	1.13221	0.272928	6.51967	0.646727	LCN15
ENSG00000197461.13	7.641e-07	8.484e-06	1.13101	0.22875	3.41152	0.360223	PDGFA
ENSG00000172000.7	0.0296202	0.0782915	1.1308	0.519876	1.36492	0.29805	ZNF556
ENSG00000256940.1	1.65109e-05	0.000129637	1.13046	0.26244	3.6151	0.700467	RP11-783K16.5
ENSG00000198794.11	2.25682e-05	0.000170655	1.12858	0.266311	2.91622	0.350074	SCAMP5
ENSG00000175868.13	0.0626196	0.141599	1.12762	0.605632	2.33647	1.63404	CALCB
ENSG00000280693.2	0.00223472	0.009179	1.12716	0.368698	2.76983	0.542743	SH3PXD2A-AS1
ENSG00000247982.6	0.00602707	0.0212443	1.12646	0.410171	3.31783	0.220653	LINC00926
ENSG00000203780.10	0.00311322	0.0121426	1.12635	0.380997	3.10427	0.259955	FANK1
ENSG00000169035.11	1.42e-08	2.438e-07	1.12535	0.198444	4.60966	0.778179	KLK7
ENSG00000100647.7	0	0	1.12503	0.141001	4.12845	0.328396	SUSD6
ENSG00000237126.8	0.100862	0.203326	1.12487	0.685608	2.43141	0.605705	AC073254.1
ENSG00000240583.10	0.0256514	0.0696683	1.12462	0.503984	1.98172	0.562947	AQP1
ENSG00000210151.2	0.000725729	0.00352402	1.12371	0.332491	3.92078	0.25643	MT-TS1
ENSG00000173221.13	4e-10	9.5e-09	1.12277	0.179458	5.965	0.502285	GLRX
ENSG00000214595.11	0.0192187	0.0553191	1.12137	0.478959	2.46557	0.282624	EML6
ENSG00000171617.13	3.1628e-17	0	1.12069	0.132778	6.44552	0.600057	ENC1
ENSG00000053438.8	0.0797972	0.170599	1.12	0.639317	2.56454	0.518597	NNAT
[truncated: 15,013 more rows]

## Sheet: Ls174T_decit
Ensembl ID	P-value	Q-value	Effect Size	Standard Error of Effect Size	Mean Log-Counts	Variance of Log-Counts	Gene Symbol
[truncated: 15,983 more rows]

[truncated: 8 more sheets: HT29_alis, HT29_decit, SW480_alis, SW480_decit, SW1417_alis, SW1417_decit, Ls123_alis, Ls123_decit]
