# Supplementary material for: Inhibition of Aurora Kinase Induces Endogenous Retroelements to Induce a Type I/III IFN Response via RIG-I
Source: Cancer Res Commun. 2024 Feb 26;4(2):540–55. doi: 10.1158/2767-9764.CRC-23-0432 (PMC10896070; doi:10.1158/2767-9764.CRC-23-0432)
Supplement: Supplemental Table 5 — NAseq from MAVS KO study. [file crc-23-0432-s05.xlsx]

## Sheet: ctrl1_DMSO_vs_alis
Ensembl ID	P-value	Q-value	Effect Size	Standard Error of Effect Size	Mean Log-Counts	Variance of Log-Counts	Gene Symbol
ENSG00000175793.11	1e-100	1e-100	1.56983	0.0579251	8.19231	0.743332	SFN
ENSG00000169136.9	1e-100	1e-100	-1.6311	0.0606677	6.18771	0.801995	ATF5
ENSG00000136542.8	1e-100	1e-100	3.57391	0.135248	3.70952	3.84234	GALNT5
ENSG00000119922.9	1e-100	1e-100	2.88117	0.111282	5.66243	2.50521	IFIT2
ENSG00000135679.22	1e-100	1e-100	1.67624	0.0668625	6.76466	0.844424	MDM2
ENSG00000159388.5	1e-100	1e-100	1.69889	0.0711676	7.04166	0.871942	BTG2
ENSG00000177494.5	1e-100	1e-100	1.63309	0.0691328	7.37543	0.805832	ZBED2
ENSG00000212724.3	1e-100	1e-100	3.88738	0.171566	5.18993	4.56884	KRTAP2-3
ENSG00000206075.13	1e-100	1e-100	1.80542	0.0813518	4.9122	0.981942	SERPINB5
ENSG00000135114.12	1.31747e-99	2.00202e-96	2.52158	0.119028	5.77523	1.92451	OASL
ENSG00000107731.12	6.0619e-99	8.37424e-96	-1.15606	0.0547561	7.32537	0.404356	UNC5B
ENSG00000124201.14	2.77086e-98	3.50883e-95	1.12147	0.0532994	7.19271	0.379572	ZNFX1
ENSG00000125826.19	3.11921e-94	3.64612e-91	-1.39353	0.0676677	7.84938	0.588076	RBCK1
ENSG00000158079.14	3.20661e-85	3.48054e-82	-1.92653	0.0984789	5.51317	1.1177	PTPDC1
ENSG00000173349.5	6.08066e-84	6.16012e-81	-5.15544	0.265577	1.88457	8.00143	SFT2D3
ENSG00000105974.11	4.09007e-82	3.88454e-79	1.19545	0.06228	8.21217	0.433387	CAV1
ENSG00000172667.10	1.51947e-77	1.35823e-74	1.23345	0.0661716	5.99213	0.459439	ZMAT3
ENSG00000014216.15	4.89857e-77	4.13548e-74	1.04347	0.0561689	6.64805	0.330436	CAPN1
ENSG00000149428.18	9.84573e-75	7.87451e-72	-0.979664	0.0535613	6.73133	0.290543	HYOU1
ENSG00000187735.12	1.44493e-74	1.09786e-71	-1.21307	0.0663984	5.51364	0.443501	TCEA1
ENSG00000107201.9	3.09543e-71	2.23992e-68	1.24342	0.0696741	6.8377	0.46965	DDX58
ENSG00000100994.11	8.7127e-71	6.0181e-68	-1.0332	0.0580829	6.43861	0.324296	PYGB
ENSG00000044574.7	3.04146e-68	2.00948e-65	-1.04465	0.059841	10.1636	0.331493	HSPA5
ENSG00000188215.9	6.81371e-67	4.31421e-64	1.20876	0.0699567	6.61398	0.440548	DCUN1D3
ENSG00000205413.7	1.41149e-65	8.57961e-63	1.61139	0.0942172	6.76209	0.789625	SAMD9
ENSG00000182742.5	2.1456e-63	1.25402e-60	1.29758	0.0772016	5.80852	0.510752	HOXB4
ENSG00000167693.16	4.11509e-63	2.31604e-60	0.984087	0.058685	6.12268	0.292788	NXN
ENSG00000133134.11	3.90339e-62	2.11842e-59	-1.09543	0.065852	6.3479	0.364301	BEX2
ENSG00000161642.17	2.94029e-61	1.54071e-58	1.01573	0.0615094	6.21619	0.30996	ZNF385A
ENSG00000141582.14	3.61291e-61	1.83006e-58	-1.14828	0.0695891	5.58969	0.400647	CBX4
ENSG00000172890.11	1.3113e-60	6.4279e-58	1.14029	0.0694329	5.98291	0.39321	NADSYN1
ENSG00000158373.8	8.2321e-60	3.90922e-57	1.42035	0.0870786	5.43489	0.610087	HIST1H2BD
ENSG00000182718.16	3.73153e-59	1.71831e-56	0.857022	0.0528422	9.08661	0.222744	ANXA2
ENSG00000117592.8	2.12745e-57	9.50847e-55	0.882708	0.055279	7.89943	0.237419	PRDX6
ENSG00000138119.16	1.45918e-56	6.33536e-54	0.822481	0.0518992	7.00368	0.204323	MYOF
ENSG00000026103.20	5.20865e-56	2.19863e-53	1.52338	0.0966151	4.93687	0.697666	FAS
ENSG00000171345.13	1.76274e-54	7.23963e-52	1.16251	0.0747908	8.84086	0.412138	KRT19
ENSG00000171877.20	6.24177e-54	2.49605e-51	0.986138	0.0637773	6.32324	0.2937	FRMD5
ENSG00000120149.8	1.79447e-53	6.992e-51	1.28522	0.0834883	6.73045	0.503904	MSX2
ENSG00000188483.7	2.9269e-53	1.11193e-50	-0.798922	0.0520051	7.96369	0.194538	IER5L
ENSG00000110092.3	3.36678e-53	1.24784e-50	1.27425	0.082995	7.88724	0.495377	CCND1
ENSG00000139289.13	3.60329e-53	1.3037e-50	-0.823685	0.0536641	9.14251	0.206993	PHLDA1
ENSG00000172216.5	2.91523e-52	1.03023e-49	-1.02559	0.0674172	7.35679	0.321007	CEBPB
ENSG00000124762.13	5.48826e-52	1.89545e-49	1.71113	0.112788	8.70656	0.893654	CDKN1A
ENSG00000101000.5	4.3035e-51	1.45325e-48	1.11094	0.0738883	5.73884	0.376809	PROCR
ENSG00000177628.15	7.38567e-51	2.43984e-48	1.09901	0.0732696	5.44258	0.362766	GBA
ENSG00000182158.14	9.24522e-51	2.98916e-48	-1.21574	0.0811324	4.92382	0.448229	CREB3L2
ENSG00000076604.14	1.23333e-50	3.90451e-48	0.943258	0.0630287	6.45576	0.267829	TRAF4
ENSG00000087074.7	1.38224e-50	4.28663e-48	-0.833654	0.0557332	7.00136	0.209795	PPP1R15A
ENSG00000115129.13	2.70563e-50	8.22295e-48	2.05763	0.137974	5.47508	1.29299	TP53I3
ENSG00000226738.1	2.90773e-50	8.66391e-48	-4.41131	0.295895	1.51251	5.84525	CTA-384D8.31
ENSG00000205542.10	1.48557e-49	4.34129e-47	-1.62899	0.110074	7.34948	0.810621	TMSB4X
ENSG00000173210.19	2.76501e-49	7.92776e-47	-1.77146	0.12004	4.87757	0.958708	ABLIM3
ENSG00000210196.2	4.38886e-49	1.23506e-46	1.96518	0.133449	7.42109	1.17994	MT-TP
ENSG00000184254.16	4.36826e-48	1.20691e-45	2.30224	0.158014	6.81157	1.62005	ALDH1A3
ENSG00000101444.12	5.33745e-48	1.44836e-45	0.751214	0.051608	8.57331	0.171319	AHCY
ENSG00000212901.3	7.46306e-48	1.98963e-45	5.25015	0.361252	4.03964	8.42584	KRTAP3-1
ENSG00000108679.12	2.13985e-47	5.6064e-45	0.738209	0.0510486	8.35974	0.165714	LGALS3BP
ENSG00000086062.12	1.13334e-46	2.91903e-44	-0.826782	0.0576327	6.47463	0.2058	B4GALT1
ENSG00000275216.1	2.64153e-46	6.6901e-44	1.58805	0.111154	6.74816	0.771393	RP11-54H7.4
ENSG00000165030.3	1.17475e-45	2.92648e-43	-1.35681	0.0956678	6.20565	0.563267	NFIL3
ENSG00000082641.15	2.21809e-45	5.43648e-43	-0.957739	0.0677427	6.586	0.280686	NFE2L1
ENSG00000137962.12	5.11915e-45	1.23477e-42	0.785703	0.0558071	8.36353	0.188936	ARHGAP29
ENSG00000150527.16	5.91483e-45	1.4044e-42	-0.917976	0.0652495	6.87251	0.255009	CTAGE5
ENSG00000150782.11	1.01738e-44	2.37847e-42	1.05618	0.0752783	7.37075	0.341453	IL18
ENSG00000143816.7	1.07291e-44	2.47029e-42	1.07591	0.0767054	5.71712	0.354319	WNT9A
ENSG00000080546.13	1.94735e-44	4.4167e-42	1.42827	0.102135	4.53751	0.621464	SESN1
ENSG00000116584.17	5.18493e-44	1.15868e-41	-1.03976	0.0747258	6.04758	0.329039	ARHGEF2
ENSG00000153551.13	5.58806e-44	1.23067e-41	0.922659	0.0663356	6.50248	0.256358	CMTM7
ENSG00000173546.7	7.14947e-44	1.55205e-41	-1.37399	0.0989097	6.08885	0.578092	CSPG4
ENSG00000090863.11	1.76452e-43	3.77657e-41	-0.711312	0.0514456	8.06491	0.153181	GLG1
ENSG00000177410.12	2.89486e-43	6.10975e-41	-1.0677	0.0774208	8.56883	0.349185	ZFAS1
ENSG00000163032.11	4.68115e-43	9.74448e-41	2.46422	0.179137	3.72532	1.84857	VSNL1
ENSG00000174307.6	6.80634e-43	1.39769e-40	1.06159	0.0773245	5.63485	0.33969	PHLDA3
ENSG00000116990.10	1.10661e-42	2.24214e-40	-1.36736	0.0998526	4.97184	0.566503	MYCL
ENSG00000154447.14	3.963e-42	7.92391e-40	0.855274	0.0628843	6.16988	0.220192	SH3RF1
ENSG00000175662.17	8.4049e-42	1.65871e-39	1.1794	0.0870685	6.02577	0.426393	TOM1L2
ENSG00000198467.13	2.37111e-41	4.61942e-39	0.699615	0.0519414	8.15835	0.149442	TPM2
ENSG00000172432.18	2.58728e-41	4.97674e-39	-0.823173	0.061144	6.70669	0.205279	GTPBP2
ENSG00000107796.13	4.96922e-41	9.43904e-39	1.39245	0.103802	4.87514	0.586378	ACTA2
ENSG00000060971.17	7.6595e-41	1.43696e-38	0.921692	0.0688732	5.96786	0.258707	ACAA1
ENSG00000133318.13	1.62604e-40	3.01334e-38	-1.13617	0.0852574	6.81254	0.395989	RTN3
ENSG00000113328.18	2.16285e-40	3.95984e-38	0.800181	0.0601411	6.39323	0.194036	CCNG1
ENSG00000085063.14	3.47684e-40	6.28976e-38	0.760897	0.0573416	6.88348	0.177195	CD59
ENSG00000118816.9	5.84081e-40	1.0442e-37	-0.719412	0.0543748	6.48636	0.156069	CCNI
ENSG00000116455.13	8.50603e-40	1.50299e-37	1.10463	0.0836692	5.3596	0.372255	WDR77
ENSG00000175582.19	2.27586e-39	3.97517e-37	-0.76652	0.0583881	6.68391	0.179638	RAB6A
ENSG00000138172.10	2.52621e-39	4.3623e-37	-1.05386	0.0803239	5.55888	0.340927	CALHM2
ENSG00000135486.17	3.07117e-39	5.24377e-37	-0.70241	0.0535975	8.98468	0.151461	HNRNPA1
ENSG00000104413.15	3.53419e-39	5.96729e-37	-0.840987	0.0642238	7.59744	0.217127	ESRP1
ENSG00000143878.9	3.60372e-39	6.01781e-37	1.10481	0.0843809	8.01703	0.374726	RHOB
ENSG00000203667.9	5.09855e-39	8.42148e-37	1.04895	0.0802759	7.39594	0.33782	COX20
ENSG00000165271.16	5.82467e-39	9.51739e-37	0.822575	0.0630005	6.5757	0.207071	NOL6
ENSG00000141682.11	6.84656e-39	1.10681e-36	0.802967	0.0615568	7.02088	0.197974	PMAIP1
ENSG00000063660.8	7.9747e-39	1.27562e-36	0.846386	0.0649433	6.47234	0.219972	GPC1
ENSG00000135842.16	1.27524e-38	2.0186e-36	-2.92519	0.22507	3.82276	2.62782	FAM129A
ENSG00000182795.12	2.32926e-38	3.64901e-36	3.12385	0.241212	5.34943	2.99736	C1orf116
ENSG00000152229.18	3.0864e-38	4.78581e-36	1.02598	0.0793547	5.23929	0.316904	PSTPIP2
ENSG00000128510.10	5.96839e-38	9.16117e-36	4.41724	0.343	5.59308	5.99478	CPA4
ENSG00000145592.13	1.34111e-37	2.03796e-35	-0.670637	0.0523298	8.78868	0.136216	RPL37
ENSG00000147403.16	1.48805e-37	2.23886e-35	-0.777816	0.0607312	10.0528	0.185925	RPL10
ENSG00000185745.9	1.5598e-37	2.3238e-35	2.165	0.16909	7.73291	1.44048	IFIT1
ENSG00000184897.5	1.995e-37	2.9433e-35	-1.27064	0.0993869	7.28047	0.496209	H1FX
ENSG00000020129.15	3.43012e-37	5.01193e-35	0.777728	0.0610339	6.53151	0.185928	NCDN
ENSG00000120068.6	4.21329e-37	6.09763e-35	0.942192	0.0740339	5.6683	0.272895	HOXB8
ENSG00000129455.15	4.38476e-37	6.28592e-35	0.855988	0.0672768	6.6036	0.222415	KLK8
ENSG00000157514.16	6.33375e-37	8.99511e-35	-1.48076	0.116645	4.33234	0.666403	TSC22D3
ENSG00000185818.7	1.00834e-36	1.41877e-34	0.87626	0.0692249	6.05184	0.232296	NAT8L
ENSG00000129422.14	1.32523e-36	1.84754e-34	1.05788	0.0837146	4.93479	0.339152	MTUS1
ENSG00000260912.1	1.74403e-36	2.4093e-34	1.51924	0.120431	4.64289	0.708704	RP11-363E7.4
ENSG00000187634.11	3.20625e-36	4.38939e-34	-2.29895	0.182936	4.75311	1.60729	SAMD11
ENSG00000198805.11	3.36659e-36	4.56774e-34	0.752904	0.0599296	6.44353	0.173851	PNP
ENSG00000153132.12	3.71433e-36	4.99495e-34	-2.78029	0.221443	4.03329	2.37786	CLGN
ENSG00000175215.10	4.37949e-36	5.83778e-34	-0.959379	0.0764913	5.51432	0.282352	CTDSP2
ENSG00000112249.13	5.838e-36	7.71428e-34	0.780002	0.0623028	6.57446	0.186116	ASCC3
ENSG00000167703.14	6.40081e-36	8.38506e-34	1.21403	0.0970277	4.85233	0.445659	SLC43A2
ENSG00000108244.16	7.23266e-36	9.39381e-34	1.1821	0.094549	4.80448	0.428588	KRT23
ENSG00000136997.15	1.25228e-35	1.61269e-33	0.6519	0.0523244	8.46636	0.12866	MYC
ENSG00000064270.12	1.40194e-35	1.79024e-33	-1.49402	0.120003	4.20534	0.673751	ATP2C2
ENSG00000236673.5	1.94869e-35	2.46768e-33	1.35312	0.108916	4.94949	0.563515	RP11-69I8.2
ENSG00000173812.10	2.87123e-35	3.60589e-33	-0.764935	0.0617258	9.15796	0.18011	EIF1
ENSG00000161513.11	3.05946e-35	3.81079e-33	1.13836	0.0918969	7.42213	0.398893	FDXR
ENSG00000138646.8	6.64899e-35	8.21448e-33	1.23946	0.100565	5.9342	0.473011	HERC5
ENSG00000100219.16	8.64104e-35	1.05895e-32	-0.763561	0.0620589	7.30275	0.179529	XBP1
ENSG00000175197.11	1.79497e-34	2.18211e-32	-1.69004	0.138023	6.7977	0.879726	DDIT3
ENSG00000177076.5	1.98279e-34	2.3913e-32	1.43473	0.117249	4.67552	0.626898	ACER2
ENSG00000169851.15	2.09137e-34	2.5024e-32	-0.818605	0.066922	6.18855	0.205254	PCDH7
ENSG00000256664.1	2.35779e-34	2.79914e-32	1.35945	0.111226	5.20385	0.569279	RP11-611O2.3
ENSG00000189060.5	2.43049e-34	2.86308e-32	-1.67835	0.137344	9.30004	0.867695	H1F0
ENSG00000170500.12	3.49855e-34	4.08953e-32	1.64163	0.134666	5.04796	0.830245	LONRF2
ENSG00000109472.13	3.84154e-34	4.45619e-32	-1.07782	0.0884713	5.05549	0.356551	CPE
ENSG00000189280.3	4.01662e-34	4.62398e-32	1.33701	0.109779	4.82885	0.542337	GJB5
ENSG00000120053.10	4.87266e-34	5.56729e-32	-1.08081	0.0888579	6.88172	0.359919	GOT1
ENSG00000250920.1	6.45867e-34	7.32433e-32	1.44177	0.118759	4.74698	0.640533	RP11-297P16.4
ENSG00000165655.16	6.89665e-34	7.76308e-32	0.945188	0.0778899	6.66565	0.275295	ZNF503
ENSG00000089597.16	7.26565e-34	8.1183e-32	-0.623385	0.0513892	7.16064	0.118907	GANAB
ENSG00000055163.19	1.13713e-33	1.2613e-31	0.793169	0.0655841	5.87076	0.190717	CYFIP2
ENSG00000260916.6	1.30589e-33	1.43799e-31	-1.31287	0.108658	4.56283	0.526155	CCPG1
ENSG00000142173.14	1.37369e-33	1.50177e-31	-0.654409	0.0541801	7.38199	0.131563	COL6A2
ENSG00000155760.2	1.81853e-33	1.96155e-31	-0.90694	0.0752316	5.82566	0.249337	FZD7
ENSG00000197111.15	1.82008e-33	1.96155e-31	-0.628887	0.0521671	8.68064	0.121461	PCBP2
ENSG00000169174.10	2.40281e-33	2.57134e-31	-1.15541	0.0960252	5.21499	0.4063	PCSK9
ENSG00000136826.14	2.43945e-33	2.5923e-31	-1.07878	0.0896658	6.85367	0.358776	KLF4
ENSG00000111981.4	2.68241e-33	2.83069e-31	-0.950488	0.0790542	6.09944	0.278527	ULBP1
ENSG00000119917.13	5.92117e-33	6.16469e-31	2.02858	0.169647	5.3225	1.26907	IFIT3
ENSG00000138772.12	5.9229e-33	6.16469e-31	0.882739	0.0738223	7.53956	0.240308	ANXA3
ENSG00000176697.18	7.41216e-33	7.66226e-31	0.735448	0.0616005	7.54505	0.166819	BDNF
ENSG00000102760.12	1.6273e-32	1.67084e-30	2.05195	0.172819	3.74264	1.28643	RGCC
ENSG00000026508.16	2.76529e-32	2.82022e-30	0.62744	0.0530427	7.63563	0.121165	CD44
ENSG00000048392.11	3.24255e-32	3.28492e-30	0.909233	0.076952	5.25657	0.250862	RRM2B
ENSG00000174564.12	4.80501e-32	4.83556e-30	-1.84282	0.156403	5.00835	1.04815	IL20RB
ENSG00000239672.7	5.10954e-32	5.10819e-30	0.617523	0.0524333	8.03766	0.115876	NME1
ENSG00000099783.11	6.84537e-32	6.79884e-30	-0.62478	0.0531608	7.53802	0.119349	HNRNPM
ENSG00000105971.14	8.13266e-32	8.02493e-30	0.974934	0.0830574	7.21656	0.293427	CAV2
ENSG00000196586.13	1.08235e-31	1.06112e-29	0.636929	0.054374	7.231	0.125195	MYO6
ENSG00000177106.14	1.65648e-31	1.61358e-29	1.16021	0.0993526	6.36337	0.415674	EPS8L2
ENSG00000187608.8	2.3574e-31	2.28172e-29	1.11987	0.0961455	8.44636	0.387328	ISG15
ENSG00000256916.1	3.05046e-31	2.93385e-29	3.88579	0.334241	1.24975	4.58025	RP11-817J15.2
ENSG00000164111.14	3.41726e-31	3.26595e-29	-0.616385	0.0530634	7.45317	0.116811	ANXA5
ENSG00000240891.7	3.50422e-31	3.32814e-29	1.43907	0.123909	5.4159	0.639697	PLCXD2
ENSG00000137965.10	4.0356e-31	3.809e-29	2.30092	0.198325	3.88598	1.63547	IFI44
ENSG00000168785.7	4.36566e-31	4.0951e-29	0.753329	0.0649699	5.66099	0.172591	TSPAN5
ENSG00000132170.19	4.86988e-31	4.54004e-29	-0.993649	0.0857651	5.58192	0.305028	PPARG
ENSG00000157240.3	5.07517e-31	4.70258e-29	-1.101	0.0950604	5.20042	0.373997	FZD1
ENSG00000155189.11	1.0241e-30	9.43163e-29	0.837246	0.0726661	5.30066	0.21273	AGPAT5
ENSG00000143631.10	1.03666e-30	9.48981e-29	4.35	0.377578	1.78501	5.84782	FLG
ENSG00000182253.14	1.17185e-30	1.06631e-28	-1.30758	0.113602	4.76624	0.516624	SYNM
ENSG00000167552.13	1.20703e-30	1.0856e-28	1.15584	0.100441	5.3298	0.412898	TUBA1A
ENSG00000196396.9	1.20733e-30	1.0856e-28	0.723688	0.0628876	7.58315	0.161863	PTPN1
ENSG00000174749.5	1.53285e-30	1.37018e-28	-0.87942	0.0765576	5.9324	0.239047	C4orf32
ENSG00000148219.16	2.77562e-30	2.46657e-28	1.22147	0.106813	5.35857	0.454339	ASTN2
ENSG00000110315.6	6.68652e-30	5.90746e-28	0.727628	0.0640571	6.83905	0.159315	RNF141
ENSG00000196562.14	8.85289e-30	7.77622e-28	1.33129	0.117455	5.39815	0.548256	SULF2
ENSG00000103415.11	1.34012e-29	1.17037e-27	0.703999	0.062311	6.91726	0.152139	HMOX2
ENSG00000139644.12	1.41851e-29	1.23176e-27	-0.613163	0.0542951	7.49009	0.116328	TMBIM6
ENSG00000089127.12	1.92203e-29	1.6595e-27	1.29628	0.115056	5.18221	0.509508	OAS1
ENSG00000168394.10	2.43165e-29	2.08765e-27	0.628986	0.0559313	6.93183	0.120742	TAP1
ENSG00000272196.2	2.81887e-29	2.40649e-27	1.50213	0.133729	5.35301	0.698378	HIST2H2AA4
ENSG00000188112.8	3.14277e-29	2.66802e-27	0.817696	0.0728587	6.32326	0.20565	C6orf132
ENSG00000105810.9	4.06167e-29	3.42895e-27	1.91002	0.170532	3.80772	1.12935	CDK6
ENSG00000160789.19	5.4077e-29	4.54008e-27	0.57386	0.0513523	7.99479	0.101555	LMNA
ENSG00000153815.16	5.49658e-29	4.58934e-27	0.728351	0.0651855	6.8363	0.164248	CMIP
ENSG00000154237.12	5.79016e-29	4.80805e-27	1.21189	0.108506	5.60001	0.454729	LRRK1
ENSG00000099977.13	8.18061e-29	6.75612e-27	0.614958	0.0552119	7.12485	0.11639	DDT
ENSG00000081181.7	8.98856e-29	7.38326e-27	-2.35039	0.211181	3.84952	1.69629	ARG2
ENSG00000130487.5	1.05737e-28	8.63857e-27	-5.06731	0.455888	3.3407	7.75068	KLHDC7B
ENSG00000164938.13	1.17576e-28	9.55444e-27	1.72288	0.155133	6.8462	0.919372	TP53INP1
ENSG00000198730.7	1.28369e-28	1.0376e-26	0.817613	0.0736725	6.10011	0.20706	CTR9
ENSG00000196072.11	1.70603e-28	1.37168e-26	0.640767	0.0578702	7.46389	0.127114	BLOC1S2
ENSG00000117242.7	1.73241e-28	1.38557e-26	-1.11482	0.100697	5.19265	0.384895	PINK1-AS
ENSG00000065618.17	1.79016e-28	1.42426e-26	1.66733	0.150642	4.22594	0.851872	COL17A1
ENSG00000115541.10	2.06588e-28	1.63506e-26	0.60955	0.0551364	7.20983	0.11421	HSPE1
ENSG00000116213.15	2.10794e-28	1.65971e-26	0.732377	0.0662574	6.02684	0.164105	WRAP73
ENSG00000015171.18	2.67573e-28	2.0959e-26	-0.715574	0.064863	6.5431	0.157403	ZMYND11
ENSG00000185561.9	3.16729e-28	2.46821e-26	-1.53111	0.138978	4.36835	0.721348	TLCD2
ENSG00000069535.13	3.78946e-28	2.93799e-26	0.825836	0.0750708	5.22475	0.210376	MAOB
ENSG00000124098.9	4.88248e-28	3.7662e-26	0.7339	0.0668526	6.25352	0.166946	FAM210B
ENSG00000185088.13	5.21027e-28	3.99875e-26	0.845763	0.0770837	7.43075	0.221725	RPS27L
ENSG00000189337.16	5.68361e-28	4.3401e-26	0.818597	0.0746612	5.9178	0.20513	KAZN
ENSG00000108375.12	9.39485e-28	7.13821e-26	1.33672	0.122426	6.31633	0.554033	RNF43
ENSG00000276180.1	9.86135e-28	7.45537e-26	1.26526	0.115928	4.68233	0.488101	HIST1H4I
ENSG00000141503.15	1.50047e-27	1.12877e-25	0.619576	0.0569674	7.38744	0.117251	MINK1
ENSG00000050405.13	1.62238e-27	1.21447e-25	1.08989	0.100277	6.16577	0.368427	LIMA1
ENSG00000116906.11	2.18731e-27	1.62933e-25	0.693282	0.0639467	5.97596	0.14558	GNPAT
ENSG00000125968.8	2.2428e-27	1.66252e-25	-0.564385	0.0520686	8.55724	0.0963854	ID1
ENSG00000147010.17	3.87352e-27	2.85738e-25	-0.807743	0.0748662	7.10383	0.202461	SH3KBP1
ENSG00000136244.11	4.73541e-27	3.47629e-25	1.41148	0.131048	5.50491	0.618287	IL6
ENSG00000129757.12	6.23033e-27	4.55174e-25	-1.16883	0.108775	5.03815	0.417959	CDKN1C
ENSG00000261780.2	6.39968e-27	4.65309e-25	1.39331	0.129696	5.08734	0.602579	CTD-2354A18.1
ENSG00000181026.14	8.85637e-27	6.40864e-25	0.666877	0.06225	5.94043	0.133628	AEN
ENSG00000090020.10	9.05277e-27	6.51971e-25	-1.14171	0.106594	5.07135	0.397969	SLC9A1
ENSG00000100290.2	9.36263e-27	6.71106e-25	0.759306	0.0709119	5.8989	0.177385	BIK
ENSG00000078399.16	1.01532e-26	7.24359e-25	-0.708158	0.0661816	6.06944	0.153669	HOXA9
ENSG00000184575.11	1.06248e-26	7.54462e-25	-0.693858	0.0648707	6.37957	0.147273	XPOT
ENSG00000244694.7	1.35586e-26	9.5831e-25	1.93167	0.18098	3.89791	1.14501	PTCHD4
ENSG00000090097.20	1.3714e-26	9.64807e-25	0.764427	0.071627	6.66463	0.179656	PCBP4
ENSG00000235269.1	1.53795e-26	1.07699e-24	1.48731	0.139501	5.07723	0.686984	AL162759.1
ENSG00000234741.7	1.68076e-26	1.1716e-24	-0.906002	0.0850433	8.93714	0.254931	GAS5
ENSG00000072952.18	2.06491e-26	1.4328e-24	1.37667	0.129456	4.6546	0.586917	MRVI1
ENSG00000005001.9	2.71002e-26	1.87188e-24	0.963	0.0907731	5.3319	0.288098	PRSS22
ENSG00000034152.18	2.8591e-26	1.96345e-24	1.07361	0.101247	5.69436	0.358093	MAP2K3
ENSG00000165688.11	2.86843e-26	1.96345e-24	0.691626	0.0652258	6.49903	0.147063	PMPCA
ENSG00000258839.2	3.25806e-26	2.22016e-24	-0.988167	0.0932968	5.36743	0.297632	MC1R
ENSG00000117394.19	4.31679e-26	2.92848e-24	0.826539	0.0782316	7.55951	0.212294	SLC2A1
ENSG00000168056.15	4.93786e-26	3.33492e-24	0.566082	0.0536435	7.77176	0.0982032	LTBP3
ENSG00000138835.22	5.7503e-26	3.86644e-24	-1.01034	0.0958731	5.38599	0.307347	RGS3
ENSG00000068001.13	5.98126e-26	4.00402e-24	0.654534	0.0621316	6.169	0.132822	HYAL2
ENSG00000103978.15	6.34419e-26	4.22835e-24	-0.769972	0.0731281	5.66792	0.181417	TMEM87A
ENSG00000112081.16	6.45654e-26	4.28444e-24	-0.594818	0.0565017	8.21269	0.109973	SRSF3
ENSG00000169245.5	7.16362e-26	4.73297e-24	3.67117	0.349048	1.14244	4.07254	CXCL10
ENSG00000170734.11	8.16393e-26	5.37052e-24	1.19129	0.113398	6.09727	0.440717	POLH
ENSG00000117069.14	8.2069e-26	5.37552e-24	2.24787	0.213984	3.49212	1.56773	ST6GALNAC5
ENSG00000111276.10	9.97781e-26	6.50742e-24	-0.970683	0.092566	4.70082	0.287192	CDKN1B
ENSG00000197903.7	1.00346e-25	6.51646e-24	1.24397	0.118634	5.32068	0.48113	HIST1H2BK
ENSG00000119771.14	1.02918e-25	6.6551e-24	-0.689449	0.0657655	6.16641	0.144996	KLHL29
ENSG00000177556.11	1.2998e-25	8.3694e-24	0.791104	0.0756215	5.98891	0.190905	ATOX1
ENSG00000196365.11	1.30767e-25	8.38455e-24	-0.71207	0.0680704	6.8997	0.157673	LONP1
ENSG00000119669.4	1.44279e-25	9.21205e-24	-0.854976	0.0818044	8.03553	0.227325	IRF2BPL
ENSG00000130005.11	1.7988e-25	1.14371e-23	0.68105	0.0652939	6.71906	0.144265	GAMT
ENSG00000138413.13	1.90587e-25	1.20673e-23	-0.917903	0.0880479	6.65129	0.262067	IDH1
ENSG00000167004.12	2.07762e-25	1.31002e-23	-0.555212	0.0532995	7.79723	0.0946434	PDIA3
ENSG00000124107.5	2.58464e-25	1.62299e-23	-1.34972	0.129831	4.48473	0.559478	SLPI
ENSG00000101439.8	2.80109e-25	1.75166e-23	0.818129	0.0787543	7.86115	0.208243	CST3
ENSG00000137501.17	2.86302e-25	1.78305e-23	1.62768	0.156714	6.24016	0.82427	SYTL2
ENSG00000165868.13	3.08303e-25	1.91223e-23	1.00424	0.0967547	4.40465	0.30996	HSPA12A
ENSG00000136261.14	3.15701e-25	1.95016e-23	1.0593	0.102082	7.23726	0.349142	BZW2
ENSG00000105372.6	4.06351e-25	2.49996e-23	-0.574107	0.0554542	9.52322	0.100385	RPS19
ENSG00000127528.5	4.9003e-25	3.00262e-23	-0.754648	0.0730195	6.46364	0.175738	KLF2
ENSG00000079385.21	6.66665e-25	4.06853e-23	2.63879	0.256061	3.17852	2.1297	CEACAM1
ENSG00000196975.15	6.93786e-25	4.21711e-23	0.655855	0.0636661	6.49205	0.13367	ANXA4
ENSG00000117472.9	9.30248e-25	5.63189e-23	1.28489	0.125071	4.74236	0.498433	TSPAN1
ENSG00000184845.3	1.13135e-24	6.82222e-23	-1.26557	0.123418	5.46221	0.498779	DRD1
ENSG00000153395.9	1.33026e-24	7.98996e-23	0.594112	0.0580262	6.83002	0.10732	LPCAT1
ENSG00000168159.10	1.45794e-24	8.72237e-23	-0.532174	0.0520218	7.92677	0.0882102	RNF187
ENSG00000070882.12	1.90249e-24	1.13168e-22	0.71896	0.0704585	6.54219	0.15919	OSBPL3
ENSG00000157168.18	1.90649e-24	1.13168e-22	2.31814	0.227183	5.36518	1.67406	NRG1
ENSG00000145425.9	1.98146e-24	1.1716e-22	-0.561869	0.0550848	9.52146	0.0960139	RPS3A
ENSG00000074695.5	1.99437e-24	1.17467e-22	-0.731866	0.0717556	5.27652	0.163794	LMAN1
ENSG00000124191.17	2.08247e-24	1.22182e-22	-1.17957	0.115698	6.49127	0.43348	TOX2
ENSG00000084234.16	2.18077e-24	1.27458e-22	-0.547868	0.0537614	6.56395	0.0935152	APLP2
ENSG00000181577.15	2.31944e-24	1.35043e-22	-1.80054	0.176788	5.00798	1.01009	C6orf223
ENSG00000142937.11	2.39695e-24	1.38494e-22	-0.5844	0.0573979	9.85703	0.103928	RPS8
ENSG00000147459.17	2.39492e-24	1.38494e-22	0.931495	0.0914878	5.65712	0.270349	DOCK5
ENSG00000136378.14	2.88161e-24	1.65867e-22	0.837517	0.0824034	5.43979	0.215378	ADAMTS7
ENSG00000030110.12	2.8983e-24	1.66198e-22	0.808427	0.0795456	6.3299	0.203659	BAK1
ENSG00000109089.7	3.13627e-24	1.79168e-22	0.59449	0.0585395	6.71723	0.110132	CDR2L
ENSG00000126368.5	3.46353e-24	1.97123e-22	0.598736	0.0590139	6.76505	0.111725	NR1D1
ENSG00000143870.12	3.52039e-24	1.99612e-22	-0.523989	0.0516546	8.08557	0.0840985	PDIA6
ENSG00000197043.13	3.63556e-24	2.05375e-22	-0.859756	0.0847807	5.33388	0.225834	ANXA6
ENSG00000183049.12	4.18139e-24	2.35335e-22	-0.952468	0.0940498	4.82497	0.278337	CAMK1D
ENSG00000165949.12	5.87981e-24	3.29704e-22	1.56502	0.155046	6.45022	0.763633	IFI27
ENSG00000108439.9	6.3527e-24	3.54911e-22	0.659809	0.0654165	5.88197	0.134668	PNPO
ENSG00000258947.6	7.20715e-24	4.01171e-22	0.530496	0.0526605	7.18574	0.0877049	TUBB3
ENSG00000101255.10	7.35631e-24	4.05024e-22	-1.49165	0.148101	7.03098	0.693826	TRIB3
ENSG00000106366.8	7.35329e-24	4.05024e-22	1.20683	0.119822	7.55369	0.454164	SERPINE1
ENSG00000131473.16	7.33842e-24	4.05024e-22	0.528425	0.0524642	7.53388	0.0841189	ACLY
ENSG00000140941.12	8.10926e-24	4.44868e-22	-0.550722	0.0547313	6.51791	0.0925258	MAP1LC3B
ENSG00000108813.10	9.39129e-24	5.13345e-22	-1.09256	0.108736	4.88691	0.370086	DLX4
ENSG00000150054.18	1.13807e-23	6.19859e-22	-0.569819	0.0568178	6.47942	0.101101	MPP7
ENSG00000249550.6	1.30871e-23	7.10254e-22	0.657886	0.0656897	6.2748	0.134769	LINC01234
ENSG00000172845.13	1.52389e-23	8.24094e-22	-0.624263	0.0624262	7.30645	0.117739	SP3
ENSG00000109107.13	1.66749e-23	8.98553e-22	-1.00429	0.100518	5.15681	0.314703	ALDOC
ENSG00000178980.14	1.74991e-23	9.39636e-22	0.780723	0.0781794	6.52354	0.190193	SEPW1
ENSG00000136810.12	2.24001e-23	1.19856e-21	0.50885	0.0510802	7.83358	0.0795867	TXN
ENSG00000196517.11	2.28186e-23	1.21667e-21	-0.893249	0.0896841	5.75925	0.242092	SLC6A9
ENSG00000171223.5	2.41527e-23	1.2833e-21	-0.52372	0.0526124	7.75714	0.08483	JUNB
ENSG00000148680.15	3.46737e-23	1.83589e-21	-0.909003	0.0916495	6.12356	0.257966	HTR7
ENSG00000117450.13	4.41636e-23	2.33025e-21	0.506956	0.0512383	8.51979	0.0791615	PRDX1
ENSG00000167355.7	5.1685e-23	2.71766e-21	0.578549	0.0585675	7.00349	0.104532	AC104389.28
ENSG00000203875.10	5.8362e-23	3.05817e-21	-0.786072	0.0796736	7.44682	0.19299	SNHG5
ENSG00000158290.16	5.90248e-23	3.08227e-21	0.633786	0.0642458	5.87824	0.125459	CUL4B
ENSG00000166173.10	7.04775e-23	3.66773e-21	-0.908858	0.092296	5.34853	0.253926	LARP6
ENSG00000165804.15	7.42684e-23	3.85182e-21	0.992711	0.100865	4.68071	0.307216	ZNF219
ENSG00000166897.14	7.55905e-23	3.90705e-21	0.81224	0.0825434	4.94641	0.199117	ELFN2
ENSG00000144579.7	8.08205e-23	4.14915e-21	-0.643743	0.0654648	6.01419	0.126699	CTDSP1
ENSG00000145284.11	8.07469e-23	4.14915e-21	0.705684	0.0717632	6.14958	0.155577	SCD5
ENSG00000225345.3	8.79414e-23	4.49952e-21	1.64214	0.167141	3.98739	0.830923	SNX18P3
ENSG00000167526.13	8.91691e-23	4.54703e-21	-0.619956	0.0631094	10.5127	0.116688	RPL13
ENSG00000161714.11	9.57814e-23	4.86787e-21	1.18053	0.120262	6.57923	0.435452	PLCD3
ENSG00000232973.11	1.11998e-22	5.67305e-21	1.5599	0.159165	6.86705	0.760385	CYP1B1-AS1
ENSG00000105193.8	1.17573e-22	5.93566e-21	-0.672046	0.0686068	9.37982	0.141142	RPS16
ENSG00000187024.13	1.30458e-22	6.56436e-21	0.861528	0.0880448	5.31222	0.22744	PTRH1
ENSG00000143320.8	1.43046e-22	7.17401e-21	0.621068	0.0635313	7.04402	0.120561	CRABP2
ENSG00000112245.9	1.63488e-22	8.17224e-21	0.698067	0.0715068	7.16454	0.152111	PTP4A1
ENSG00000065809.13	1.78767e-22	8.90668e-21	-1.1606	0.118997	4.36446	0.413787	FAM107B
ENSG00000130164.12	1.98215e-22	9.84337e-21	0.857526	0.0880173	6.15967	0.225583	LDLR
ENSG00000181284.2	2.0386e-22	1.00908e-20	0.95863	0.0984235	5.10941	0.287316	TMEM102
ENSG00000187678.8	2.57916e-22	1.2725e-20	-0.880671	0.0906421	5.40443	0.242533	SPRY4
ENSG00000101871.14	2.59728e-22	1.27729e-20	1.07455	0.110605	7.27646	0.361076	MID1
ENSG00000179918.18	3.07713e-22	1.50839e-20	-0.651275	0.0671562	7.57748	0.13266	SEPHS2
ENSG00000125398.5	3.21337e-22	1.56697e-20	0.501224	0.0517072	8.22251	0.0760696	SOX9
ENSG00000131844.15	3.21725e-22	1.56697e-20	0.626692	0.0646516	6.03801	0.118257	MCCC2
ENSG00000167797.7	3.2635e-22	1.58441e-20	-0.798406	0.0823786	6.13842	0.199379	CDK2AP2
ENSG00000138709.17	4.19862e-22	2.03192e-20	-0.703904	0.0728215	5.82751	0.155008	LARP1B
ENSG00000117899.10	4.57917e-22	2.20905e-20	-0.664893	0.068849	5.59291	0.136433	MESDC2
ENSG00000130255.12	4.65666e-22	2.23932e-20	-0.51211	0.0530379	8.8564	0.0791024	RPL36
ENSG00000251095.6	4.91756e-22	2.35733e-20	1.18654	0.122958	4.23323	0.433984	RP11-115D19.1
ENSG00000132109.9	5.09634e-22	2.43535e-20	0.7509	0.0778434	5.40377	0.173663	TRIM21
ENSG00000140297.12	5.57107e-22	2.65386e-20	-1.45913	0.151407	3.90446	0.656896	GCNT3
ENSG00000106948.16	6.04281e-22	2.86958e-20	-1.51706	0.157554	5.9802	0.720227	AKNA
ENSG00000279208.1	6.07276e-22	2.87482e-20	2.53224	0.262999	3.48028	1.95272	bP-21264C1.1
ENSG00000119471.14	7.77366e-22	3.66859e-20	0.714028	0.0743556	5.37568	0.154321	HSDL2
ENSG00000089356.17	8.34547e-22	3.92625e-20	1.51743	0.158139	5.61428	0.720788	FXYD3
ENSG00000118007.12	8.46425e-22	3.96984e-20	-0.851695	0.0887726	5.99288	0.227072	STAG1
ENSG00000185112.5	8.9826e-22	4.19999e-20	-1.75459	0.182999	4.74803	0.963765	FAM43A
ENSG00000182196.13	9.95893e-22	4.64221e-20	-0.551101	0.0575422	7.3756	0.0923288	ARL6IP4
ENSG00000166165.12	1.00552e-21	4.67276e-20	0.538605	0.0562433	7.821	0.0889447	CKB
ENSG00000172927.7	1.12658e-21	5.21935e-20	0.697635	0.0729394	6.4228	0.152393	MYEOV
ENSG00000204060.6	1.21858e-21	5.62844e-20	-1.31872	0.137992	4.38539	0.538378	FOXO6
ENSG00000008405.11	1.25863e-21	5.79581e-20	-0.98951	0.10358	4.51728	0.301431	CRY1
ENSG00000113732.8	1.2841e-21	5.89524e-20	0.627173	0.0656654	6.69527	0.122373	ATP6V0E1
ENSG00000113013.12	1.37556e-21	6.2772e-20	-0.598942	0.0627565	7.37034	0.112345	HSPA9
ENSG00000174718.11	1.37259e-21	6.2772e-20	0.819768	0.0858924	5.36262	0.203723	KIAA1551
ENSG00000169188.4	1.50863e-21	6.8638e-20	0.913012	0.0957605	6.54186	0.261081	APEX2
ENSG00000196352.14	1.54386e-21	7.00315e-20	-1.47937	0.155202	6.44791	0.685467	CD55
ENSG00000105855.9	1.79864e-21	8.13457e-20	1.64585	0.172955	4.42687	0.848548	ITGB8
ENSG00000182749.5	1.92661e-21	8.68747e-20	0.616668	0.0648516	6.1585	0.115889	PAQR7
ENSG00000137216.18	2.13127e-21	9.58188e-20	0.738806	0.0777821	6.61984	0.17101	TMEM63B
ENSG00000184678.10	2.59019e-21	1.16108e-19	1.12716	0.118923	4.66557	0.395975	HIST2H2BE
ENSG00000132254.12	3.19984e-21	1.43014e-19	0.527909	0.055828	7.03484	0.0848264	ARFIP2
ENSG00000143061.17	3.49366e-21	1.55688e-19	-0.620557	0.0656897	6.12203	0.116028	IGSF3
ENSG00000197774.12	3.91313e-21	1.73871e-19	1.32783	0.140736	4.78349	0.552711	EME2
ENSG00000143633.12	5.22628e-21	2.30868e-19	0.739919	0.0786769	5.73046	0.166214	C1orf131
ENSG00000146085.7	5.21954e-21	2.30868e-19	-0.689443	0.0733087	5.90004	0.144226	MUT
ENSG00000170836.11	5.99217e-21	2.63933e-19	0.62109	0.0661428	6.41084	0.120976	PPM1D
ENSG00000213741.8	6.03471e-21	2.65039e-19	-0.512424	0.0545747	9.15682	0.0823193	RPS29
ENSG00000186468.12	6.2422e-21	2.73362e-19	-0.540957	0.0576355	9.85133	0.0887505	RPS23
ENSG00000186792.16	6.40503e-21	2.79686e-19	1.26638	0.134964	4.72651	0.502977	HYAL3
ENSG00000107719.8	7.97624e-21	3.47298e-19	0.503705	0.0538148	7.36527	0.0784298	PALD1
ENSG00000180921.6	9.04728e-21	3.92807e-19	0.488447	0.0522591	7.54426	0.0739708	FAM83H
ENSG00000185909.14	9.32955e-21	4.03908e-19	1.06764	0.114267	4.76697	0.357625	KLHDC8B
ENSG00000164237.8	1.24361e-20	5.36871e-19	0.717773	0.0770728	6.1857	0.161688	CMBL
ENSG00000179262.9	1.26583e-20	5.44919e-19	-0.583718	0.0626909	7.21687	0.106934	RAD23A
ENSG00000149218.4	1.35162e-20	5.80204e-19	0.487972	0.0524471	7.59586	0.0720249	ENDOD1
ENSG00000072274.12	1.49022e-20	6.37896e-19	0.557065	0.0599401	5.94118	0.0940244	TFRC
ENSG00000184319.15	1.49883e-20	6.39781e-19	0.881558	0.0948617	5.61109	0.238365	RPL23AP82
ENSG00000169710.8	1.5284e-20	6.50574e-19	0.833006	0.0896572	6.03083	0.217816	FASN
ENSG00000065308.4	1.71711e-20	7.2886e-19	-0.53438	0.0575927	6.73158	0.0877071	TRAM2
ENSG00000102393.9	1.72661e-20	7.3085e-19	0.847196	0.0913122	5.05193	0.218287	GLA
ENSG00000153292.15	2.09975e-20	8.86329e-19	1.72031	0.185836	5.1486	0.929285	ADGRF1
ENSG00000026559.13	2.16573e-20	9.11648e-19	-1.12135	0.121177	6.29575	0.39485	KCNG1
ENSG00000091436.16	2.35899e-20	9.87527e-19	-1.05023	0.113603	5.71533	0.346379	AC013461.1
ENSG00000128564.6	2.35867e-20	9.87527e-19	-1.51569	0.163952	6.39428	0.721454	VGF
ENSG00000068724.15	2.4275e-20	1.01342e-18	0.698208	0.0755502	6.02514	0.152793	TTC7A
ENSG00000138316.10	2.67263e-20	1.11269e-18	0.579084	0.0627302	6.38551	0.102539	ADAMTS14
ENSG00000249673.6	3.21601e-20	1.33526e-18	0.803335	0.0872101	5.39274	0.197778	NOP14-AS1
ENSG00000170396.7	3.46514e-20	1.43478e-18	2.01881	0.219353	3.58463	1.2769	ZNF804A
ENSG00000119408.16	3.60568e-20	1.48891e-18	0.694754	0.0755231	6.73194	0.149259	NEK6
ENSG00000100167.19	3.6423e-20	1.49996e-18	-1.05542	0.114743	4.40821	0.349372	2020-09-03
ENSG00000271254.6	3.96759e-20	1.6295e-18	-0.739454	0.0804723	6.08831	0.171809	AC240274.1
ENSG00000134910.12	4.59982e-20	1.88407e-18	-0.54448	0.0593567	6.40591	0.0902441	STT3A
ENSG00000103187.7	4.69489e-20	1.91784e-18	0.492996	0.0537571	7.71025	0.0763813	COTL1
ENSG00000111678.10	4.7191e-20	1.92256e-18	-0.68895	0.0751287	7.64495	0.149169	C12orf57
ENSG00000235823.1	5.08931e-20	2.06784e-18	0.740574	0.08083	5.92599	0.172375	OLMALINC
ENSG00000099250.17	5.4214e-20	2.19689e-18	-1.49543	0.163341	7.06936	0.70291	NRP1
ENSG00000163050.16	5.77613e-20	2.33442e-18	0.559822	0.0611931	6.40143	0.0985044	ADCK3
ENSG00000170421.12	6.31368e-20	2.5449e-18	1.12342	0.122929	9.83061	0.396758	KRT8
ENSG00000140961.12	8.54116e-20	3.43364e-18	0.857968	0.0942192	4.77055	0.228482	OSGIN1
ENSG00000163468.14	8.97681e-20	3.59925e-18	0.460216	0.0505694	8.05001	0.0646627	CCT3
ENSG00000145632.14	1.05146e-19	4.20473e-18	0.957062	0.105363	6.48704	0.288112	PLK2
ENSG00000131051.21	1.15338e-19	4.60021e-18	-0.54356	0.0599069	6.67722	0.0899466	RBM39
ENSG00000003989.16	1.1911e-19	4.73819e-18	-0.871084	0.096041	5.25212	0.230307	SLC7A2
ENSG00000105640.12	1.26374e-19	5.01406e-18	-0.557633	0.0615254	10.3462	0.0954754	RPL18A
ENSG00000116096.5	1.34402e-19	5.31869e-18	0.53233	0.0587772	6.53486	0.0879857	SPR
ENSG00000125875.13	1.41193e-19	5.5729e-18	-0.540887	0.0597575	6.98064	0.0899085	TBC1D20
ENSG00000083857.13	1.43271e-19	5.64026e-18	0.686024	0.0758057	6.5316	0.148085	FAT1
ENSG00000107738.19	1.47301e-19	5.78394e-18	1.25737	0.138986	4.36121	0.489704	C10orf54
ENSG00000134294.13	1.58381e-19	6.20298e-18	-0.543204	0.0600968	7.20547	0.0928552	SLC38A2
ENSG00000105227.14	1.60571e-19	6.27257e-18	-0.913601	0.101092	5.03054	0.25835	PRX
ENSG00000148411.7	1.70381e-19	6.63875e-18	0.487237	0.0539527	7.31717	0.0731686	NACC2
ENSG00000041982.15	1.74525e-19	6.7828e-18	-3.43087	0.380017	1.52462	3.65937	TNC
ENSG00000164543.5	1.75964e-19	6.82131e-18	0.830132	0.091958	6.06345	0.216503	STK17A
ENSG00000142627.12	1.90846e-19	7.37936e-18	0.47308	0.0524572	6.93164	0.0692292	EPHA2
ENSG00000177732.8	1.94649e-19	7.50732e-18	-0.482979	0.0535677	7.44346	0.0722987	SOX12
ENSG00000059804.15	2.09028e-19	8.02118e-18	-1.37415	0.15254	4.04472	0.594406	SLC2A3
ENSG00000168653.10	2.08549e-19	8.02118e-18	0.512241	0.0568608	7.39015	0.0825969	NDUFS5
ENSG00000074842.7	2.20543e-19	8.44175e-18	-0.516361	0.0573572	6.37466	0.0825566	MYDGF
ENSG00000196470.11	2.23522e-19	8.53427e-18	-0.731306	0.0812466	5.41315	0.167363	SIAH1
ENSG00000115762.16	2.2623e-19	8.61601e-18	0.477785	0.0530887	7.49336	0.0691564	PLEKHB2
ENSG00000165512.4	2.32626e-19	8.83746e-18	-0.772403	0.0858542	5.4361	0.187506	ZNF22
ENSG00000166295.8	2.36861e-19	8.9759e-18	-0.632422	0.0703105	8.1755	0.12592	ANAPC16
ENSG00000244509.3	2.43246e-19	9.19493e-18	1.31362	0.146091	6.82398	0.543287	APOBEC3C
ENSG00000178202.12	2.60484e-19	9.82212e-18	-1.21356	0.135076	5.07099	0.46371	KDELC2
ENSG00000159335.15	2.72457e-19	1.02482e-17	-0.592653	0.066002	7.92924	0.110599	PTMS
ENSG00000196684.12	2.92761e-19	1.09847e-17	0.721892	0.0804659	6.01193	0.164108	HSH2D
ENSG00000140464.19	3.07126e-19	1.14953e-17	0.601316	0.0670653	6.20164	0.109731	PML
ENSG00000106078.17	3.10878e-19	1.16071e-17	0.633009	0.0706106	6.33071	0.126193	COBL
ENSG00000121691.4	3.1362e-19	1.16808e-17	0.584473	0.0652035	5.69891	0.105315	CAT
ENSG00000133639.4	3.39911e-19	1.26291e-17	-0.772612	0.0862777	7.32293	0.188011	BTG1
ENSG00000105401.7	3.41662e-19	1.26632e-17	0.453494	0.0506449	7.61264	0.0626338	CDC37
ENSG00000169093.15	4.782e-19	1.76806e-17	0.522323	0.0585748	6.55286	0.0850115	ASMTL
ENSG00000186575.17	4.81098e-19	1.77446e-17	0.582317	0.0653075	6.41853	0.106846	NF2
ENSG00000220773.1	5.91268e-19	2.17552e-17	-3.34245	0.375824	0.97808	3.38493	RPSAP44
ENSG00000108055.9	6.0051e-19	2.20419e-17	-0.699532	0.0786704	6.69491	0.154231	SMC3
ENSG00000117000.8	6.09299e-19	2.23106e-17	-0.561745	0.0631861	6.33559	0.0958908	RLF
ENSG00000213782.7	6.19778e-19	2.26398e-17	0.50615	0.0569449	6.43742	0.0807226	DDX47
ENSG00000170855.3	6.8915e-19	2.51135e-17	0.514914	0.0580078	6.7829	0.0835603	TRIAP1
ENSG00000181610.12	8.13677e-19	2.95805e-17	0.616666	0.0696158	6.73814	0.119899	MRPS23
ENSG00000006652.13	8.93093e-19	3.23901e-17	-0.670842	0.0758208	5.38816	0.136792	IFRD1
ENSG00000025772.7	9.38387e-19	3.39517e-17	0.498853	0.0564172	6.95591	0.0774893	TOMM34
ENSG00000187838.16	9.92965e-19	3.58411e-17	0.715499	0.0809763	6.39571	0.16145	TMEM256-PLSCR3
ENSG00000091039.16	1.02185e-18	3.67964e-17	-0.539857	0.0611203	5.87739	0.0884047	OSBPL8
ENSG00000114023.15	1.13303e-18	4.07034e-17	0.58405	0.0662103	6.34863	0.107236	FAM162A
ENSG00000130707.17	1.15276e-18	4.13143e-17	-0.478439	0.0542497	6.68762	0.071883	ASS1
ENSG00000003402.19	1.33017e-18	4.75607e-17	0.845342	0.0960271	5.23034	0.219195	CFLAR
ENSG00000239467.5	1.36368e-18	4.86443e-17	-1.62268	0.184388	3.89605	0.797033	AC007405.6
ENSG00000184557.4	1.39401e-18	4.96098e-17	-0.655288	0.0744823	5.48059	0.134838	SOCS3
ENSG00000170915.8	1.41852e-18	5.03642e-17	-0.922873	0.10492	4.95325	0.256742	PAQR8
ENSG00000233276.3	1.43755e-18	5.09208e-17	0.676242	0.0768942	8.13494	0.144286	GPX1
ENSG00000187720.14	1.52183e-18	5.37807e-17	-1.35958	0.154708	5.93104	0.583257	THSD4
ENSG00000163682.15	1.54826e-18	5.45878e-17	-0.464503	0.0528679	8.95619	0.0672042	RPL9
ENSG00000156482.10	1.58819e-18	5.58662e-17	-0.476507	0.0542518	9.31544	0.0716496	RPL30
ENSG00000104899.6	1.59582e-18	5.60048e-17	-1.14926	0.130855	4.78839	0.416476	AMH
ENSG00000117151.12	1.68489e-18	5.89946e-17	-0.646513	0.0736633	6.02867	0.131183	CTBS
ENSG00000221926.11	1.74824e-18	6.10719e-17	0.811098	0.0924598	5.27389	0.207623	TRIM16
ENSG00000160191.17	1.86599e-18	6.50359e-17	-0.554099	0.0632165	6.78975	0.0964592	PDE9A
ENSG00000003249.13	1.94014e-18	6.74652e-17	0.496823	0.0567103	6.91093	0.0767367	DBNDD1
ENSG00000146242.8	1.98836e-18	6.89843e-17	-0.544126	0.0621294	6.57018	0.0907963	TPBG
ENSG00000105173.13	2.06595e-18	7.15129e-17	0.770544	0.0880257	6.25538	0.18742	CCNE1
ENSG00000126709.14	2.19716e-18	7.58819e-17	1.46793	0.167827	8.51199	0.680247	IFI6
ENSG00000087460.23	2.38908e-18	8.23229e-17	-0.454612	0.0520316	8.06432	0.0648042	GNAS
ENSG00000114770.16	2.45882e-18	8.45345e-17	1.04481	0.119626	5.10244	0.344659	ABCC5
ENSG00000168497.4	2.48736e-18	8.53227e-17	3.80062	0.435218	2.75701	4.50339	SDPR
ENSG00000099949.18	2.53567e-18	8.6784e-17	0.876229	0.100364	5.34588	0.24242	LZTR1
ENSG00000107281.9	2.70913e-18	9.25123e-17	0.553265	0.063426	6.22228	0.095194	NPDC1
ENSG00000163884.3	2.82959e-18	9.64091e-17	-1.00231	0.11497	4.48486	0.313338	KLF15
ENSG00000163602.9	2.85033e-18	9.68985e-17	-0.532227	0.0610544	6.52243	0.0882776	RYBP
ENSG00000088836.12	3.03335e-18	1.0289e-16	1.00554	0.115444	5.98157	0.319325	SLC4A11
ENSG00000067066.16	3.2342e-18	1.09458e-16	0.523093	0.0601054	7.21559	0.0841436	SP100
ENSG00000177954.11	3.46702e-18	1.17077e-16	-0.495649	0.0570037	9.75969	0.0775988	RPS27
ENSG00000090861.15	3.79187e-18	1.2759e-16	-0.897336	0.103322	6.57545	0.254374	AARS
ENSG00000110047.17	3.79513e-18	1.2759e-16	0.615692	0.0708933	5.81678	0.119407	EHD1
ENSG00000112306.7	3.9076e-18	1.31082e-16	-0.49627	0.0571644	9.82749	0.0761582	RPS12
ENSG00000078237.6	4.00292e-18	1.33689e-16	1.24793	0.143792	6.28849	0.49201	TIGAR
ENSG00000163320.10	4.00076e-18	1.33689e-16	-0.597694	0.0688685	5.85611	0.112863	CGGBP1
ENSG00000166979.12	4.23931e-18	1.41273e-16	0.919727	0.106055	5.72568	0.26104	EVA1C
ENSG00000069812.11	4.42306e-18	1.47074e-16	1.25043	0.144269	4.12156	0.49405	HES2
ENSG00000125821.11	4.77913e-18	1.58567e-16	-0.508928	0.0587777	6.74191	0.0816457	DTD1
ENSG00000197969.11	4.91931e-18	1.62862e-16	0.774095	0.0894367	5.85379	0.186239	VPS13A
ENSG00000172137.18	5.06776e-18	1.67412e-16	-2.88715	0.333703	2.89299	2.63431	CALB2
ENSG00000106617.13	5.49351e-18	1.81083e-16	0.869411	0.100596	4.83131	0.238906	PRKAG2
ENSG00000172086.7	5.86964e-18	1.92744e-16	-0.89074	0.103154	5.41164	0.250794	KRCC1
ENSG00000237550.5	5.87262e-18	1.92744e-16	-0.455146	0.0527095	8.57686	0.0641338	RPL9P9
ENSG00000136205.16	6.76041e-18	2.21403e-16	1.06951	0.124089	4.11961	0.361632	TNS3
ENSG00000185825.15	7.38102e-18	2.41208e-16	0.477693	0.0554887	6.76012	0.0705385	BCAP31
ENSG00000101849.15	7.86689e-18	2.56535e-16	-0.822591	0.0956333	4.89437	0.212042	TBL1X
ENSG00000131016.16	8.03038e-18	2.61305e-16	0.538247	0.062593	10.4676	0.0886849	AKAP12
ENSG00000034510.5	8.4861e-18	2.75544e-16	-0.480389	0.0559059	9.63373	0.0718073	TMSB10
ENSG00000105404.10	8.63176e-18	2.79676e-16	0.813726	0.0947199	6.17516	0.209411	RABAC1
ENSG00000120885.20	9.04168e-18	2.92335e-16	1.09383	0.127403	6.94987	0.378414	CLU
ENSG00000116560.10	9.45853e-18	3.05163e-16	-0.490365	0.0571498	6.6163	0.0735197	SFPQ
ENSG00000063177.12	1.08839e-17	3.50406e-16	-0.496692	0.0579964	9.62957	0.0780473	RPL18
ENSG00000042286.14	1.12266e-17	3.60676e-16	-0.502615	0.0587125	6.72109	0.0765681	AIFM2
ENSG00000116745.6	1.12824e-17	3.61703e-16	1.01556	0.11864	5.01377	0.326299	RPE65
ENSG00000070081.15	1.145e-17	3.66303e-16	-1.23255	0.144018	5.41644	0.480645	NUCB2
ENSG00000169359.13	1.15472e-17	3.68636e-16	-0.734311	0.0858103	5.23489	0.162476	SLC33A1
ENSG00000198840.2	1.27556e-17	4.06359e-16	0.60221	0.0704679	9.98154	0.114756	MT-ND3
ENSG00000168036.16	1.31818e-17	4.19059e-16	0.508467	0.0595249	7.26573	0.0818134	CTNNB1
ENSG00000183696.13	1.42353e-17	4.51606e-16	-2.21756	0.259874	4.90489	1.55631	UPP1
ENSG00000169045.17	1.57681e-17	4.99192e-16	-0.468494	0.0549788	7.61987	0.068452	HNRNPH1
ENSG00000116044.15	1.68417e-17	5.32072e-16	-0.487991	0.057318	6.46839	0.0731454	NFE2L2
ENSG00000136830.11	1.69214e-17	5.33482e-16	0.735721	0.0864213	6.67459	0.171348	FAM129B
ENSG00000166037.10	1.71739e-17	5.40319e-16	-0.729503	0.0857082	5.4696	0.168261	CEP57
ENSG00000145365.10	1.96135e-17	6.158e-16	-1.01687	0.119688	5.68768	0.322543	TIFA
ENSG00000065357.19	2.07894e-17	6.51374e-16	0.915712	0.107867	4.99949	0.258747	DGKA
ENSG00000157693.14	2.08563e-17	6.52126e-16	-1.18845	0.14	4.71551	0.434593	C9orf91
ENSG00000169403.11	2.13169e-17	6.65157e-16	0.946428	0.111523	5.23941	0.275606	PTAFR
ENSG00000102218.5	2.16516e-17	6.74216e-16	0.796053	0.0938236	5.13215	0.192459	RP2
ENSG00000166189.7	2.18637e-17	6.79428e-16	0.503633	0.0593666	6.67885	0.0802897	HPS6
ENSG00000102007.10	2.1977e-17	6.81557e-16	-0.986954	0.116347	7.05818	0.308468	PLP2
ENSG00000108773.10	2.24889e-17	6.9601e-16	0.646606	0.0762492	5.26395	0.127663	KAT2A
ENSG00000156463.17	2.34774e-17	7.25127e-16	1.25238	0.147771	3.61286	0.488785	SH3RF2
ENSG00000072864.13	2.38176e-17	7.34143e-16	-0.753315	0.0889027	5.19676	0.179729	NDE1
ENSG00000121957.12	2.38895e-17	7.34869e-16	-1.22088	0.144088	4.29299	0.469816	GPSM2
ENSG00000115839.17	2.58522e-17	7.93636e-16	-0.476959	0.0563519	7.0378	0.0709293	RAB3GAP1
ENSG00000166347.18	2.65873e-17	8.12918e-16	0.732177	0.086539	5.6365	0.169812	CYB5A
ENSG00000168214.20	2.65805e-17	8.12918e-16	-0.801231	0.0947004	5.39313	0.203353	RBPJ
ENSG00000095383.19	2.75249e-17	8.38343e-16	0.972853	0.11504	5.69984	0.299814	TBC1D2
ENSG00000241343.9	2.75291e-17	8.38343e-16	-0.46134	0.0545538	9.33498	0.066437	RPL36A
ENSG00000133112.16	2.76946e-17	8.40014e-16	-0.535987	0.0633862	10.541	0.0876818	TPT1
ENSG00000181467.4	2.76669e-17	8.40014e-16	0.4611	0.0545293	7.23216	0.0671811	RAP2B
ENSG00000065154.11	2.82147e-17	8.54086e-16	0.472955	0.0559463	6.48986	0.0695915	OAT
ENSG00000163393.12	2.88339e-17	8.71095e-16	-1.46275	0.173082	3.95438	0.663456	SLC22A15
ENSG00000168209.4	2.98356e-17	8.99566e-16	-1.00903	0.119451	7.5867	0.322566	DDIT4
ENSG00000150556.16	2.99366e-17	9.00825e-16	-1.89409	0.224237	3.73731	1.13661	LYPD6B
ENSG00000187994.13	3.14303e-17	9.43903e-16	0.695232	0.0823625	5.15086	0.145782	RINL
ENSG00000166130.14	3.17432e-17	9.5142e-16	0.982809	0.116447	5.78308	0.306046	IKBIP
ENSG00000129493.14	3.26404e-17	9.76385e-16	1.089	0.129079	4.82294	0.375773	HEATR5A
ENSG00000164051.13	3.54812e-17	0	0.740789	0.0879072	6.34494	0.173904	CCDC51
ENSG00000107821.14	3.70709e-17	0	-1.11328	0.13219	4.39306	0.389866	KAZALD1
ENSG00000166949.15	3.91764e-17	0	0.921615	0.109516	4.85017	0.269205	SMAD3
ENSG00000124067.16	4.10086e-17	0	0.78621	0.0934853	5.04634	0.186598	SLC12A4
ENSG00000126790.11	4.23822e-17	0	1.11377	0.132496	4.3488	0.385172	L3HYPDH
ENSG00000141510.16	5.01251e-17	0	-0.487041	0.0580751	6.88896	0.0740571	TP53
ENSG00000132297.11	5.66507e-17	0	1.63311	0.195068	5.34162	0.845774	HHLA1
ENSG00000099337.4	5.9501e-17	0	0.683933	0.0817495	5.80703	0.146025	KCNK6
ENSG00000166401.14	6.32978e-17	0	-0.944188	0.112956	5.05287	0.271471	SERPINB8
ENSG00000138496.16	6.79982e-17	0	0.648207	0.0776253	6.87838	0.133283	PARP9
ENSG00000087088.19	7.09724e-17	0	0.953373	0.114239	6.83988	0.288337	BAX
ENSG00000119326.14	7.31795e-17	0	1.05486	0.126455	5.97586	0.353006	CTNNAL1
ENSG00000020577.13	7.37486e-17	0	1.27048	0.15232	5.0379	0.512078	SAMD4A
ENSG00000125629.14	7.46709e-17	0	0.825069	0.0989363	5.4381	0.212669	INSIG2
ENSG00000164070.11	7.81456e-17	0	0.942151	0.113049	5.45104	0.281631	HSPA4L
ENSG00000204334.7	8.02393e-17	0	-2.31191	0.277511	3.33614	1.69589	ERICH2
ENSG00000255248.7	8.1101e-17	0	-0.75696	0.0908756	5.0442	0.18166	MIR100HG
ENSG00000131652.13	8.23163e-17	0	-0.647674	0.0777719	5.47774	0.13109	THOC6
ENSG00000164265.8	8.48228e-17	0	1.71759	0.206334	5.7597	0.936118	SCGB3A2
ENSG00000179163.11	8.5535e-17	0	0.497473	0.0597686	6.63488	0.0784343	FUCA1
ENSG00000183742.12	9.0809e-17	0	1.42725	0.171623	5.17323	0.646461	MACC1
ENSG00000181061.13	9.26772e-17	0	0.476445	0.0573076	6.87945	0.0685664	HIGD1A
ENSG00000131981.15	9.36899e-17	0	-0.775584	0.0933031	6.57293	0.190906	LGALS3
ENSG00000213281.4	9.95871e-17	0	-0.459961	0.0553817	7.08878	0.0640773	NRAS
ENSG00000167114.12	1.06773e-16	0	0.509833	0.0614478	6.52614	0.0811401	SLC27A4
ENSG00000175573.6	1.11895e-16	0	0.716337	0.0863948	6.60202	0.162898	C11orf68
ENSG00000126351.12	1.12834e-16	0	-0.838253	0.101111	4.95836	0.223069	THRA
ENSG00000116983.12	1.17117e-16	0	-1.31129	0.158253	4.45964	0.545894	HPCAL4
ENSG00000189433.5	1.22963e-16	0	1.32317	0.159799	4.30063	0.555876	GJB4
ENSG00000231500.6	1.244e-16	0	-0.522102	0.0630648	10.5104	0.0838755	RPS18
ENSG00000107957.16	1.31784e-16	0	-0.6982	0.0844058	5.64016	0.154794	SH3PXD2A
ENSG00000099284.13	1.32216e-16	0	-0.676271	0.0817585	6.08386	0.145224	H2AFY2
ENSG00000101384.11	1.32879e-16	0	0.842433	0.101854	5.28464	0.225357	JAG1
ENSG00000013588.6	1.37605e-16	0	1.08491	0.131237	7.30282	0.373774	GPRC5A
ENSG00000136938.8	1.45205e-16	0	-0.581213	0.0703615	6.87264	0.107283	ANP32B
ENSG00000135373.12	1.53222e-16	0	2.50431	0.303407	2.17378	1.96784	EHF
ENSG00000281406.1	1.68094e-16	0	1.02021	0.123768	4.61647	0.316475	BLACAT1
ENSG00000239521.7	1.71545e-16	0	1.24454	0.151028	4.415	0.486776	GATS
ENSG00000137825.10	1.75501e-16	0	-0.981813	0.119185	4.68179	0.296708	ITPKA
ENSG00000145780.7	1.81952e-16	0	0.473442	0.0575025	6.81607	0.0696949	FEM1C
ENSG00000180573.9	1.93844e-16	0	1.0941	0.133008	6.41644	0.380346	HIST1H2AC
ENSG00000116852.14	1.98223e-16	0	-1.84657	0.224558	4.7807	1.08346	KIF21B
ENSG00000224877.3	2.02969e-16	0	0.509385	0.0619667	6.28464	0.0823011	C17orf89
ENSG00000085871.8	2.04876e-16	0	0.833692	0.101432	5.05396	0.220859	MGST2
ENSG00000270641.1	2.13538e-16	0	1.31482	0.160066	5.11254	0.549369	TSIX
ENSG00000117155.16	2.21961e-16	0	-0.53199	0.0648012	6.3047	0.0886206	SSX2IP
ENSG00000204227.4	2.52096e-16	0	-0.477184	0.0582338	6.74428	0.0700525	RING1
ENSG00000174938.14	2.63219e-16	0	-0.509097	0.0621678	6.71502	0.0823918	SEZ6L2
ENSG00000106524.8	2.64467e-16	0	0.722506	0.0882341	5.31032	0.165947	ANKMY2
ENSG00000197724.10	2.64938e-16	0	-0.577857	0.0705711	5.86175	0.104794	PHF2
ENSG00000096433.10	3.10087e-16	0	-0.553771	0.0677865	8.39326	0.0975126	ITPR3
ENSG00000100242.15	3.16518e-16	0	-0.819394	0.100332	5.10059	0.207033	SUN2
ENSG00000110057.7	3.26149e-16	0	0.531409	0.0650978	5.97246	0.0895747	UNC93B1
ENSG00000176903.4	3.32156e-16	0	-0.509837	0.0624721	6.38014	0.0789826	PNMA1
ENSG00000150938.9	3.35938e-16	0	0.922617	0.11307	4.16165	0.267509	CRIM1
ENSG00000168062.9	3.36521e-16	0	1.24758	0.1529	4.49329	0.49499	BATF2
ENSG00000213977.7	3.61459e-16	0	0.594824	0.0729771	6.62607	0.112535	TAX1BP3
ENSG00000157570.11	3.62953e-16	0	-1.03717	0.127255	4.32182	0.325962	TSPAN18
ENSG00000119899.12	4.13367e-16	0	0.689637	0.0847785	5.83568	0.151305	SLC17A5
ENSG00000197756.9	4.13382e-16	0	-0.494894	0.0608384	10.2531	0.0764769	RPL37A
ENSG00000118705.16	4.1912e-16	0	-0.425458	0.0523132	7.05422	0.0561523	RPN2
ENSG00000244479.6	4.29483e-16	0	-1.09781	0.135033	4.46543	0.370075	OR2A1-AS1
ENSG00000171401.14	4.30792e-16	0	2.55873	0.314743	3.96672	2.083	KRT13
ENSG00000213904.8	4.36148e-16	0	1.40856	0.173296	4.81731	0.606178	LIPE-AS1
ENSG00000167861.15	4.71402e-16	0	-0.648028	0.0798197	5.13152	0.127838	HID1
ENSG00000143947.12	4.90644e-16	0	-0.434251	0.0535201	9.17176	0.0597171	RPS27A
ENSG00000162344.3	4.96988e-16	0	-0.71703	0.0883888	7.93914	0.163615	FGF19
ENSG00000169750.8	5.05158e-16	0	0.476777	0.058787	6.69011	0.0704266	RAC3
ENSG00000198858.9	5.28853e-16	0	-0.524623	0.0647309	6.48775	0.0875969	R3HDM4
ENSG00000102974.14	5.46822e-16	0	-0.457953	0.0565332	6.71756	0.0663438	CTCF
ENSG00000214046.8	5.48901e-16	0	-0.592194	0.073109	6.35231	0.111622	SMIM7
ENSG00000198720.12	6.02177e-16	0	0.765088	0.0945851	5.96	0.178651	ANKRD13B
ENSG00000126878.12	7.2314e-16	0	-0.516486	0.0640281	6.27527	0.0834906	AIF1L
ENSG00000166889.13	7.26598e-16	0	-0.491744	0.0609653	6.24263	0.075804	PATL1
ENSG00000178449.8	7.33267e-16	0	0.805681	0.0999003	5.76472	0.206713	COX14
ENSG00000007376.7	7.56236e-16	0	0.500714	0.062115	6.18516	0.0779043	RPUSD1
ENSG00000187676.7	8.00481e-16	0	-1.04282	0.129476	4.17127	0.343322	B3GLCT
ENSG00000172175.12	8.19325e-16	0	-1.20701	0.149915	6.1297	0.46403	MALT1
ENSG00000258315.5	8.21261e-16	0	-0.769723	0.095606	5.25519	0.182975	C17orf49
ENSG00000002549.12	8.81202e-16	0	0.466711	0.0580316	6.26046	0.0686301	LAP3
ENSG00000155304.5	8.84526e-16	0	-0.717835	0.0892618	6.34799	0.164147	HSPA13
ENSG00000173535.13	0	0	0.931107	0.11604	4.54474	0.273577	TNFRSF10C
ENSG00000142192.20	0	0	0.489009	0.0610023	8.81027	0.0762045	APP
ENSG00000066322.13	0	0	0.490341	0.0611822	6.44549	0.0735205	ELOVL1
ENSG00000112576.12	0	0	0.733286	0.0915064	4.90883	0.167542	CCND3
ENSG00000085733.15	0	0	0.419702	0.0523857	7.31211	0.0552911	CTTN
ENSG00000259583.2	0	0	1.29818	0.16208	4.34375	0.52434	RP11-66B24.4
ENSG00000140740.10	0	0	0.511117	0.0638865	6.67327	0.0816989	UQCRC2
ENSG00000168264.10	0	0	-0.770417	0.0963091	7.60902	0.189193	IRF2BP2
ENSG00000066248.14	0	0	-1.20383	0.150502	4.1694	0.445936	NGEF
ENSG00000081803.15	0	0	-0.842474	0.105334	5.25532	0.216953	CADPS2
ENSG00000137714.2	0	0	0.726548	0.090851	6.49746	0.168266	FDX1
ENSG00000183840.6	0	0	-1.24621	0.155862	4.14152	0.478081	GPR39
ENSG00000279806.1	0	0	0.912407	0.114112	4.72281	0.262937	RP11-58O9.2
ENSG00000120526.10	0	0	0.524261	0.0656956	6.23698	0.0838814	NUDCD1
ENSG00000205809.9	0	0	1.35502	0.169815	3.72772	0.558929	KLRC2
ENSG00000106367.13	0	0	0.478267	0.0600381	6.54257	0.0716376	AP1S1
ENSG00000117519.15	0	0	0.512656	0.0643895	6.40474	0.0821012	CNN3
ENSG00000141542.10	0	0	0.796941	0.100227	5.09933	0.196163	RAB40B
ENSG00000120314.18	0	0	0.476378	0.0599712	6.66758	0.0682641	WDR55
ENSG00000156709.13	0	0	0.477137	0.0600655	6.76736	0.0714177	AIFM1
ENSG00000128524.4	0	0	0.44673	0.056288	6.98849	0.0607594	ATP6V1F
ENSG00000277443.2	0	0	-0.826626	0.104217	6.40481	0.218027	MARCKS
ENSG00000096746.17	0	0	-0.684865	0.0863663	7.46217	0.149663	HNRNPH3
ENSG00000169035.11	0	0	1.16021	0.146396	7.57371	0.429545	KLK7
ENSG00000197119.12	0	0	0.670867	0.0847073	5.40841	0.140798	SLC25A29
ENSG00000278266.1	0	0	-0.783457	0.099086	5.11905	0.189752	RP11-575F12.3
ENSG00000151445.15	0	0	0.645165	0.0816293	5.54793	0.12665	VIPAS39
ENSG00000116251.9	0	0	-0.428794	0.0543031	8.43957	0.058698	RPL22
ENSG00000178826.10	0	0	1.36453	0.172842	4.44757	0.562369	TMEM139
ENSG00000281398.2	0	0	1.041	0.131879	4.3681	0.333151	SNHG4
ENSG00000090539.15	0	0	-2.04703	0.259355	3.10065	1.33277	CHRD
ENSG00000165684.4	0	0	0.675886	0.085645	6.03414	0.145849	SNAPC4
ENSG00000156256.14	0	0	-0.474089	0.060076	6.7917	0.0683465	USP16
ENSG00000133055.8	0	0	3.60916	0.457635	2.34394	4.00114	MYBPH
ENSG00000185624.14	0	0	-0.40468	0.0513502	8.52185	0.0503839	P4HB
ENSG00000265992.1	0	0	1.54427	0.195967	6.90475	0.761516	ESRG
ENSG00000134827.7	0	0	2.25558	0.286466	2.55949	1.61913	TCN1
ENSG00000222009.8	0	0	1.25635	0.159742	4.23378	0.488562	BTBD19
ENSG00000158195.10	0	0	-0.516226	0.0656542	7.15403	0.0851194	WASF2
ENSG00000138642.14	0	0	0.880292	0.112001	5.12105	0.242147	HERC6
ENSG00000133433.10	0	0	0.612205	0.0779396	5.77393	0.114903	GSTT2B
ENSG00000159720.11	0	0	0.502776	0.0640764	5.9821	0.0807621	ATP6V0D1
ENSG00000164236.11	0	0	1.0869	0.138597	5.72534	0.377454	ANKRD33B
ENSG00000183778.17	0	0	-1.48874	0.189876	4.10104	0.708167	B3GALT5
ENSG00000145431.10	0	0	-1.1213	0.143246	4.06047	0.379461	PDGFC
ENSG00000128335.13	0	0	1.00045	0.127865	4.29913	0.319888	APOL2
ENSG00000129675.15	0	0	-0.969325	0.123944	4.59471	0.288447	ARHGEF6
ENSG00000065970.8	0	0	-0.531348	0.0679624	5.72745	0.08635	FOXJ2
ENSG00000164885.12	0	0	0.759346	0.0972584	5.02753	0.184333	CDK5
ENSG00000197442.9	0	0	-1.09094	0.139759	5.26862	0.380482	MAP3K5
ENSG00000169733.11	0	0	0.591878	0.0758279	6.14742	0.111996	RFNG
ENSG00000128886.11	0	0	1.13549	0.145529	4.30974	0.388646	ELL3
ENSG00000135378.3	0	0	-0.712876	0.0914032	5.25758	0.160968	PRRG4
ENSG00000235513.1	0	0	-2.92675	0.375443	2.80428	2.67213	RP4-756G23.5
ENSG00000131724.10	0	0	-0.561977	0.0721634	5.32355	0.0976608	IL13RA1
ENSG00000177542.10	0	0	0.548059	0.0703913	5.82044	0.0917515	SLC25A22
ENSG00000086544.2	0	0	0.597387	0.0767484	5.50172	0.113367	ITPKC
ENSG00000136504.11	0	0	-0.563447	0.0723958	5.41862	0.0992955	KAT7
ENSG00000154319.14	0	0	-1.17221	0.150641	3.64281	0.423525	FAM167A
ENSG00000140395.8	0	0	0.525889	0.0676289	6.3054	0.0881116	WDR61
ENSG00000259976.2	0	0	0.880487	0.113229	4.8352	0.243247	MIR568
ENSG00000095203.14	0	0	0.53729	0.0691184	6.08691	0.0909172	EPB41L4B
ENSG00000163814.7	0	0	-0.779876	0.100356	7.00413	0.194547	CDCP1
ENSG00000108298.9	0	0	-0.437871	0.0563574	9.71176	0.0587698	RPL19
ENSG00000103510.19	0	0	-0.569245	0.0733052	6.02314	0.101227	KAT8
ENSG00000106771.12	0	0	0.499114	0.0643166	6.20441	0.0760983	TMEM245
ENSG00000100065.14	0	0	-0.585732	0.0754896	5.68634	0.107069	CARD10
ENSG00000136603.13	0	0	-1.38334	0.178353	3.76252	0.578777	SKIL
ENSG00000167779.7	0	0	1.69641	0.21881	6.91155	0.920795	IGFBP6
ENSG00000127022.14	0	0	-0.448709	0.0579092	7.57691	0.0618432	CANX
ENSG00000164587.11	0	0	-0.47028	0.0606948	9.30929	0.0707695	RPS14
ENSG00000073060.15	0	0	0.523439	0.0675889	6.7504	0.0834928	SCARB1
ENSG00000168453.14	0	0	-0.916263	0.118441	4.86278	0.268695	HR
ENSG00000183617.4	0	0	-0.552679	0.071463	5.77473	0.0943679	MRPL54
ENSG00000025770.18	0	0	-0.878672	0.113642	5.48997	0.247117	NCAPH2
ENSG00000113448.17	0	0	-2.42721	0.314003	2.06898	1.79111	PDE4D
ENSG00000169247.11	0	0	0.935637	0.121166	5.1005	0.269648	SH3TC2
ENSG00000178607.15	0	0	-1.16032	0.150395	3.69924	0.410652	ERN1
ENSG00000080822.16	0	0	-0.475459	0.0616596	6.84094	0.0723805	CLDND1
ENSG00000187147.17	0	0	-0.476751	0.0619057	6.50799	0.0691109	RNF220
ENSG00000255717.6	0	0	-0.66244	0.086038	7.17977	0.140531	SNHG1
ENSG00000115355.15	0	0	-1.37063	0.178114	4.59396	0.600886	CCDC88A
ENSG00000090776.5	0	0	0.817392	0.106288	6.2011	0.213996	EFNB1
ENSG00000129235.10	0	0	0.549419	0.0714874	6.58456	0.0966908	TXNDC17
ENSG00000175581.13	0	0	-0.719685	0.0937737	5.74997	0.161177	MRPL48
ENSG00000062038.13	0	0	0.462167	0.0602313	6.07224	0.0663975	CDH3
ENSG00000094916.14	0	0	-0.969553	0.126377	4.90421	0.301176	CBX5
ENSG00000127483.17	0	0	-0.493964	0.0643882	6.49876	0.0747261	HP1BP3
ENSG00000091140.12	0	0	0.437919	0.0571021	6.32104	0.05862	DLD
ENSG00000276023.4	0	0	0.511534	0.0667634	6.19176	0.0792306	DUSP14
ENSG00000138594.13	0	0	0.613179	0.0800483	5.05744	0.116979	TMOD3
ENSG00000088038.17	0	0	-0.505207	0.0659656	6.69282	0.0817919	CNOT3
ENSG00000189334.8	0	0	-0.467775	0.0611338	7.67261	0.0701288	S100A14
ENSG00000094975.13	0	0	-0.586942	0.0767346	5.41945	0.107959	SUCO
ENSG00000123159.15	0	0	0.610031	0.079792	7.04097	0.119282	GIPC1
ENSG00000110700.6	0	0	-0.400348	0.0523757	8.89274	0.0499647	RPS13
ENSG00000114378.16	0	0	2.52827	0.330848	5.21628	2.049	HYAL1
ENSG00000151491.12	0	0	-1.0216	0.133734	4.50131	0.334564	EPS8
ENSG00000151694.12	0	0	-0.572006	0.0748969	6.01742	0.104889	ADAM17
ENSG00000159199.13	0	0	0.654715	0.0857567	7.00582	0.137421	ATP5G1
ENSG00000169499.14	0	0	-0.837316	0.109682	4.21817	0.212455	PLEKHA2
ENSG00000118217.5	0	0	-0.769372	0.100806	6.74461	0.189774	ATF6
ENSG00000173786.16	0	0	0.513379	0.0672742	5.54871	0.0811265	CNP
ENSG00000156510.12	0	0	-2.30355	0.301873	2.01533	1.66184	HKDC1
ENSG00000177600.8	0	0	-0.456597	0.0598704	8.98634	0.0668456	RPLP2
ENSG00000102572.14	0	0	-0.598419	0.0785134	7.8204	0.114829	STK24
ENSG00000011028.13	0	0	-1.57238	0.206488	4.04829	0.792883	MRC2
ENSG00000186665.9	0	0	-0.551576	0.0725089	6.16483	0.0948549	C17orf58
ENSG00000150961.14	0	0	-0.713888	0.0938706	5.89329	0.163465	SEC24D
ENSG00000113734.17	0	0	-0.704422	0.0926503	5.19454	0.156132	BNIP1
ENSG00000069275.12	0	0	-0.665203	0.0875554	8.01981	0.141948	NUCKS1
ENSG00000172936.12	0	0	0.708314	0.0932387	4.94117	0.156522	MYD88
ENSG00000090520.11	0	0	-0.453348	0.059691	7.40344	0.065933	DNAJB11
ENSG00000115267.5	0	0	0.57925	0.0762966	5.82855	0.107645	IFIH1
ENSG00000142534.6	0	0	-0.422815	0.055723	9.61659	0.0560179	RPS11
ENSG00000163931.15	0	0	0.410524	0.0542314	8.99466	0.05153	TKT
ENSG00000008283.15	0	0	-0.521522	0.0689311	5.90679	0.0853444	CYB561
ENSG00000177733.6	0	0	-0.389925	0.0516249	8.39999	0.046261	HNRNPA0
ENSG00000013364.18	0	0	0.455987	0.0604028	5.98883	0.0663163	MVP
ENSG00000118363.11	0	0	-0.64456	0.085387	6.61585	0.133386	SPCS2
ENSG00000127663.14	0	0	0.674864	0.0894526	6.6153	0.146235	KDM4B
ENSG00000022267.16	0	0	-1.73538	0.230036	4.32085	0.966966	FHL1
ENSG00000144713.12	0	0	-0.404307	0.0537304	9.20623	0.0510564	RPL32
ENSG00000198496.10	0	0	-0.861468	0.114526	4.65475	0.23238	NBR2
ENSG00000163132.6	0	0	0.85943	0.114363	7.26984	0.237281	MSX1
ENSG00000132002.7	0	0	0.40584	0.0540366	6.53013	0.0511104	DNAJB1
ENSG00000120690.14	0	0	1.13558	0.151267	6.57071	0.41432	ELF1
ENSG00000075275.16	0	0	-0.590785	0.0787037	5.42023	0.107939	CELSR1
ENSG00000271503.5	0	0	4.55685	0.607506	2.69856	6.67234	CCL5
ENSG00000162032.15	0	0	-0.617281	0.0823019	5.69673	0.11859	SPSB3
ENSG00000105323.16	0	0	-0.407484	0.0543452	7.01345	0.0514622	HNRNPUL1
ENSG00000111676.14	0	0	-0.407773	0.0543853	7.52387	0.0516019	ATN1
ENSG00000257966.1	0	0	3.11341	0.415764	2.66724	3.01012	OLA1P3
ENSG00000104231.10	0	0	-0.580736	0.0775659	6.56947	0.108396	ZFAND1
ENSG00000139318.7	0	0	-0.401618	0.0536497	7.97355	0.0510162	DUSP6
ENSG00000140950.15	0	0	0.686252	0.0917455	5.12563	0.147878	TLDC1
ENSG00000099364.16	0	0	0.484484	0.0648005	6.4832	0.0738406	FBXL19
ENSG00000067829.18	0	0	0.49577	0.0663195	5.94882	0.0777199	IDH3G
ENSG00000242180.3	0	0	1.71554	0.229673	3.66697	0.946227	OR51B5
ENSG00000101347.8	0	0	0.634726	0.0849884	6.08211	0.129531	SAMHD1
ENSG00000136531.14	0	0	3.5721	0.47829	2.15455	3.85894	SCN2A
ENSG00000077684.15	0	0	-0.851551	0.114056	4.72353	0.221205	JADE1
ENSG00000278970.1	0	0	-0.664514	0.08904	5.28362	0.141493	HEIH
ENSG00000132879.13	0	0	0.731926	0.0981471	5.61057	0.172274	FBXO44
ENSG00000170144.19	0	0	-0.409146	0.054892	8.32783	0.0538359	HNRNPA3
ENSG00000125458.6	0	0	-0.574783	0.0771557	5.66757	0.106041	NT5C
ENSG00000198728.10	0	0	0.416171	0.0558762	6.8166	0.0548152	LDB1
ENSG00000146828.17	0	0	0.684848	0.0919736	5.03345	0.147011	SLC12A9
ENSG00000102580.14	0	0	-0.426829	0.0573303	6.72843	0.0559645	DNAJC3
ENSG00000137133.10	0	0	-1.01268	0.136112	5.47751	0.329888	HINT2
ENSG00000152795.17	0	0	-0.394394	0.0530122	7.95351	0.0469884	HNRNPDL
ENSG00000167536.13	0	0	-0.941734	0.126612	4.44818	0.269656	DHRS13
ENSG00000239264.8	0	0	-0.410065	0.0551356	7.59128	0.0540938	TXNDC5
ENSG00000070961.15	0	0	-0.72992	0.0981937	6.06251	0.171405	ATP2B1
ENSG00000213246.6	0	0	0.567224	0.0763455	6.80798	0.103517	SUPT4H1
ENSG00000174791.10	0	0	0.491868	0.0663001	6.15892	0.0745387	RIN1
ENSG00000129353.14	0	0	-0.784855	0.105834	4.81966	0.192434	SLC44A2
ENSG00000173334.3	0	0	0.401263	0.0541945	7.16546	0.0506363	TRIB1
ENSG00000186529.14	0	0	1.26283	0.17056	3.85787	0.483769	CYP4F3
ENSG00000246089.3	0	0	0.846448	0.114368	4.67109	0.226556	RP11-115C21.2
ENSG00000106400.11	0	0	0.427216	0.0577269	7.33098	0.0569924	ZNHIT1
ENSG00000155093.17	0	0	-1.07272	0.144951	4.27624	0.357997	PTPRN2
ENSG00000100664.10	0	0	-0.555644	0.0751013	7.0061	0.0993904	EIF5
ENSG00000101460.12	0	0	2.89014	0.390703	2.9439	2.68905	MAP1LC3A
ENSG00000198420.9	0	0	-0.560674	0.0758159	5.31071	0.0975267	TCAF1
ENSG00000147274.14	0	0	-0.421208	0.0569785	7.76517	0.0571206	RBMX
ENSG00000125378.15	0	0	0.684019	0.092546	8.23379	0.150642	BMP4
ENSG00000156650.12	0	0	-0.470176	0.0636995	6.38618	0.0678579	KAT6B
ENSG00000113396.12	0	0	-0.922904	0.125056	4.78887	0.274293	SLC27A6
ENSG00000135046.13	0	0	0.742735	0.100653	8.3721	0.177654	ANXA1
ENSG00000138107.12	0	0	0.507062	0.0687577	6.5083	0.0828067	ACTR1A
ENSG00000169047.5	0	0	-0.466112	0.0632062	7.73549	0.0661317	IRS1
ENSG00000153234.13	0	0	0.918467	0.124559	6.13897	0.271693	NR4A2
ENSG00000105219.8	0	0	-0.968528	0.131382	4.27387	0.298022	CNTD2
ENSG00000128626.11	0	0	0.442933	0.0601057	6.71706	0.0600816	MRPS12
ENSG00000169727.12	0	0	0.420712	0.0571073	6.5126	0.056641	GPS1
ENSG00000177238.13	0	0	0.522421	0.0709597	7.09623	0.0879195	TRIM72
ENSG00000115641.18	0	0	0.641898	0.0872111	7.49714	0.132737	FHL2
ENSG00000139800.8	0	0	-0.490658	0.0666833	6.16152	0.073409	ZIC5
ENSG00000198088.10	0	0	-1.1426	0.155395	4.59382	0.416385	NUP62CL
ENSG00000197915.5	0	0	3.96515	0.540161	2.2743	5.06685	HRNR
ENSG00000119013.8	0	0	0.647385	0.0882061	5.83534	0.135069	NDUFB3
ENSG00000101126.15	0	0	-0.403447	0.055039	7.67126	0.0517874	ADNP
ENSG00000143198.12	0	0	0.582538	0.079513	6.39627	0.109392	MGST3
ENSG00000168802.12	0	0	-0.425925	0.0581418	6.77547	0.0570728	CHTF8
ENSG00000070182.18	0	0	-1.47099	0.200837	3.75592	0.694181	SPTB
ENSG00000178952.9	0	0	0.389283	0.0531981	7.53088	0.0472965	TUFM
ENSG00000226479.3	0	0	-0.496577	0.067859	6.04909	0.0773016	TMEM185B
ENSG00000077942.18	0	0	-1.26949	0.173658	3.34732	0.519254	FBLN1
ENSG00000134419.15	0	0	-0.50436	0.0690947	9.26874	0.0820427	RPS15A
ENSG00000095787.21	0	0	-0.445773	0.0610894	6.95802	0.0640923	WAC
ENSG00000119401.10	0	0	0.512327	0.0702158	6.54566	0.08466	TRIM32
ENSG00000182771.18	0	0	-1.01256	0.138791	4.85625	0.311967	GRID1
ENSG00000183943.5	0	0	0.904165	0.12399	4.56353	0.263702	PRKX
ENSG00000278828.1	0	0	1.95274	0.267907	3.01135	1.18121	HIST1H3H
ENSG00000115756.12	0	0	-0.674101	0.0925812	7.05799	0.146609	HPCAL1
ENSG00000089280.18	0	0	-0.577977	0.0794257	7.45962	0.107787	FUS
ENSG00000276851.1	0	0	2.98854	0.410812	1.10428	2.78988	RP5-875H18.9
ENSG00000113552.15	0	0	0.501679	0.0689709	5.7348	0.0762085	GNPDA1
ENSG00000173540.12	0	0	-0.621383	0.0854646	5.44278	0.120801	GMPPB
ENSG00000075624.13	0	0	-0.532009	0.0731995	8.82248	0.0913399	ACTB
ENSG00000109079.9	0	0	0.733115	0.10088	4.79357	0.173449	TNFAIP1
ENSG00000139269.2	0	0	-1.79289	0.246735	3.06575	0.978719	INHBE
ENSG00000229117.8	0	0	-0.435426	0.0599921	10.1833	0.0604192	RPL41
ENSG00000106537.7	0	0	0.617812	0.0851525	5.15983	0.118677	TSPAN13
ENSG00000164342.12	0	0	1.47262	0.203047	4.10555	0.658348	TLR3
ENSG00000101298.13	0	0	0.755002	0.104114	5.71127	0.184016	SNPH
ENSG00000170955.9	0	0	-1.01441	0.139927	4.18193	0.322005	PRKCDBP
ENSG00000114383.9	0	0	0.575447	0.0793816	5.98631	0.106903	TUSC2
ENSG00000205937.11	0	0	-0.39507	0.0545051	7.59456	0.0472424	RNPS1
ENSG00000214960.9	0	0	2.2292	0.307681	2.97004	1.6044	ISPD
ENSG00000145685.13	0	0	-1.15328	0.15922	3.82452	0.40521	LHFPL2
ENSG00000088832.15	0	0	0.376201	0.0519456	7.43004	0.0440287	FKBP1A
ENSG00000078081.7	0	0	-1.43093	0.197673	4.2413	0.661162	LAMP3
ENSG00000169564.6	0	0	-0.422161	0.0583541	8.0509	0.0575521	PCBP1
ENSG00000168961.16	0	0	1.63124	0.225489	3.3592	0.83543	LGALS9
ENSG00000122515.14	0	0	0.416146	0.0575736	7.14215	0.0549374	ZMIZ2
ENSG00000134013.15	0	0	-1.1411	0.157914	3.77749	0.40353	LOXL2
ENSG00000143217.8	0	0	2.08887	0.28919	2.99665	1.36011	NECTIN4
ENSG00000095059.15	0	0	-0.506913	0.0701889	5.77831	0.0826887	DHPS
ENSG00000143390.17	0	0	0.789258	0.109426	5.13897	0.201247	RFX5
ENSG00000103769.9	0	0	0.500656	0.0694231	7.06505	0.0809804	RAB11A
ENSG00000012061.15	0	0	0.436618	0.0605524	6.45973	0.0589721	ERCC1
ENSG00000126012.11	0	0	-0.510858	0.0708507	5.44894	0.081942	KDM5C
ENSG00000137955.15	0	0	-0.465607	0.0645743	6.67219	0.0675331	RABGGTB
ENSG00000128595.16	0	0	-0.408495	0.056671	8.20734	0.0539142	CALU
ENSG00000164687.10	0	0	0.589995	0.0818707	6.73365	0.112472	FABP5
ENSG00000196476.11	0	0	-0.648553	0.0900233	5.39574	0.130195	C20orf96
ENSG00000112655.15	0	0	0.64183	0.0891117	7.51388	0.133113	PTK7
ENSG00000175826.11	0	0	-0.416054	0.0578273	6.58512	0.0541922	CTDNEP1
ENSG00000205572.9	0	0	0.81567	0.113369	5.32144	0.215018	SERF1B
ENSG00000159176.13	0	0	-0.52136	0.0724717	5.93085	0.0831109	CSRP1
ENSG00000183814.15	0	0	-0.704282	0.0979082	5.22411	0.152385	LIN9
ENSG00000198142.4	0	0	-0.545693	0.0758693	6.20474	0.0962417	SOWAHC
ENSG00000160783.19	0	0	-0.533273	0.0741612	5.79209	0.0879609	PMF1
ENSG00000165322.17	0	0	0.476563	0.0662874	7.55291	0.0714549	ARHGAP12
ENSG00000069966.18	0	0	-0.549867	0.0765496	5.32509	0.0952443	GNB5
ENSG00000132541.10	0	0	0.647196	0.0901367	5.2667	0.127862	RIDA
ENSG00000103222.18	0	0	0.442636	0.0617035	6.02806	0.0626909	ABCC1
ENSG00000152952.11	0	0	-1.00152	0.139744	4.94975	0.324345	PLOD2
ENSG00000067141.16	0	0	-0.826336	0.115304	5.21409	0.220804	NEO1
ENSG00000185269.11	0	0	-1.67782	0.234258	3.02918	0.879306	NOTUM
ENSG00000213337.8	0	0	0.568027	0.0793474	6.48071	0.100862	ANKRD39
ENSG00000183709.7	0	0	3.04188	0.425003	0.827792	2.98496	IFNL2
ENSG00000160613.12	0	0	1.0913	0.152544	4.94885	0.385203	PCSK7
ENSG00000162616.8	0	0	0.75505	0.105552	4.78291	0.180158	DNAJB4
ENSG00000105202.7	0	0	-0.49734	0.0695348	7.36115	0.0800063	FBL
ENSG00000147654.14	0	0	-0.6878	0.0961677	5.12344	0.149339	EBAG9
ENSG00000167969.12	0	0	-0.54066	0.0756208	7.29617	0.094556	ECI1
ENSG00000182379.9	0	0	-0.727524	0.101804	5.70738	0.171224	NXPH4
ENSG00000169100.13	0	0	-0.364238	0.0509875	7.74919	0.0427492	SLC25A6
ENSG00000142765.17	0	0	-0.50038	0.0700573	6.97708	0.0784487	SYTL1
ENSG00000149547.14	0	0	0.388848	0.0544679	7.10864	0.0463867	EI24
ENSG00000173846.12	0	0	0.509671	0.0714573	5.7572	0.0840569	PLK3
ENSG00000152056.16	0	0	0.543521	0.0762607	6.4418	0.0956033	AP1S3
ENSG00000164985.14	0	0	-0.712032	0.0999813	6.8771	0.164092	PSIP1
ENSG00000109065.11	0	0	0.508213	0.0713662	5.69174	0.0809378	NAT9
ENSG00000161791.13	0	0	-1.76117	0.24738	3.58358	1.00395	FMNL3
ENSG00000179051.13	0	0	-0.373242	0.0524422	7.76984	0.045093	RCC2
ENSG00000129354.11	0	0	0.50881	0.0714972	6.6742	0.0838004	AP1M2
ENSG00000143126.7	0	0	-0.515864	0.0725367	5.50141	0.0861487	CELSR2
ENSG00000234127.8	0	0	0.451925	0.0635528	6.6293	0.0650212	TRIM26
ENSG00000154518.9	0	0	0.374583	0.0527395	7.71696	0.043888	ATP5G3
ENSG00000124160.11	0	0	-0.521664	0.0734644	6.09139	0.0877854	NCOA5
ENSG00000185386.14	0	0	0.683489	0.0962914	6.15846	0.151274	MAPK11
ENSG00000125257.13	0	0	0.624659	0.0880275	4.58679	0.122816	ABCC4
ENSG00000280043.1	0	0	2.27685	0.321242	2.93052	1.61764	RP11-1281K21.8
ENSG00000100979.14	0	0	-1.49568	0.211037	3.9107	0.724559	PLTP
ENSG00000135506.15	0	0	-0.429945	0.0606861	6.69698	0.0598753	OS9
ENSG00000176973.7	0	0	0.454141	0.0641418	6.93691	0.0668101	FAM89B
ENSG00000021300.13	0	0	0.954445	0.134819	5.13871	0.295101	PLEKHB1
ENSG00000213931.5	0	0	-0.522676	0.0738446	7.13277	0.0885007	HBE1
ENSG00000081721.11	0	0	-0.645869	0.0912611	5.16894	0.12823	DUSP12
ENSG00000149150.8	0	0	-1.21112	0.171198	3.61858	0.443831	SLC43A1
ENSG00000162434.11	0	0	-0.593142	0.0838443	5.17071	0.107474	JAK1
ENSG00000197110.8	0	0	2.9463	0.416775	1.06865	2.75796	IFNL3
ENSG00000008311.14	0	0	-1.09115	0.15436	4.198	0.359306	AASS
ENSG00000167771.5	0	0	-0.912188	0.129087	3.87839	0.256805	RCOR2
ENSG00000158055.15	0	0	2.13544	0.302317	3.01466	1.4098	GRHL3
ENSG00000253187.2	0	0	-0.77846	0.110315	5.85004	0.196404	HOXA10-AS
ENSG00000081052.11	0	0	-1.09966	0.1559	4.85437	0.391939	COL4A4
ENSG00000196557.11	0	0	-0.474419	0.0673587	6.17305	0.0679184	CACNA1H
ENSG00000099889.13	0	0	0.606993	0.0862301	6.5994	0.119455	ARVCF
ENSG00000127884.4	0	0	0.402365	0.057171	6.89738	0.0495913	ECHS1
ENSG00000173281.4	0	0	-0.686872	0.0976393	5.0776	0.144104	PPP1R3B
ENSG00000280789.1	0	0	-0.596914	0.0848581	5.86308	0.115533	PAGR1
ENSG00000116661.9	0	0	0.633441	0.0901363	6.46522	0.130124	FBXO2
ENSG00000168743.12	0	0	-1.18417	0.168504	4.18897	0.450756	NPNT
ENSG00000142168.14	0	0	0.433391	0.061694	7.92971	0.0609157	SOD1
ENSG00000127418.14	0	0	-0.498291	0.0709393	6.83269	0.080527	FGFRL1
ENSG00000197594.11	0	0	-1.40968	0.200704	3.33706	0.638313	ENPP1
ENSG00000170412.16	0	0	-0.527177	0.0750644	6.91573	0.0901364	GPRC5C
ENSG00000178531.5	0	0	0.533287	0.0759386	6.3639	0.0922385	CTXN1
ENSG00000142875.19	0	0	-0.75208	0.107135	7.64623	0.183461	PRKACB
ENSG00000158793.13	0	0	-0.508794	0.072477	5.72449	0.079528	NIT1
ENSG00000014919.12	0	0	0.442299	0.0630536	7.30395	0.0634595	COX15
ENSG00000170627.10	0	0	-0.392782	0.0559948	6.81861	0.05	GTSF1
ENSG00000136718.9	0	0	0.456969	0.0652005	6.47623	0.0655897	IMP4
ENSG00000143761.14	0	0	-0.357883	0.0510847	7.78333	0.0394922	ARF1
ENSG00000227398.3	0	0	-1.02925	0.146931	4.24994	0.321694	KIF9-AS1
ENSG00000142634.12	0	0	0.504269	0.07199	6.70172	0.0825053	EFHD2
ENSG00000047634.14	0	0	1.03635	0.148016	5.20145	0.348497	SCML1
ENSG00000153774.8	0	0	-0.537985	0.0768876	5.40693	0.0884356	CFDP1
ENSG00000130303.12	0	0	1.02277	0.146291	6.0688	0.339498	BST2
ENSG00000130720.12	0	0	0.548168	0.0784373	6.59733	0.095549	FIBCD1
ENSG00000161970.12	0	0	-0.392083	0.0561622	9.67497	0.0492817	RPL26
ENSG00000204366.3	0	1e-10	-0.768346	0.110095	4.80286	0.179777	ZBTB12
ENSG00000161956.12	0	1e-10	0.502259	0.0720283	5.58302	0.0773029	SENP3
ENSG00000164754.13	0	1e-10	-0.508141	0.0728928	6.22176	0.0838384	RAD21
ENSG00000116350.16	0	1e-10	-0.491534	0.0705347	5.95928	0.0773932	SRSF4
ENSG00000241468.7	0	1e-10	0.410317	0.0588826	7.52165	0.0546312	ATP5J2
ENSG00000084676.15	0	1e-10	-0.781788	0.112248	5.45909	0.1861	NCOA1
ENSG00000243477.5	0	1e-10	0.779298	0.111891	4.81229	0.196998	NAT6
ENSG00000083845.8	0	1e-10	-0.391201	0.0561766	9.66324	0.0476059	RPS5
ENSG00000160796.16	0	1e-10	0.844962	0.12134	5.05432	0.231856	NBEAL2
ENSG00000187531.13	0	1e-10	0.492871	0.0707996	5.8673	0.0785503	SIRT7
ENSG00000255198.4	0	1e-10	0.788708	0.113335	5.09155	0.198303	SNHG9
ENSG00000127124.14	0	1e-10	-0.719502	0.103455	5.1571	0.164172	HIVEP3
ENSG00000132819.16	0	1e-10	0.490691	0.0705851	5.53043	0.0742054	RBM38
ENSG00000124588.19	0	1e-10	-0.529944	0.0762967	5.97013	0.0912376	NQO2
ENSG00000126216.13	0	1e-10	-0.707439	0.101872	5.67869	0.162595	TUBGCP3
ENSG00000129128.12	0	1e-10	-0.461722	0.0665397	6.91976	0.0665187	SPCS3
ENSG00000119655.9	0	1e-10	0.627604	0.0905085	6.32626	0.127996	NPC2
ENSG00000040608.13	0	1e-10	-0.748722	0.108107	4.83958	0.1822	RTN4R
ENSG00000146530.11	0	1e-10	0.543362	0.0785156	5.73158	0.0928499	VWDE
ENSG00000070214.15	0	1e-10	-0.457291	0.0661096	6.30554	0.0647608	SLC44A1
ENSG00000088881.20	0	1e-10	-1.16318	0.168273	4.25569	0.439875	EBF4
ENSG00000146425.10	0	1e-10	0.386005	0.055866	7.37725	0.0484452	DYNLT1
ENSG00000174840.8	0	1e-10	0.426818	0.0617844	6.90646	0.0573202	PDE12
ENSG00000170439.6	0	1e-10	0.770861	0.111671	4.788	0.189415	METTL7B
ENSG00000025708.13	0	1e-10	-0.719296	0.104277	6.74752	0.168265	TYMP
ENSG00000185201.16	0	1e-10	0.491177	0.0712182	5.94095	0.0782087	IFITM2
ENSG00000035664.11	0	1e-10	-1.96437	0.28519	2.80024	1.2275	DAPK2
ENSG00000255529.7	0	1e-10	-0.562991	0.0817504	5.67097	0.103107	POLR2M
ENSG00000184489.11	0	1e-10	-0.797149	0.115802	4.75119	0.197083	PTP4A3
ENSG00000137154.12	0	1e-10	-0.413373	0.0600783	10.196	0.052675	RPS6
ENSG00000153714.5	0	1e-10	-1.57486	0.229032	3.2462	0.763624	LURAP1L
ENSG00000103888.15	0	1e-10	0.964618	0.140369	5.0858	0.292967	CEMIP
ENSG00000174917.8	0	1e-10	0.549426	0.0799604	5.65841	0.0982332	C19orf70
ENSG00000184205.14	0	1e-10	0.528932	0.0770048	5.79211	0.0910463	TSPYL2
ENSG00000225151.10	0	1e-10	-0.613688	0.089353	5.62872	0.122565	GOLGA2P7
ENSG00000033030.13	0	1e-10	-0.562782	0.0819499	5.5668	0.103076	ZCCHC8
ENSG00000117133.10	0	1e-10	-0.382638	0.0557218	6.8441	0.0476073	RPF1
ENSG00000124920.13	0	1e-10	-0.550642	0.080193	5.89772	0.0986791	MYRF
ENSG00000169714.16	0	1e-10	-0.356703	0.0519816	8.56575	0.039103	CNBP
ENSG00000178896.7	0	1e-10	0.553519	0.0808776	5.87634	0.0997645	EXOSC4
ENSG00000100804.18	0	1e-10	0.410353	0.060029	7.09283	0.054841	PSMB5
ENSG00000180596.7	0	1e-10	2.38494	0.348936	2.85231	1.79298	HIST1H2BC
ENSG00000125266.6	0	1e-10	-0.529623	0.077548	6.55608	0.0913665	EFNB2
ENSG00000198833.6	0	1e-10	-0.442954	0.064863	7.03427	0.0639112	UBE2J1
ENSG00000221968.8	0	1e-10	0.441886	0.0647329	6.25636	0.0636074	FADS3
ENSG00000243742.5	0	1e-10	-2.25266	0.330094	2.60507	1.65309	RPLP0P2
ENSG00000174808.11	0	1e-10	-0.840161	0.123138	4.92374	0.224635	BTC
ENSG00000186642.15	0	1e-10	-1.25032	0.183271	3.55326	0.505391	PDE2A
ENSG00000064651.13	0	1e-10	0.460489	0.0675424	6.71659	0.0650079	SLC12A2
ENSG00000169957.9	0	1e-10	-0.497527	0.0729741	7.23046	0.0806503	ZNF768
ENSG00000066027.11	0	1e-10	-0.515169	0.0755717	5.10806	0.0800069	PPP2R5A
ENSG00000151552.11	0	2e-10	0.520403	0.0763718	6.17642	0.0832778	QDPR
ENSG00000139624.12	0	2e-10	0.64155	0.0941882	4.84987	0.126018	CERS5
ENSG00000125166.12	0	2e-10	0.361837	0.0531591	6.81886	0.0405653	GOT2
ENSG00000105968.18	0	2e-10	-0.795185	0.116878	6.34108	0.206088	H2AFV
ENSG00000165730.14	0	2e-10	-0.986645	0.145049	4.27009	0.307272	STOX1
ENSG00000011052.21	0	2e-10	0.561696	0.0825882	6.98286	0.102836	NME1-NME2
ENSG00000121210.15	0	2e-10	1.07721	0.158397	4.36119	0.378222	KIAA0922
ENSG00000136111.12	0	2e-10	0.778883	0.114562	4.6114	0.197747	TBC1D4
ENSG00000145354.9	0	2e-10	-0.604185	0.0889083	5.33178	0.118998	CISD2
ENSG00000182774.10	0	2e-10	-0.417134	0.0613931	9.88949	0.0567232	RPS17
ENSG00000103044.10	0	2e-10	1.59052	0.234105	4.98836	0.824695	HAS3
ENSG00000135778.11	0	2e-10	0.564301	0.0830719	5.77282	0.0966898	NTPCR
ENSG00000132478.9	0	2e-10	-0.725551	0.106816	4.51026	0.162004	UNK
ENSG00000139044.10	0	2e-10	-0.867092	0.127728	4.40017	0.245132	B4GALNT3
ENSG00000172409.5	0	2e-10	0.540387	0.0796102	5.68021	0.0907056	CLP1
ENSG00000142910.15	0	2e-10	0.910879	0.134249	6.63212	0.270537	TINAGL1
ENSG00000213585.10	0	2e-10	0.35034	0.0516447	7.29545	0.0369321	VDAC1
ENSG00000134590.13	0	2e-10	0.462064	0.0681438	5.64513	0.0671729	FAM127A
ENSG00000140263.13	0	2e-10	0.441666	0.0651347	6.96883	0.0636118	SORD
ENSG00000085832.16	0	2e-10	-0.68993	0.101786	4.79645	0.155234	EPS15
ENSG00000065054.13	0	2e-10	0.439818	0.0648954	6.28748	0.059995	SLC9A3R2
ENSG00000140450.8	0	2e-10	1.30047	0.192075	3.72983	0.551637	ARRDC4
ENSG00000123600.18	0	2e-10	0.763732	0.112834	4.95825	0.185854	METTL8
ENSG00000158417.10	0	2e-10	0.35611	0.0526164	7.42334	0.0413664	EIF5B
ENSG00000142409.5	0	2e-10	-0.40678	0.0601212	6.48805	0.0505742	ZNF787
ENSG00000148331.11	0	2e-10	0.432459	0.0639474	6.26335	0.0589971	ASB6
ENSG00000148498.15	0	2e-10	-0.471626	0.069738	7.1996	0.0725654	PARD3
ENSG00000106003.12	0	2e-10	-0.929337	0.137483	4.52144	0.268652	LFNG
ENSG00000171858.17	0	2e-10	-0.366435	0.0542118	9.04798	0.043809	RPS21
ENSG00000105617.3	0	2e-10	-0.674123	0.0997552	4.99262	0.139599	LENG1
ENSG00000100151.15	0	2e-10	0.628098	0.0929467	4.96641	0.128719	PICK1
ENSG00000198258.10	0	2e-10	0.481444	0.0712615	7.2741	0.0756303	UBL5
ENSG00000116586.11	0	2e-10	0.628326	0.0930134	6.00191	0.12882	LAMTOR2
ENSG00000185883.11	0	2e-10	0.356012	0.0527015	7.27187	0.0403403	ATP6V0C
ENSG00000119812.18	0	2e-10	0.720843	0.106733	6.21213	0.169555	FAM98A
ENSG00000146411.5	0	2e-10	0.966275	0.143078	4.75911	0.304672	SLC2A12
ENSG00000166441.12	0	2e-10	-0.364772	0.0540277	9.21589	0.0417491	RPL27A
ENSG00000151353.14	0	2e-10	-0.757114	0.112145	5.53484	0.178965	TMEM18
ENSG00000134909.18	0	2e-10	-0.866736	0.128405	6.06558	0.23227	ARHGAP32
ENSG00000197448.13	0	3e-10	0.394849	0.0586374	6.60699	0.0488863	GSTK1
ENSG00000168461.12	0	3e-10	-0.688728	0.102287	4.41573	0.148614	RAB31
ENSG00000071537.13	0	3e-10	-0.843268	0.125261	5.04377	0.232159	SEL1L
ENSG00000117862.11	0	3e-10	-0.382112	0.0567813	6.31947	0.0453661	TXNDC12
ENSG00000159128.14	0	3e-10	-0.852028	0.126621	6.30723	0.237025	IFNGR2
ENSG00000170011.13	0	3e-10	-1.98644	0.295225	2.79955	1.21186	MYRIP
ENSG00000179604.9	0	3e-10	-0.527195	0.0783583	4.99606	0.0868019	CDC42EP4
ENSG00000152556.15	0	3e-10	0.485165	0.0721406	6.276	0.0768606	PFKM
ENSG00000163754.17	0	3e-10	0.552479	0.082151	5.08286	0.0976876	GYG1
ENSG00000151748.14	0	3e-10	0.572077	0.0850907	5.90636	0.10687	SAV1
ENSG00000189143.9	0	3e-10	0.432072	0.0642891	7.95753	0.0609655	CLDN4
ENSG00000112715.20	0	3e-10	-1.03233	0.15363	6.58911	0.348035	VEGFA
ENSG00000177700.5	0	3e-10	0.375673	0.0559237	7.24516	0.0429062	POLR2L
ENSG00000183186.7	0	3e-10	-0.943905	0.140599	4.25611	0.268414	C2CD4C
ENSG00000144120.12	0	3e-10	0.563273	0.083913	5.85806	0.103633	TMEM177
ENSG00000123983.13	0	3e-10	-0.716485	0.106759	5.01706	0.156646	ACSL3
ENSG00000198900.5	0	3e-10	-0.352116	0.0525065	8.921	0.0403781	TOP1
ENSG00000123892.11	0	3e-10	-0.702739	0.104815	4.70282	0.151354	RAB38
ENSG00000124374.8	0	3e-10	-0.564221	0.084187	5.44647	0.102794	PAIP2B
ENSG00000109787.12	0	3e-10	-0.399628	0.0596351	6.13629	0.0486181	KLF3
ENSG00000145022.4	0	3e-10	0.826469	0.123347	4.31934	0.223173	TCTA
ENSG00000181218.5	0	3e-10	0.857656	0.128015	5.71928	0.240338	HIST3H2A
ENSG00000114859.15	0	3e-10	0.663858	0.0991644	5.51631	0.135672	CLCN2
ENSG00000176533.12	0	3e-10	-0.741296	0.110752	5.1971	0.179575	GNG7
ENSG00000184470.20	0	3e-10	0.612672	0.0915355	5.50556	0.122665	TXNRD2
ENSG00000116670.14	0	3e-10	-0.578124	0.0864701	6.539	0.109241	MAD2L2
ENSG00000007314.11	0	3e-10	-1.93456	0.289423	4.24753	1.209	SCN4A
ENSG00000141378.14	0	4e-10	0.397216	0.0594467	6.63612	0.048864	PTRH2
ENSG00000258334.1	0	4e-10	-3.11635	0.466412	1.60965	3.13016	RP11-161H23.9
ENSG00000134548.9	0	4e-10	-2.35592	0.352759	3.20441	1.71632	SPX
ENSG00000266412.5	0	4e-10	0.349004	0.0522589	7.42411	0.0377631	NCOA4
ENSG00000171444.17	0	4e-10	1.05236	0.157604	4.38722	0.362047	MCC
ENSG00000101335.9	0	4e-10	0.461959	0.0692076	6.50196	0.0697695	MYL9
ENSG00000067715.13	0	4e-10	-0.504154	0.0755676	5.29775	0.082737	SYT1
ENSG00000103034.14	0	4e-10	1.12496	0.168673	3.8976	0.413798	NDRG4
ENSG00000099810.18	0	4e-10	0.370879	0.055617	6.83061	0.043197	MTAP
ENSG00000171130.17	0	4e-10	0.663368	0.0995861	5.98555	0.143918	ATP6V0E2
ENSG00000188613.6	0	4e-10	1.90945	0.286659	2.94287	1.11878	NANOS1
ENSG00000188042.7	0	4e-10	-0.850944	0.127797	4.98494	0.23683	ARL4C
ENSG00000149582.15	0	4e-10	0.674405	0.101311	4.79274	0.139911	TMEM25
ENSG00000143256.4	0	4e-10	-0.588306	0.0884386	7.25673	0.113217	PFDN2
ENSG00000100982.11	0	4e-10	-0.577172	0.0867843	5.21182	0.103372	PCIF1
ENSG00000187583.10	0	4e-10	0.742055	0.111587	5.23489	0.170293	PLEKHN1
ENSG00000106689.10	0	5e-10	-1.51325	0.227759	3.63036	0.725732	LHX2
ENSG00000196371.3	0	5e-10	-0.767991	0.115645	5.20153	0.192991	FUT4
ENSG00000260007.2	0	5e-10	-1.00239	0.151002	4.47852	0.328798	RP11-315D16.2
ENSG00000251292.1	0	5e-10	1.4783	0.22271	3.69808	0.71513	ERVH-1
ENSG00000175087.9	0	5e-10	-0.710821	0.1071	5.32011	0.158594	PDIK1L
ENSG00000006459.10	0	5e-10	-0.839934	0.126612	6.15339	0.230884	KDM7A
ENSG00000153879.8	0	5e-10	-0.849268	0.128074	7.78983	0.23606	CEBPG
ENSG00000224578.4	0	5e-10	-1.00872	0.152127	4.35957	0.322399	HNRNPA1P48
ENSG00000102038.15	0	5e-10	0.410115	0.061853	7.31905	0.0550492	SMARCA1
ENSG00000073331.17	0	5e-10	-0.970024	0.146373	3.99341	0.307027	ALPK1
ENSG00000139645.9	0	5e-10	0.622069	0.0939808	4.62302	0.124635	ANKRD52
ENSG00000159377.10	0	5e-10	0.346713	0.0523798	7.77791	0.0383784	PSMB4
ENSG00000257704.3	0	5e-10	-0.655921	0.0991277	5.0148	0.133544	INAFM1
ENSG00000184979.9	0	5e-10	0.554988	0.0839001	5.43434	0.0977723	USP18
ENSG00000162009.8	0	5e-10	-0.665561	0.100644	5.01235	0.134025	SSTR5
ENSG00000134755.14	0	6e-10	-0.489153	0.0740221	6.29092	0.0732505	DSC2
ENSG00000213551.4	0	6e-10	-0.502629	0.0760996	5.0552	0.0815872	DNAJC9
ENSG00000161204.11	0	6e-10	0.479981	0.0726828	5.52691	0.0727564	ABCF3
ENSG00000120063.9	0	6e-10	-0.373502	0.0565671	6.61428	0.0438846	GNA13
ENSG00000158109.14	0	6e-10	0.590806	0.0894825	7.16482	0.114324	TPRG1L
ENSG00000100302.6	0	6e-10	-1.27363	0.193061	3.69835	0.489879	RASD2
ENSG00000108107.13	0	6e-10	-0.476992	0.072331	9.47521	0.0745347	RPL28
ENSG00000213145.9	0	6e-10	-1.05741	0.160404	5.99653	0.366307	CRIP1
ENSG00000139985.6	0	6e-10	1.12404	0.170532	3.88448	0.386802	ADAM21
ENSG00000145779.7	0	6e-10	-1.24193	0.188442	5.00042	0.505328	TNFAIP8
ENSG00000156504.16	0	6e-10	0.398318	0.0604477	6.52887	0.0498213	FAM122B
ENSG00000109736.14	0	6e-10	0.564239	0.0856298	7.07095	0.104309	MFSD10
ENSG00000012822.15	0	7e-10	0.679543	0.103239	4.93932	0.151324	CALCOCO1
ENSG00000142185.16	0	7e-10	0.568508	0.0863743	7.49442	0.105913	TRPM2
ENSG00000171940.13	0	7e-10	-0.568219	0.0863423	4.78032	0.104646	ZNF217
ENSG00000196792.11	0	7e-10	0.483178	0.0734252	5.52487	0.0733466	STRN3
ENSG00000163820.14	0	7e-10	0.474244	0.0720692	6.24053	0.0691773	FYCO1
ENSG00000133816.13	1e-10	7e-10	-0.873922	0.133024	4.12837	0.250356	MICAL2
ENSG00000172197.10	1e-10	7e-10	-1.08058	0.164503	3.99445	0.360648	MBOAT1
ENSG00000110171.18	1e-10	7e-10	0.972317	0.148029	4.90372	0.287334	TRIM3
ENSG00000198146.4	1e-10	7e-10	-0.35898	0.0546543	6.9599	0.0413514	ZNF770
ENSG00000186104.10	1e-10	7e-10	-0.92636	0.141121	5.31639	0.281341	CYP2R1
ENSG00000275074.1	1e-10	7e-10	0.701115	0.106805	4.89978	0.156655	NUDT18
ENSG00000099821.13	1e-10	7e-10	0.423073	0.0644523	6.22766	0.0550894	POLRMT
ENSG00000102158.19	1e-10	8e-10	-0.420969	0.0641745	6.52146	0.0536597	MAGT1
ENSG00000136450.12	1e-10	8e-10	-0.370621	0.0565605	7.74001	0.045047	SRSF1
ENSG00000101019.21	1e-10	8e-10	0.585694	0.089397	6.16474	0.112502	UQCC1
ENSG00000126500.3	1e-10	8e-10	-2.05466	0.313948	3.05652	1.37682	FLRT1
ENSG00000215440.11	1e-10	9e-10	0.541814	0.0828243	5.93583	0.0963005	NPEPL1
ENSG00000106591.3	1e-10	9e-10	0.480482	0.0734759	5.99001	0.0757372	MRPL32
ENSG00000144366.15	1e-10	9e-10	-0.670953	0.102622	5.7187	0.147691	GULP1
ENSG00000158805.11	1e-10	9e-10	0.506167	0.0774182	7.06124	0.0840539	ZNF276
ENSG00000137818.11	1e-10	9e-10	-0.380035	0.0581589	9.88916	0.0457632	RPLP1
ENSG00000141867.17	1e-10	9e-10	-0.62074	0.0950008	4.78877	0.124735	BRD4
ENSG00000103005.11	1e-10	9e-10	0.458178	0.0701528	6.24239	0.0657119	USB1
ENSG00000198431.15	1e-10	9e-10	0.732472	0.112187	8.04789	0.176058	TXNRD1
ENSG00000070731.10	1e-10	1e-09	-1.18391	0.181478	3.72222	0.443712	ST6GALNAC2
ENSG00000139697.12	1e-10	1e-09	0.383963	0.0588639	7.06983	0.0480778	SBNO1
ENSG00000105355.8	1e-10	1e-09	0.597049	0.0915422	7.66581	0.116996	PLIN3
ENSG00000188529.14	1e-10	1e-09	-0.387307	0.0594377	6.64427	0.0465706	SRSF10
ENSG00000147676.13	1e-10	1e-09	0.347309	0.0533228	6.73153	0.0366436	MAL2
ENSG00000155380.11	1e-10	1.1e-09	-0.412699	0.0634193	6.64016	0.0540261	SLC16A1
ENSG00000248112.1	1e-10	1.1e-09	0.783369	0.120481	4.55001	0.192479	RP11-78C3.1
ENSG00000152104.11	1e-10	1.1e-09	0.962843	0.148117	6.10583	0.304446	PTPN14
ENSG00000006744.18	1e-10	1.1e-09	0.453992	0.069867	6.24815	0.062552	ELAC2
ENSG00000071127.16	1e-10	1.2e-09	0.418216	0.0644095	6.44315	0.0545074	WDR1
ENSG00000189171.14	1e-10	1.2e-09	-0.479649	0.0738721	6.52875	0.0755676	S100A13
ENSG00000174444.14	1e-10	1.2e-09	-0.37837	0.0582809	9.95604	0.046096	RPL4
ENSG00000164620.8	1e-10	1.2e-09	0.973161	0.149911	4.56837	0.302406	RELL2
ENSG00000277258.4	1e-10	1.2e-09	-0.413556	0.0637337	6.25601	0.0525435	PCGF2
ENSG00000169446.5	1e-10	1.2e-09	-0.39191	0.0604102	6.49862	0.0487023	MMGT1
ENSG00000225377.5	1e-10	1.2e-09	-1.13764	0.17542	3.81644	0.396099	NRSN2-AS1
ENSG00000143575.14	1e-10	1.3e-09	-0.397024	0.0612577	6.42287	0.050759	HAX1
ENSG00000181817.5	1e-10	1.3e-09	0.421155	0.0650197	6.22765	0.0577072	LSM10
ENSG00000117713.18	1e-10	1.3e-09	-0.449931	0.0695054	6.16383	0.0649301	ARID1A
ENSG00000179832.17	1e-10	1.3e-09	0.431815	0.066707	6.63897	0.060703	MROH1
ENSG00000260822.1	1e-10	1.4e-09	-0.81573	0.126091	4.54426	0.216852	GS1-358P8.4
ENSG00000112812.15	1e-10	1.4e-09	-0.796672	0.123157	4.64187	0.208607	PRSS16
ENSG00000125657.4	1e-10	1.4e-09	0.48114	0.0744051	5.78458	0.0740819	TNFSF9
ENSG00000141349.8	1e-10	1.4e-09	0.465871	0.0720853	6.07771	0.0666152	G6PC3
ENSG00000125505.16	1e-10	1.4e-09	0.416056	0.0643889	6.7978	0.0535421	MBOAT7
ENSG00000126261.12	1e-10	1.5e-09	-0.571032	0.0884332	6.33134	0.107208	UBA2
ENSG00000251022.6	1e-10	1.5e-09	-0.488445	0.0756435	5.66964	0.0778873	THAP9-AS1
ENSG00000260032.1	1e-10	1.5e-09	0.450879	0.0698634	9.33206	0.0668446	NORAD
ENSG00000100612.13	1e-10	1.5e-09	0.525972	0.081506	6.16473	0.090966	DHRS7
ENSG00000198695.2	1e-10	1.5e-09	0.933945	0.144732	9.61115	0.286813	MT-ND6
ENSG00000205592.13	1e-10	1.5e-09	2.85768	0.442887	1.44217	2.57897	MUC19
ENSG00000161203.13	1e-10	1.6e-09	0.335574	0.0520449	7.32989	0.0346587	AP2M1
ENSG00000100246.12	1e-10	1.6e-09	-0.565393	0.0876969	4.98308	0.102549	DNAL4
ENSG00000198417.6	1e-10	1.6e-09	-1.60252	0.248657	3.16169	0.817321	MT1F
ENSG00000120256.9	1e-10	1.6e-09	-0.722734	0.112215	5.14792	0.171814	LRP11
ENSG00000111602.11	1e-10	1.6e-09	-1.04622	0.162448	5.83864	0.360042	TIMELESS
ENSG00000250328.5	1e-10	1.7e-09	0.753628	0.117069	4.79731	0.17972	MGC32805
ENSG00000106688.11	1e-10	1.7e-09	0.812125	0.126227	3.81688	0.214076	SLC1A1
ENSG00000165119.19	1e-10	1.7e-09	-0.327946	0.0509712	8.21538	0.0333777	HNRNPK
ENSG00000228626.1	1e-10	1.7e-09	-3.04701	0.473827	1.61759	3.0097	RP11-495P10.9
ENSG00000175745.11	1e-10	1.8e-09	-0.596773	0.0928411	5.50982	0.117185	NR2F1
ENSG00000210151.2	1e-10	1.8e-09	0.737112	0.114685	5.63016	0.178783	MT-TS1
ENSG00000162512.15	1e-10	1.8e-09	-0.492322	0.0766315	5.69548	0.0774201	SDC3
ENSG00000005812.10	1e-10	1.8e-09	-0.61559	0.0958308	4.64526	0.115612	FBXL3
ENSG00000162959.13	1e-10	1.8e-09	0.635298	0.0989143	6.01858	0.132822	MEMO1
ENSG00000147889.17	1e-10	1.8e-09	-0.606224	0.0943974	5.50662	0.119127	CDKN2A
ENSG00000108639.7	1e-10	1.8e-09	0.421937	0.065712	8.28993	0.0585909	SYNGR2
ENSG00000197191.4	1e-10	1.8e-09	1.10792	0.172578	3.83853	0.388648	CYSRT1
ENSG00000116171.16	1e-10	1.9e-09	0.430281	0.0670474	6.78308	0.060937	SCP2
ENSG00000099194.5	1e-10	1.9e-09	-0.337564	0.0526363	8.9549	0.0368328	SCD
ENSG00000187109.13	1e-10	1.9e-09	-0.335656	0.0523379	8.18161	0.0361774	NAP1L1
ENSG00000179912.20	1e-10	1.9e-09	-0.683942	0.106686	6.12399	0.15237	R3HDM2
ENSG00000155252.13	1e-10	1.9e-09	0.381282	0.0594794	6.67248	0.0448481	PI4K2A
ENSG00000184076.13	1e-10	2e-09	0.390987	0.0610233	6.4958	0.0500883	UQCR10
ENSG00000167380.16	1e-10	2e-09	0.839256	0.130996	4.63283	0.231897	ZNF226
ENSG00000127540.11	1e-10	2e-09	0.469705	0.0733238	6.79639	0.0726384	UQCR11
ENSG00000182372.8	2e-10	2e-09	0.905587	0.1414	5.10571	0.270019	CLN8
ENSG00000198208.11	2e-10	2e-09	1.02523	0.160129	4.63402	0.342364	RPS6KL1
ENSG00000072682.18	2e-10	2.1e-09	-0.511205	0.07986	5.27488	0.0814799	P4HA2
ENSG00000241370.5	2e-10	2.1e-09	-0.51165	0.0799495	5.61373	0.0802078	RPP21
ENSG00000183309.11	2e-10	2.2e-09	-0.511423	0.0799893	5.47481	0.0810573	ZNF623
ENSG00000180229.12	2e-10	2.2e-09	0.814919	0.127528	4.68529	0.210847	HERC2P3
ENSG00000057663.13	2e-10	2.3e-09	-0.453656	0.0710327	6.26199	0.0650832	ATG5
ENSG00000204789.4	2e-10	2.3e-09	-0.651035	0.101956	4.99256	0.137898	ZNF204P
ENSG00000102897.9	2e-10	2.3e-09	0.606857	0.0950648	6.31076	0.121327	LYRM1
ENSG00000119681.11	2e-10	2.3e-09	1.23652	0.193702	4.09823	0.48725	LTBP2
ENSG00000114738.10	2e-10	2.4e-09	0.432412	0.0677896	6.56818	0.0616086	MAPKAPK3
ENSG00000090316.15	2e-10	2.4e-09	0.37774	0.0592261	6.6731	0.0441282	MAEA
ENSG00000132475.9	2e-10	2.4e-09	-0.374227	0.0586742	9.18824	0.046145	H3F3B
ENSG00000105373.18	2e-10	2.5e-09	-0.454314	0.0712919	7.30785	0.0680194	GLTSCR2
ENSG00000011009.10	2e-10	2.5e-09	0.566557	0.0889469	6.47907	0.10579	LYPLA2
ENSG00000168066.20	2e-10	2.5e-09	-0.361743	0.0567913	7.34293	0.0406127	SF1
ENSG00000064300.8	2e-10	2.5e-09	-1.05977	0.166397	3.84296	0.370159	NGFR
ENSG00000206195.10	2e-10	2.5e-09	0.537435	0.0843944	5.76923	0.0932897	DUXAP8
ENSG00000168243.10	2e-10	2.5e-09	-1.15425	0.181272	4.67008	0.439116	GNG4
ENSG00000165802.20	2e-10	2.5e-09	0.363378	0.0570748	7.67086	0.043522	NSMF
ENSG00000103489.11	2e-10	2.6e-09	-1.27978	0.201041	2.69817	0.50079	XYLT1
ENSG00000167522.14	2e-10	2.6e-09	-0.360035	0.0565758	6.68376	0.0421833	ANKRD11
ENSG00000136002.17	2e-10	2.7e-09	-0.52673	0.0828531	5.54759	0.0889202	ARHGEF4
ENSG00000129451.11	2e-10	2.7e-09	0.873863	0.137463	6.68831	0.251766	KLK10
ENSG00000140848.16	2e-10	2.7e-09	-0.564115	0.088748	5.83811	0.104919	CPNE2
ENSG00000178752.15	2e-10	2.8e-09	-1.44461	0.227447	4.17683	0.688144	ERFE
ENSG00000171863.12	2e-10	2.9e-09	-0.340238	0.0536282	9.1951	0.0360787	RPS7
ENSG00000166595.11	2e-10	3e-09	0.370364	0.0584299	6.82925	0.0452477	FAM96B
ENSG00000267432.5	2e-10	3.1e-09	1.50498	0.237519	3.89656	0.727633	DNAH17-AS1
ENSG00000159423.16	2e-10	3.1e-09	0.502022	0.0792595	5.64955	0.0792333	ALDH4A1
ENSG00000111057.10	2e-10	3.1e-09	0.87017	0.137386	9.94463	0.249809	KRT18
ENSG00000169926.10	2e-10	3.1e-09	-0.647474	0.102243	4.50694	0.128493	KLF13
ENSG00000167889.12	2e-10	3.1e-09	-1.16805	0.184463	3.89922	0.413	MGAT5B
ENSG00000170619.9	2e-10	3.1e-09	0.500653	0.0790653	5.7216	0.0826976	COMMD5
ENSG00000142798.17	2e-10	3.2e-09	0.716752	0.113227	4.32251	0.162289	HSPG2
ENSG00000009844.15	2e-10	3.2e-09	0.414462	0.0654761	7.73946	0.0566782	VTA1
ENSG00000139514.12	2e-10	3.2e-09	-0.698192	0.110313	5.62095	0.160844	SLC7A1
ENSG00000146674.14	2e-10	3.2e-09	-2.60012	0.410956	1.3689	2.08057	IGFBP3
ENSG00000100292.16	3e-10	3.3e-09	1.04698	0.165566	4.87139	0.361744	HMOX1
ENSG00000136295.14	3e-10	3.4e-09	0.513975	0.081318	4.85433	0.0816346	TTYH3
ENSG00000125731.12	3e-10	3.4e-09	0.403805	0.0638944	6.37959	0.0533147	SH2D3A
ENSG00000157637.12	3e-10	3.5e-09	-0.371116	0.0587575	6.33214	0.0437128	SLC38A10
ENSG00000067182.7	3e-10	3.6e-09	-0.404664	0.0641198	6.53742	0.0525556	TNFRSF1A
ENSG00000259048.1	3e-10	3.6e-09	1.83154	0.290309	2.83054	1.10476	CTD-2058B24.2
ENSG00000100591.7	3e-10	3.6e-09	0.406914	0.0645109	7.22077	0.0544276	AHSA1
ENSG00000115875.18	3e-10	3.7e-09	-0.442397	0.0701445	7.4334	0.064619	SRSF7
ENSG00000166619.12	3e-10	3.8e-09	0.475831	0.0755273	5.24895	0.0737724	BLCAP
ENSG00000135406.13	3e-10	3.8e-09	-2.46583	0.391439	3.19604	2.00796	PRPH
ENSG00000254614.2	3e-10	3.8e-09	0.848275	0.134668	4.29923	0.223523	AP003068.23
ENSG00000177595.17	3e-10	3.8e-09	0.712519	0.11312	6.0688	0.16766	PIDD1
ENSG00000283633.1	3e-10	4e-09	1.55427	0.246977	3.35685	0.746892	AC005301.9
ENSG00000104064.16	3e-10	4e-09	-0.533687	0.0848291	5.2936	0.0891446	GABPB1
ENSG00000254986.7	3e-10	4e-09	0.544343	0.0865286	5.44984	0.0936012	DPP3
ENSG00000171603.16	3e-10	4.1e-09	-0.325731	0.0517932	8.01417	0.0342633	CLSTN1
ENSG00000132361.16	3e-10	4.1e-09	0.444015	0.0706073	5.67014	0.0609446	CLUH
ENSG00000265241.6	3e-10	4.1e-09	-0.358876	0.0570716	6.71427	0.0414897	RBM8A
ENSG00000153048.10	3e-10	4.1e-09	-0.629597	0.10014	5.47413	0.130952	CARHSP1
ENSG00000047578.12	3e-10	4.2e-09	0.775851	0.123437	4.53546	0.197062	KIAA0556
ENSG00000165175.15	3e-10	4.2e-09	-0.330101	0.0525407	7.64982	0.0350786	MID1IP1
ENSG00000276256.1	3e-10	4.2e-09	-0.958375	0.15254	4.49895	0.286508	AC011043.1
ENSG00000157954.14	3e-10	4.3e-09	0.351667	0.0559925	6.89059	0.0387994	WIPI2
ENSG00000100473.15	3e-10	4.3e-09	-1.54634	0.246273	3.27388	0.736602	COCH
ENSG00000177565.16	4e-10	4.4e-09	-0.642106	0.102333	5.52938	0.129747	TBL1XR1
ENSG00000160271.14	4e-10	4.6e-09	0.673884	0.107463	7.20511	0.150094	RALGDS
ENSG00000204282.4	4e-10	4.6e-09	-0.61135	0.0974941	5.18457	0.116269	TNRC6C-AS1
ENSG00000072134.15	4e-10	4.6e-09	0.607189	0.096836	5.192	0.120489	EPN2
ENSG00000185101.12	4e-10	4.6e-09	0.585495	0.0933909	6.25114	0.113307	ANO9
ENSG00000138759.17	4e-10	4.6e-09	0.809356	0.12911	5.39276	0.216521	FRAS1
ENSG00000109680.10	4e-10	4.6e-09	-0.765518	0.122129	4.43607	0.191984	TBC1D19
ENSG00000155660.10	4e-10	4.6e-09	-0.332588	0.0530598	6.6164	0.0344376	PDIA4
ENSG00000049239.12	4e-10	4.7e-09	-0.385364	0.0615022	6.34051	0.0465187	H6PD
ENSG00000104635.13	4e-10	4.7e-09	-0.403016	0.064332	5.88532	0.053693	SLC39A14
ENSG00000137309.19	4e-10	4.7e-09	-0.752952	0.120216	10.0003	0.187423	HMGA1
ENSG00000106077.18	4e-10	4.8e-09	0.487091	0.0777829	5.59077	0.0729025	ABHD11
ENSG00000135002.11	4e-10	4.8e-09	0.435262	0.0695299	6.08492	0.0613169	RFK
ENSG00000213417.3	4e-10	4.9e-09	2.86397	0.457721	1.17024	2.6947	KRTAP2-4
ENSG00000273749.4	4e-10	4.9e-09	0.390617	0.0624366	5.8066	0.046593	CYFIP1
ENSG00000185338.4	4e-10	5e-09	0.771786	0.123408	4.58305	0.193427	SOCS1
ENSG00000160179.18	4e-10	5e-09	-1.71825	0.274759	3.29858	0.942808	ABCG1
ENSG00000173559.12	4e-10	5.2e-09	0.472498	0.0756207	5.80423	0.0716565	NABP1
ENSG00000143815.14	4e-10	5.2e-09	-0.822752	0.131709	4.8962	0.223893	LBR
ENSG00000136045.11	4e-10	5.5e-09	0.450815	0.0722431	5.82044	0.0630819	PWP1
ENSG00000162413.16	4e-10	5.5e-09	0.443249	0.0710521	5.94747	0.061026	KLHL21
ENSG00000162607.12	5e-10	5.8e-09	-1.14149	0.183173	6.02605	0.431162	USP1
ENSG00000180667.10	5e-10	5.8e-09	0.434753	0.0697679	5.89017	0.0596568	YOD1
ENSG00000132793.11	5e-10	6e-09	1.12729	0.181093	3.79125	0.420589	LPIN3
ENSG00000106992.17	5e-10	6e-09	0.574657	0.0923266	5.89658	0.108211	AK1
ENSG00000105048.16	5e-10	6.1e-09	-0.70709	0.113631	7.13421	0.165487	TNNT1
ENSG00000151014.5	5e-10	6.1e-09	1.16387	0.187047	5.26147	0.448365	NOCT
ENSG00000173156.6	5e-10	6.1e-09	0.563249	0.0905379	5.70386	0.105011	RHOD
ENSG00000104872.10	5e-10	6.2e-09	-0.375488	0.0603662	6.38508	0.0427994	PIH1D1
ENSG00000221963.5	5e-10	6.3e-09	-0.839003	0.134989	4.76003	0.233044	APOL6
ENSG00000100300.17	5e-10	6.4e-09	0.525025	0.0845035	7.08512	0.0912643	TSPO
ENSG00000106299.7	5e-10	6.4e-09	-0.350697	0.0564504	7.01125	0.0390206	WASL
ENSG00000198121.13	5e-10	6.5e-09	-0.65371	0.105253	5.28301	0.141495	LPAR1
ENSG00000165280.15	5e-10	6.6e-09	0.362112	0.0583152	6.81856	0.0413331	VCP
ENSG00000137331.11	5e-10	6.6e-09	-0.801678	0.129118	8.60373	0.212812	IER3
ENSG00000282024.1	5e-10	6.6e-09	1.66942	0.268875	3.75605	0.922846	RP3-467D16.3
ENSG00000104228.12	6e-10	6.8e-09	0.704278	0.113528	4.74639	0.15281	TRIM35
ENSG00000166471.10	6e-10	6.9e-09	-0.509891	0.0822147	6.10115	0.0861079	TMEM41B
ENSG00000260834.1	6e-10	7e-09	1.44278	0.232781	3.83295	0.689508	RP11-256I9.2
ENSG00000108961.13	6e-10	7.5e-09	-0.546227	0.0882636	5.25705	0.0948162	RANGRF
ENSG00000103811.15	6e-10	7.7e-09	-1.3337	0.215667	4.16645	0.58944	CTSH
ENSG00000176422.13	6e-10	7.7e-09	0.578652	0.0935816	5.13068	0.102219	SPRYD4
ENSG00000172059.10	6e-10	7.8e-09	-0.943475	0.152641	4.36677	0.287184	KLF11
ENSG00000102871.15	6e-10	7.8e-09	0.610304	0.0987534	4.8176	0.113942	TRADD
ENSG00000135899.16	6e-10	7.9e-09	0.85713	0.138731	5.08408	0.243497	SP110
ENSG00000078177.13	7e-10	8.1e-09	-0.733212	0.118726	5.01044	0.167871	N4BP2
ENSG00000163882.9	7e-10	8.2e-09	0.382263	0.06192	6.69653	0.0484384	POLR2H
ENSG00000101224.17	7e-10	8.3e-09	-0.325731	0.05279	7.68327	0.0349099	CDC25B
ENSG00000137968.16	7e-10	8.4e-09	0.660261	0.107039	4.81956	0.143155	SLC44A5
ENSG00000172428.10	7e-10	8.4e-09	0.411409	0.0667016	6.56755	0.0527294	COPS9
ENSG00000116863.10	7e-10	8.4e-09	0.391764	0.0635187	6.29669	0.0486046	ADPRHL2
ENSG00000081760.16	7e-10	8.5e-09	0.454875	0.0737738	5.76762	0.0686046	AACS
ENSG00000205420.10	7e-10	8.6e-09	2.59014	0.420212	0.706024	2.06166	KRT6A
ENSG00000171346.14	7e-10	8.6e-09	1.05765	0.1716	4.93972	0.370924	KRT15
ENSG00000197747.8	7e-10	8.8e-09	0.424421	0.0688884	7.27376	0.0597347	S100A10
ENSG00000158623.14	7e-10	9e-09	-0.378927	0.0615375	6.43699	0.0439452	COPG2
ENSG00000187730.7	7e-10	9e-09	-0.839862	0.136428	5.01859	0.233946	GABRD
ENSG00000213463.4	8e-10	9.1e-09	0.494162	0.0802891	6.62052	0.0809946	SYNJ2BP
ENSG00000170324.20	8e-10	9.4e-09	2.47127	0.401849	1.77811	2.0225	FRMPD2
ENSG00000173598.13	8e-10	9.5e-09	-0.472646	0.0768759	6.04339	0.0741102	NUDT4
ENSG00000155034.18	8e-10	9.5e-09	0.48825	0.07942	5.51783	0.0769996	FBXL18
ENSG00000130175.9	8e-10	9.8e-09	-0.466004	0.0758666	7.18923	0.0720549	PRKCSH
ENSG00000171954.12	8e-10	9.8e-09	-1.23676	0.201356	3.5863	0.48166	CYP4F22
ENSG00000162521.18	8e-10	9.9e-09	-0.352817	0.0574493	6.94995	0.0413046	RBBP4
ENSG00000176014.12	8e-10	1e-08	0.459855	0.0748987	5.91534	0.0651506	TUBB6
ENSG00000160767.20	8e-10	1.02e-08	0.383246	0.0624548	6.50266	0.0459091	FAM189B
ENSG00000123179.13	9e-10	1.03e-08	0.437989	0.0713965	5.94542	0.0613018	EBPL
ENSG00000249859.8	9e-10	1.06e-08	0.717593	0.117089	5.75572	0.17	PVT1
ENSG00000078246.16	9e-10	1.08e-08	-0.536213	0.0875348	5.19075	0.0869856	TULP3
ENSG00000186897.4	9e-10	1.1e-08	-1.14917	0.187688	4.50178	0.43845	C1QL4
ENSG00000132768.13	9e-10	1.13e-08	0.451142	0.0737221	5.87966	0.0665439	DPH2
ENSG00000198830.10	9e-10	1.13e-08	-0.652895	0.106695	7.89041	0.141542	HMGN2
ENSG00000196305.17	9e-10	1.13e-08	-0.324429	0.0530282	7.39602	0.0347548	IARS
ENSG00000224294.1	9e-10	1.13e-08	2.92523	0.478127	2.14446	2.5928	RP3-326I13.1
ENSG00000275052.4	1e-09	1.14e-08	-0.432091	0.0706439	7.15412	0.0619994	PPP4R3B
ENSG00000162851.7	1e-09	1.17e-08	0.416856	0.0681896	6.41923	0.0577104	TFB2M
ENSG00000010803.16	1e-09	1.18e-08	-1.09402	0.179038	5.82174	0.397528	SCMH1
ENSG00000011347.9	1e-09	1.2e-08	-0.45261	0.0740992	5.63314	0.066117	SYT7
ENSG00000120699.12	1e-09	1.2e-08	-0.836993	0.137029	5.8064	0.232699	EXOSC8
ENSG00000167657.12	1e-09	1.22e-08	0.53143	0.0870498	5.38926	0.0938184	DAPK3
ENSG00000113645.14	1e-09	1.24e-08	0.634992	0.104041	5.45945	0.133954	WWC1
ENSG00000172831.11	1.1e-09	1.26e-08	0.434807	0.0712778	5.51634	0.0609661	CES2
ENSG00000166415.14	1.1e-09	1.29e-08	-0.553195	0.090739	5.60521	0.0982508	WDR72
ENSG00000146386.7	1.1e-09	1.29e-08	0.424488	0.0696298	5.74996	0.0594671	ABRACL
ENSG00000133056.13	1.1e-09	1.29e-08	-0.85636	0.140488	3.97999	0.237729	PIK3C2B
ENSG00000175879.8	1.1e-09	1.29e-08	-0.862713	0.141538	5.0059	0.247322	HOXD8
ENSG00000133393.12	1.1e-09	1.3e-08	-0.442074	0.0725305	5.59507	0.0645044	FOPNL
ENSG00000173207.12	1.1e-09	1.3e-08	-0.950334	0.155933	7.1267	0.300119	CKS1B
ENSG00000198648.10	1.1e-09	1.31e-08	0.455419	0.0747455	6.88428	0.0689262	STK39
ENSG00000007402.11	1.1e-09	1.31e-08	-0.54383	0.0892651	5.91046	0.0895422	CACNA2D2
ENSG00000186166.8	1.1e-09	1.31e-08	0.726895	0.119312	4.69771	0.161452	CCDC84
ENSG00000162066.14	1.1e-09	1.32e-08	0.808946	0.132807	4.86333	0.217483	AMDHD2
ENSG00000233461.5	1.1e-09	1.33e-08	0.762194	0.125164	4.42397	0.177541	RP11-295G20.2
ENSG00000119725.17	1.2e-09	1.36e-08	-0.46072	0.0756954	5.67092	0.0670579	ZNF410
ENSG00000198125.12	1.2e-09	1.38e-08	-2.68099	0.440635	1.27385	2.33658	MB
ENSG00000106290.14	1.2e-09	1.4e-08	-0.682207	0.112173	5.10271	0.154721	TAF6
ENSG00000163739.4	1.2e-09	1.4e-08	-1.85934	0.305775	3.76442	1.14934	CXCL1
ENSG00000187954.12	1.2e-09	1.41e-08	0.431254	0.0709263	6.09725	0.0584422	CYHR1
ENSG00000157379.13	1.2e-09	1.43e-08	0.524913	0.0863598	5.52308	0.0863303	DHRS1
ENSG00000102898.11	1.2e-09	1.43e-08	0.396152	0.0651794	6.72358	0.052179	NUTF2
ENSG00000169504.14	1.2e-09	1.43e-08	-0.490906	0.0807716	7.06206	0.0801255	CLIC4
ENSG00000174951.10	1.3e-09	1.47e-08	-0.787286	0.129643	4.14137	0.206115	FUT1
ENSG00000108518.7	1.3e-09	1.47e-08	-0.335457	0.0552443	9.35255	0.0351742	PFN1
ENSG00000140105.17	1.3e-09	1.51e-08	-0.493176	0.0812749	7.03362	0.0808935	WARS
ENSG00000275895.5	1.3e-09	1.52e-08	-0.440536	0.0726073	7.56471	0.0645478	U2AF1L5
ENSG00000176142.12	1.3e-09	1.54e-08	-0.675044	0.1113	5.30957	0.149528	TMEM39A
ENSG00000163902.11	1.3e-09	1.54e-08	-0.359542	0.0592841	6.63201	0.0429988	RPN1
ENSG00000243232.4	1.4e-09	1.59e-08	-1.0419	0.171954	3.74649	0.341171	PCDHAC2
ENSG00000172809.12	1.4e-09	1.6e-08	-0.328761	0.054265	9.27331	0.0350313	RPL38
ENSG00000176894.9	1.4e-09	1.61e-08	-0.910609	0.150326	4.78773	0.27588	PXMP2
ENSG00000119715.14	1.4e-09	1.64e-08	1.11176	0.183639	3.98222	0.409805	ESRRB
ENSG00000204128.5	1.4e-09	1.66e-08	-1.27411	0.210523	4.37038	0.540194	C2orf72
ENSG00000117115.12	1.5e-09	1.68e-08	-1.28649	0.212654	3.45227	0.548169	PADI2
ENSG00000138668.18	1.5e-09	1.69e-08	-0.510847	0.0844581	7.73241	0.0868492	HNRNPD
ENSG00000141232.4	1.5e-09	1.7e-08	0.346984	0.0573704	6.9218	0.0379669	TOB1
ENSG00000074201.8	1.5e-09	1.72e-08	0.345721	0.0571797	6.83899	0.0397803	CLNS1A
ENSG00000164056.10	1.5e-09	1.72e-08	1.19885	0.198298	3.94156	0.458197	SPRY1
ENSG00000127947.15	1.5e-09	1.74e-08	-0.494454	0.0818087	5.29321	0.0810042	PTPN12
ENSG00000175832.12	1.5e-09	1.76e-08	-0.774069	0.128122	6.13352	0.199453	ETV4
ENSG00000178718.6	1.5e-09	1.77e-08	-0.789483	0.130695	4.53864	0.207483	RPP25
ENSG00000010818.8	1.5e-09	1.78e-08	-0.529682	0.087705	5.61493	0.0933996	HIVEP2
ENSG00000182899.14	1.6e-09	1.79e-08	-0.32137	0.0532209	9.07512	0.0328442	RPL35A
ENSG00000253368.3	1.6e-09	1.79e-08	0.568573	0.0941581	6.9882	0.107622	TRNP1
ENSG00000198563.13	1.6e-09	1.83e-08	-0.427125	0.0707716	7.5431	0.0569457	DDX39B
ENSG00000170348.8	1.6e-09	1.84e-08	-0.49112	0.0813918	7.17455	0.0803092	TMED10
ENSG00000170442.11	1.6e-09	1.86e-08	-1.25985	0.208851	3.53879	0.528505	KRT86
ENSG00000102359.5	1.6e-09	1.88e-08	1.66252	0.275691	2.66474	0.902378	SRPX2
ENSG00000121774.17	1.7e-09	1.9e-08	-0.31794	0.0527402	7.91042	0.0336637	KHDRBS1
ENSG00000160408.14	1.7e-09	1.9e-08	0.393073	0.065203	6.66874	0.0465346	ST6GALNAC6
ENSG00000226067.6	1.7e-09	1.9e-08	-0.764802	0.126877	5.06951	0.194794	LINC00623
ENSG00000120742.10	1.8e-09	2.01e-08	-0.346997	0.0576494	6.29773	0.0389009	SERP1
ENSG00000164649.19	1.8e-09	2.02e-08	-0.513998	0.0854067	5.74914	0.0880113	CDCA7L
ENSG00000136231.13	1.8e-09	2.02e-08	0.540798	0.0898657	5.47281	0.0974296	IGF2BP3
ENSG00000245573.7	1.8e-09	2.04e-08	-1.50137	0.249571	3.38702	0.702786	BDNF-AS
ENSG00000163683.11	1.8e-09	2.07e-08	-0.694723	0.11553	4.66893	0.154042	SMIM14
ENSG00000137693.13	1.9e-09	2.15e-08	0.596845	0.0993545	6.77082	0.118713	YAP1
ENSG00000185567.6	1.9e-09	2.21e-08	0.856217	0.142632	8.20724	0.244345	AHNAK2
ENSG00000146112.11	2e-09	2.22e-08	-0.530113	0.0883295	6.06933	0.0936685	PPP1R18
ENSG00000135047.14	2e-09	2.23e-08	-0.371863	0.061968	6.29036	0.045878	CTSL
ENSG00000102858.12	2e-09	2.24e-08	0.446312	0.0743788	5.49748	0.0656427	MGRN1
ENSG00000210135.1	2e-09	2.25e-08	1.01956	0.169948	6.30993	0.346508	MT-TN
ENSG00000205336.11	2e-09	2.3e-08	-0.557622	0.0930064	5.27343	0.103663	ADGRG1
ENSG00000137700.16	2.1e-09	2.43e-08	-0.526055	0.0878685	5.86817	0.0922851	SLC37A4
ENSG00000134049.4	2.2e-09	2.45e-08	-0.446182	0.0745509	6.56319	0.066393	IER3IP1
ENSG00000164258.11	2.2e-09	2.48e-08	-0.385315	0.064401	6.34534	0.0495172	NDUFS4
ENSG00000143842.14	2.2e-09	2.5e-08	-0.553771	0.0925771	4.87564	0.0979738	SOX13
ENSG00000203814.6	2.2e-09	2.5e-08	1.9171	0.320487	2.1582	1.18022	HIST2H2BF
ENSG00000100105.17	2.2e-09	2.52e-08	-0.495262	0.082815	6.30448	0.0818155	PATZ1
ENSG00000139354.10	2.3e-09	2.57e-08	-1.08655	0.181796	4.61133	0.379811	GAS2L3
ENSG00000240342.3	2.3e-09	2.6e-08	-0.309654	0.0518254	8.27947	0.0318446	RPS2P5
ENSG00000033050.7	2.3e-09	2.6e-08	0.525731	0.0879947	6.56553	0.0922096	ABCF2
ENSG00000157216.15	2.3e-09	2.63e-08	-0.640838	0.107293	5.29843	0.137016	SSBP3
ENSG00000114648.11	2.4e-09	2.65e-08	0.723964	0.121242	5.34136	0.161209	KLHL18
ENSG00000160007.17	2.4e-09	2.67e-08	-0.353528	0.0592161	6.42132	0.0416062	ARHGAP35
ENSG00000173801.16	2.4e-09	2.69e-08	0.475661	0.0796928	7.33672	0.075497	JUP
ENSG00000106785.14	2.4e-09	2.71e-08	0.525394	0.0880442	5.9639	0.0921137	TRIM14
ENSG00000136371.10	2.4e-09	2.72e-08	-0.50605	0.0848117	5.5302	0.079193	MTHFS
ENSG00000005073.5	2.4e-09	2.73e-08	-0.816886	0.136926	5.17525	0.222689	HOXA11
ENSG00000100364.18	2.4e-09	2.73e-08	0.42815	0.0717666	5.49579	0.0576064	KIAA0930
ENSG00000086065.13	2.5e-09	2.8e-08	0.32952	0.0552747	7.10553	0.0348815	CHMP5
ENSG00000134330.18	2.5e-09	2.82e-08	-0.578023	0.0969843	5.22651	0.108943	IAH1
ENSG00000163947.11	2.6e-09	2.94e-08	0.574649	0.0965279	5.12791	0.110247	ARHGEF3
ENSG00000132256.18	2.6e-09	2.96e-08	0.640643	0.107632	4.54034	0.130209	TRIM5
ENSG00000179546.4	2.7e-09	2.99e-08	-0.818475	0.137552	4.32212	0.21507	HTR1D
ENSG00000120915.13	2.8e-09	3.09e-08	0.624253	0.105009	5.36693	0.126515	EPHX2
ENSG00000128016.5	2.8e-09	3.12e-08	-0.370886	0.0624064	6.44064	0.0440786	ZFP36
ENSG00000104142.10	2.8e-09	3.12e-08	0.494071	0.0831371	4.97269	0.0736445	VPS18
ENSG00000168778.11	2.8e-09	3.16e-08	-0.739361	0.124459	4.5399	0.181306	TCTN2
ENSG00000237973.1	2.8e-09	3.16e-08	0.769577	0.129546	5.92477	0.197813	MTCO1P12
ENSG00000101079.20	2.9e-09	3.26e-08	0.403869	0.0680441	6.46761	0.0544889	NDRG3
ENSG00000182621.17	3e-09	3.35e-08	-0.863063	0.14552	4.5789	0.246728	PLCB1
ENSG00000197860.9	3e-09	3.37e-08	-0.787997	0.132895	5.63107	0.207475	SGTB
ENSG00000185250.15	3.1e-09	3.4e-08	-1.59294	0.268708	3.29724	0.789284	PPIL6
ENSG00000158470.5	3.2e-09	3.53e-08	0.305238	0.0515456	8.34085	0.0292582	B4GALT5
ENSG00000179046.8	3.2e-09	3.57e-08	1.84255	0.311244	3.62496	1.13474	TRIML2
ENSG00000177119.15	3.2e-09	3.59e-08	-0.357828	0.0604552	6.33962	0.041907	ANO6
ENSG00000131368.7	3.3e-09	3.64e-08	0.481322	0.0813546	5.70003	0.0772984	MRPS25
ENSG00000137801.10	3.3e-09	3.68e-08	1.35388	0.228907	3.18435	0.612774	THBS1
ENSG00000253958.1	3.3e-09	3.68e-08	-1.24873	0.211129	3.57354	0.506983	CLDN23
ENSG00000187742.14	3.4e-09	3.71e-08	-0.414507	0.0701026	5.80409	0.0530395	SECISBP2
ENSG00000140905.9	3.4e-09	3.76e-08	0.448521	0.0758839	6.29917	0.065585	GCSH
ENSG00000002745.12	3.4e-09	3.77e-08	-0.318821	0.0539461	7.9511	0.0339446	WNT16
ENSG00000257698.1	3.4e-09	3.77e-08	-1.66136	0.281125	3.22751	0.8444	RP11-620J15.3
ENSG00000085998.13	3.5e-09	3.8e-08	0.369244	0.0624939	6.2436	0.045589	POMGNT1
ENSG00000243649.8	3.5e-09	3.87e-08	2.07734	0.35177	2.98319	1.4431	CFB
ENSG00000163485.15	3.5e-09	3.88e-08	0.927491	0.15708	4.18231	0.279141	ADORA1
ENSG00000065833.8	3.6e-09	3.9e-08	0.460439	0.0779917	6.94728	0.0709004	ME1
ENSG00000101199.12	3.6e-09	3.93e-08	0.517699	0.087712	6.41426	0.0896359	ARFGAP1
ENSG00000150403.17	3.7e-09	4.05e-08	-0.614618	0.104218	5.6372	0.12636	TMCO3
ENSG00000148334.14	3.7e-09	4.05e-08	0.380574	0.0645337	6.63576	0.0440704	PTGES2
ENSG00000087077.12	3.7e-09	4.08e-08	0.48802	0.0827748	6.81327	0.079671	TRIP6
ENSG00000138081.20	3.8e-09	4.12e-08	-0.372086	0.0631275	6.02871	0.0461102	FBXO11
ENSG00000164715.5	3.8e-09	4.2e-08	-0.386633	0.0656326	5.87941	0.0459514	LMTK2
ENSG00000213523.10	3.9e-09	4.21e-08	0.440456	0.074776	6.23748	0.0649101	SRA1
ENSG00000139531.12	3.9e-09	4.24e-08	0.623409	0.105856	4.54959	0.1185	SUOX
ENSG00000100401.19	3.9e-09	4.28e-08	0.329255	0.0559255	6.41118	0.0355125	RANGAP1
ENSG00000129103.17	4e-09	4.32e-08	-0.325674	0.0553341	7.08511	0.0332697	SUMF2
ENSG00000272666.1	4.1e-09	4.49e-08	-2.73033	0.464414	1.08085	2.47574	CTA-384D8.35
ENSG00000153944.10	4.1e-09	4.5e-08	0.446093	0.0758824	5.57265	0.063265	MSI2
ENSG00000127507.17	4.2e-09	4.57e-08	0.744625	0.126723	5.00024	0.176241	ADGRE2
ENSG00000127080.9	4.3e-09	4.71e-08	0.747905	0.127388	5.76524	0.187282	IPPK
ENSG00000006125.16	4.3e-09	4.71e-08	0.30178	0.0514078	7.25807	0.0275136	AP2B1
ENSG00000140262.17	4.3e-09	4.71e-08	-0.560045	0.0954014	5.38981	0.0973982	TCF12
ENSG00000153283.12	4.3e-09	4.71e-08	1.47197	0.250737	2.92598	0.668648	CD96
ENSG00000167840.13	4.3e-09	4.71e-08	-1.00769	0.171647	4.30827	0.3119	ZNF232
ENSG00000169251.12	4.3e-09	4.71e-08	0.393913	0.0671008	5.87219	0.0504394	NMD3
ENSG00000002586.18	4.4e-09	4.72e-08	-0.454611	0.0774468	5.89026	0.0691989	CD99
ENSG00000112210.11	4.4e-09	4.73e-08	-0.539665	0.0919478	5.58116	0.090695	RAB23
ENSG00000198034.10	4.5e-09	4.88e-08	-0.306566	0.052278	8.78752	0.030822	RPS4X
ENSG00000110328.5	4.6e-09	4.99e-08	0.437579	0.0746664	5.61636	0.0634061	GALNT18
ENSG00000159921.14	4.7e-09	5.1e-08	-0.699161	0.11938	4.68311	0.16375	GNE
ENSG00000206527.9	4.8e-09	5.15e-08	-0.538742	0.0920151	4.50117	0.093918	HACD2
ENSG00000163013.11	4.8e-09	5.22e-08	0.380715	0.0650535	6.40861	0.0480737	FBXO41
ENSG00000165819.11	4.9e-09	5.25e-08	0.397293	0.0678966	5.98845	0.0502986	METTL3
ENSG00000121207.11	5.1e-09	5.53e-08	-1.36633	0.233856	3.26975	0.625687	LRAT
ENSG00000172531.14	5.2e-09	5.62e-08	-0.308487	0.052824	7.19345	0.0316097	PPP1CA
ENSG00000115415.18	5.3e-09	5.72e-08	0.630274	0.107986	7.99054	0.133167	STAT1
ENSG00000148296.6	5.4e-09	5.82e-08	0.37047	0.0635045	7.3045	0.0417275	SURF6
ENSG00000182272.11	5.5e-09	5.86e-08	0.734887	0.125997	4.28838	0.170066	B4GALNT4
ENSG00000006025.11	5.5e-09	5.86e-08	0.748275	0.128295	5.40597	0.181052	OSBPL7
ENSG00000162433.14	5.7e-09	6.09e-08	0.501219	0.0860355	5.95443	0.0842486	AK4
ENSG00000186481.16	5.7e-09	6.14e-08	1.88336	0.323354	2.58833	1.15767	ANKRD20A5P
ENSG00000086061.15	5.8e-09	6.18e-08	0.315442	0.0541712	6.46205	0.0305077	DNAJA1
ENSG00000100949.14	5.8e-09	6.18e-08	0.498468	0.0856027	5.14901	0.0775043	RABGGTA
ENSG00000187984.12	5.8e-09	6.19e-08	1.13215	0.194436	5.63899	0.429895	ANKRD19P
ENSG00000004975.11	5.9e-09	6.31e-08	-0.491856	0.0845207	5.48717	0.0811493	DVL2
ENSG00000198715.11	5.9e-09	6.31e-08	0.517786	0.0889787	5.25387	0.0862644	GLMP
ENSG00000183172.8	6e-09	6.36e-08	-0.717383	0.123307	5.33992	0.172637	SMDT1
ENSG00000170275.14	6e-09	6.36e-08	0.390518	0.067127	7.19423	0.0511586	CRTAP
ENSG00000011422.11	6e-09	6.36e-08	-0.570936	0.0981429	6.09462	0.109349	PLAUR
ENSG00000054148.17	6e-09	6.39e-08	0.330351	0.0567946	6.88214	0.0355639	PHPT1
ENSG00000182389.19	6e-09	6.39e-08	0.988433	0.169938	4.36794	0.310827	CACNB4
ENSG00000162825.16	6e-09	6.42e-08	0.545772	0.0938445	5.98593	0.0999281	NBPF20
ENSG00000154134.14	6.2e-09	6.58e-08	-0.659195	0.113431	4.991	0.13855	ROBO3
ENSG00000137628.16	6.3e-09	6.64e-08	0.754909	0.12994	4.26674	0.176836	DDX60
ENSG00000160691.18	6.3e-09	6.66e-08	0.32023	0.0551255	7.60389	0.0344107	SHC1
ENSG00000171431.3	6.5e-09	6.88e-08	1.275	0.219695	3.17858	0.545611	KRT20
ENSG00000156030.13	6.6e-09	6.97e-08	-0.488825	0.0842629	5.96626	0.0797929	ELMSAN1
ENSG00000185222.7	6.6e-09	7.02e-08	-0.471333	0.0812667	5.93514	0.0745716	TCEAL9
ENSG00000196116.7	6.7e-09	7.05e-08	0.442879	0.076371	5.37253	0.0633528	TDRD7
ENSG00000185033.14	6.8e-09	7.15e-08	-0.632174	0.109058	4.76613	0.134166	SEMA4B
ENSG00000116678.18	6.8e-09	7.19e-08	-0.734325	0.126702	4.53113	0.173943	LEPR
ENSG00000102870.5	6.8e-09	7.22e-08	-0.331383	0.0571876	6.84004	0.0348248	ZNF629
ENSG00000138175.8	7e-09	7.42e-08	-0.398064	0.0687485	6.1511	0.0532082	ARL3
ENSG00000267374.1	7.1e-09	7.46e-08	-1.34819	0.232882	3.17721	0.610363	RP11-244M2.1
ENSG00000178105.9	7.1e-09	7.52e-08	0.432939	0.074805	5.57144	0.061034	DDX10
ENSG00000135966.12	7.2e-09	7.55e-08	0.378501	0.065407	6.64809	0.0456256	TGFBRAP1
ENSG00000160058.18	7.2e-09	7.6e-08	0.391663	0.0676987	5.68025	0.048604	BSDC1
ENSG00000168488.18	7.2e-09	7.6e-08	-0.336619	0.0581844	6.50111	0.0371857	ATXN2L
ENSG00000065183.15	7.3e-09	7.64e-08	0.407198	0.0703947	6.00189	0.0537193	WDR3
ENSG00000052841.14	7.3e-09	7.68e-08	-0.50711	0.0876836	5.47333	0.0774211	TTC17
ENSG00000064115.10	7.3e-09	7.68e-08	0.504388	0.0872118	5.49223	0.0851284	TM7SF3
ENSG00000137656.11	7.5e-09	7.82e-08	-0.462037	0.0799344	5.45281	0.0683454	BUD13
ENSG00000073169.13	7.6e-09	7.91e-08	0.39356	0.0681117	6.30014	0.0513356	SELO
ENSG00000101856.9	7.6e-09	8e-08	-0.318897	0.0552091	7.04951	0.0340422	PGRMC1
ENSG00000177485.6	7.7e-09	8.04e-08	0.371771	0.0643749	6.11827	0.0422458	ZBTB33
ENSG00000108219.14	7.7e-09	8.06e-08	0.473485	0.0819949	6.4348	0.0753241	TSPAN14
ENSG00000144452.14	8e-09	8.31e-08	2.36151	0.409324	3.48818	1.87408	ABCA12
ENSG00000121552.3	8e-09	8.33e-08	-1.22937	0.213103	5.12441	0.507904	CSTA
ENSG00000130024.14	8e-09	8.34e-08	-0.356805	0.0618539	6.34032	0.0427841	PHF10
ENSG00000172977.12	8.2e-09	8.59e-08	-0.527658	0.0915517	5.56602	0.0874141	KAT5
ENSG00000246263.2	8.4e-09	8.72e-08	0.894666	0.155304	4.03792	0.253797	UBR5-AS1
ENSG00000197261.11	8.4e-09	8.76e-08	-1.17718	0.204377	4.03068	0.465852	C6orf141
ENSG00000123933.15	8.5e-09	8.81e-08	0.864262	0.150078	4.82999	0.251113	MXD4
ENSG00000114923.16	8.6e-09	8.98e-08	0.442634	0.0769062	6.43802	0.0605091	SLC4A3
ENSG00000129226.13	8.9e-09	9.23e-08	-1.70068	0.29573	3.36323	0.908209	CD68
ENSG00000164032.11	8.9e-09	9.24e-08	-0.754115	0.131141	8.49585	0.191244	H2AFZ
ENSG00000105223.19	8.9e-09	9.28e-08	-0.400506	0.0696576	6.9817	0.0539442	PLD3
ENSG00000144063.3	9e-09	9.31e-08	0.299451	0.0520874	7.21151	0.029694	MALL
ENSG00000129351.17	9e-09	9.33e-08	-0.324313	0.0564183	6.9986	0.0337043	ILF3
ENSG00000175866.15	9e-09	9.34e-08	0.401071	0.0697748	5.75146	0.0513217	BAIAP2
ENSG00000163251.3	9.1e-09	9.37e-08	-0.485335	0.0844427	5.3819	0.0743144	FZD5
ENSG00000196262.13	9.1e-09	9.37e-08	0.331136	0.0576144	9.8648	0.0343078	PPIA
ENSG00000184787.18	9.2e-09	9.51e-08	0.394801	0.0687235	6.09181	0.0508894	UBE2G2
ENSG00000089737.15	9.2e-09	9.51e-08	0.342524	0.0596248	7.8105	0.0394629	DDX24
ENSG00000104714.13	9.3e-09	9.63e-08	0.551128	0.0959749	5.02993	0.0978456	ERICH1
ENSG00000174021.10	9.5e-09	9.83e-08	-0.615663	0.107281	7.32894	0.127523	GNG5
ENSG00000168306.12	9.6e-09	9.87e-08	-1.30181	0.226875	3.42719	0.570182	ACOX2
ENSG00000150990.7	9.9e-09	1.016e-07	0.399844	0.0697441	6.70894	0.051908	DHX37
ENSG00000181830.8	9.9e-09	1.016e-07	0.409072	0.0713564	5.52014	0.0531797	SLC35C1
ENSG00000244754.8	9.9e-09	1.023e-07	-0.43175	0.0753278	6.87752	0.0624794	N4BP2L2
ENSG00000106211.8	1e-08	1.023e-07	0.306787	0.0535266	7.38807	0.0315445	HSPB1
ENSG00000196950.13	1.01e-08	1.032e-07	0.684291	0.119426	4.28266	0.147445	SLC39A10
ENSG00000174775.16	1.01e-08	1.037e-07	0.552964	0.0965224	6.88229	0.102911	HRAS
ENSG00000105255.10	1.01e-08	1.039e-07	0.67349	0.11757	4.33838	0.137075	FSD1
ENSG00000106462.10	1.03e-08	1.053e-07	-0.688015	0.120154	6.39759	0.159334	EZH2
ENSG00000162426.14	1.03e-08	1.056e-07	0.456199	0.0796779	5.8608	0.0669006	SLC45A1
ENSG00000105472.12	1.04e-08	1.066e-07	0.77666	0.135689	4.11251	0.185528	CLEC11A
ENSG00000166169.16	1.05e-08	1.069e-07	0.428309	0.0748371	6.13301	0.0571823	POLL
ENSG00000105939.12	1.05e-08	1.075e-07	0.336938	0.0588839	6.7555	0.0370656	ZC3HAV1
ENSG00000095485.16	1.06e-08	1.078e-07	-0.564961	0.0987433	4.92033	0.096936	CWF19L1
ENSG00000182872.15	1.06e-08	1.079e-07	-0.32107	0.056119	7.04369	0.0329349	RBM10
ENSG00000178053.17	1.07e-08	1.091e-07	-0.4905	0.0857628	5.7363	0.0790714	MLF1
ENSG00000137124.7	1.07e-08	1.092e-07	0.358643	0.0627102	6.43752	0.0433065	ALDH1B1
ENSG00000105464.3	1.07e-08	1.092e-07	0.33319	0.0582619	6.65828	0.033913	GRIN2D
ENSG00000247315.3	1.07e-08	1.092e-07	-0.34587	0.0604788	6.54205	0.0397334	ZCCHC3
ENSG00000198786.2	1.08e-08	1.094e-07	0.901557	0.157662	10.8559	0.27367	MT-ND5
ENSG00000180535.3	1.08e-08	1.095e-07	-1.0044	0.175653	3.84921	0.312	BHLHA15
ENSG00000114779.19	1.11e-08	1.132e-07	0.322475	0.0564529	7.09198	0.0324636	ABHD14B
ENSG00000188760.10	1.14e-08	1.152e-07	0.977681	0.171247	4.02869	0.299063	TMEM198
ENSG00000155324.9	1.15e-08	1.162e-07	0.958154	0.167874	3.94074	0.276844	GRAMD3
ENSG00000167755.13	1.15e-08	1.164e-07	0.716194	0.12549	7.36089	0.172778	KLK6
ENSG00000168944.15	1.15e-08	1.164e-07	-0.443032	0.0776282	6.30743	0.0620195	CEP120
ENSG00000139410.14	1.15e-08	1.168e-07	0.414167	0.0725793	5.52869	0.0540962	SDSL
ENSG00000272047.1	1.17e-08	1.18e-07	0.548461	0.0961436	5.91258	0.101335	GTF2H5
ENSG00000001461.16	1.17e-08	1.18e-07	0.514892	0.0902612	5.4279	0.0893106	NIPAL3
ENSG00000109971.13	1.18e-08	1.197e-07	0.31322	0.0549326	9.41279	0.0318795	HSPA8
ENSG00000185989.10	1.22e-08	1.231e-07	-0.43468	0.0763002	5.63753	0.0636701	RASA3
ENSG00000204351.11	1.23e-08	1.237e-07	0.55211	0.0969279	5.15595	0.102722	SKIV2L
ENSG00000123815.11	1.23e-08	1.244e-07	0.61972	0.108819	5.08856	0.124416	ADCK4
ENSG00000019485.12	1.24e-08	1.252e-07	-0.693201	0.121746	4.88199	0.146356	PRDM11
ENSG00000164346.9	1.25e-08	1.259e-07	-0.335549	0.0589432	7.04546	0.0377601	NSA2
ENSG00000076928.17	1.26e-08	1.268e-07	0.380285	0.0668173	6.01377	0.0435602	ARHGEF1
ENSG00000168283.13	1.27e-08	1.277e-07	-0.56607	0.0994843	5.30392	0.100533	BMI1
ENSG00000180104.15	1.29e-08	1.293e-07	0.406905	0.0715393	5.78031	0.0508846	EXOC3
ENSG00000173166.17	1.29e-08	1.3e-07	-0.943297	0.165873	4.04835	0.298964	RAPH1
ENSG00000102531.16	1.3e-08	1.303e-07	-0.332521	0.0584771	7.20494	0.0372746	FNDC3A
ENSG00000100564.8	1.3e-08	1.306e-07	-0.630711	0.110928	4.54336	0.125547	PIGH
ENSG00000180817.11	1.31e-08	1.318e-07	0.424523	0.0746851	7.23013	0.0607594	PPA1
ENSG00000198380.12	1.33e-08	1.337e-07	-0.847722	0.149204	7.41286	0.242304	GFPT1
ENSG00000166783.20	1.34e-08	1.337e-07	-0.542032	0.0954032	5.08153	0.0955551	KIAA0430
ENSG00000179598.5	1.34e-08	1.341e-07	0.420931	0.0740961	5.77105	0.0548436	PLD6
ENSG00000110367.11	1.36e-08	1.364e-07	-0.310368	0.0546636	7.29981	0.0313397	DDX6
ENSG00000099797.12	1.43e-08	1.427e-07	-0.591244	0.104277	6.45709	0.117919	TECR
ENSG00000078369.17	1.44e-08	1.442e-07	-0.304162	0.0536623	7.79112	0.0292026	GNB1
ENSG00000162244.10	1.45e-08	1.45e-07	-0.311175	0.0549107	9.45729	0.0316308	RPL29
ENSG00000182831.11	1.45e-08	1.45e-07	-0.317472	0.0560223	8.02022	0.0340028	C16orf72
ENSG00000160094.14	1.46e-08	1.451e-07	-0.959528	0.16933	3.89069	0.290013	ZNF362
ENSG00000120693.13	1.49e-08	1.48e-07	-1.20448	0.212685	3.7312	0.446153	SMAD9
ENSG00000013275.7	1.49e-08	1.481e-07	0.311272	0.0549664	7.37307	0.0326926	PSMC4
ENSG00000143578.15	1.49e-08	1.485e-07	-1.01819	0.179818	3.85567	0.320064	CREB3L4
ENSG00000075239.13	1.51e-08	1.499e-07	0.349899	0.0618129	5.8814	0.0412883	ACAT1
ENSG00000242259.8	1.51e-08	1.499e-07	-0.490433	0.0866409	5.79069	0.0743091	C22orf39
ENSG00000276443.1	1.52e-08	1.512e-07	0.792453	0.140035	4.27641	0.195709	PVT1_1
ENSG00000124795.14	1.6e-08	1.584e-07	-0.777924	0.137666	5.97175	0.204292	DEK
ENSG00000163956.10	1.6e-08	1.59e-07	0.330624	0.0585174	7.04218	0.0369028	LRPAP1
ENSG00000196961.12	1.61e-08	1.591e-07	0.301377	0.0533428	7.19781	0.0284898	AP2A1
ENSG00000185104.19	1.63e-08	1.618e-07	-0.512212	0.0907074	6.84517	0.0885817	FAF1
ENSG00000148300.11	1.66e-08	1.638e-07	0.405569	0.0718505	5.47805	0.0555409	REXO4
ENSG00000155755.18	1.68e-08	1.66e-07	-0.636535	0.112818	4.75494	0.13099	TMEM237
ENSG00000144381.16	1.68e-08	1.662e-07	0.28428	0.0503872	8.1768	0.0268359	HSPD1
ENSG00000174748.18	1.73e-08	1.71e-07	-0.350788	0.0622312	10.3926	0.0392664	RPL15
ENSG00000178209.14	1.79e-08	1.771e-07	0.413972	0.0735199	9.93351	0.0578981	PLEC
ENSG00000110841.13	1.81e-08	1.784e-07	0.358949	0.063764	6.61931	0.0396324	PPFIBP1
ENSG00000148362.10	1.84e-08	1.817e-07	-0.416335	0.0740018	5.70928	0.0581952	C9orf142
ENSG00000105376.4	1.88e-08	1.848e-07	0.480849	0.0855147	5.13361	0.0779551	ICAM5
ENSG00000109919.9	1.88e-08	1.849e-07	0.386413	0.0687218	6.34414	0.0490308	MTCH2
ENSG00000260328.1	1.91e-08	1.874e-07	-0.631207	0.112306	5.1142	0.134662	RP11-416I2.1
ENSG00000168216.10	1.91e-08	1.878e-07	-0.501902	0.0893072	5.26764	0.0791048	LMBRD1
ENSG00000250510.7	1.92e-08	1.882e-07	-0.974786	0.173466	3.94925	0.308236	GPR162
ENSG00000143314.12	1.92e-08	1.883e-07	0.339809	0.060473	6.54453	0.0380932	MRPL24
ENSG00000142949.16	1.93e-08	1.895e-07	-0.315922	0.0562342	7.69162	0.0329993	PTPRF
ENSG00000197106.6	1.96e-08	1.922e-07	-0.472094	0.08407	5.57973	0.0699971	SLC6A17
ENSG00000125520.13	1.98e-08	1.938e-07	-0.392324	0.0698846	5.79773	0.0499154	SLC2A4RG
ENSG00000157349.16	2e-08	1.959e-07	-0.501425	0.0893501	6.05741	0.0820059	DDX19B
ENSG00000135124.14	2e-08	1.96e-07	-0.723144	0.128862	5.27615	0.164155	P2RX4
ENSG00000170382.11	2.03e-08	1.984e-07	-0.831982	0.148315	4.37298	0.232569	LRRN2
ENSG00000089009.15	2.04e-08	1.994e-07	-0.305687	0.054504	9.41389	0.0309466	RPL6
ENSG00000149761.8	2.06e-08	2.007e-07	0.377925	0.0673986	6.07117	0.0456329	NUDT22
ENSG00000130349.9	2.07e-08	2.022e-07	0.504418	0.0899816	5.31388	0.0804553	C6orf203
ENSG00000132467.3	2.07e-08	2.022e-07	0.321963	0.0574332	6.88663	0.0318509	UTP3
ENSG00000102316.16	2.13e-08	2.08e-07	0.410198	0.0732399	6.32413	0.0556096	MAGED2
ENSG00000121900.18	2.17e-08	2.11e-07	-0.380929	0.0680453	6.03525	0.0481819	TMEM54
ENSG00000136319.11	2.21e-08	2.152e-07	0.665553	0.118963	4.72191	0.142334	TTC5
ENSG00000118181.10	2.23e-08	2.166e-07	-0.399917	0.0714975	9.14087	0.0541144	RPS25
ENSG00000269893.6	2.3e-08	2.239e-07	-0.394659	0.0706319	6.98488	0.0527133	SNHG8
ENSG00000253293.4	2.35e-08	2.279e-07	-0.505667	0.0905501	5.43146	0.086549	HOXA10
ENSG00000163125.15	2.35e-08	2.284e-07	-0.340338	0.0609499	6.51584	0.0363684	RPRD2
ENSG00000119125.16	2.39e-08	2.319e-07	0.71381	0.127898	6.60874	0.172487	GDA
ENSG00000124783.12	2.46e-08	2.386e-07	-0.321305	0.0576224	6.98042	0.0326631	SSR1
ENSG00000213722.8	2.47e-08	2.393e-07	-0.620853	0.111355	4.98849	0.130517	DDAH2
ENSG00000125841.12	2.48e-08	2.398e-07	-2.03293	0.364653	2.22937	1.32008	NRSN2
ENSG00000177034.14	2.52e-08	2.44e-07	-0.351877	0.0631531	6.49293	0.0386096	MTX3
ENSG00000162194.12	2.53e-08	2.446e-07	0.880292	0.158005	3.84725	0.239609	LBHD1
ENSG00000188549.12	2.55e-08	2.466e-07	1.25183	0.224756	5.8215	0.530739	C15orf52
ENSG00000161847.13	2.61e-08	2.522e-07	-0.384804	0.0691382	6.92164	0.0501584	RAVER1
ENSG00000100632.10	2.61e-08	2.522e-07	-0.295824	0.0531534	7.36863	0.0288423	ERH
ENSG00000210127.1	2.61e-08	2.522e-07	1.02767	0.184651	5.50999	0.35775	MT-TA
ENSG00000185963.13	2.69e-08	2.599e-07	0.325669	0.0585716	6.81275	0.033933	BICD2
ENSG00000094631.18	2.7e-08	2.601e-07	-0.583279	0.104908	4.93687	0.109069	HDAC6
ENSG00000151914.19	2.71e-08	2.61e-07	0.388056	0.0698044	6.38677	0.0458713	DST
ENSG00000179195.15	2.72e-08	2.617e-07	-0.388261	0.0698485	6.31908	0.0510785	ZNF664
ENSG00000183780.12	2.73e-08	2.63e-07	0.542431	0.0976014	5.0364	0.0965528	SLC35F3
ENSG00000144021.2	2.74e-08	2.631e-07	0.366729	0.0659885	6.54699	0.0455724	CIAO1
ENSG00000142207.6	2.81e-08	2.699e-07	0.557063	0.10032	4.18481	0.0989698	URB1
ENSG00000108511.9	2.84e-08	2.722e-07	0.885403	0.159495	6.29408	0.265708	HOXB6
ENSG00000279012.2	2.85e-08	2.73e-07	0.969256	0.17462	3.84587	0.294178	OR51B2
ENSG00000115317.11	2.85e-08	2.733e-07	0.442922	0.0798009	5.87525	0.0664958	HTRA2
ENSG00000011304.18	2.85e-08	2.735e-07	-0.29885	0.0538456	7.25637	0.0290444	PTBP1
ENSG00000261613.2	2.88e-08	2.762e-07	-0.934945	0.16851	3.90724	0.267885	RP11-20I23.13
ENSG00000122958.14	2.9e-08	2.78e-07	-0.360985	0.0650766	5.92262	0.0418379	VPS26A
ENSG00000092621.11	2.92e-08	2.789e-07	-1.57698	0.284326	7.14806	0.84307	PHGDH
ENSG00000162236.11	2.95e-08	2.817e-07	-0.364962	0.0658237	6.16697	0.0443702	STX5
ENSG00000170876.7	2.95e-08	2.818e-07	-0.312562	0.0563751	6.66382	0.0314649	TMEM43
ENSG00000175137.10	2.98e-08	2.843e-07	0.343311	0.0619392	6.54683	0.037572	SH3BP5L
ENSG00000128266.8	2.99e-08	2.854e-07	-0.938069	0.169268	3.28492	0.266313	GNAZ
ENSG00000188976.10	3e-08	2.858e-07	0.327577	0.059113	7.56176	0.0363852	NOC2L
ENSG00000197256.10	3e-08	2.862e-07	-0.715094	0.129051	5.33816	0.173393	KANK2
ENSG00000171792.10	3.05e-08	2.906e-07	-0.687076	0.124057	4.65724	0.16009	RHNO1
ENSG00000276550.4	3.13e-08	2.978e-07	0.556231	0.100511	5.22873	0.104941	HERC2P2
ENSG00000131469.12	3.18e-08	3.026e-07	-0.362935	0.0656171	9.40988	0.0446833	RPL27
ENSG00000149418.10	3.2e-08	3.039e-07	0.300181	0.0542796	6.50275	0.0276736	ST14
ENSG00000171604.11	3.21e-08	3.046e-07	-0.506931	0.0916733	4.70182	0.0800467	CXXC5
ENSG00000167977.8	3.21e-08	3.051e-07	0.347571	0.0628593	5.8869	0.0409267	KCTD5
ENSG00000102854.15	3.22e-08	3.053e-07	0.429736	0.0777222	6.58796	0.0626509	MSLN
ENSG00000132436.11	3.24e-08	3.068e-07	-0.634464	0.11477	5.86697	0.13657	FIGNL1
ENSG00000182010.10	3.25e-08	3.075e-07	-1.59949	0.289361	3.68348	0.867985	RTKN2
ENSG00000183251.3	3.29e-08	3.11e-07	0.601007	0.108769	5.87371	0.12256	OR51B4
ENSG00000132688.10	3.29e-08	3.111e-07	-0.744365	0.134718	4.70301	0.188002	NES
ENSG00000137267.5	3.35e-08	3.164e-07	0.455566	0.0824954	6.16654	0.0704287	TUBB2A
ENSG00000138385.15	3.35e-08	3.168e-07	0.317649	0.0575246	6.29331	0.0307121	SSB
ENSG00000138942.15	3.37e-08	3.187e-07	-0.380407	0.0689043	6.22993	0.0458763	RNF185
ENSG00000116717.11	3.39e-08	3.195e-07	-0.40033	0.0725205	7.04332	0.0543902	GADD45A
ENSG00000103363.14	3.4e-08	3.202e-07	0.364224	0.0659857	7.35525	0.0450227	TCEB2
ENSG00000138678.10	3.46e-08	3.259e-07	-1.02127	0.185129	4.16964	0.354027	GPAT3
ENSG00000161091.12	3.49e-08	3.286e-07	0.328756	0.0596114	6.61574	0.0338314	MFSD12
ENSG00000059573.8	3.53e-08	3.328e-07	0.324794	0.0589178	6.16806	0.0325531	ALDH18A1
ENSG00000105321.12	3.54e-08	3.332e-07	-0.544638	0.0988039	4.58544	0.0923712	CCDC9
ENSG00000158164.6	3.55e-08	3.338e-07	-1.57174	0.285155	3.02158	0.787923	TMSB15A
ENSG00000110880.10	3.6e-08	3.379e-07	0.400662	0.0727201	6.10424	0.0545048	CORO1C
ENSG00000123066.7	3.61e-08	3.39e-07	0.533954	0.096925	4.73437	0.0921096	MED13L
ENSG00000121775.17	3.66e-08	3.436e-07	-0.535413	0.0972329	5.33702	0.0943541	TMEM39B
ENSG00000125995.15	3.67e-08	3.446e-07	0.365014	0.0662954	6.1724	0.0447434	ROMO1
ENSG00000265148.5	3.69e-08	3.457e-07	2.17325	0.394764	2.0819	1.45651	TSPOAP1-AS1
ENSG00000088305.18	3.7e-08	3.47e-07	-0.648736	0.117858	5.88862	0.142926	DNMT3B
ENSG00000106780.8	3.77e-08	3.528e-07	-0.402627	0.0731861	5.77962	0.0500785	MEGF9
ENSG00000223735.1	3.81e-08	3.564e-07	1.5477	0.281425	3.07597	0.738106	OR51B3P
ENSG00000245848.2	3.83e-08	3.58e-07	-0.546564	0.0994004	4.93676	0.0940202	CEBPA
ENSG00000196781.14	3.92e-08	3.664e-07	0.660159	0.120151	4.26398	0.138417	TLE1
ENSG00000114021.11	4.01e-08	3.743e-07	0.402001	0.0732174	5.77196	0.0549144	NIT2
ENSG00000141076.17	4.04e-08	3.769e-07	0.363714	0.0662602	5.77872	0.0416476	UTP4
ENSG00000069011.15	4.07e-08	3.799e-07	-0.552699	0.100716	4.63693	0.0966784	PITX1
ENSG00000222041.10	4.09e-08	3.816e-07	0.689315	0.125632	4.98903	0.161486	LINC00152
ENSG00000185896.10	4.12e-08	3.836e-07	0.315847	0.0575762	8.19101	0.0339059	LAMP1
ENSG00000183853.17	4.16e-08	3.874e-07	-0.354705	0.0646814	6.35325	0.0379013	KIRREL
ENSG00000133048.12	4.19e-08	3.903e-07	3.07076	0.560105	1.90402	3.20533	CHI3L1
ENSG00000080824.18	4.2e-08	3.91e-07	0.392092	0.0715229	8.20719	0.0522595	HSP90AA1
ENSG00000204356.12	4.22e-08	3.918e-07	-0.345785	0.0630814	6.5445	0.0392357	NELFE
ENSG00000103064.13	4.37e-08	4.06e-07	0.762762	0.139313	4.22426	0.189032	SLC7A6
ENSG00000168918.13	4.4e-08	4.081e-07	1.50534	0.274992	2.46552	0.77056	INPP5D
ENSG00000148200.16	4.56e-08	4.232e-07	0.775893	0.141909	4.13185	0.204769	NR6A1
ENSG00000152082.13	4.56e-08	4.232e-07	-0.335427	0.0613495	6.44966	0.0361139	MZT2B
ENSG00000172380.5	4.64e-08	4.295e-07	-0.290546	0.0531671	7.05041	0.027752	GNG12
ENSG00000079156.16	4.68e-08	4.336e-07	-0.61966	0.113429	5.41161	0.130633	OSBPL6
ENSG00000164535.14	4.73e-08	4.378e-07	0.528081	0.0966975	5.08281	0.0880974	DAGLB
ENSG00000246228.6	4.81e-08	4.447e-07	0.798555	0.146302	4.26621	0.195851	CASC8
ENSG00000260461.1	4.88e-08	4.514e-07	0.477414	0.0875104	5.27608	0.0700794	RP11-541N10.3
ENSG00000139112.10	4.98e-08	4.603e-07	0.481814	0.0883748	5.18503	0.0790154	GABARAPL1
ENSG00000148337.20	4.99e-08	4.604e-07	-0.394233	0.0723127	6.36718	0.0529007	CIZ1
ENSG00000066468.21	5.04e-08	4.651e-07	-0.668365	0.122639	5.51948	0.152062	FGFR2
ENSG00000080031.9	5.05e-08	4.659e-07	-0.965627	0.177197	3.50563	0.301806	PTPRH
ENSG00000163001.11	5.09e-08	4.693e-07	-0.369088	0.0677467	6.25102	0.0441145	CFAP36
ENSG00000176678.5	5.13e-08	4.724e-07	-2.0287	0.372459	3.41717	1.40115	FOXL1
ENSG00000116459.10	5.17e-08	4.762e-07	0.287003	0.0527074	7.79506	0.027571	ATP5F1
ENSG00000159596.6	5.3e-08	4.873e-07	0.421693	0.0775025	6.27904	0.0560876	TMEM69
ENSG00000129173.12	5.33e-08	4.901e-07	-0.93359	0.171619	4.65488	0.296821	E2F8
ENSG00000142784.15	5.34e-08	4.905e-07	-0.319626	0.0587587	6.97536	0.0329881	WDTC1
ENSG00000153531.13	5.37e-08	4.931e-07	0.500838	0.0920898	5.40903	0.0793515	ADPRHL1
ENSG00000130962.17	5.39e-08	4.944e-07	0.636035	0.116961	4.82057	0.124894	PRRG1
ENSG00000129003.15	5.5e-08	5.043e-07	0.600822	0.11056	5.36676	0.111787	VPS13C
ENSG00000167994.11	5.53e-08	5.071e-07	-0.589139	0.108432	4.52207	0.108815	RAB3IL1
ENSG00000100271.16	5.57e-08	5.098e-07	-0.69264	0.127506	4.53508	0.163434	TTLL1
ENSG00000076864.19	5.58e-08	5.106e-07	-0.504826	0.0929382	5.48799	0.0775008	RAP1GAP
ENSG00000136279.19	5.62e-08	5.144e-07	0.437177	0.0805055	6.18839	0.0651146	DBNL
ENSG00000223764.2	5.65e-08	5.164e-07	-1.22359	0.225355	2.91046	0.488674	RP11-54O7.3
ENSG00000135636.13	5.72e-08	5.223e-07	-2.32511	0.428396	3.86797	1.62837	DYSF
ENSG00000129566.12	5.76e-08	5.259e-07	0.67694	0.124756	5.58109	0.142348	TEP1
ENSG00000261236.6	5.77e-08	5.263e-07	0.320664	0.0590988	6.06054	0.0331722	BOP1
ENSG00000127952.16	5.78e-08	5.273e-07	-0.452015	0.0833139	5.80261	0.0647199	STYXL1
ENSG00000115966.16	5.81e-08	5.291e-07	-0.46371	0.0854826	5.53545	0.0691186	ATF2
ENSG00000119630.13	5.81e-08	5.291e-07	0.726037	0.133841	4.25184	0.171493	PGF
ENSG00000122566.20	5.83e-08	5.311e-07	-0.306049	0.0564266	9.68	0.0299406	HNRNPA2B1
ENSG00000152484.13	5.89e-08	5.356e-07	0.45985	0.0848081	4.93096	0.0720694	USP12
ENSG00000073050.11	6.02e-08	5.475e-07	-0.554829	0.102401	4.77935	0.101154	XRCC1
ENSG00000177469.12	6.12e-08	5.559e-07	0.373106	0.0688978	8.07311	0.0474586	PTRF
ENSG00000089486.16	6.19e-08	5.621e-07	0.658661	0.121675	4.3141	0.13732	CDIP1
ENSG00000155090.14	6.27e-08	5.695e-07	0.28599	0.0528552	7.57357	0.0255945	KLF10
ENSG00000132837.14	6.28e-08	5.696e-07	-1.27991	0.236553	3.07708	0.504443	DMGDH
ENSG00000120337.8	6.29e-08	5.697e-07	1.20921	0.223495	6.43685	0.498596	TNFSF18
ENSG00000180044.4	6.29e-08	5.697e-07	-1.29093	0.238598	3.7094	0.568262	C3orf80
ENSG00000074370.17	6.31e-08	5.716e-07	-0.485579	0.0897601	4.95176	0.0754851	ATP2A3
ENSG00000151502.10	6.37e-08	5.768e-07	0.433187	0.0801011	5.08084	0.0590701	VPS26B
ENSG00000114988.11	6.4e-08	5.789e-07	-0.522071	0.09655	4.85576	0.0846823	LMAN2L
ENSG00000116260.16	6.43e-08	5.812e-07	0.331172	0.0612552	6.86636	0.0348546	QSOX1
ENSG00000100347.14	6.44e-08	5.821e-07	0.344834	0.0637869	6.41303	0.0405557	SAMM50
ENSG00000170425.3	6.48e-08	5.849e-07	0.334627	0.0619098	6.48607	0.0367422	ADORA2B
ENSG00000090612.20	6.67e-08	6.019e-07	-0.868371	0.160814	3.98728	0.230092	ZNF268
ENSG00000119508.17	6.71e-08	6.052e-07	1.25824	0.233062	3.29347	0.533454	NR4A3
ENSG00000065150.18	6.79e-08	6.116e-07	-0.328906	0.0609451	5.74334	0.0366131	IPO5
ENSG00000151617.15	6.81e-08	6.137e-07	-1.30402	0.241662	3.09019	0.559153	EDNRA
ENSG00000101188.4	6.82e-08	6.142e-07	-0.361502	0.066997	8.65668	0.0445914	NTSR1
ENSG00000214176.9	6.85e-08	6.165e-07	0.518163	0.0960451	5.2337	0.0830638	PLEKHM1P1
ENSG00000120837.7	7.14e-08	6.422e-07	-0.570676	0.105925	4.94322	0.107508	NFYB
ENSG00000137288.9	7.15e-08	6.428e-07	-0.769621	0.142859	6.42066	0.202185	UQCC2
ENSG00000125835.18	7.21e-08	6.475e-07	-0.336939	0.0625597	7.93403	0.0387547	SNRPB
ENSG00000099904.15	7.22e-08	6.485e-07	0.693411	0.128756	5.99433	0.164139	ZDHHC8
ENSG00000171307.18	7.27e-08	6.521e-07	0.408276	0.0758259	5.8275	0.0503572	ZDHHC16
ENSG00000196152.10	7.42e-08	6.652e-07	0.590528	0.109749	4.82791	0.11631	ZNF79
ENSG00000079459.12	7.44e-08	6.666e-07	0.335671	0.0623907	6.84175	0.0364599	FDFT1
ENSG00000136770.10	7.44e-08	6.666e-07	-0.523922	0.0973817	4.51681	0.0855662	DNAJC1
ENSG00000099992.15	7.54e-08	6.746e-07	0.495382	0.092117	5.77281	0.0749895	TBC1D10A
ENSG00000108175.16	7.54e-08	6.746e-07	-0.356161	0.0662288	6.18402	0.0431771	ZMIZ1
ENSG00000088726.15	7.56e-08	6.754e-07	0.947131	0.176131	4.2554	0.292884	TMEM40
ENSG00000152463.14	7.64e-08	6.822e-07	-2.6291	0.489089	0.621402	2.3607	OLAH
ENSG00000125430.8	7.72e-08	6.888e-07	-0.83277	0.154974	4.00934	0.224067	HS3ST3B1
ENSG00000168758.10	7.72e-08	6.888e-07	-0.40756	0.0758455	6.22854	0.0518955	SEMA4C
ENSG00000124574.14	7.83e-08	6.982e-07	0.661716	0.123201	4.61388	0.138063	ABCC10
ENSG00000053918.15	7.84e-08	6.988e-07	-0.830225	0.154582	3.82146	0.224538	KCNQ1
ENSG00000125970.11	7.9e-08	7.037e-07	-0.303729	0.0565668	6.55845	0.0298189	RALY
ENSG00000143641.9	7.92e-08	7.053e-07	0.303274	0.0564874	6.74141	0.0291698	GALNT2
ENSG00000196205.8	7.96e-08	7.082e-07	-0.448976	0.0836386	5.95541	0.0644001	EEF1A1P5
ENSG00000178695.5	7.98e-08	7.097e-07	-0.877775	0.163534	4.18467	0.263239	KCTD12
ENSG00000086589.11	8.2e-08	7.283e-07	-0.354884	0.0661754	5.77989	0.0392303	RBM22
ENSG00000100029.17	8.24e-08	7.323e-07	0.286223	0.0533831	7.10277	0.0259807	PES1
ENSG00000159733.13	8.29e-08	7.36e-07	-0.493237	0.0920107	5.47816	0.083144	ZFYVE28
ENSG00000014914.19	8.3e-08	7.365e-07	-1.24431	0.232129	3.72475	0.492002	MTMR11
ENSG00000103274.10	8.35e-08	7.399e-07	-0.462588	0.0863121	5.24083	0.0697652	NUBP1
ENSG00000145781.8	8.43e-08	7.47e-07	-0.549092	0.102487	5.23251	0.103055	COMMD10
ENSG00000210144.1	8.54e-08	7.559e-07	0.799149	0.149223	6.24387	0.218313	MT-TY
ENSG00000204520.12	8.73e-08	7.724e-07	0.39057	0.0729844	5.74782	0.051165	MICA
ENSG00000253276.2	8.81e-08	7.796e-07	0.462078	0.086376	6.27789	0.0730078	CCDC71L
ENSG00000013561.17	8.82e-08	7.8e-07	0.424902	0.0794298	5.42372	0.0588241	RNF14
ENSG00000147526.19	8.83e-08	7.8e-07	-0.727657	0.136028	5.0313	0.18105	TACC1
ENSG00000115993.12	8.85e-08	7.816e-07	-0.575488	0.107591	4.17129	0.102698	TRAK2
ENSG00000213965.3	8.87e-08	7.828e-07	0.342784	0.0640904	6.28323	0.037055	NUDT19
ENSG00000170775.2	9.11e-08	8.031e-07	-1.40283	0.262519	3.10515	0.66323	GPR37
ENSG00000115274.14	9.18e-08	8.095e-07	0.540092	0.1011	4.99121	0.0906385	INO80B
ENSG00000068366.19	9.21e-08	8.116e-07	0.511431	0.095745	4.80327	0.0841728	ACSL4
ENSG00000118369.12	9.33e-08	8.216e-07	0.84634	0.158512	4.38443	0.243013	USP35
ENSG00000156471.12	9.38e-08	8.257e-07	0.341633	0.0639968	6.47221	0.0399286	PTDSS1
ENSG00000101596.14	9.54e-08	8.386e-07	-0.516005	0.0967158	4.97003	0.0911031	SMCHD1
ENSG00000149136.8	9.54e-08	8.386e-07	-0.576659	0.108085	7.0161	0.113779	SSRP1
ENSG00000051523.10	9.66e-08	8.489e-07	0.296638	0.055624	7.60437	0.0301111	CYBA
ENSG00000178719.16	9.73e-08	8.545e-07	0.293134	0.0549803	6.74724	0.0268225	GRINA
ENSG00000176658.16	9.75e-08	8.554e-07	-0.474106	0.0889282	4.93644	0.0698009	MYO1D
ENSG00000166900.15	9.89e-08	8.67e-07	0.517714	0.0971542	5.42137	0.091735	STX3
ENSG00000204682.5	9.9e-08	8.679e-07	1.5276	0.286686	4.61371	0.798697	CASC10
ENSG00000100348.9	9.93e-08	8.694e-07	0.364077	0.068332	6.73121	0.0453688	TXN2
ENSG00000278619.4	9.97e-08	8.728e-07	0.444831	0.083501	5.35331	0.0653306	MRM1
ENSG00000143924.18	1.004e-07	8.781e-07	-0.317878	0.0596836	6.46837	0.0333213	EML4
ENSG00000124614.13	1.017e-07	8.886e-07	-0.308822	0.0580093	9.39103	0.0326494	RPS10
ENSG00000184502.3	1.017e-07	8.886e-07	2.30494	0.43296	2.07855	1.74865	GAST
ENSG00000149806.10	1.043e-07	9.107e-07	-0.277537	0.0521774	8.40286	0.0257912	FAU
ENSG00000058085.14	1.071e-07	9.345e-07	-0.718886	0.135274	6.22834	0.176998	LAMC2
ENSG00000188186.10	1.077e-07	9.397e-07	0.414882	0.0780851	6.39302	0.0589548	LAMTOR4
ENSG00000134775.15	1.083e-07	9.445e-07	-1.07725	0.20279	4.67114	0.397491	FHOD3
ENSG00000173511.9	1.097e-07	9.555e-07	-0.574188	0.108134	4.95121	0.102804	VEGFB
ENSG00000173436.13	1.107e-07	9.642e-07	0.371442	0.0699754	6.20847	0.0452227	MINOS1
ENSG00000086730.16	1.12e-07	9.752e-07	-1.09128	0.205668	3.86806	0.408027	LAT2
ENSG00000084693.15	1.125e-07	9.788e-07	0.434806	0.0819578	5.55359	0.0629689	AGBL5
ENSG00000271605.5	1.14e-07	9.908e-07	-1.7641	0.332667	2.79107	1.0316	MILR1
ENSG00000166794.4	1.147e-07	9.968e-07	-0.275889	0.0520377	8.6927	0.025326	PPIB
ENSG00000115112.7	1.161e-07	1.0081e-06	-0.492442	0.0929216	5.04467	0.0780829	TFCP2L1
ENSG00000117632.21	1.169e-07	1.0144e-06	-0.72989	0.137759	7.30874	0.182595	STMN1
ENSG00000198455.4	1.173e-07	1.017e-06	-0.41209	0.0777862	5.69299	0.0542743	ZXDB
ENSG00000184117.11	1.203e-07	1.0432e-06	0.476877	0.0900961	6.18558	0.0779643	NIPSNAP1
ENSG00000109814.11	1.204e-07	1.0433e-06	-0.525876	0.099356	5.24133	0.0948097	UGDH
ENSG00000162909.17	1.209e-07	1.0466e-06	0.314712	0.0594675	7.3686	0.0339567	CAPN2
ENSG00000167513.8	1.213e-07	1.0498e-06	-0.711187	0.134402	5.41726	0.173413	CDT1
ENSG00000109536.11	1.218e-07	1.0537e-06	-0.48815	0.0922653	5.43363	0.0817025	FRG1
ENSG00000103495.13	1.244e-07	1.0749e-06	-0.312927	0.0591884	7.50841	0.0333057	MAZ
ENSG00000241878.10	1.245e-07	1.0752e-06	0.443208	0.0838326	6.19216	0.0673636	PISD
ENSG00000156427.7	1.247e-07	1.077e-06	-1.34827	0.255044	3.98106	0.623405	FGF18
ENSG00000228526.5	1.256e-07	1.0834e-06	1.46553	0.277288	1.84815	0.67232	MIR34A
ENSG00000185189.16	1.293e-07	1.115e-06	0.74956	0.141966	5.52486	0.192737	NRBP2
ENSG00000144034.14	1.297e-07	1.1178e-06	-0.415439	0.0786922	5.76983	0.0531215	TPRKB
ENSG00000143013.12	1.301e-07	1.1208e-06	-0.935094	0.177145	5.68991	0.299976	LMO4
ENSG00000112290.12	1.321e-07	1.1374e-06	-0.42119	0.0798327	5.91431	0.0549386	WASF1
ENSG00000145919.10	1.322e-07	1.1376e-06	-0.332207	0.0629685	6.07799	0.0377858	BOD1
ENSG00000179820.15	1.324e-07	1.1388e-06	0.359026	0.0680558	6.21144	0.0441535	MYADM
ENSG00000020181.17	1.331e-07	1.1431e-06	-1.07812	0.204399	5.47752	0.39884	ADGRA2
ENSG00000169826.7	1.331e-07	1.1431e-06	-0.376108	0.071306	5.94854	0.0434236	CSGALNACT2
ENSG00000197757.7	1.338e-07	1.1487e-06	-1.0981	0.208227	3.2576	0.389467	HOXC6
ENSG00000140988.15	1.344e-07	1.1531e-06	-0.328062	0.0622183	10.4282	0.0348731	RPS2
ENSG00000115425.13	1.35e-07	1.1577e-06	-0.745707	0.141449	4.31937	0.183494	PECR
ENSG00000185551.13	1.362e-07	1.1669e-06	0.746639	0.141667	6.78843	0.191324	NR2F2
ENSG00000198887.8	1.368e-07	1.1717e-06	-0.531161	0.100799	4.5646	0.0855822	SMC5
ENSG00000174780.15	1.407e-07	1.2044e-06	-0.389489	0.073986	7.43157	0.0520792	SRP72
ENSG00000163788.13	1.426e-07	1.2199e-06	-0.512914	0.0974771	4.8098	0.081503	SNRK
ENSG00000105523.3	1.44e-07	1.2311e-06	-1.2078	0.229614	3.3539	0.500899	FAM83E
ENSG00000123143.12	1.462e-07	1.2498e-06	-0.282715	0.0537763	6.52694	0.0256951	PKN1
ENSG00000162069.14	1.466e-07	1.252e-06	0.385427	0.0733194	5.91596	0.0492519	BICDL2
ENSG00000144118.13	1.468e-07	1.2537e-06	-0.347935	0.0661917	5.8528	0.0391352	RALB
ENSG00000141279.15	1.487e-07	1.269e-06	0.345288	0.0657175	6.18319	0.0376268	NPEPPS
ENSG00000242265.5	1.507e-07	1.2849e-06	-2.1463	0.408684	3.28346	1.44202	PEG10
ENSG00000103067.12	1.519e-07	1.2945e-06	0.452448	0.0861764	4.94303	0.0643506	ESRP2
ENSG00000196865.4	1.528e-07	1.3008e-06	-0.388994	0.0741059	6.35032	0.0519848	NHLRC2
ENSG00000214753.2	1.528e-07	1.3008e-06	-0.345673	0.065853	6.9357	0.041051	HNRNPUL2
ENSG00000089472.16	1.564e-07	1.331e-06	1.60631	0.306265	3.33437	0.821168	HEPH
ENSG00000115183.13	1.585e-07	1.3475e-06	0.429505	0.0819284	5.79818	0.0633971	TANC1
ENSG00000068305.17	1.595e-07	1.3556e-06	-0.501098	0.0956068	5.38552	0.0804014	MEF2A
ENSG00000173915.13	1.608e-07	1.3658e-06	0.301437	0.0575289	8.10517	0.0312308	USMG5
ENSG00000197142.10	1.617e-07	1.3728e-06	-0.288652	0.0550999	9.05974	0.0282337	ACSL5
ENSG00000136527.17	1.626e-07	1.3793e-06	-0.552886	0.105558	6.7136	0.105076	TRA2B
ENSG00000100162.14	1.629e-07	1.3814e-06	-0.711242	0.135802	4.2609	0.169821	CENPM
ENSG00000109519.12	1.633e-07	1.3839e-06	0.341477	0.0652059	7.16033	0.0400842	GRPEL1
ENSG00000214114.8	1.695e-07	1.4358e-06	0.693966	0.132689	5.3272	0.147601	MYCBP
ENSG00000149657.19	1.697e-07	1.4368e-06	-0.320791	0.0613393	6.16537	0.0344137	LSM14B
ENSG00000121892.14	1.744e-07	1.4759e-06	-0.361842	0.069256	5.25846	0.04276	PDS5A
ENSG00000104524.13	1.793e-07	1.5156e-06	0.593295	0.113666	4.37251	0.107259	PYCRL
ENSG00000108759.3	1.793e-07	1.5156e-06	2.50953	0.480792	2.12274	1.97107	KRT32
ENSG00000187837.3	1.795e-07	1.5161e-06	0.801783	0.153615	5.26647	0.221174	HIST1H1C
ENSG00000197892.12	1.805e-07	1.5238e-06	-0.562656	0.107822	4.62376	0.105857	KIF13B
ENSG00000120686.11	1.827e-07	1.5418e-06	-0.359005	0.0688263	5.57507	0.0404959	UFM1
ENSG00000106245.9	1.832e-07	1.5452e-06	-0.315227	0.0604394	6.75755	0.0341939	BUD31
ENSG00000134291.11	1.839e-07	1.5499e-06	-0.417919	0.0801391	6.02652	0.0573558	TMEM106C
ENSG00000179933.5	1.842e-07	1.5518e-06	0.420941	0.0807236	7.18984	0.060977	C14orf119
ENSG00000033327.12	1.855e-07	1.5621e-06	1.22146	0.234298	2.71805	0.513462	GAB2
ENSG00000066735.14	1.861e-07	1.5659e-06	-0.379794	0.0728591	5.77309	0.0463862	KIF26A
ENSG00000010256.10	1.866e-07	1.569e-06	-0.315984	0.0606234	7.16379	0.0335836	UQCRC1
ENSG00000177697.17	1.869e-07	1.5713e-06	0.339924	0.0652212	7.30482	0.0397691	CD151
ENSG00000134717.17	1.879e-07	1.5784e-06	-0.357731	0.0686502	6.44223	0.0440468	BTF3L4
ENSG00000104140.6	1.904e-07	1.5985e-06	-0.609755	0.11707	4.65119	0.125247	RHOV
ENSG00000167920.8	1.914e-07	1.6056e-06	0.537484	0.103213	6.04635	0.0994501	TMEM99
ENSG00000124243.17	1.926e-07	1.6154e-06	0.650114	0.12487	4.9841	0.143884	BCAS4
ENSG00000120437.8	1.93e-07	1.6173e-06	-1.10101	0.211488	4.35697	0.417337	ACAT2
ENSG00000164695.4	1.956e-07	1.6381e-06	-0.378466	0.0727327	5.85181	0.0445011	CHMP4C
ENSG00000164626.8	1.97e-07	1.649e-06	-0.726342	0.139623	4.84907	0.181665	KCNK5
ENSG00000230733.2	2e-07	1.674e-06	0.387273	0.0744858	5.76973	0.05162	AC092171.4
ENSG00000140564.10	2.003e-07	1.6749e-06	-0.387434	0.0745197	5.20171	0.0456151	FURIN
ENSG00000115844.10	2.028e-07	1.6947e-06	-1.02743	0.197705	3.48854	0.33339	DLX2
ENSG00000181029.8	2.042e-07	1.7056e-06	0.444949	0.0856413	5.97584	0.0624835	TRAPPC5
ENSG00000131236.16	2.044e-07	1.7069e-06	0.281048	0.054097	7.34655	0.0261739	CAP1
ENSG00000136448.11	2.07e-07	1.7271e-06	0.419212	0.0807267	6.64781	0.0595568	NMT1
ENSG00000137819.13	2.105e-07	1.7556e-06	-0.707949	0.136411	5.20734	0.172687	PAQR5
ENSG00000121931.15	2.111e-07	1.7595e-06	-0.338858	0.0652993	6.29288	0.0381486	LRIF1
ENSG00000133612.18	2.146e-07	1.7876e-06	0.426022	0.0821444	5.66443	0.0625457	AGAP3
ENSG00000162004.16	2.228e-07	1.8539e-06	0.669321	0.129231	4.66194	0.154438	CCDC78
ENSG00000173218.14	2.227e-07	1.8539e-06	-0.423611	0.0817886	5.68682	0.0569914	VANGL1
ENSG00000167635.11	2.275e-07	1.8924e-06	-0.314695	0.0608068	6.25758	0.0306024	ZNF146
ENSG00000170852.10	2.386e-07	1.9836e-06	-0.427401	0.0827267	4.92571	0.060068	KBTBD2
ENSG00000130829.17	2.399e-07	1.9933e-06	-1.01039	0.195606	4.91145	0.352178	DUSP9
ENSG00000127337.6	2.425e-07	2.0141e-06	-0.481488	0.0932508	5.15276	0.0728713	YEATS4
ENSG00000115649.15	2.478e-07	2.0567e-06	0.385797	0.0747762	6.29566	0.0513615	CNPPD1
ENSG00000089820.15	2.486e-07	2.0613e-06	0.359016	0.0695937	6.05242	0.0412402	ARHGAP4
ENSG00000158828.6	2.486e-07	2.0613e-06	0.457516	0.0886878	6.34983	0.0722349	PINK1
ENSG00000259956.1	2.543e-07	2.1073e-06	-0.280405	0.0544003	7.2481	0.0259312	RBM15B
ENSG00000135414.9	2.551e-07	2.1122e-06	0.859848	0.166833	5.01457	0.24387	GDF11
ENSG00000135269.17	2.578e-07	2.1341e-06	0.366195	0.0710794	7.1149	0.0462924	TES
ENSG00000224032.6	2.609e-07	2.1579e-06	-0.676805	0.131425	6.73948	0.158146	EPB41L4A-AS1
ENSG00000065665.20	2.651e-07	2.192e-06	0.820023	0.15933	3.7979	0.217489	SEC61A2
ENSG00000160075.11	2.667e-07	2.2028e-06	-0.313766	0.0609779	7.67121	0.0339966	SSU72
ENSG00000198729.4	2.666e-07	2.2028e-06	-0.78926	0.153384	4.99074	0.215111	PPP1R14C
ENSG00000176438.12	2.67e-07	2.2037e-06	-0.838493	0.16296	3.79015	0.233954	SYNE3
ENSG00000099617.3	2.674e-07	2.2062e-06	-1.27499	0.247809	3.74052	0.561372	EFNA2
ENSG00000116285.12	2.69e-07	2.2177e-06	-0.263151	0.0511569	8.58375	0.0223342	ERRFI1
ENSG00000197635.9	2.694e-07	2.2203e-06	-1.94893	0.378898	1.63185	1.27744	DPP4
ENSG00000188130.13	2.706e-07	2.229e-06	0.310977	0.060468	7.04659	0.0311606	MAPK12
ENSG00000173805.15	2.737e-07	2.2534e-06	0.927585	0.18044	5.36312	0.284261	HAP1
ENSG00000121073.13	2.752e-07	2.2641e-06	-0.359165	0.0698807	6.29233	0.0405556	SLC35B1
ENSG00000138271.5	2.766e-07	2.2747e-06	1.33445	0.259686	2.87879	0.570077	GPR87
ENSG00000164048.13	2.789e-07	2.2919e-06	0.712903	0.138773	4.5799	0.157204	ZNF589
ENSG00000171222.10	2.849e-07	2.3401e-06	0.351127	0.0684034	6.42341	0.0385193	SCAND1
ENSG00000025800.13	2.872e-07	2.3574e-06	0.2829	0.0551286	6.47335	0.0247754	KPNA6
ENSG00000164062.12	2.873e-07	2.3574e-06	0.313695	0.0611301	6.97131	0.0301005	APEH
ENSG00000225733.5	2.895e-07	2.3738e-06	-0.331009	0.0645219	6.24103	0.0378659	FGD5-AS1
ENSG00000153885.14	2.921e-07	2.3941e-06	-0.69001	0.134545	5.31155	0.164557	KCTD15
ENSG00000160326.13	2.927e-07	2.398e-06	0.681954	0.132985	4.67857	0.148932	SLC2A6
ENSG00000171314.8	2.931e-07	2.3993e-06	0.292565	0.0570541	8.09586	0.0295846	PGAM1
ENSG00000165678.20	2.954e-07	2.4176e-06	-0.310471	0.060564	8.31458	0.0333192	GHITM
ENSG00000261183.5	2.962e-07	2.4226e-06	-0.487058	0.09502	5.30339	0.0763303	RP11-532F12.5
ENSG00000215193.12	2.983e-07	2.4381e-06	0.359149	0.0700842	5.89643	0.0410415	PEX26
ENSG00000105552.14	3.033e-07	2.4765e-06	-0.320404	0.062562	6.46126	0.0333742	BCAT2
ENSG00000167986.13	3.032e-07	2.4765e-06	0.271157	0.0529455	7.31677	0.0238234	DDB1
ENSG00000165312.6	3.048e-07	2.4874e-06	-0.562001	0.109756	4.79024	0.0990154	OTUD1
ENSG00000125966.9	3.056e-07	2.4925e-06	1.44505	0.282238	2.90438	0.633912	MMP24
ENSG00000166598.13	3.069e-07	2.5022e-06	-0.265157	0.0517972	8.16235	0.0243121	HSP90B1
ENSG00000149115.13	3.093e-07	2.5199e-06	-0.334503	0.0653619	6.50412	0.0372406	TNKS1BP1
ENSG00000108932.11	3.123e-07	2.5431e-06	-0.668515	0.130675	5.64334	0.154565	SLC16A6
ENSG00000160799.11	3.135e-07	2.5516e-06	-0.415742	0.0812767	5.45928	0.0537005	CCDC12
ENSG00000179630.10	3.139e-07	2.5539e-06	0.847483	0.16569	5.20252	0.248412	LACC1
ENSG00000089351.14	3.156e-07	2.5658e-06	0.43058	0.0841979	5.61594	0.0634547	GRAMD1A
ENSG00000065911.11	3.175e-07	2.5804e-06	-0.478926	0.0936733	8.56192	0.0793407	MTHFD2
ENSG00000131746.12	3.19e-07	2.5909e-06	0.547039	0.107014	6.36408	0.103518	TNS4
ENSG00000257103.8	3.205e-07	2.6021e-06	-0.326604	0.0639029	7.68486	0.0335854	LSM14A
ENSG00000169919.16	3.216e-07	2.609e-06	-0.519518	0.10166	4.81311	0.083638	GUSB
ENSG00000272734.1	3.222e-07	2.6129e-06	0.419699	0.0821335	5.3334	0.0609393	ADIRF-AS1
ENSG00000237886.1	3.233e-07	2.6203e-06	0.946245	0.1852	3.65055	0.306686	NALT1
ENSG00000145777.14	3.29e-07	2.6647e-06	-2.50609	0.490809	2.06009	1.93545	TSLP
ENSG00000174574.15	3.302e-07	2.6729e-06	0.293866	0.0575601	6.76732	0.0272747	AKIRIN1
ENSG00000167644.11	3.307e-07	2.6759e-06	0.497814	0.0975139	6.98124	0.0857563	C19orf33
ENSG00000167085.11	3.31e-07	2.6771e-06	0.277725	0.054404	7.63411	0.0249897	PHB
ENSG00000099999.14	3.315e-07	2.6797e-06	0.53704	0.105207	4.60386	0.091622	RNF215
ENSG00000134574.11	3.318e-07	2.6808e-06	0.476102	0.0932727	5.71305	0.0784416	DDB2
ENSG00000102547.18	3.328e-07	2.6871e-06	-0.643395	0.12606	4.20342	0.129169	CAB39L
ENSG00000102910.13	3.357e-07	2.7088e-06	0.332032	0.0650757	6.41026	0.0338663	LONP2
ENSG00000160888.6	3.371e-07	2.7187e-06	-0.601303	0.117869	7.80145	0.125141	IER2
ENSG00000104320.13	3.408e-07	2.7476e-06	-0.537613	0.105428	4.42081	0.0894313	NBN
ENSG00000259781.1	3.411e-07	2.7486e-06	-0.737952	0.14472	5.88401	0.188505	RP11-673C5.1
ENSG00000229298.1	3.417e-07	2.7521e-06	1.54445	0.302902	2.88418	0.825695	TUBB8P1
ENSG00000134779.14	3.427e-07	2.7585e-06	0.33462	0.0656336	6.34448	0.0353639	TPGS2
ENSG00000145623.12	3.45e-07	2.775e-06	-0.608971	0.119475	4.75072	0.128383	OSMR
ENSG00000182134.15	3.462e-07	2.7838e-06	-0.792491	0.155501	4.43218	0.193291	TDRKH
ENSG00000160113.5	3.482e-07	2.7985e-06	-0.391766	0.0768883	6.47258	0.0531384	NR2F6
ENSG00000162490.6	3.485e-07	2.7992e-06	-0.631012	0.123846	5.07211	0.137858	DRAXIN
ENSG00000072110.13	3.508e-07	2.8163e-06	0.333865	0.0655426	6.64623	0.0385947	ACTN1
ENSG00000137449.15	3.554e-07	2.8511e-06	1.89885	0.372949	2.93317	1.14535	CPEB2
ENSG00000182628.12	3.593e-07	2.8809e-06	-0.497097	0.0976737	5.03103	0.0766089	SKA2
ENSG00000197958.12	3.614e-07	2.8969e-06	-0.289274	0.0568516	9.78499	0.0279847	RPL12
ENSG00000197586.12	3.643e-07	2.9183e-06	-0.318408	0.062596	6.44551	0.0312534	ENTPD6
ENSG00000196141.13	3.673e-07	2.9393e-06	0.414322	0.0814767	6.36576	0.059465	SPATS2L
ENSG00000272335.1	3.672e-07	2.9393e-06	-0.598142	0.117623	4.57611	0.121936	RP11-53O19.3
ENSG00000183444.10	3.713e-07	2.9695e-06	1.19664	0.235415	3.14212	0.449704	OR7E38P
ENSG00000141098.12	3.733e-07	2.9844e-06	0.431862	0.0849776	5.55643	0.0646169	GFOD2
ENSG00000189079.15	3.792e-07	3.0293e-06	-0.425131	0.0837016	5.86787	0.0569573	ARID2
ENSG00000136518.16	3.807e-07	3.0402e-06	-0.462058	0.0909858	5.33167	0.0734239	ACTL6A
ENSG00000116127.17	3.866e-07	3.0858e-06	-1.09744	0.216226	5.80377	0.417416	ALMS1
ENSG00000196914.8	3.881e-07	3.0955e-06	-0.271845	0.0535685	7.00423	0.0243016	ARHGEF12
ENSG00000167754.12	3.895e-07	3.105e-06	2.18888	0.431389	3.98747	1.66068	KLK5
ENSG00000188807.12	3.902e-07	3.1094e-06	0.350161	0.0690154	6.13783	0.0422943	TMEM201
ENSG00000127990.15	3.935e-07	3.1344e-06	-1.67841	0.330914	4.20662	0.976526	SGCE
ENSG00000168077.13	3.96e-07	3.1523e-06	0.36777	0.072526	5.90638	0.0441984	SCARA3
ENSG00000104763.18	3.987e-07	3.172e-06	0.287348	0.0566809	7.38675	0.0275019	ASAH1
ENSG00000077713.18	4.014e-07	3.1922e-06	-0.468483	0.0924343	5.18918	0.0699627	SLC25A43
ENSG00000198964.13	4.036e-07	3.2074e-06	-0.804207	0.158706	4.96275	0.22425	SGMS1
ENSG00000213347.10	4.046e-07	3.2136e-06	-0.663785	0.131007	4.9712	0.139261	MXD3
ENSG00000269190.5	4.05e-07	3.2151e-06	-0.748871	0.147805	4.39156	0.18567	FBXO17
ENSG00000125089.16	4.139e-07	3.2827e-06	-1.40141	0.276824	2.66414	0.639679	SH3TC1
ENSG00000158882.13	4.138e-07	3.2827e-06	0.743238	0.146813	3.86685	0.179964	TOMM40L
ENSG00000178127.12	4.209e-07	3.3367e-06	0.333613	0.0659413	6.62979	0.0386072	NDUFV2
ENSG00000167112.9	4.248e-07	3.3655e-06	0.433559	0.0857259	5.45908	0.05954	TRUB2
ENSG00000113643.8	4.264e-07	3.3765e-06	0.353468	0.0698997	6.27324	0.043345	RARS
ENSG00000174744.13	4.304e-07	3.4061e-06	0.330102	0.0653018	5.93154	0.037598	BRMS1
ENSG00000160818.16	4.378e-07	3.4629e-06	0.358783	0.0710214	5.74307	0.0400774	GPATCH4
ENSG00000112039.3	4.4e-07	3.4787e-06	-0.572084	0.113266	5.22925	0.113579	FANCE
ENSG00000122025.14	4.413e-07	3.4869e-06	-2.08675	0.413199	2.52713	1.4315	FLT3
ENSG00000141027.20	4.425e-07	3.4952e-06	-0.601143	0.119046	5.05956	0.116934	NCOR1
ENSG00000156642.16	4.513e-07	3.563e-06	-0.362878	0.0719151	6.29532	0.0457102	NPTN
ENSG00000104522.15	4.535e-07	3.5784e-06	0.310215	0.0614896	6.35848	0.0314758	TSTA3
ENSG00000134815.18	4.57e-07	3.6037e-06	0.388626	0.0770542	5.88506	0.0524339	DHX34
ENSG00000147804.9	4.585e-07	3.6141e-06	-0.383139	0.0759761	6.02373	0.0509655	SLC39A4
ENSG00000136942.14	4.593e-07	3.6178e-06	-0.273433	0.0542247	9.26017	0.0228752	RPL35
ENSG00000119280.16	4.675e-07	3.6807e-06	-0.428719	0.0850769	4.90889	0.06043	C1orf198
ENSG00000101844.17	4.782e-07	3.7629e-06	0.643588	0.127826	4.69991	0.137902	ATG4A
ENSG00000116701.14	4.795e-07	3.7711e-06	2.15937	0.428927	2.42092	1.54911	NCF2
ENSG00000210194.1	4.81e-07	3.7811e-06	0.805733	0.160066	4.25514	0.225507	MT-TE
ENSG00000015475.18	4.902e-07	3.8507e-06	0.401097	0.0797393	7.1434	0.0502363	BID
ENSG00000130702.14	4.903e-07	3.8507e-06	0.621997	0.123656	6.01837	0.134413	LAMA5
ENSG00000124151.18	4.988e-07	3.9152e-06	-0.406803	0.0809273	5.87289	0.051813	NCOA3
ENSG00000108592.16	5.08e-07	3.9851e-06	0.397018	0.0790357	5.65803	0.0501571	FTSJ3
ENSG00000103642.11	5.099e-07	3.9961e-06	0.630816	0.125597	4.79761	0.1332	LACTB
ENSG00000115520.8	5.097e-07	3.9961e-06	0.337331	0.067162	5.82863	0.0381177	COQ10B
ENSG00000022556.15	5.108e-07	4.0004e-06	0.421902	0.0840069	5.13439	0.0536013	NLRP2
ENSG00000168374.10	5.11e-07	4.0004e-06	0.264496	0.052666	6.97891	0.0240088	ARF4
ENSG00000130522.5	5.126e-07	4.011e-06	-0.341916	0.0680899	7.64047	0.0406354	JUND
ENSG00000165716.10	5.169e-07	4.0425e-06	0.449318	0.0895067	5.30261	0.0615162	FAM69B
ENSG00000157259.6	5.174e-07	4.0445e-06	-0.323225	0.0643908	5.99805	0.035429	GATAD1
ENSG00000101096.19	5.197e-07	4.0603e-06	-0.661026	0.131708	4.07832	0.151578	NFATC2
ENSG00000059915.16	5.21e-07	4.0685e-06	-0.61151	0.121853	4.45828	0.12681	PSD
ENSG00000161671.16	5.239e-07	4.0889e-06	-0.336488	0.0670649	7.38949	0.0393645	EMC10
ENSG00000185813.10	5.3e-07	4.1342e-06	0.463842	0.0924885	6.13281	0.0748098	PCYT2
ENSG00000135919.12	5.305e-07	4.1361e-06	-0.511924	0.10208	7.38796	0.0911242	SERPINE2
ENSG00000131711.14	5.326e-07	4.1504e-06	-0.536277	0.106952	4.60956	0.100004	MAP1B
ENSG00000141646.13	5.35e-07	4.167e-06	-0.406644	0.0811127	5.75448	0.0552248	SMAD4
ENSG00000179222.17	5.368e-07	4.1789e-06	-0.27792	0.0554436	7.41462	0.0244898	MAGED1
ENSG00000168672.3	5.389e-07	4.1933e-06	-0.381347	0.0760881	6.67541	0.0505749	FAM84B
ENSG00000147164.11	5.508e-07	4.2834e-06	0.391801	0.0782395	5.56216	0.048581	SNX12
ENSG00000163918.10	5.569e-07	4.3289e-06	-1.03458	0.206684	5.44206	0.372366	RFC4
ENSG00000134748.12	5.597e-07	4.3485e-06	-0.423365	0.084595	5.5573	0.0621524	PRPF38A
ENSG00000111245.14	5.616e-07	4.3607e-06	2.78076	0.55571	0.931309	2.69037	MYL2
ENSG00000070540.12	5.655e-07	4.3886e-06	-0.397249	0.0794077	5.96533	0.0549088	WIPI1
ENSG00000198951.11	5.7e-07	4.4213e-06	-0.536804	0.107337	5.11078	0.100273	NAGA
ENSG00000176209.11	5.827e-07	4.5181e-06	-0.662566	0.132597	5.1731	0.152796	SMIM19
ENSG00000100523.14	5.847e-07	4.5307e-06	0.326435	0.0653365	6.18834	0.0325722	DDHD1
ENSG00000240849.10	5.896e-07	4.5665e-06	0.359082	0.0718941	6.28821	0.0447033	TMEM189
ENSG00000142731.10	5.953e-07	4.6058e-06	-0.87362	0.174978	4.24432	0.24864	PLK4
ENSG00000181085.14	5.951e-07	4.6058e-06	0.638774	0.127939	4.57843	0.137609	MAPK15
ENSG00000185924.6	5.965e-07	4.6129e-06	0.53136	0.106435	4.85972	0.0868283	RTN4RL1
ENSG00000165215.6	5.969e-07	4.6139e-06	-0.54549	0.109268	4.73464	0.0978466	CLDN3
ENSG00000076716.8	5.986e-07	4.6219e-06	-0.435524	0.08725	6.20433	0.0660393	GPC4
ENSG00000186891.13	5.983e-07	4.6219e-06	-0.374851	0.0750938	5.57085	0.0431152	TNFRSF18
ENSG00000075945.12	5.991e-07	4.6236e-06	-0.470452	0.0942503	5.47422	0.0770571	KIFAP3
ENSG00000138814.16	5.997e-07	4.6263e-06	-0.276829	0.0554623	7.77843	0.0252391	PPP3CA
ENSG00000100906.10	6.017e-07	4.6385e-06	-0.762476	0.152781	5.56094	0.202421	NFKBIA
ENSG00000133794.17	6.021e-07	4.6385e-06	-0.861417	0.17261	4.24787	0.258365	ARNTL
ENSG00000145604.15	6.023e-07	4.6385e-06	0.450337	0.090239	5.2888	0.0639314	SKP2
ENSG00000079332.14	6.055e-07	4.661e-06	0.306023	0.0613339	6.87661	0.0321694	SAR1A
ENSG00000227057.8	6.071e-07	4.6712e-06	0.347152	0.0695843	6.03212	0.0394908	WDR46
ENSG00000107863.17	6.105e-07	4.6949e-06	-0.663991	0.133121	4.72702	0.153531	ARHGAP21
ENSG00000159086.14	6.135e-07	4.7156e-06	0.354627	0.0711115	6.35828	0.0437963	PAXBP1
ENSG00000163510.13	6.179e-07	4.7471e-06	-0.320376	0.0642611	6.31231	0.0325397	CWC22
ENSG00000168061.14	6.239e-07	4.7907e-06	0.352883	0.0708078	5.95843	0.0417512	SAC3D1
ENSG00000143819.12	6.325e-07	4.8546e-06	-0.394508	0.0792024	6.2137	0.0542185	EPHX1
ENSG00000179241.12	6.368e-07	4.885e-06	-0.437172	0.0877907	4.94005	0.0583118	LDLRAD3
ENSG00000065057.7	6.404e-07	4.91e-06	0.653073	0.131176	4.88716	0.1486	NTHL1
ENSG00000116288.12	6.43e-07	4.9273e-06	0.261506	0.052534	7.96577	0.0226826	PARK7
ENSG00000070413.19	6.57e-07	5.0309e-06	-0.299425	0.0602022	7.36682	0.028524	DGCR2
ENSG00000161509.13	6.572e-07	5.0309e-06	1.64774	0.331297	4.01672	0.946227	GRIN2C
ENSG00000161016.16	6.609e-07	5.0566e-06	-0.297203	0.059769	9.76572	0.0307857	RPL8
ENSG00000106070.17	6.638e-07	5.0769e-06	-0.432582	0.0870097	5.0143	0.0585708	GRB10
ENSG00000139496.15	6.687e-07	5.1118e-06	-0.393631	0.0791978	5.60342	0.0540104	NUP58
ENSG00000118518.15	6.695e-07	5.1149e-06	-0.473394	0.0952501	4.99077	0.0747551	RNF146
ENSG00000137947.11	6.754e-07	5.1573e-06	0.348778	0.0702005	5.58592	0.0415136	GTF2B
ENSG00000240230.5	6.793e-07	5.185e-06	-0.508161	0.102304	4.69258	0.0800257	COX19
ENSG00000100304.12	6.805e-07	5.1912e-06	0.29172	0.0587334	6.97077	0.0296697	TTLL12
ENSG00000115194.10	6.891e-07	5.254e-06	-0.650306	0.130993	4.07857	0.146193	SLC30A3
ENSG00000151743.10	6.921e-07	5.2747e-06	0.56439	0.113707	4.89541	0.111076	AMN1
ENSG00000095015.5	6.934e-07	5.2798e-06	-0.431107	0.0868605	5.25326	0.0622323	MAP3K1
ENSG00000125895.5	6.935e-07	5.2798e-06	0.501018	0.100947	5.10942	0.0769533	TMEM74B
ENSG00000237149.5	6.971e-07	5.3044e-06	0.907362	0.182856	3.51931	0.26198	ZNF503-AS2
ENSG00000049245.12	6.986e-07	5.3136e-06	0.290821	0.0586127	6.34772	0.0260491	VAMP3
ENSG00000067955.13	7.093e-07	5.3917e-06	-0.399584	0.0805806	5.5744	0.050083	CBFB
[truncated: 13,207 more rows]

## Sheet: ctrl2_DMSO_vs_alis
Ensembl ID	P-value	Q-value	Effect Size	Standard Error of Effect Size	Mean Log-Counts	Variance of Log-Counts	Gene Symbol
ENSG00000135114.12	1e-100	1e-100	2.99004	0.110192	5.78244	2.68365	OASL
ENSG00000185745.9	1e-100	1e-100	2.71416	0.100455	7.83123	2.22011	IFIT1
ENSG00000119922.9	1e-100	1e-100	3.04764	0.113281	5.7875	2.79468	IFIT2
ENSG00000136542.8	1e-100	1e-100	3.50802	0.142517	3.73103	3.69345	GALNT5
ENSG00000182795.12	1e-100	1e-100	2.81994	0.125667	5.51825	2.40215	C1orf116
ENSG00000128510.10	1.79582e-95	4.52665e-92	4.38083	0.211311	5.34377	5.81108	CPA4
ENSG00000119917.13	2.59643e-95	5.60978e-92	2.28752	0.110434	5.52736	1.57164	IFIT3
ENSG00000165949.12	1.45913e-84	2.75849e-81	2.1429	0.109974	6.08946	1.39212	IFI27
ENSG00000177494.5	4.10431e-83	6.89707e-80	2.12671	0.110113	6.87562	1.37142	ZBED2
ENSG00000184254.16	2.98486e-80	4.5143e-77	2.44835	0.12906	6.73283	1.81832	ALDH1A3
ENSG00000101255.10	6.7084e-79	9.22344e-76	-1.72171	0.0915497	6.8678	0.895134	TRIB3
ENSG00000159388.5	1.3223e-74	1.66653e-71	1.68893	0.0924202	7.04441	0.856806	BTG2
ENSG00000136244.11	9.74652e-67	1.1339e-63	2.44951	0.141935	5.01672	1.82317	IL6
ENSG00000135679.22	1.78621e-66	1.92961e-63	1.67866	0.0974662	6.70748	0.851486	MDM2
ENSG00000114378.16	3.0397e-66	3.06483e-63	2.80028	0.162881	4.9651	2.38431	HYAL1
ENSG00000210196.2	2.69846e-65	2.55072e-62	1.90722	0.111761	7.41367	1.10624	MT-TP
ENSG00000206075.13	3.93095e-65	3.49716e-62	1.65622	0.0971783	4.99319	0.827473	SERPINB5
ENSG00000107201.9	2.80894e-63	2.36013e-60	1.55753	0.092756	6.90086	0.731581	DDX58
ENSG00000116852.14	9.25894e-61	7.37012e-58	-2.079	0.126429	4.95929	1.30409	KIF21B
ENSG00000169136.9	2.69347e-60	2.0368e-57	-1.53526	0.0937324	6.09001	0.716846	ATF5
ENSG00000138646.8	1.29228e-55	9.30691e-53	1.5361	0.0977788	5.95581	0.714644	HERC5
ENSG00000124762.13	9.0416e-54	6.21569e-51	1.71486	0.111078	8.70365	0.89313	CDKN1A
ENSG00000184897.5	7.64312e-52	5.02585e-49	-1.40496	0.0927402	7.17494	0.59869	H1FX
ENSG00000175197.11	4.59304e-50	2.89438e-47	-1.67251	0.112416	6.68644	0.854351	DDIT3
ENSG00000137965.10	1.05968e-49	6.41064e-47	2.78373	0.187814	4.2452	2.36681	IFI44
ENSG00000189060.5	1.78504e-47	1.03835e-44	-1.74568	0.120613	9.10075	0.925919	H1F0
ENSG00000235269.1	2.22811e-46	1.24807e-43	2.10272	0.147056	4.44615	1.34676	AL162759.1
ENSG00000142945.12	1.30736e-45	7.06161e-43	-1.66483	0.117448	4.87144	0.848051	KIF2C
ENSG00000226738.1	3.66955e-45	1.91374e-42	-4.35566	0.308859	1.48468	5.745	CTA-384D8.31
ENSG00000111602.11	5.49003e-45	2.76771e-42	-1.41637	0.100637	5.515	0.603483	TIMELESS
ENSG00000172175.12	2.478e-44	1.20895e-41	-1.65417	0.118434	5.90497	0.837718	MALT1
ENSG00000187735.12	2.65948e-44	1.25694e-41	-1.29544	0.0927835	5.44214	0.503956	TCEA1
ENSG00000173210.19	2.77737e-44	1.27288e-41	-1.80295	0.129162	4.83417	0.980257	ABLIM3
ENSG00000205413.7	8.22499e-44	3.65867e-41	1.82192	0.13125	6.92097	1.01649	SAMD9
ENSG00000124201.14	1.69664e-43	7.33141e-41	1.25982	0.091098	7.12284	0.485882	ZNFX1
ENSG00000182742.5	2.38089e-43	1.00024e-40	1.38159	0.10008	5.83821	0.575982	HOXB4
ENSG00000167703.14	5.06239e-43	2.06928e-40	1.55867	0.113354	4.72609	0.734507	SLC43A2
ENSG00000138160.5	2.67843e-42	1.06602e-39	-1.50148	0.110165	5.43146	0.68532	KIF11
ENSG00000125826.19	4.36308e-42	1.69198e-39	-1.32316	0.097336	7.80184	0.534319	RBCK1
ENSG00000275216.1	6.03473e-42	2.28173e-39	1.53261	0.112941	6.57223	0.719972	RP11-54H7.4
ENSG00000026559.13	1.32934e-41	4.90365e-39	-1.37904	0.102061	6.10045	0.583024	KCNG1
ENSG00000240891.7	1.89871e-40	6.83717e-38	1.59436	0.119743	5.14208	0.770277	PLCXD2
ENSG00000089127.12	3.90527e-40	1.37356e-37	1.96628	0.148277	5.2708	1.18626	OAS1
ENSG00000120053.10	4.22306e-40	1.41932e-37	-1.19844	0.0904141	6.78517	0.437854	GOT1
ENSG00000137501.17	4.21257e-40	1.41932e-37	1.6043	0.121032	5.90535	0.781806	SYTL2
ENSG00000120149.8	7.7573e-40	2.55047e-37	1.40334	0.106239	6.60268	0.604352	MSX2
ENSG00000110092.3	1.81268e-39	5.83298e-37	1.26158	0.0959722	7.81426	0.478573	CCND1
ENSG00000026103.20	8.13119e-39	2.562e-36	1.42796	0.10958	5.06521	0.616134	FAS
ENSG00000153292.15	5.25858e-38	1.62308e-35	1.75944	0.136517	4.76033	0.930984	ADGRF1
ENSG00000024526.16	7.19895e-38	2.17754e-35	-1.61836	0.125808	5.87328	0.799556	DEPDC1
ENSG00000101000.5	8.54248e-38	2.53327e-35	1.22528	0.0953489	5.59315	0.46113	PROCR
ENSG00000171401.14	2.63414e-37	7.66129e-35	3.04914	0.238903	3.823	2.81746	KRT13
ENSG00000133318.13	6.8844e-37	1.96452e-34	-1.14722	0.0904168	6.71959	0.400376	RTN3
ENSG00000176697.18	8.15206e-37	2.28318e-34	1.17758	0.092907	7.26514	0.419224	BDNF
ENSG00000161714.11	2.44638e-36	6.72711e-34	1.26919	0.100823	6.4529	0.489609	PLCD3
ENSG00000117472.9	5.67831e-36	1.53355e-33	1.5357	0.122643	5.14306	0.710589	TSPAN1
ENSG00000115129.13	6.51686e-36	1.72914e-33	1.93393	0.154581	5.61517	1.1507	TP53I3
ENSG00000113368.11	8.59182e-36	2.24039e-33	-1.37803	0.110341	5.72624	0.584303	LMNB1
ENSG00000168062.9	1.91151e-35	4.89996e-33	1.69817	0.136673	4.70305	0.873845	BATF2
ENSG00000181577.15	3.01843e-35	7.60846e-33	-2.13729	0.172523	4.71041	1.40612	C6orf223
ENSG00000125378.15	5.13012e-35	1.27193e-32	1.33379	0.108036	7.58472	0.547708	BMP4
ENSG00000138835.22	5.67731e-35	1.3849e-32	-1.46524	0.118761	5.32067	0.65132	RGS3
ENSG00000105974.11	9.24065e-35	2.21834e-32	1.23646	0.100538	8.12824	0.462736	CAV1
ENSG00000161513.11	1.20876e-34	2.85646e-32	1.15022	0.0936918	7.37266	0.407397	FDXR
ENSG00000079385.21	1.58754e-34	3.69384e-32	3.31488	0.270501	3.14761	3.34434	CEACAM1
ENSG00000164938.13	2.23866e-34	5.12992e-32	1.7427	0.142533	6.73322	0.935484	TP53INP1
ENSG00000157514.16	2.63339e-34	5.94439e-32	-1.56781	0.128367	4.27286	0.74066	TSC22D3
ENSG00000132182.11	2.71903e-34	6.04744e-32	-1.11141	0.0910176	6.12664	0.374875	NUP210
ENSG00000105810.9	5.66107e-34	1.24084e-31	1.78855	0.147192	3.86384	0.985669	CDK6
ENSG00000107731.12	1.25777e-33	2.71751e-31	-1.12204	0.0928411	7.24464	0.380311	UNC5B
ENSG00000132297.11	1.71333e-33	3.64963e-31	1.51643	0.125738	5.07596	0.708838	HHLA1
ENSG00000094916.14	1.88045e-33	3.89959e-31	-1.2806	0.106251	4.68255	0.505527	CBX5
ENSG00000096060.14	1.88224e-33	3.89959e-31	-1.16437	0.0966087	6.15837	0.413939	FKBP5
ENSG00000272196.2	4.58585e-33	9.37248e-31	1.67612	0.139923	5.31572	0.866306	HIST2H2AA4
ENSG00000165304.7	6.54054e-33	1.31892e-30	-1.29454	0.108335	5.6346	0.511256	MELK
ENSG00000149428.18	9.44941e-33	1.88043e-30	-1.0702	0.0897911	6.60279	0.346897	HYOU1
ENSG00000090861.15	9.94928e-33	1.95419e-30	-1.07166	0.0899464	6.44135	0.348731	AARS
ENSG00000120068.6	1.09421e-32	2.12165e-30	1.16659	0.0979791	5.5953	0.416919	HOXB8
ENSG00000182158.14	1.28235e-32	2.45498e-30	-1.38957	0.116836	4.70795	0.59565	CREB3L2
ENSG00000126709.14	3.3157e-32	6.26833e-30	2.0419	0.172842	8.62046	1.28666	IFI6
ENSG00000145632.14	5.21943e-32	9.74552e-30	1.11206	0.0944381	6.54129	0.378099	PLK2
ENSG00000034152.18	8.62219e-32	1.59027e-29	1.13405	0.0966539	5.62887	0.391169	MAP2K3
ENSG00000256664.1	9.57436e-32	1.74461e-29	1.45168	0.123819	5.11511	0.64334	RP11-611O2.3
ENSG00000165030.3	1.22555e-31	2.20657e-29	-1.4967	0.127886	6.09919	0.691655	NFIL3
ENSG00000065809.13	2.38867e-31	4.25014e-29	-1.53981	0.132212	4.24992	0.731596	FAM107B
ENSG00000060971.17	2.49232e-31	4.38301e-29	1.11011	0.0953458	5.94715	0.377537	ACAA1
ENSG00000117399.13	2.99201e-31	5.20128e-29	-1.22911	0.105708	5.9365	0.463726	CDC20
ENSG00000100994.11	3.83865e-31	6.59724e-29	-1.03488	0.089167	6.32989	0.323452	PYGB
ENSG00000118193.11	4.64712e-31	7.89697e-29	-1.353	0.116741	5.06295	0.553096	KIF14
ENSG00000133055.8	5.5581e-31	9.34007e-29	4.6522	0.40194	2.31858	6.64601	MYBPH
ENSG00000130487.5	5.89018e-31	9.78935e-29	-4.80206	0.415066	3.38499	6.92094	KLHDC7B
ENSG00000146918.19	6.38131e-31	1.04903e-28	-1.3421	0.116073	5.79749	0.543757	NCAPG2
ENSG00000120802.13	2.33611e-30	3.79907e-28	-1.13569	0.099182	5.43043	0.392659	TMPO
ENSG00000116584.17	3.87667e-30	6.23731e-28	-1.15684	0.101419	6.00179	0.407367	ARHGEF2
ENSG00000141582.14	5.4919e-30	8.74311e-28	-1.07806	0.0947639	5.48448	0.358317	CBX4
ENSG00000090889.11	6.13224e-30	9.66083e-28	-1.27772	0.11241	4.82355	0.499076	KIF4A
ENSG00000260912.1	8.47112e-30	1.3208e-27	1.52255	0.134283	4.64993	0.714645	RP11-363E7.4
ENSG00000132109.9	1.41948e-29	2.19063e-27	1.09761	0.097193	5.63744	0.369952	TRIM21
ENSG00000081181.7	1.67715e-29	2.51358e-27	-3.10901	0.275659	3.34716	2.97364	ARG2
ENSG00000101412.12	1.6786e-29	2.51358e-27	-1.22223	0.108369	5.43646	0.456421	E2F1
ENSG00000183778.17	1.66792e-29	2.51358e-27	-1.71768	0.152292	3.77733	0.901181	B3GALT5
ENSG00000137804.12	1.95352e-29	2.89657e-27	-1.33438	0.118453	5.6962	0.542812	NUSAP1
ENSG00000187608.8	2.69578e-29	3.95834e-27	1.63181	0.145222	8.48081	0.824144	ISG15
ENSG00000105011.8	2.90589e-29	4.22584e-27	-1.38558	0.123383	4.79861	0.594219	ASF1B
ENSG00000128335.13	3.81875e-29	5.50046e-27	1.496	0.133502	4.16241	0.680543	APOL2
ENSG00000124191.17	4.65653e-29	6.64389e-27	-1.14679	0.102499	6.36213	0.395443	TOX2
ENSG00000014216.15	5.80375e-29	8.1892e-27	1.01145	0.0905614	6.57323	0.308866	CAPN1
ENSG00000138180.15	5.84788e-29	8.1892e-27	-1.33746	0.119758	4.28565	0.548674	CEP55
ENSG00000158079.14	6.29521e-29	8.73475e-27	-2.01934	0.180921	5.24743	1.2626	PTPDC1
ENSG00000197903.7	7.41254e-29	1.01916e-26	1.22162	0.109592	5.31102	0.448035	HIST1H2BK
ENSG00000138413.13	1.01354e-28	1.38098e-26	-1.0308	0.0927061	6.62626	0.329079	IDH1
ENSG00000120885.20	1.11504e-28	1.5057e-26	1.29829	0.116852	6.84664	0.522052	CLU
ENSG00000022267.16	1.35158e-28	1.80897e-26	-2.01316	0.181475	3.98888	1.23117	FHL1
ENSG00000189280.3	2.18482e-28	2.89853e-26	1.61691	0.146323	4.6373	0.810015	GJB5
ENSG00000138496.16	3.17628e-28	4.17723e-26	1.02111	0.0926879	7.07898	0.316016	PARP9
ENSG00000107796.13	3.50717e-28	4.57262e-26	1.3304	0.120861	4.74075	0.543661	ACTA2
ENSG00000173546.7	4.75269e-28	6.14357e-26	-1.52288	0.138692	5.92041	0.718836	CSPG4
ENSG00000050405.13	6.39329e-28	8.10544e-26	1.13217	0.103362	6.22168	0.397365	LIMA1
ENSG00000082641.15	6.48478e-28	8.10544e-26	-1.02066	0.0931923	6.45031	0.318239	NFE2L1
ENSG00000115902.10	6.41342e-28	8.10544e-26	-1.6287	0.148696	4.08746	0.813742	SLC1A4
ENSG00000175793.11	6.48354e-28	8.10544e-26	1.66056	0.151619	8.28653	0.854824	SFN
ENSG00000185885.15	8.0361e-28	9.96213e-26	1.69663	0.155187	5.76759	0.891588	IFITM1
ENSG00000111206.12	1.08221e-27	1.33068e-25	-1.37503	0.126083	5.25669	0.568997	FOXM1
ENSG00000103044.10	1.12325e-27	1.37e-25	1.74325	0.159897	5.16044	0.942354	HAS3
ENSG00000116455.13	1.41297e-27	1.70707e-25	1.15247	0.105912	5.31602	0.407296	WDR77
ENSG00000177628.15	1.42218e-27	1.70707e-25	1.10602	0.101649	5.30978	0.37129	GBA
ENSG00000153879.8	1.48093e-27	1.76359e-25	-1.0382	0.0954478	7.64201	0.332551	CEBPG
ENSG00000172216.5	3.48606e-27	4.119e-25	-1.00635	0.0931902	7.28771	0.309483	CEBPB
ENSG00000112029.9	5.31449e-27	6.23073e-25	-1.18612	0.110234	5.43514	0.426642	FBXO5
ENSG00000205542.10	6.91318e-27	8.04269e-25	-1.68547	0.156995	7.2357	0.881815	TMSB4X
ENSG00000158373.8	1.56877e-26	1.79743e-24	1.59604	0.149724	5.39268	0.791101	HIST1H2BD
ENSG00000167693.16	1.55814e-26	1.79743e-24	0.971473	0.0911286	6.10445	0.287233	NXN
ENSG00000144354.13	1.73545e-26	1.97345e-24	-1.07233	0.100684	5.76424	0.354485	CDCA7
ENSG00000030110.12	1.95283e-26	2.20407e-24	1.00313	0.0942838	6.29145	0.307086	BAK1
ENSG00000143816.7	3.06167e-26	3.42998e-24	1.07354	0.101301	5.67111	0.3493	WNT9A
ENSG00000172890.11	3.13248e-26	3.4835e-24	1.15863	0.109352	6.00308	0.417073	NADSYN1
ENSG00000177106.14	3.33608e-26	3.68283e-24	1.28982	0.121802	6.29897	0.51689	EPS8L2
ENSG00000178999.12	3.83208e-26	4.19974e-24	-1.48624	0.140524	4.78434	0.680582	AURKB
ENSG00000180573.9	4.42282e-26	4.81229e-24	1.34459	0.127293	6.35353	0.561824	HIST1H2AC
ENSG00000163814.7	5.53308e-26	5.97731e-24	-0.936927	0.0888759	6.83384	0.27114	CDCP1
ENSG00000166451.13	7.48114e-26	8.02445e-24	-1.24528	0.118445	5.47392	0.474966	CENPN
ENSG00000188112.8	7.93662e-26	8.45305e-24	1.04542	0.0994882	6.27148	0.338426	C6orf132
ENSG00000170500.12	8.9768e-26	9.49406e-24	1.68497	0.160529	4.78301	0.863256	LONRF2
ENSG00000157168.18	9.28666e-26	9.75358e-24	3.91066	0.372687	4.05291	4.75466	NRG1
ENSG00000168961.16	1.30478e-25	1.36094e-23	2.53863	0.242676	3.70541	2.00406	LGALS9
ENSG00000111981.4	1.82441e-25	1.88989e-23	-1.02219	0.0980126	5.96319	0.31384	ULBP1
ENSG00000173349.5	2.37086e-25	2.43924e-23	-4.63808	0.445786	1.62589	6.48552	SFT2D3
ENSG00000086062.12	3.26294e-25	3.33437e-23	-0.951736	0.0917442	6.35032	0.271934	B4GALT1
ENSG00000175215.10	3.83688e-25	3.89457e-23	-1.01974	0.0984461	5.45624	0.322194	CTDSP2
ENSG00000105971.14	3.94303e-25	3.97562e-23	0.970664	0.0937324	7.14192	0.29035	CAV2
ENSG00000088305.18	4.07094e-25	4.07741e-23	-1.10339	0.10658	5.6779	0.372169	DNMT3B
ENSG00000165125.18	4.12563e-25	4.10501e-23	-3.62084	0.349793	2.70459	4.02022	TRPV6
ENSG00000186792.16	4.1832e-25	4.13508e-23	1.57491	0.152165	4.47459	0.75913	HYAL3
ENSG00000163032.11	6.23781e-25	6.12602e-23	2.12926	0.206489	3.58926	1.38069	VSNL1
ENSG00000064270.12	7.70988e-25	7.52285e-23	-1.40281	0.13631	4.18736	0.612658	ATP2C2
ENSG00000115267.5	9.18199e-25	8.90182e-23	0.962424	0.0936711	5.88791	0.281669	IFIH1
ENSG00000157240.3	1.0258e-24	9.88169e-23	-1.18956	0.115898	5.1329	0.430833	FZD1
ENSG00000080546.13	1.06408e-24	1.01855e-22	1.44163	0.140506	4.48488	0.647179	SESN1
ENSG00000153132.12	1.29707e-24	1.23377e-22	-2.80977	0.274361	3.98836	2.45877	CLGN
ENSG00000270641.1	1.36102e-24	1.28651e-22	1.20784	0.117994	4.99998	0.45083	TSIX
ENSG00000185909.14	1.69085e-24	1.58835e-22	1.54272	0.151019	4.69782	0.741367	KLHDC8B
ENSG00000171848.13	2.03251e-24	1.89751e-22	-1.18868	0.116565	5.849	0.440196	RRM2
ENSG00000116990.10	2.58028e-24	2.39412e-22	-1.45166	0.142677	4.82607	0.656619	MYCL
ENSG00000166401.14	2.71144e-24	2.50047e-22	-1.28173	0.126036	4.96893	0.511007	SERPINB8
ENSG00000261780.2	2.835e-24	2.59858e-22	1.50791	0.14834	4.71031	0.708544	CTD-2354A18.1
ENSG00000150556.16	3.08689e-24	2.81242e-22	-1.88246	0.185338	3.69993	1.08277	LYPD6B
ENSG00000167513.8	3.72208e-24	3.37082e-22	-1.12841	0.111298	5.13868	0.396284	CDT1
ENSG00000104413.15	3.97196e-24	3.57571e-22	-0.953734	0.0941281	7.48857	0.274656	ESRP1
ENSG00000197442.9	4.62467e-24	4.13867e-22	-1.21328	0.11992	5.11602	0.447714	MAP3K5
ENSG00000150782.11	4.87532e-24	4.33732e-22	1.05966	0.10479	7.10925	0.350042	IL18
ENSG00000260916.6	5.15737e-24	4.56141e-22	-1.22532	0.121238	4.49788	0.458916	CCPG1
ENSG00000198730.7	5.88783e-24	5.17718e-22	0.934696	0.0926014	6.07921	0.270709	CTR9
ENSG00000109472.13	7.5117e-24	6.56688e-22	-1.12318	0.11154	4.78026	0.389592	CPE
ENSG00000212724.3	8.28461e-24	7.20095e-22	3.84007	0.38171	5.20784	4.5987	KRTAP2-3
ENSG00000181284.2	1.238e-23	1.06992e-21	1.1509	0.114854	5.08423	0.403099	TMEM102
ENSG00000108679.12	1.76947e-23	1.52054e-21	1.03598	0.103751	8.34073	0.323045	LGALS3BP
ENSG00000196352.14	2.14469e-23	1.83256e-21	-1.67583	0.168153	6.3079	0.876452	CD55
ENSG00000161642.17	2.38738e-23	2.02136e-21	0.934493	0.0938675	6.08612	0.266223	ZNF385A
ENSG00000188215.9	2.39238e-23	2.02136e-21	1.05959	0.106435	6.45138	0.350412	DCUN1D3
ENSG00000174564.12	4.03343e-23	3.38897e-21	-1.97199	0.199127	4.76095	1.2142	IL20RB
ENSG00000147010.17	4.18587e-23	3.49763e-21	-0.926245	0.0935653	6.97742	0.263422	SH3KBP1
ENSG00000091436.16	7.84646e-23	6.52032e-21	-1.05605	0.107361	5.57369	0.335658	AC013461.1
ENSG00000184678.10	8.73521e-23	7.2192e-21	1.37538	0.139979	4.45563	0.580564	HIST2H2BE
ENSG00000184979.9	1.59517e-22	1.31116e-20	1.00712	0.103138	5.57171	0.310049	USP18
ENSG00000138642.14	1.7252e-22	1.41038e-20	1.1233	0.11513	5.19934	0.38331	HERC6
ENSG00000155760.2	1.88194e-22	1.53024e-20	-0.973666	0.099884	5.70507	0.285762	FZD7
ENSG00000148680.15	1.91703e-22	1.55044e-20	-0.970584	0.099587	5.8998	0.288113	HTR7
ENSG00000164032.11	2.00932e-22	1.61643e-20	-1.01361	0.104052	8.32624	0.320868	H2AFZ
ENSG00000172667.10	2.43277e-22	1.94673e-20	1.17562	0.120925	5.8833	0.43217	ZMAT3
ENSG00000118007.12	4.687e-22	3.73085e-20	-0.939627	0.0973214	5.84968	0.270904	STAG1
ENSG00000171346.14	4.91504e-22	3.89189e-20	1.32924	0.137745	5.14403	0.551834	KRT15
ENSG00000106462.10	7.30466e-22	5.75394e-20	-0.953176	0.0991931	6.18483	0.279102	EZH2
ENSG00000088325.15	8.18249e-22	6.41202e-20	-0.89004	0.0927357	7.02001	0.246226	TPX2
ENSG00000076604.14	8.82685e-22	6.84601e-20	0.912674	0.0951715	6.35314	0.257648	TRAF4
ENSG00000185561.9	8.82267e-22	6.84601e-20	-1.40533	0.146543	4.4589	0.602481	TLCD2
ENSG00000143878.9	1.15996e-21	8.95065e-20	0.958918	0.100289	8.09545	0.286188	RHOB
ENSG00000109685.17	1.19516e-21	9.17543e-20	-1.30557	0.136588	5.44064	0.533741	WHSC1
ENSG00000129422.14	1.28183e-21	9.79109e-20	0.992459	0.103909	4.98499	0.305366	MTUS1
ENSG00000185551.13	1.39882e-21	1.0631e-19	0.897219	0.0940268	6.89545	0.246598	NR2F2
ENSG00000174307.6	1.43262e-21	1.08334e-19	0.989629	0.103738	5.63515	0.304942	PHLDA3
ENSG00000070961.15	1.50859e-21	1.13512e-19	-1.00261	0.105158	5.93369	0.303453	ATP2B1
ENSG00000005001.9	1.57955e-21	1.18263e-19	1.00709	0.10568	5.49172	0.311787	PRSS22
ENSG00000168209.4	1.64217e-21	1.22346e-19	-1.21059	0.127089	7.41275	0.459043	DDIT4
ENSG00000081052.11	1.67829e-21	1.24424e-19	-1.32137	0.138751	4.65946	0.543078	COL4A4
ENSG00000243649.8	1.83722e-21	1.35542e-19	3.08071	0.323813	3.04023	2.9169	CFB
ENSG00000107957.16	1.8808e-21	1.38084e-19	-1.05389	0.110802	5.23921	0.347937	SH3PXD2A
ENSG00000143633.12	2.05743e-21	1.50321e-19	0.977094	0.10283	5.63245	0.297167	C1orf131
ENSG00000196684.12	2.17414e-21	1.58085e-19	0.940494	0.0990376	6.03983	0.274425	HSH2D
ENSG00000136603.13	2.20533e-21	1.59586e-19	-2.09256	0.220389	3.41028	1.36922	SKIL
ENSG00000015171.18	2.3301e-21	1.67812e-19	-0.920617	0.0970183	6.41653	0.256225	ZMYND11
ENSG00000072864.13	2.54907e-21	1.82711e-19	-1.07409	0.113304	4.82037	0.358426	NDE1
ENSG00000105968.18	2.75588e-21	1.96603e-19	-0.93388	0.0985979	6.1502	0.273305	H2AFV
ENSG00000156587.15	2.81001e-21	1.99524e-19	0.925045	0.0976861	5.31416	0.260763	UBE2L6
ENSG00000117592.8	3.13401e-21	2.2149e-19	1.02574	0.10845	7.74549	0.329754	PRDX6
ENSG00000078081.7	3.1689e-21	2.22913e-19	-1.22163	0.129178	4.19188	0.451111	LAMP3
ENSG00000138172.10	3.91363e-21	2.74027e-19	-0.928624	0.0984243	5.64084	0.260292	CALHM2
ENSG00000165655.16	4.74698e-21	3.30845e-19	0.876529	0.0931028	6.57988	0.238868	ZNF503
ENSG00000136261.14	4.84452e-21	3.36094e-19	0.920556	0.0978014	7.16544	0.265705	BZW2
ENSG00000187244.10	5.56837e-21	3.84548e-19	0.876924	0.093311	6.20082	0.240455	BCAM
ENSG00000169679.14	5.99501e-21	4.1213e-19	-1.19756	0.127534	4.16823	0.438975	BUB1
ENSG00000096746.17	6.03983e-21	4.13332e-19	-0.922624	0.0982633	7.32619	0.257978	HNRNPH3
ENSG00000239521.7	6.09971e-21	4.1555e-19	1.55493	0.165624	4.27426	0.741946	GATS
ENSG00000100889.11	6.8475e-21	4.64401e-19	-1.34665	0.143626	6.70783	0.568791	PCK2
ENSG00000128564.6	6.94808e-21	4.69119e-19	-1.2059	0.128636	6.06912	0.456115	VGF
ENSG00000089356.17	7.72989e-21	5.19586e-19	1.47053	0.157052	6.02836	0.678332	FXYD3
ENSG00000101347.8	7.9103e-21	5.2936e-19	0.862084	0.0920947	6.12446	0.224365	SAMHD1
ENSG00000105227.14	8.43265e-21	5.6183e-19	-1.12516	0.120285	4.90257	0.38254	PRX
ENSG00000068489.12	8.49118e-21	5.63248e-19	-1.42036	0.151855	3.94426	0.62806	PRR11
ENSG00000117242.7	1.07682e-20	7.11173e-19	-1.11844	0.119899	5.12087	0.380127	PINK1-AS
ENSG00000164647.8	1.23296e-20	8.10752e-19	-1.25693	0.134953	4.54684	0.483315	STEAP1
ENSG00000184845.3	1.32237e-20	8.65779e-19	-1.405	0.150972	4.98235	0.619562	DRD1
ENSG00000085063.14	2.19696e-20	1.43219e-18	0.939022	0.101491	6.80129	0.276889	CD59
ENSG00000198088.10	3.06983e-20	1.99262e-18	-1.64421	0.178399	4.28727	0.827794	NUP62CL
ENSG00000196470.11	3.20607e-20	2.07216e-18	-0.958374	0.104037	5.29549	0.277077	SIAH1
ENSG00000092621.11	3.28201e-20	2.11222e-18	-2.02524	0.219912	6.78012	1.28851	PHGDH
ENSG00000136826.14	3.92321e-20	2.51418e-18	-0.872435	0.0949316	6.8233	0.232372	KLF4
ENSG00000163216.6	4.34415e-20	2.77219e-18	-3.20875	0.349569	3.37925	3.23218	SPRR2D
ENSG00000106948.16	4.41406e-20	2.80497e-18	-1.75117	0.190813	5.85164	0.963674	AKNA
ENSG00000172137.18	5.02964e-20	3.18277e-18	-3.31634	0.361912	2.83235	3.39261	CALB2
ENSG00000117394.19	7.88898e-20	4.95074e-18	0.855475	0.0938567	7.52514	0.227867	SLC2A1
ENSG00000212901.3	7.87464e-20	4.95074e-18	6.31158	0.692447	3.13524	12.5262	KRTAP3-1
ENSG00000092470.11	1.02109e-19	6.38139e-18	-1.64068	0.180559	4.86504	0.84667	WDR76
ENSG00000074695.5	1.05443e-19	6.56266e-18	-0.87154	0.0959509	5.11549	0.233184	LMAN1
ENSG00000133048.12	1.39997e-19	8.6775e-18	3.27476	0.361761	2.31548	3.28706	CHI3L1
ENSG00000276180.1	1.44921e-19	8.94606e-18	1.1414	0.126142	4.741	0.407887	HIST1H4I
ENSG00000175662.17	1.66833e-19	1.02568e-17	1.08081	0.11965	5.95245	0.367624	TOM1L2
ENSG00000165244.6	2.21494e-19	1.35622e-17	-0.958926	0.106523	5.51491	0.284797	ZNF367
ENSG00000164543.5	2.38142e-19	1.45228e-17	0.992144	0.11031	5.95514	0.299201	STK17A
ENSG00000135842.16	2.60451e-19	1.58195e-17	-3.57236	0.397623	3.50855	4.01825	FAM129A
ENSG00000122952.16	2.97877e-19	1.80203e-17	-1.15617	0.1289	5.72228	0.420955	ZWINT
ENSG00000169851.15	3.0342e-19	1.82826e-17	-0.871066	0.0971363	6.1004	0.234868	PCDH7
ENSG00000078399.16	3.09372e-19	1.85672e-17	-0.854592	0.095322	6.00569	0.220519	HOXA9
ENSG00000279208.1	3.30538e-19	1.97591e-17	2.36241	0.26372	3.72371	1.75775	bP-21264C1.1
ENSG00000237649.7	3.40435e-19	2.02706e-17	-1.23273	0.137662	4.15667	0.473759	KIFC1
ENSG00000173193.13	3.54141e-19	2.1004e-17	0.885019	0.0988802	5.83799	0.246711	PARP14
ENSG00000143390.17	4.00061e-19	2.36176e-17	0.971109	0.108662	5.00809	0.297011	RFX5
ENSG00000169174.10	4.0133e-19	2.36176e-17	-0.951352	0.106456	5.44826	0.281236	PCSK9
ENSG00000168394.10	4.03692e-19	2.36645e-17	0.820821	0.0918561	7.00407	0.208883	TAP1
ENSG00000101868.10	4.38993e-19	2.56345e-17	-0.992998	0.111239	5.27573	0.29717	POLA1
ENSG00000131711.14	4.93994e-19	2.87353e-17	-0.986902	0.110719	4.50596	0.300933	MAP1B
ENSG00000158246.7	5.24222e-19	3.03768e-17	1.3966	0.156798	4.18314	0.614654	FAM46B
ENSG00000167552.13	5.49763e-19	3.17352e-17	1.40503	0.157837	5.3024	0.622126	TUBA1A
ENSG00000069535.13	6.26542e-19	3.58933e-17	0.860594	0.0968349	5.22177	0.229136	MAOB
ENSG00000187838.16	6.24949e-19	3.58933e-17	0.911949	0.10261	6.40666	0.252834	TMEM256-PLSCR3
ENSG00000141682.11	7.59467e-19	4.33441e-17	0.805575	0.0908631	6.99824	0.20149	PMAIP1
ENSG00000183840.6	7.66888e-19	4.36031e-17	-1.21425	0.136976	4.44098	0.447642	GPR39
ENSG00000250920.1	7.85135e-19	4.44734e-17	1.2858	0.14509	4.34649	0.49967	RP11-297P16.4
ENSG00000188549.12	8.77587e-19	4.95247e-17	1.56278	0.176591	5.59164	0.770106	C15orf52
ENSG00000239467.5	9.11402e-19	5.12418e-17	-1.484	0.16777	4.08681	0.67169	AC007405.6
ENSG00000152229.18	9.25626e-19	5.18488e-17	0.888848	0.100506	5.17119	0.241837	PSTPIP2
ENSG00000154839.9	9.57616e-19	5.34428e-17	-1.6363	0.185103	3.68332	0.808818	SKA1
ENSG00000148773.13	1.05669e-18	5.8755e-17	-1.41303	0.160045	3.8642	0.617452	MKI67
ENSG00000156795.6	1.06287e-18	5.88824e-17	-1.26226	0.142979	4.76112	0.490822	WDYHV1
ENSG00000162607.12	1.18122e-18	6.52001e-17	-1.23816	0.140437	5.79863	0.483577	USP1
ENSG00000170396.7	1.23491e-18	6.79153e-17	2.45655	0.278789	3.17605	1.85993	ZNF804A
ENSG00000066279.16	1.41137e-18	7.73389e-17	-1.43149	0.162734	4.92794	0.646525	ASPM
ENSG00000101057.15	1.46178e-18	7.98122e-17	-1.21565	0.138259	5.80504	0.466282	MYBL2
ENSG00000138182.14	1.4732e-18	8.01464e-17	-1.01395	0.115331	5.72966	0.320751	KIF20B
ENSG00000163485.15	1.53788e-18	8.33654e-17	1.34062	0.15257	4.22343	0.561231	ADORA1
ENSG00000188042.7	1.59152e-18	8.59646e-17	-1.01907	0.116028	4.95749	0.324231	ARL4C
ENSG00000198901.13	1.64973e-18	8.87919e-17	-1.07311	0.122236	5.11762	0.361779	PRC1
ENSG00000155304.5	1.84902e-18	9.91652e-17	-0.823782	0.0939732	6.23376	0.214182	HSPA13
ENSG00000171877.20	2.10453e-18	1.1247e-16	0.849994	0.0971251	6.18676	0.228067	FRMD5
ENSG00000151693.9	2.12128e-18	1.12966e-16	-1.00662	0.115034	5.79399	0.319551	ASAP2
ENSG00000106366.8	2.28088e-18	1.21039e-16	1.14466	0.130931	7.32934	0.413647	SERPINE1
ENSG00000167779.7	2.58575e-18	1.36737e-16	2.22763	0.25522	6.96165	1.56687	IGFBP6
ENSG00000225345.3	2.78968e-18	1.47007e-16	2.07713	0.238212	4.00407	1.36244	SNX18P3
ENSG00000121957.12	3.21785e-18	1.68982e-16	-1.60455	0.184357	3.9573	0.800816	GPSM2
ENSG00000146411.5	3.35735e-18	1.75697e-16	1.1624	0.133629	4.69912	0.421205	SLC2A12
ENSG00000175832.12	3.44276e-18	1.79546e-16	-0.882806	0.10152	5.92359	0.245414	ETV4
ENSG00000244509.3	4.04543e-18	2.10251e-16	1.35507	0.156159	6.76307	0.58013	APOBEC3C
ENSG00000165804.15	4.27997e-18	2.21679e-16	1.04311	0.120297	4.55471	0.330717	ZNF219
ENSG00000140961.12	4.35339e-18	2.24712e-16	0.977889	0.112801	4.77762	0.302149	OSGIN1
ENSG00000159128.14	4.51316e-18	2.32167e-16	-0.85094	0.0982037	6.27801	0.228802	IFNGR2
ENSG00000118217.5	4.56173e-18	2.3387e-16	-0.788239	0.0909805	6.70558	0.193221	ATF6
ENSG00000184575.11	4.90143e-18	2.50437e-16	-0.875234	0.101117	6.2874	0.24208	XPOT
ENSG00000136830.11	5.33704e-18	2.71776e-16	0.763688	0.0883293	6.59173	0.180011	FAM129B
ENSG00000119899.12	6.1385e-18	3.11539e-16	0.822719	0.0953332	5.79923	0.207416	SLC17A5
ENSG00000120690.14	6.43928e-18	3.25711e-16	0.947191	0.109826	6.54452	0.283625	ELF1
ENSG00000166949.15	6.54306e-18	3.29858e-16	0.920756	0.106784	4.79556	0.2591	SMAD3
ENSG00000178202.12	6.66346e-18	3.34811e-16	-1.27008	0.147332	4.83043	0.49972	KDELC2
ENSG00000130303.12	6.72238e-18	3.36653e-16	1.63066	0.189182	5.96063	0.840665	BST2
ENSG00000120256.9	7.1252e-18	3.55649e-16	-0.898734	0.104348	4.94852	0.245689	LRP11
ENSG00000221926.11	8.23196e-18	4.0954e-16	0.889422	0.103466	5.24319	0.241256	TRIM16
ENSG00000162344.3	9.83266e-18	4.87571e-16	-0.834511	0.097309	7.87171	0.212364	FGF19
ENSG00000175582.19	9.90103e-18	4.89357e-16	-0.784885	0.0915308	6.65939	0.187201	RAB6A
ENSG00000101460.12	9.99749e-18	4.92515e-16	4.22166	0.49238	2.31046	5.63764	MAP1LC3A
ENSG00000095383.19	1.1151e-17	5.47559e-16	1.00087	0.116905	5.59712	0.31692	TBC1D2
ENSG00000155189.11	1.1342e-17	5.55133e-16	0.8089	0.0945039	5.23094	0.199536	AGPAT5
ENSG00000198695.2	1.15887e-17	5.6538e-16	1.09986	0.128534	9.38773	0.367445	MT-ND6
ENSG00000076003.4	1.33659e-17	6.49984e-16	-0.841513	0.0985322	5.13388	0.220915	MCM6
ENSG00000271254.6	1.39787e-17	6.77606e-16	-0.848646	0.0994278	5.94845	0.22339	AC240274.1
ENSG00000135406.13	1.44692e-17	6.99145e-16	-2.11328	0.247708	3.32141	1.34889	PRPH
ENSG00000101849.15	1.46028e-17	7.03352e-16	-0.981485	0.115059	4.71943	0.295615	TBL1X
ENSG00000090097.20	1.54961e-17	7.42949e-16	0.843499	0.0989629	6.64118	0.215215	PCBP4
ENSG00000187720.14	1.55231e-17	7.42949e-16	-1.33795	0.156977	5.74037	0.566601	THSD4
ENSG00000108055.9	1.64782e-17	7.86169e-16	-0.77424	0.0909131	6.56222	0.183753	SMC3
ENSG00000167842.15	1.74151e-17	8.28258e-16	-0.944416	0.110979	5.19367	0.280564	MIS12
ENSG00000139514.12	1.75237e-17	8.30809e-16	-0.89951	0.105711	5.4968	0.256145	SLC7A1
ENSG00000113645.14	1.89862e-17	8.97336e-16	0.817233	0.096147	5.36141	0.206248	WWC1
ENSG00000154447.14	1.99171e-17	9.38398e-16	0.788859	0.0928695	6.05829	0.194214	SH3RF1
ENSG00000130813.17	2.39747e-17	0	1.04663	0.123529	6.0404	0.346941	C19orf66
ENSG00000196365.11	2.4703e-17	0	-0.764585	0.0902781	6.77333	0.182027	LONP1
ENSG00000111276.10	2.61335e-17	0	-0.93482	0.110464	4.6342	0.26691	CDKN1B
ENSG00000102760.12	2.73628e-17	0	2.18086	0.257867	3.37821	1.50664	RGCC
ENSG00000123473.15	3.09115e-17	0	-1.05733	0.125231	5.2961	0.345031	STIL
ENSG00000164932.12	3.59197e-17	0	-1.54287	0.183119	3.93321	0.744622	CTHRC1
ENSG00000063660.8	3.86742e-17	0	0.763885	0.0907566	6.40719	0.179083	GPC1
ENSG00000153234.13	3.87431e-17	0	0.856721	0.101789	5.90295	0.232624	NR4A2
ENSG00000166897.14	4.11991e-17	0	0.855233	0.101699	4.88744	0.22088	ELFN2
ENSG00000271503.5	4.55042e-17	0	4.26089	0.507384	3.18602	5.52758	CCL5
ENSG00000003402.19	4.57551e-17	0	1.00464	0.119641	5.14115	0.306727	CFLAR
ENSG00000169504.14	4.70972e-17	0	-0.768868	0.0916004	6.85869	0.187416	CLIC4
ENSG00000107281.9	5.54486e-17	0	0.782918	0.093488	6.17638	0.192204	NPDC1
ENSG00000220773.1	5.71459e-17	0	-3.18387	0.380346	0.898787	3.08869	RPSAP44
ENSG00000119669.4	6.13498e-17	0	-0.82265	0.0983725	7.93416	0.207253	IRF2BPL
ENSG00000114770.16	6.28073e-17	0	1.02821	0.122994	5.04001	0.328536	ABCC5
ENSG00000142875.19	6.72839e-17	0	-0.993719	0.118984	7.51526	0.313232	PRKACB
ENSG00000025770.18	7.17803e-17	0	-0.895988	0.10738	5.31173	0.254675	NCAPH2
ENSG00000168497.4	7.18487e-17	0	3.84554	0.460877	2.70448	4.69133	SDPR
ENSG00000065618.17	7.32276e-17	0	1.60368	0.192249	4.224	0.815888	COL17A1
ENSG00000210127.1	7.64974e-17	0	1.16399	0.139625	5.43593	0.429854	MT-TA
ENSG00000127990.15	8.50087e-17	0	-1.73216	0.208091	4.26847	0.925439	SGCE
ENSG00000137310.11	8.98366e-17	0	-1.15193	0.138495	4.46806	0.407337	TCF19
ENSG00000099250.17	9.87219e-17	0	-1.96169	0.236169	6.49254	1.2214	NRP1
ENSG00000020181.17	1.10559e-16	0	-1.09222	0.131706	5.25625	0.359701	ADGRA2
ENSG00000210135.1	1.19355e-16	0	1.25	0.150897	6.1357	0.496072	MT-TN
ENSG00000127663.14	1.25782e-16	0	0.777238	0.0938976	6.51398	0.185503	KDM4B
ENSG00000135899.16	1.25848e-16	0	1.21324	0.146572	5.1799	0.467364	SP110
ENSG00000144452.14	1.29434e-16	0	1.5375	0.185821	3.89495	0.744001	ABCA12
ENSG00000171345.13	1.36721e-16	0	1.23594	0.149493	8.87535	0.485082	KRT19
ENSG00000137337.14	1.45472e-16	0	-1.33643	0.161793	4.37334	0.541961	MDC1
ENSG00000112655.15	1.46601e-16	0	0.794986	0.0962541	7.50186	0.192123	PTK7
ENSG00000116983.12	1.50746e-16	0	-1.54595	0.187254	4.15675	0.759069	HPCAL4
ENSG00000041982.15	1.51883e-16	0	-2.98175	0.361205	1.69358	2.78179	TNC
ENSG00000198554.11	1.53302e-16	0	-1.01949	0.123517	5.45816	0.32117	WDHD1
ENSG00000077684.15	1.64982e-16	0	-1.00462	0.121844	4.46193	0.306302	JADE1
ENSG00000204334.7	1.71674e-16	0	-1.93683	0.235041	3.55995	1.14055	ERICH2
ENSG00000124098.9	1.91434e-16	0	0.77826	0.0945945	6.14021	0.192444	FAM210B
ENSG00000010292.12	1.94511e-16	0	-0.860831	0.104655	4.76398	0.224681	NCAPD2
ENSG00000163507.13	2.54858e-16	0	-0.936425	0.114296	5.04071	0.278538	KIAA1524
ENSG00000163808.16	2.55471e-16	0	-1.67371	0.204293	4.23058	0.884966	KIF15
ENSG00000132170.19	2.68114e-16	0	-1.04354	0.127466	5.62978	0.346193	PPARG
ENSG00000101384.11	2.84743e-16	0	0.866251	0.105904	5.21764	0.238576	JAG1
ENSG00000133119.12	3.15528e-16	0	-0.873485	0.10695	5.11482	0.241325	RFC3
ENSG00000134775.15	3.29631e-16	0	-1.28685	0.157665	4.72351	0.503181	FHOD3
ENSG00000203667.9	3.43287e-16	0	1.21257	0.148653	7.50762	0.467616	COX20
ENSG00000181218.5	3.64741e-16	0	1.02043	0.12521	5.60471	0.331194	HIST3H2A
ENSG00000151491.12	3.84491e-16	0	-1.16691	0.143296	4.24498	0.433141	EPS8
ENSG00000169188.4	3.94162e-16	0	0.810046	0.0995101	6.41717	0.201042	APEX2
ENSG00000072952.18	4.01304e-16	0	1.25878	0.154676	4.61764	0.483382	MRVI1
ENSG00000153395.9	4.40705e-16	0	0.753129	0.0926721	6.6789	0.174482	LPCAT1
ENSG00000237975.6	4.45233e-16	0	2.93602	0.361331	1.61735	2.62898	FLG-AS1
ENSG00000146085.7	4.72952e-16	0	-0.816054	0.100521	5.81598	0.204866	MUT
ENSG00000182718.16	5.25689e-16	0	0.967903	0.119414	9.04491	0.298162	ANXA2
ENSG00000243477.5	5.64442e-16	0	1.22589	0.151405	4.61698	0.478347	NAT6
ENSG00000117155.16	5.87338e-16	0	-0.791584	0.0978241	6.08252	0.191678	SSX2IP
ENSG00000133134.11	6.64404e-16	0	-1.06284	0.131591	6.30042	0.359671	BEX2
ENSG00000170421.12	6.9338e-16	0	1.15207	0.14273	9.81873	0.411841	KRT8
ENSG00000055163.19	7.43028e-16	0	0.791903	0.0982116	5.76843	0.195252	CYFIP2
ENSG00000169035.11	7.42162e-16	0	0.850685	0.1055	7.55018	0.230456	KLK7
ENSG00000164087.7	7.84371e-16	0	-1.12185	0.139245	5.21139	0.400829	POC1A
ENSG00000148219.16	8.62082e-16	0	1.0277	0.127743	5.3104	0.329178	ASTN2
ENSG00000137216.18	9.23454e-16	0	0.797748	0.0992641	6.54474	0.195247	TMEM63B
ENSG00000185386.14	9.82079e-16	0	0.775655	0.0966058	6.14139	0.188239	MAPK11
ENSG00000242498.7	0	0	-1.10544	0.137793	4.17071	0.389002	ARPIN
ENSG00000163918.10	0	0	-1.32517	0.165285	5.22963	0.559603	RFC4
ENSG00000141574.7	0	0	1.72993	0.21592	3.49815	0.951951	SECTM1
ENSG00000103888.15	0	0	1.48269	0.185097	5.01299	0.680082	CEMIP
ENSG00000157693.14	0	0	-1.23863	0.15464	4.55239	0.477127	C9orf91
ENSG00000166508.17	0	0	-0.746855	0.0932729	7.25828	0.169019	MCM7
ENSG00000109089.7	0	0	0.742393	0.0927582	6.58663	0.171093	CDR2L
ENSG00000165512.4	0	0	-0.868761	0.108567	5.30061	0.228336	ZNF22
ENSG00000115415.18	0	0	0.785175	0.0982869	7.96145	0.194719	STAT1
ENSG00000166037.10	0	0	-0.82769	0.103646	5.41195	0.21237	CEP57
ENSG00000129451.11	0	0	0.847895	0.106203	6.72701	0.229213	KLK10
ENSG00000146670.9	0	0	-1.18468	0.14845	4.61873	0.447485	CDCA5
ENSG00000165271.16	0	0	0.75295	0.0944473	6.47048	0.171658	NOL6
ENSG00000183196.8	0	0	-0.939531	0.118093	5.30849	0.267217	CHST6
ENSG00000165868.13	0	0	0.928685	0.116779	4.24652	0.273119	HSPA12A
ENSG00000166851.14	0	0	-0.96794	0.121959	4.56547	0.290919	PLK1
ENSG00000168785.7	0	0	0.731301	0.0923541	5.61423	0.163884	TSPAN5
ENSG00000100292.16	0	0	0.849687	0.107321	4.77314	0.224064	HMOX1
ENSG00000136824.18	0	0	-0.85552	0.108148	5.43843	0.229623	SMC2
ENSG00000196502.11	0	0	0.990318	0.12519	5.19034	0.302035	SULT1A1
ENSG00000116062.14	0	0	-0.899984	0.113815	6.18406	0.252859	MSH6
ENSG00000160613.12	0	0	0.958429	0.121354	4.89384	0.277411	PCSK7
ENSG00000189337.16	0	0	0.781145	0.0989513	5.773	0.185441	KAZN
ENSG00000174718.11	0	0	0.840284	0.106456	5.42364	0.221675	KIAA1551
ENSG00000140297.12	0	0	-1.62337	0.205678	3.63947	0.841366	GCNT3
ENSG00000124107.5	0	0	-1.73742	0.220252	4.18761	0.963802	SLPI
ENSG00000011426.10	0	0	-1.19933	0.152368	3.98282	0.458901	ANLN
ENSG00000146828.17	0	0	0.901172	0.114608	4.99988	0.259395	SLC12A9
ENSG00000163132.6	0	0	1.12021	0.142532	7.13737	0.400838	MSX1
ENSG00000204060.6	0	0	-1.17422	0.149409	4.39111	0.429149	FOXO6
ENSG00000156463.17	0	0	1.42775	0.181707	3.55318	0.651162	SH3RF2
ENSG00000164985.14	0	0	-0.879285	0.111905	6.75699	0.24697	PSIP1
ENSG00000090863.11	0	0	-0.773783	0.0984844	7.9673	0.183769	GLG1
ENSG00000150527.16	0	0	-0.79356	0.10111	6.80734	0.199722	CTAGE5
ENSG00000178531.5	0	0	0.835713	0.106515	6.17512	0.223139	CTXN1
ENSG00000087074.7	0	0	-0.719829	0.0918367	6.91001	0.164062	PPP1R15A
ENSG00000213977.7	0	0	0.799671	0.102077	6.58345	0.204346	TAX1BP3
ENSG00000198056.13	0	0	-1.13996	0.145548	4.20406	0.410317	PRIM1
ENSG00000134013.15	0	0	-1.46536	0.187173	3.60195	0.665913	LOXL2
ENSG00000092853.13	0	0	-1.04312	0.133433	5.55733	0.344801	CLSPN
ENSG00000116213.15	0	0	0.736581	0.0943472	5.99666	0.166954	WRAP73
ENSG00000102007.10	0	0	-0.932347	0.119537	6.9386	0.277928	PLP2
ENSG00000116906.11	0	0	0.762566	0.0978998	5.94444	0.185953	GNPAT
ENSG00000107738.19	0	0	1.1452	0.147062	4.42116	0.411266	C10orf54
ENSG00000198142.4	0	0	-0.745817	0.0958632	6.17611	0.16761	SOWAHC
ENSG00000137628.16	0	0	1.06044	0.13644	4.18983	0.345571	DDX60
ENSG00000145685.13	0	0	-1.37683	0.177231	3.77266	0.579288	LHFPL2
ENSG00000172197.10	0	0	-1.43117	0.184683	3.78985	0.620506	MBOAT1
ENSG00000125266.6	0	0	-0.717148	0.0926277	6.58979	0.158322	EFNB2
ENSG00000118816.9	0	0	-0.68703	0.0888009	6.38595	0.146079	CCNI
ENSG00000143061.17	0	0	-0.817176	0.105729	5.98861	0.213748	IGSF3
ENSG00000161509.13	0	0	1.62571	0.210349	3.83972	0.812718	GRIN2C
ENSG00000102393.9	0	0	0.855127	0.110765	4.98566	0.232588	GLA
ENSG00000156802.12	0	0	-1.24276	0.161045	6.25812	0.494459	ATAD2
ENSG00000165688.11	0	0	0.746941	0.0969116	6.4347	0.177545	PMPCA
ENSG00000153815.16	0	0	0.728298	0.0945084	6.75682	0.162418	CMIP
ENSG00000170915.8	0	0	-1.04243	0.135273	4.95912	0.334957	PAQR8
ENSG00000100151.15	0	0	0.866014	0.112536	4.87558	0.240191	PICK1
ENSG00000126790.11	0	0	1.15031	0.149609	4.24155	0.419663	L3HYPDH
ENSG00000110315.6	0	0	0.732672	0.0953153	6.70757	0.168185	RNF141
ENSG00000068001.13	0	0	0.717496	0.0933697	6.10181	0.163902	HYAL2
ENSG00000147526.19	0	0	-0.945118	0.123021	4.82713	0.286136	TACC1
ENSG00000012048.20	0	0	-1.17537	0.15303	5.01346	0.422628	BRCA1
ENSG00000227398.3	0	0	-1.2575	0.163936	4.14592	0.485854	KIF9-AS1
ENSG00000136504.11	0	0	-0.747519	0.0975124	5.25407	0.175156	KAT7
ENSG00000196562.14	0	0	1.37737	0.179679	5.44098	0.607889	SULF2
ENSG00000048392.11	0	0	0.7845	0.10256	5.1157	0.187065	RRM2B
ENSG00000156136.9	0	0	-0.851734	0.111351	5.54981	0.221468	DCK
ENSG00000150054.18	0	0	-0.690666	0.090419	6.25181	0.149125	MPP7
ENSG00000089597.16	0	0	-0.686492	0.0899327	7.04816	0.143515	GANAB
ENSG00000280043.1	0	0	2.72806	0.357412	2.83133	2.2899	RP11-1281K21.8
ENSG00000086544.2	0	0	0.748813	0.0981445	5.58912	0.172806	ITPKC
ENSG00000137962.12	0	0	0.782102	0.102702	8.27068	0.190948	ARHGAP29
ENSG00000185818.7	0	0	0.749204	0.098466	5.98395	0.170691	NAT8L
ENSG00000157570.11	0	0	-1.10681	0.145507	4.09843	0.390756	TSPAN18
ENSG00000258947.6	0	0	0.690306	0.09075	7.0488	0.148149	TUBB3
ENSG00000006652.13	0	0	-0.759788	0.0999858	5.29171	0.174771	IFRD1
ENSG00000181026.14	0	0	0.699048	0.092026	5.91633	0.147852	AEN
ENSG00000249550.6	0	0	0.728877	0.095992	6.22394	0.160619	LINC01234
ENSG00000185585.19	0	0	-1.12363	0.148023	4.51541	0.40183	OLFML2A
ENSG00000222041.10	0	0	1.01065	0.13321	4.88385	0.327717	LINC00152
ENSG00000160271.14	0	0	0.843554	0.111219	7.06406	0.224018	RALGDS
ENSG00000156966.6	0	0	0.944498	0.124638	4.74585	0.2773	B3GNT7
ENSG00000185112.5	0	0	-1.48985	0.196889	4.70604	0.712414	FAM43A
ENSG00000020129.15	0	0	0.710991	0.0940085	6.43856	0.15369	NCDN
ENSG00000008405.11	0	0	-0.890766	0.117816	4.44246	0.25361	CRY1
ENSG00000130829.17	0	0	-0.986233	0.1308	4.80291	0.312327	DUSP9
ENSG00000128886.11	0	0	1.21912	0.16187	4.32601	0.455866	ELL3
ENSG00000135046.13	0	0	0.788349	0.1047	8.33538	0.199603	ANXA1
ENSG00000101439.8	0	0	0.939135	0.124757	7.89967	0.28327	CST3
ENSG00000127528.5	0	0	-0.754734	0.100324	6.50972	0.178836	KLF2
ENSG00000070081.15	0	0	-1.19966	0.159719	5.19447	0.462367	NUCB2
ENSG00000179046.8	0	0	1.94126	0.25848	3.55347	1.14324	TRIML2
ENSG00000167900.11	0	0	-1.18848	0.158293	5.72805	0.453812	TK1
ENSG00000011028.13	0	0	-1.59029	0.211937	3.99711	0.812606	MRC2
ENSG00000105649.9	0	0	0.91569	0.122049	4.51302	0.25979	RAB3A
ENSG00000177917.10	0	0	-1.03079	0.137425	5.0956	0.329238	ARL6IP6
ENSG00000178607.15	0	0	-1.18796	0.158401	3.5794	0.429062	ERN1
ENSG00000181826.9	0	0	-1.02682	0.137017	4.55704	0.338746	RELL1
ENSG00000174749.5	0	0	-0.880742	0.117723	5.93733	0.249343	C4orf32
ENSG00000172927.7	0	0	0.68944	0.09218	6.34278	0.148827	MYEOV
ENSG00000235513.1	0	0	-3.10726	0.416886	2.35112	3.10506	RP4-756G23.5
ENSG00000169245.5	0	0	3.28644	0.441094	1.63498	3.44095	CXCL10
ENSG00000178980.14	0	0	0.985862	0.132418	6.54402	0.312619	SEPW1
ENSG00000099284.13	0	0	-0.717535	0.0963843	6.05291	0.165605	H2AFY2
ENSG00000073111.13	0	0	-0.774768	0.104109	5.79455	0.192974	MCM2
ENSG00000013364.18	0	0	0.67969	0.0913778	5.93337	0.143392	MVP
ENSG00000183856.10	0	0	-1.64055	0.220704	4.69451	0.86587	IQGAP3
ENSG00000113448.17	0	0	-2.38098	0.320656	2.28347	1.75091	PDE4D
ENSG00000189433.5	0	0	1.51456	0.204297	3.62317	0.695857	GJB4
ENSG00000137825.10	0	0	-1.35588	0.183016	4.61707	0.591714	ITPKA
ENSG00000187678.8	0	0	-0.861596	0.116454	5.3638	0.238978	SPRY4
ENSG00000213853.9	0	0	-1.08441	0.146571	4.94133	0.371649	EMP2
ENSG00000141542.10	0	0	0.904663	0.122294	4.97262	0.263472	RAB40B
ENSG00000110057.7	0	0	0.691295	0.0934721	5.89768	0.144646	UNC93B1
ENSG00000119326.14	0	0	1.07204	0.144974	5.92414	0.370005	CTNNAL1
ENSG00000080839.11	0	0	-1.29168	0.174912	3.89502	0.503308	RBL1
ENSG00000255248.7	0	0	-0.840356	0.113916	4.96855	0.216042	MIR100HG
ENSG00000154553.13	0	0	-1.40598	0.190703	3.50246	0.602508	PDLIM3
ENSG00000075643.5	0	0	-1.0135	0.137591	6.09032	0.318438	MOCOS
ENSG00000140464.19	0	0	0.711461	0.0965857	6.12875	0.155276	PML
ENSG00000079156.16	0	0	-0.996695	0.13557	5.21793	0.310824	OSBPL6
ENSG00000169248.12	0	0	2.89731	0.394088	0.755506	2.53653	CXCL11
ENSG00000035499.12	0	0	-1.14827	0.156216	4.1488	0.419012	DEPDC1B
ENSG00000167549.18	0	0	1.29931	0.177122	4.40293	0.520233	CORO6
ENSG00000007968.6	0	0	-1.00522	0.137255	4.16552	0.308456	E2F2
ENSG00000139734.17	0	0	-1.4331	0.195698	4.79701	0.662092	DIAPH3
ENSG00000100290.2	0	0	0.933448	0.127655	5.86001	0.280953	BIK
ENSG00000127507.17	0	0	0.968778	0.1325	4.8076	0.302341	ADGRE2
ENSG00000044574.7	0	0	-1.12102	0.153353	10.0942	0.383935	HSPA5
ENSG00000145284.11	0	0	0.700004	0.0958795	6.04959	0.158033	SCD5
ENSG00000183742.12	0	0	1.55243	0.21278	5.16846	0.777343	MACC1
ENSG00000112249.13	0	0	0.737946	0.101153	6.58615	0.171613	ASCC3
ENSG00000196396.9	0	0	0.682833	0.093819	7.46897	0.142953	PTPN1
ENSG00000108439.9	0	0	0.686705	0.0944016	5.7366	0.144867	PNPO
ENSG00000169710.8	0	0	0.780168	0.107369	5.90656	0.189081	FASN
ENSG00000196517.11	0	0	-0.813928	0.112048	5.70108	0.211388	SLC6A9
ENSG00000139289.13	0	0	-0.878717	0.121089	9.12529	0.232545	PHLDA1
ENSG00000123983.13	0	0	-0.893841	0.123276	4.96306	0.247725	ACSL3
ENSG00000143815.14	0	0	-0.907414	0.125177	4.85556	0.250813	LBR
ENSG00000179262.9	0	0	-0.663294	0.0915242	7.12836	0.137613	RAD23A
ENSG00000244694.7	0	0	1.89366	0.26132	3.77301	1.15773	PTCHD4
ENSG00000129195.15	0	0	-1.10665	0.152753	4.157	0.38564	FAM64A
ENSG00000168264.10	0	0	-0.869414	0.120066	7.44542	0.244063	IRF2BP2
ENSG00000159720.11	0	0	0.719955	0.0995218	5.86805	0.167386	ATP6V0D1
ENSG00000186897.4	0	0	-1.11906	0.154839	4.20571	0.381284	C1QL4
ENSG00000110171.18	0	0	1.1744	0.16318	4.70443	0.442577	TRIM3
ENSG00000198380.12	0	0	-1.09735	0.152559	7.25519	0.389183	GFPT1
ENSG00000186166.8	0	0	1.13312	0.157556	4.5853	0.414976	CCDC84
ENSG00000182963.9	0	0	-0.869816	0.120957	4.99009	0.233805	GJC1
ENSG00000105173.13	0	0	0.69491	0.0966386	6.11343	0.155478	CCNE1
ENSG00000158290.16	0	0	0.671672	0.0934877	5.74476	0.143212	CUL4B
ENSG00000146674.14	0	0	-2.56798	0.357625	1.90947	2.13184	IGFBP3
ENSG00000157456.7	0	0	-1.27767	0.177931	4.89415	0.527727	CCNB2
ENSG00000117069.14	0	0	2.08896	0.291184	3.24464	1.41087	ST6GALNAC5
ENSG00000165480.15	0	0	-1.35648	0.1891	3.98462	0.594924	SKA3
ENSG00000149636.15	0	0	-0.974552	0.135965	5.31282	0.307109	DSN1
ENSG00000186638.16	0	0	-1.03145	0.14396	4.34113	0.321614	KIF24
ENSG00000251095.6	0	0	1.037	0.144815	4.07759	0.344471	RP11-115D19.1
ENSG00000111674.8	0	0	-0.769373	0.107471	5.23889	0.19144	ENO2
ENSG00000100219.16	0	0	-0.668687	0.0934398	7.22762	0.139808	XBP1
ENSG00000125629.14	0	0	0.822304	0.114906	5.48016	0.2053	INSIG2
ENSG00000177595.17	0	0	0.867372	0.121228	5.93128	0.243336	PIDD1
ENSG00000197191.4	0	0	1.35696	0.189674	3.85922	0.573047	CYSRT1
ENSG00000021300.13	0	0	1.04003	0.145466	5.02596	0.349892	PLEKHB1
ENSG00000179918.18	0	0	-0.672497	0.0941425	7.51685	0.142033	SEPHS2
ENSG00000078246.16	0	0	-0.769963	0.107942	5.04519	0.189782	TULP3
ENSG00000276043.4	0	0	-0.682787	0.0957444	6.55422	0.15086	UHRF1
ENSG00000139644.12	0	0	-0.657284	0.0922098	7.44509	0.135708	TMBIM6
ENSG00000129675.15	0	0	-1.03611	0.145476	4.40528	0.33881	ARHGEF6
ENSG00000131153.8	0	0	-1.05753	0.148496	3.79756	0.340581	GINS2
ENSG00000173801.16	0	0	0.648692	0.0912587	7.25902	0.130116	JUP
ENSG00000105355.8	0	0	0.675773	0.0950951	7.62289	0.144893	PLIN3
ENSG00000176678.5	0	0	-2.09009	0.294151	3.42703	1.41438	FOXL1
ENSG00000073331.17	0	0	-1.25067	0.176045	3.85054	0.476884	ALPK1
ENSG00000116661.9	0	0	0.87699	0.123475	6.50756	0.249029	FBXO2
ENSG00000167114.12	0	0	0.666301	0.0938495	6.50805	0.139081	SLC27A4
ENSG00000112118.17	0	0	-0.873614	0.123112	7.56775	0.247148	MCM3
ENSG00000134590.13	0	0	0.667395	0.0942559	5.59635	0.143926	FAM127A
ENSG00000198496.10	0	0	-0.978121	0.138148	4.48083	0.306476	NBR2
ENSG00000117724.12	0	0	-1.3509	0.190829	3.99509	0.566571	CENPF
ENSG00000143013.12	0	0	-0.916817	0.129564	5.72062	0.27231	LMO4
ENSG00000153048.10	0	0	-0.759059	0.107278	5.20996	0.185557	CARHSP1
ENSG00000183943.5	0	0	0.858969	0.121531	4.6379	0.237424	PRKX
ENSG00000172936.12	0	0	0.787178	0.111448	5.06067	0.1883	MYD88
ENSG00000119333.11	0	0	-0.741867	0.105115	5.51339	0.178369	WDR34
ENSG00000075218.18	0	0	-1.04694	0.148362	3.88773	0.350873	GTSE1
ENSG00000149150.8	0	0	-1.40814	0.19955	3.37064	0.630263	SLC43A1
ENSG00000184319.15	0	0	0.828135	0.117386	5.60808	0.22055	RPL23AP82
ENSG00000089685.14	0	0	-1.06359	0.150786	4.78455	0.366652	BIRC5
ENSG00000161791.13	0	1e-10	-1.60208	0.227621	3.63342	0.794503	FMNL3
ENSG00000139318.7	0	1e-10	-0.694501	0.0986969	7.92384	0.148323	DUSP6
ENSG00000087077.12	0	1e-10	0.638971	0.0909252	6.68709	0.126277	TRIP6
ENSG00000068724.15	0	1e-10	0.711203	0.101281	6.03713	0.162962	TTC7A
ENSG00000099617.3	0	1e-10	-1.92402	0.274071	3.23206	1.15897	EFNA2
ENSG00000138709.17	0	1e-10	-0.694261	0.0989371	5.72328	0.150102	LARP1B
ENSG00000100065.14	0	1e-10	-0.744977	0.106184	5.53054	0.173437	CARD10
ENSG00000198964.13	0	1e-10	-1.00858	0.143861	4.77154	0.330007	SGMS1
ENSG00000184489.11	0	1e-10	-0.919758	0.131376	4.68078	0.262393	PTP4A3
ENSG00000144677.14	0	1e-10	0.751031	0.107285	5.2301	0.173316	CTDSPL
ENSG00000058085.14	0	1e-10	-0.88929	0.127127	6.21081	0.256644	LAMC2
ENSG00000172059.10	0	1e-10	-1.16484	0.166699	4.26981	0.412792	KLF11
ENSG00000204789.4	0	1e-10	-0.849581	0.121597	4.85184	0.223	ZNF204P
ENSG00000110047.17	0	1e-10	0.678005	0.0971254	5.80527	0.142549	EHD1
ENSG00000158402.18	0	1e-10	-1.43875	0.206118	3.77268	0.67198	CDC25C
ENSG00000107984.9	0	1e-10	1.84472	0.264458	5.22824	1.10483	DKK1
ENSG00000186104.10	0	1e-10	-0.917563	0.131584	5.26472	0.265563	CYP2R1
ENSG00000040608.13	0	1e-10	-0.839731	0.120432	4.62446	0.216128	RTN4R
ENSG00000148841.15	0	1e-10	-1.18181	0.169494	5.62119	0.453477	ITPRIP
ENSG00000174775.16	0	1e-10	0.727231	0.104313	6.83389	0.168608	HRAS
ENSG00000186481.16	0	1e-10	2.34179	0.335948	2.64541	1.67188	ANKRD20A5P
ENSG00000031691.6	0	1e-10	-0.908211	0.130358	4.64335	0.255342	CENPQ
ENSG00000204682.5	0	1e-10	1.26362	0.181557	4.46591	0.518575	CASC10
ENSG00000077152.9	0	1e-10	-0.721909	0.103755	5.54456	0.169087	UBE2T
ENSG00000149136.8	0	1e-10	-0.687047	0.0989162	6.87357	0.153351	SSRP1
ENSG00000013588.6	0	1e-10	1.06534	0.153404	7.17853	0.368721	GPRC5A
ENSG00000196975.15	0	1e-10	0.664957	0.0957794	6.36988	0.134013	ANXA4
ENSG00000153044.9	0	1e-10	-1.29522	0.186591	3.84899	0.545054	CENPH
ENSG00000142731.10	0	1e-10	-1.48336	0.213759	3.78654	0.688602	PLK4
ENSG00000223784.1	0	1e-10	2.21983	0.319984	2.98572	1.51937	RP11-554I8.2
ENSG00000136205.16	0	1e-10	1.07503	0.155057	4.17207	0.375556	TNS3
ENSG00000173786.16	0	1e-10	0.64379	0.0929205	5.48582	0.130553	CNP
ENSG00000125089.16	0	1e-10	-1.71002	0.247008	3.19961	0.926729	SH3TC1
ENSG00000100167.19	0	1e-10	-1.04284	0.150647	4.05434	0.332166	2020-09-03
ENSG00000005073.5	0	1e-10	-0.818508	0.118345	4.96103	0.208224	HOXA11
ENSG00000175063.16	0	1e-10	-1.35464	0.195983	5.56162	0.596605	UBE2C
ENSG00000168056.15	0	1e-10	0.705216	0.102053	7.6689	0.161697	LTBP3
ENSG00000085840.12	0	1e-10	-0.887549	0.128532	4.89814	0.256147	ORC1
ENSG00000215440.11	0	1e-10	0.709508	0.102785	5.89767	0.159609	NPEPL1
ENSG00000126216.13	0	1e-10	-0.77081	0.111733	5.50365	0.192185	TUBGCP3
ENSG00000133433.10	0	1e-10	0.712659	0.103372	5.66114	0.16499	GSTT2B
ENSG00000067141.16	0	1e-10	-0.859139	0.12468	4.9914	0.230248	NEO1
ENSG00000155093.17	0	1e-10	-1.17517	0.17054	4.01222	0.428039	PTPRN2
ENSG00000145431.10	0	1e-10	-1.25448	0.182228	3.64592	0.491755	PDGFC
ENSG00000140525.17	0	1e-10	-1.24046	0.180241	4.78321	0.500606	FANCI
ENSG00000164649.19	0	1e-10	-0.677759	0.0984791	5.61234	0.141236	CDCA7L
ENSG00000078237.6	0	1e-10	1.32947	0.193208	6.27725	0.575045	TIGAR
ENSG00000123933.15	0	1e-10	1.11145	0.161609	4.70404	0.401934	MXD4
ENSG00000276023.4	0	2e-10	0.655237	0.0953289	6.16886	0.138449	DUSP14
ENSG00000145022.4	0	2e-10	0.924475	0.134514	4.15382	0.262515	TCTA
ENSG00000164620.8	0	2e-10	1.09909	0.159949	4.42801	0.387317	RELL2
ENSG00000150403.17	0	2e-10	-0.656412	0.0956443	5.47819	0.133545	TMCO3
ENSG00000258334.1	0	2e-10	-3.21517	0.468765	1.70699	3.31187	RP11-161H23.9
ENSG00000279508.1	0	2e-10	0.954224	0.139219	4.43422	0.283932	AL589743.1
ENSG00000246089.3	0	2e-10	0.96221	0.140569	4.49714	0.301466	RP11-115C21.2
ENSG00000012822.15	0	2e-10	0.811693	0.118654	4.77708	0.199283	CALCOCO1
ENSG00000106785.14	0	2e-10	0.642707	0.0939532	5.94064	0.127873	TRIM14
ENSG00000116678.18	0	2e-10	-1.01199	0.14799	4.42802	0.333518	LEPR
ENSG00000145781.8	0	2e-10	-0.742551	0.108653	5.18442	0.17706	COMMD10
ENSG00000052841.14	0	2e-10	-0.716897	0.104956	5.3216	0.160186	TTC17
ENSG00000115163.14	0	2e-10	-1.32005	0.193291	4.03601	0.543159	CENPA
ENSG00000080986.12	0	2e-10	-1.22799	0.179891	3.62981	0.491223	NDC80
ENSG00000166483.10	0	2e-10	-0.824553	0.120789	4.716	0.215201	WEE1
ENSG00000108375.12	0	2e-10	1.09804	0.160882	6.33156	0.392765	RNF43
ENSG00000007314.11	0	2e-10	-2.21545	0.324667	4.12938	1.58422	SCN4A
ENSG00000102572.14	0	2e-10	-0.688316	0.100882	7.7042	0.14521	STK24
ENSG00000164111.14	0	2e-10	-0.704783	0.103299	7.29151	0.161821	ANXA5
ENSG00000099797.12	0	2e-10	-0.655692	0.0961757	6.31187	0.140079	TECR
ENSG00000138622.3	0	2e-10	-1.28585	0.188656	3.80791	0.50513	HCN4
ENSG00000168214.20	0	2e-10	-0.691935	0.101516	5.29989	0.152461	RBPJ
ENSG00000132879.13	0	2e-10	0.877374	0.128801	5.53717	0.250843	FBXO44
ENSG00000148154.9	0	2e-10	0.679609	0.0997975	4.78007	0.143322	UGCG
ENSG00000117151.12	0	2e-10	-0.683544	0.100393	5.92561	0.152188	CTBS
ENSG00000067066.16	0	3e-10	0.649851	0.0956304	7.34659	0.134372	SP100
ENSG00000152784.15	0	3e-10	-2.79877	0.411926	0.810341	2.41412	PRDM8
ENSG00000159399.9	0	3e-10	-0.632835	0.0931556	7.10294	0.129485	HK2
ENSG00000196586.13	0	3e-10	0.633568	0.0932607	7.19157	0.122733	MYO6
ENSG00000189403.14	0	3e-10	-0.980241	0.144307	8.08531	0.313251	HMGB1
ENSG00000249673.6	0	3e-10	0.754321	0.111112	5.23931	0.178683	NOP14-AS1
ENSG00000153551.13	0	3e-10	0.867511	0.127897	6.51221	0.245402	CMTM7
ENSG00000162959.13	0	3e-10	0.680021	0.100281	5.97964	0.143768	MEMO1
ENSG00000176208.8	0	3e-10	-0.939984	0.138659	4.32	0.268317	ATAD5
ENSG00000177542.10	0	3e-10	0.658919	0.0971988	5.65624	0.133788	SLC25A22
ENSG00000168283.13	0	3e-10	-0.807057	0.11908	5.17153	0.201541	BMI1
ENSG00000198805.11	0	3e-10	0.786815	0.116183	6.36005	0.201922	PNP
ENSG00000124795.14	0	3e-10	-0.897517	0.132891	5.84047	0.262853	DEK
ENSG00000103978.15	0	4e-10	-0.671871	0.0996696	5.6543	0.135926	TMEM87A
ENSG00000121210.15	0	4e-10	1.0329	0.153565	4.23459	0.348362	KIAA0922
ENSG00000119408.16	0	4e-10	0.710713	0.105772	6.6478	0.157993	NEK6
ENSG00000182253.14	0	4e-10	-1.24593	0.185434	4.53539	0.506967	SYNM
ENSG00000109674.3	0	4e-10	-1.37037	0.203994	3.95697	0.613315	NEIL3
ENSG00000169733.11	0	5e-10	0.855559	0.127763	6.14718	0.239182	RFNG
ENSG00000105404.10	0	5e-10	1.02468	0.15306	6.1454	0.343105	RABAC1
ENSG00000139354.10	0	5e-10	-1.76086	0.26306	3.97619	1.01323	GAS2L3
ENSG00000096654.15	0	5e-10	-0.843914	0.126102	4.82173	0.218738	ZNF184
ENSG00000101444.12	0	5e-10	0.709921	0.106092	8.46491	0.159419	AHCY
ENSG00000094804.9	0	5e-10	-1.36871	0.204649	4.68968	0.612265	CDC6
ENSG00000113328.18	0	5e-10	0.837018	0.125174	6.46535	0.228982	CCNG1
ENSG00000170439.6	0	5e-10	0.831383	0.124414	4.68321	0.218085	METTL7B
ENSG00000103510.19	0	5e-10	-0.674818	0.101024	5.91089	0.142581	KAT8
ENSG00000116096.5	0	6e-10	0.635825	0.0952743	6.51396	0.132175	SPR
ENSG00000251562.7	0	6e-10	1.07014	0.160467	6.48445	0.374462	MALAT1
ENSG00000183049.12	0	6e-10	-0.813981	0.122093	4.70219	0.205769	CAMK1D
ENSG00000123159.15	0	6e-10	0.7652	0.114815	7.07622	0.191478	GIPC1
ENSG00000158195.10	0	6e-10	-0.606952	0.0911752	7.06318	0.111982	WASF2
ENSG00000172460.14	0	6e-10	1.34868	0.2026	3.53398	0.584632	PRSS30P
ENSG00000163393.12	0	6e-10	-1.47657	0.221843	3.95799	0.672894	SLC22A15
ENSG00000104231.10	0	7e-10	-0.625485	0.0940745	6.46202	0.121524	ZFAND1
ENSG00000162069.14	0	7e-10	0.661297	0.0995727	5.91432	0.136359	BICDL2
ENSG00000099812.8	0	7e-10	0.686326	0.103351	6.76923	0.154131	MISP
ENSG00000087088.19	0	8e-10	1.02527	0.154811	6.74311	0.344111	BAX
ENSG00000131724.10	0	8e-10	-0.627472	0.0948094	5.2612	0.119149	IL13RA1
ENSG00000164754.13	0	8e-10	-0.597009	0.0902406	6.07004	0.108254	RAD21
ENSG00000073060.15	0	8e-10	0.632317	0.095604	6.78651	0.127559	SCARB1
ENSG00000134548.9	0	8e-10	-2.7913	0.422169	3.11215	2.45713	SPX
ENSG00000138678.10	0	8e-10	-1.21352	0.183541	4.04319	0.482211	GPAT3
ENSG00000162434.11	0	8e-10	-0.668909	0.101218	5.11076	0.140993	JAK1
ENSG00000188290.10	0	8e-10	0.613799	0.0928793	6.65571	0.118044	HES4
ENSG00000139625.12	0	9e-10	0.993693	0.150584	4.40195	0.323438	MAP3K12
ENSG00000094975.13	0	1e-09	-0.671184	0.101883	5.32086	0.144386	SUCO
ENSG00000226067.6	0	1e-09	-0.822551	0.124885	5.07834	0.221692	LINC00623
ENSG00000111331.12	0	1e-09	0.820914	0.124644	5.92803	0.220814	OAS3
ENSG00000196371.3	0	1e-09	-0.756006	0.114862	5.1383	0.176496	FUT4
ENSG00000161800.12	0	1e-09	-1.01305	0.15395	4.66705	0.336324	RACGAP1
ENSG00000198420.9	0	1e-09	-0.638685	0.097069	5.20036	0.128666	TCAF1
ENSG00000162066.14	0	1e-09	0.855824	0.130087	4.68841	0.230275	AMDHD2
ENSG00000006459.10	0	1e-09	-0.700255	0.106482	6.00385	0.150681	KDM7A
ENSG00000101213.6	1e-10	1.1e-09	0.820841	0.125073	4.74895	0.20586	PTK6
ENSG00000254986.7	1e-10	1.2e-09	0.724662	0.110647	5.25635	0.16562	DPP3
ENSG00000065357.19	1e-10	1.4e-09	0.788758	0.120743	4.92354	0.20316	DGKA
ENSG00000127564.16	1e-10	1.4e-09	-0.922705	0.141325	4.90547	0.279383	PKMYT1
ENSG00000143842.14	1e-10	1.4e-09	-0.738406	0.113139	4.73471	0.171	SOX13
ENSG00000168461.12	1e-10	1.4e-09	-0.781097	0.119688	4.25055	0.183769	RAB31
ENSG00000156876.9	1e-10	1.4e-09	-0.76961	0.117944	4.98225	0.184971	SASS6
ENSG00000242802.6	1e-10	1.5e-09	0.726367	0.111365	5.62127	0.162336	AP5Z1
ENSG00000100979.14	1e-10	1.5e-09	-1.27489	0.19554	3.94079	0.533488	PLTP
ENSG00000161217.11	1e-10	1.6e-09	0.702591	0.107853	5.15805	0.152513	PCYT1A
ENSG00000003989.16	1e-10	1.6e-09	-0.9499	0.146026	5.20578	0.296281	SLC7A2
ENSG00000035664.11	1e-10	1.6e-09	-1.8752	0.288276	2.73835	1.14184	DAPK2
ENSG00000177602.5	1e-10	1.6e-09	-0.950839	0.146171	4.37258	0.293708	GSG2
ENSG00000099889.13	1e-10	1.7e-09	0.669623	0.102999	6.56674	0.137375	ARVCF
ENSG00000007376.7	1e-10	1.7e-09	0.60584	0.0931928	6.0758	0.116098	RPUSD1
ENSG00000255529.7	1e-10	1.7e-09	-0.668906	0.102899	5.57188	0.141019	POLR2M
ENSG00000176973.7	1e-10	1.7e-09	0.599026	0.0921776	6.89174	0.114661	FAM89B
ENSG00000119969.14	1e-10	1.7e-09	-0.953056	0.146687	6.02726	0.276469	HELLS
ENSG00000231607.9	1e-10	1.7e-09	-1.35386	0.208382	3.26661	0.552652	DLEU2
ENSG00000160191.17	1e-10	1.9e-09	-0.62112	0.095804	6.69981	0.123246	PDE9A
ENSG00000102854.15	1e-10	1.9e-09	0.723583	0.111697	6.57556	0.172043	MSLN
ENSG00000163701.18	1e-10	2e-09	1.1745	0.181389	4.89155	0.453321	IL17RE
ENSG00000125257.13	1e-10	2e-09	0.68044	0.105132	4.51754	0.147937	ABCC4
ENSG00000245573.7	1e-10	2e-09	-1.69227	0.26148	3.58074	0.91311	BDNF-AS
ENSG00000198729.4	1e-10	2.1e-09	-0.787882	0.121807	5.03043	0.204032	PPP1R14C
ENSG00000111665.11	1e-10	2.1e-09	-0.862841	0.133466	4.94489	0.240245	CDCA3
ENSG00000105855.9	1e-10	2.1e-09	1.63612	0.253201	4.44659	0.880002	ITGB8
ENSG00000277443.2	1e-10	2.3e-09	-0.813256	0.126024	6.41831	0.217474	MARCKS
ENSG00000137714.2	1e-10	2.3e-09	0.693024	0.107479	6.37872	0.157947	FDX1
ENSG00000065308.4	1e-10	2.5e-09	-0.598363	0.0928986	6.62778	0.110822	TRAM2
ENSG00000111445.13	1e-10	2.5e-09	-1.07502	0.166911	4.78404	0.380132	RFC5
ENSG00000145779.7	1e-10	2.5e-09	-0.925029	0.143688	4.83197	0.268861	TNFAIP8
ENSG00000047634.14	1e-10	2.5e-09	0.766835	0.119155	5.15577	0.181035	SCML1
ENSG00000169499.14	1e-10	2.6e-09	-0.812427	0.126294	4.14854	0.212436	PLEKHA2
ENSG00000198860.11	1e-10	2.6e-09	-0.675284	0.104996	5.22038	0.140286	TSEN15
ENSG00000119655.9	1e-10	2.7e-09	0.827643	0.128763	6.33044	0.225394	NPC2
ENSG00000196116.7	1e-10	2.7e-09	0.625872	0.0974281	5.51848	0.122148	TDRD7
ENSG00000213782.7	1e-10	2.7e-09	0.584093	0.0909471	6.3518	0.10947	DDX47
ENSG00000106077.18	1e-10	2.8e-09	0.691715	0.107744	5.51915	0.157471	ABHD11
ENSG00000141503.15	1e-10	2.8e-09	0.642702	0.100124	7.29484	0.13595	MINK1
ENSG00000151014.5	1e-10	2.9e-09	1.03128	0.160823	5.24844	0.3501	NOCT
ENSG00000278704.1	1e-10	2.9e-09	3.12236	0.486958	1.91232	2.9278	BX004987.1
ENSG00000141401.11	2e-10	3.1e-09	-0.90027	0.140561	4.3929	0.257478	IMPA2
ENSG00000103811.15	2e-10	3.1e-09	-0.931957	0.145519	4.37603	0.283661	CTSH
ENSG00000076716.8	2e-10	3.1e-09	-0.623267	0.0973475	6.05894	0.119778	GPC4
ENSG00000108773.10	2e-10	3.1e-09	0.644141	0.100643	5.18814	0.129742	KAT2A
ENSG00000260834.1	2e-10	3.2e-09	1.28399	0.200684	3.52394	0.542915	RP11-256I9.2
ENSG00000185201.16	2e-10	3.3e-09	0.842481	0.131828	5.80952	0.233787	IFITM2
ENSG00000100867.14	2e-10	3.4e-09	-1.30521	0.204349	4.72233	0.561178	DHRS2
ENSG00000071794.15	2e-10	3.4e-09	-0.602384	0.094331	5.85726	0.111068	HLTF
ENSG00000112715.20	2e-10	3.4e-09	-1.14895	0.179941	6.46738	0.434878	VEGFA
ENSG00000175866.15	2e-10	3.4e-09	0.615877	0.0964539	5.7037	0.11981	BAIAP2
ENSG00000090020.10	2e-10	3.6e-09	-0.797393	0.125062	5.04009	0.202514	SLC9A1
ENSG00000162032.15	2e-10	3.6e-09	-0.676838	0.106155	5.60993	0.150867	SPSB3
ENSG00000169093.15	2e-10	3.7e-09	0.586639	0.0920228	6.47795	0.109245	ASMTL
ENSG00000188483.7	2e-10	3.8e-09	-0.624616	0.0980614	7.92628	0.123599	IER5L
ENSG00000175087.9	2e-10	3.8e-09	-0.776674	0.121952	5.1128	0.191569	PDIK1L
ENSG00000133816.13	2e-10	3.9e-09	-0.958411	0.150549	4.11494	0.291727	MICAL2
ENSG00000163320.10	2e-10	3.9e-09	-0.615461	0.0966884	5.72147	0.123284	CGGBP1
ENSG00000169607.12	2e-10	4e-09	-1.51925	0.238825	2.78901	0.701959	CKAP2L
ENSG00000187730.7	2e-10	4e-09	-0.916185	0.144088	4.803	0.276732	GABRD
ENSG00000172086.7	2e-10	4.1e-09	-0.880385	0.138484	5.3324	0.255537	KRCC1
ENSG00000106078.17	2e-10	4.1e-09	0.626015	0.0984761	6.25374	0.121539	COBL
ENSG00000134690.10	2e-10	4.1e-09	-1.08566	0.170804	5.48247	0.388609	CDCA8
ENSG00000002549.12	2e-10	4.1e-09	0.57535	0.0905488	6.21059	0.107957	LAP3
ENSG00000183814.15	2e-10	4.2e-09	-0.777291	0.12235	5.14175	0.193019	LIN9
ENSG00000171130.17	2e-10	4.2e-09	0.743961	0.117108	5.87588	0.1825	ATP6V0E2
ENSG00000116745.6	2e-10	4.2e-09	1.18465	0.186562	4.77782	0.462788	RPE65
ENSG00000108244.16	2e-10	4.3e-09	0.945141	0.148873	3.9957	0.289965	KRT23
ENSG00000156970.12	2e-10	4.6e-09	-1.11832	0.176465	3.95485	0.387711	BUB1B
ENSG00000180596.7	2e-10	4.7e-09	1.59993	0.252583	3.12702	0.805604	HIST1H2BC
ENSG00000101311.15	2e-10	4.8e-09	-0.70339	0.11114	7.16014	0.16325	FERMT1
ENSG00000108511.9	2e-10	4.9e-09	0.906977	0.143339	6.12609	0.271438	HOXB6
ENSG00000065911.11	3e-10	4.9e-09	-0.666997	0.10543	8.41488	0.145609	MTHFD2
ENSG00000113013.12	3e-10	4.9e-09	-0.614828	0.0972052	7.31512	0.124743	HSPA9
ENSG00000213390.10	3e-10	5e-09	-0.70251	0.111114	5.54937	0.151717	ARHGAP19
ENSG00000112081.16	3e-10	5.1e-09	-0.642961	0.101733	8.07057	0.130297	SRSF3
ENSG00000184007.18	3e-10	5.2e-09	-0.596432	0.0944108	7.39104	0.115607	PTP4A2
ENSG00000258839.2	3e-10	5.2e-09	-0.724413	0.114672	5.17254	0.160982	MC1R
ENSG00000135486.17	3e-10	5.2e-09	-0.728772	0.115368	8.90092	0.171411	HNRNPA1
ENSG00000180644.6	3e-10	5.2e-09	0.80349	0.127247	4.86176	0.213109	PRF1
ENSG00000011009.10	3e-10	5.2e-09	0.583635	0.0924325	6.44248	0.107898	LYPLA2
ENSG00000099783.11	3e-10	5.4e-09	-0.591543	0.0937501	7.44849	0.114547	HNRNPM
ENSG00000152689.17	3e-10	5.5e-09	2.13691	0.338823	2.25847	1.40716	RASGRP3
ENSG00000134755.14	3e-10	5.6e-09	-0.619776	0.0983127	6.55939	0.122066	DSC2
ENSG00000151287.16	3e-10	5.6e-09	-0.991534	0.157297	4.94504	0.324633	TEX30
ENSG00000173166.17	3e-10	5.7e-09	-1.34626	0.213698	3.84564	0.598523	RAPH1
ENSG00000137309.19	3e-10	5.8e-09	-0.918374	0.145838	9.90105	0.268077	HMGA1
ENSG00000173812.10	3e-10	5.9e-09	-0.756271	0.12014	9.08116	0.184417	EIF1
ENSG00000081041.8	3e-10	5.9e-09	-2.22923	0.354225	1.96928	1.62108	CXCL2
ENSG00000070182.18	3e-10	6e-09	-1.38259	0.219769	3.83992	0.623151	SPTB
ENSG00000108759.3	3e-10	6.3e-09	2.78883	0.443864	2.19474	2.43306	KRT32
ENSG00000156504.16	3e-10	6.4e-09	0.583754	0.0929246	6.41033	0.109553	FAM122B
ENSG00000112210.11	3e-10	6.6e-09	-0.717588	0.114352	5.49327	0.165193	RAB23
ENSG00000187531.13	4e-10	6.7e-09	0.602772	0.0960702	5.88017	0.114777	SIRT7
ENSG00000267432.5	4e-10	6.7e-09	1.54001	0.245458	3.96209	0.751178	DNAH17-AS1
ENSG00000168243.10	4e-10	6.7e-09	-1.1607	0.18505	4.46406	0.414197	GNG4
ENSG00000069812.11	4e-10	6.8e-09	1.10574	0.176335	4.07783	0.404114	HES2
ENSG00000115839.17	4e-10	6.8e-09	-0.58973	0.0940447	6.91482	0.112269	RAB3GAP1
ENSG00000066468.21	4e-10	6.9e-09	-0.696815	0.11118	5.43264	0.155676	FGFR2
ENSG00000104635.13	4e-10	6.9e-09	-0.56918	0.0908154	5.73994	0.10298	SLC39A14
ENSG00000214960.9	4e-10	7.2e-09	1.77235	0.283113	2.75763	0.993368	ISPD
ENSG00000112576.12	4e-10	7.2e-09	0.71848	0.114777	4.78316	0.158482	CCND3
ENSG00000138376.10	4e-10	7.3e-09	-1.65753	0.264817	3.78987	0.908377	BARD1
ENSG00000139800.8	4e-10	7.4e-09	-0.604321	0.0965894	6.08385	0.111683	ZIC5
ENSG00000113810.15	4e-10	7.5e-09	-0.884652	0.141447	4.59005	0.252268	SMC4
ENSG00000196104.10	4e-10	7.5e-09	-2.415	0.386161	2.57745	1.87342	SPOCK3
ENSG00000140105.17	4e-10	7.6e-09	-0.60548	0.0968724	6.98584	0.121243	WARS
ENSG00000065328.16	4e-10	7.7e-09	-1.1538	0.184634	3.82401	0.422441	MCM10
ENSG00000121152.9	4e-10	7.7e-09	-0.891998	0.142747	5.34105	0.257072	NCAPH
ENSG00000137831.14	4e-10	8e-09	-0.956776	0.15326	5.00916	0.302813	UACA
ENSG00000023171.15	4e-10	8.1e-09	-1.18068	0.189183	4.12039	0.461152	GRAMD1B
ENSG00000141314.12	4e-10	8.1e-09	-1.3843	0.221817	3.20078	0.624494	RHBDL3
ENSG00000176903.4	4e-10	8.1e-09	-0.595693	0.0954735	6.26383	0.111217	PNMA1
ENSG00000185338.4	4e-10	8.2e-09	1.02598	0.164482	4.66832	0.348253	SOCS1
ENSG00000143476.17	5e-10	9e-09	-1.09808	0.176466	5.44801	0.378898	DTL
ENSG00000124574.14	5e-10	9.3e-09	0.819266	0.131772	4.61544	0.202908	ABCC10
ENSG00000150938.9	5e-10	9.4e-09	0.794402	0.127793	4.00162	0.191752	CRIM1
ENSG00000138750.14	5e-10	9.5e-09	-0.671092	0.107986	4.72643	0.140644	NUP54
ENSG00000033627.15	5e-10	9.6e-09	0.706711	0.113745	5.10239	0.157192	ATP6V0A1
ENSG00000100242.15	5e-10	9.6e-09	-0.749641	0.120668	4.92826	0.178246	SUN2
ENSG00000071537.13	5e-10	9.7e-09	-1.07295	0.17275	4.89577	0.381175	SEL1L
ENSG00000197594.11	6e-10	1.02e-08	-1.53432	0.247394	3.32652	0.779687	ENPP1
ENSG00000099337.4	6e-10	1.03e-08	0.732859	0.118197	5.87604	0.177889	KCNK6
ENSG00000166173.10	6e-10	1.04e-08	-0.991993	0.160023	5.15416	0.325944	LARP6
ENSG00000197774.12	6e-10	1.04e-08	1.33003	0.214582	4.68088	0.58595	EME2
ENSG00000166582.9	6e-10	1.05e-08	-0.87058	0.1405	4.45597	0.251061	CENPV
ENSG00000187024.13	6e-10	1.06e-08	0.859979	0.138813	5.35095	0.244992	PTRH1
ENSG00000260007.2	6e-10	1.07e-08	-1.01148	0.163305	4.5491	0.319959	RP11-315D16.2
ENSG00000135414.9	6e-10	1.07e-08	1.18975	0.192096	4.81057	0.4392	GDF11
ENSG00000164104.11	6e-10	1.07e-08	-1.29863	0.209697	7.01839	0.558698	HMGB2
ENSG00000139624.12	6e-10	1.08e-08	0.788878	0.127405	4.87317	0.206177	CERS5
ENSG00000129128.12	6e-10	1.11e-08	-0.57189	0.0924382	6.71397	0.102492	SPCS3
ENSG00000135636.13	6e-10	1.13e-08	-2.24491	0.36301	3.66579	1.59336	DYSF
ENSG00000134910.12	6e-10	1.14e-08	-0.576169	0.0931909	6.31903	0.100892	STT3A
ENSG00000109079.9	6e-10	1.16e-08	0.658423	0.106539	4.59312	0.131477	TNFAIP1
ENSG00000105255.10	6e-10	1.16e-08	0.911325	0.147488	4.17332	0.269182	FSD1
ENSG00000152952.11	7e-10	1.19e-08	-0.871685	0.141174	4.82432	0.251866	PLOD2
ENSG00000134986.13	7e-10	1.21e-08	-1.54912	0.25095	2.69146	0.773253	NREP
ENSG00000153832.11	7e-10	1.25e-08	-0.927127	0.150324	4.21449	0.284986	FBXO36
ENSG00000164484.11	7e-10	1.27e-08	-0.583653	0.0946853	6.43812	0.109479	TMEM200A
ENSG00000102359.5	7e-10	1.29e-08	1.87614	0.304492	2.81826	1.14017	SRPX2
ENSG00000138772.12	7e-10	1.32e-08	0.922184	0.149751	7.49694	0.282037	ANXA3
ENSG00000137700.16	8e-10	1.35e-08	-0.658216	0.106956	5.77785	0.133875	SLC37A4
ENSG00000282024.1	8e-10	1.36e-08	1.33545	0.217052	3.56473	0.581384	RP3-467D16.3
ENSG00000174808.11	8e-10	1.36e-08	-0.849388	0.13806	4.93465	0.239311	BTC
ENSG00000255717.6	8e-10	1.36e-08	-0.689656	0.1121	7.02422	0.157767	SNHG1
ENSG00000104524.13	8e-10	1.37e-08	0.780581	0.126893	4.37234	0.188348	PYCRL
ENSG00000112312.9	8e-10	1.37e-08	-0.770715	0.125307	4.7202	0.197043	GMNN
ENSG00000273259.2	8e-10	1.4e-08	-3.99619	0.650135	1.80024	5.18724	SERPINA3
ENSG00000006025.11	8e-10	1.48e-08	0.976496	0.159078	5.272	0.31643	OSBPL7
ENSG00000011347.9	8e-10	1.48e-08	-0.60842	0.099113	5.55624	0.111838	SYT7
ENSG00000141867.17	8e-10	1.49e-08	-0.706388	0.115103	4.63379	0.154699	BRD4
ENSG00000183696.13	8e-10	1.49e-08	-2.15669	0.351427	4.8872	1.54359	UPP1
ENSG00000154146.12	8e-10	1.49e-08	-1.00187	0.163281	4.07679	0.320093	NRGN
ENSG00000080031.9	9e-10	1.53e-08	-1.15755	0.188774	3.33599	0.404612	PTPRH
ENSG00000132254.12	9e-10	1.58e-08	0.563639	0.0920044	6.94332	0.102705	ARFIP2
ENSG00000106617.13	9e-10	1.59e-08	0.727565	0.118783	4.74818	0.16609	PRKAG2
ENSG00000143320.8	9e-10	1.59e-08	0.864503	0.141138	7.11373	0.248113	CRABP2
ENSG00000105401.7	9e-10	1.65e-08	0.572635	0.0935756	7.54359	0.106851	CDC37
ENSG00000117650.12	9e-10	1.66e-08	-1.42781	0.233363	4.6278	0.67694	NEK2
ENSG00000081803.15	1e-09	1.69e-08	-0.732396	0.119761	5.29154	0.164014	CADPS2
ENSG00000161956.12	1e-09	1.7e-08	0.601933	0.0984465	5.59044	0.117808	SENP3
ENSG00000178966.16	1e-09	1.7e-08	-1.11387	0.182192	5.3363	0.412044	RMI1
ENSG00000101298.13	1e-09	1.74e-08	0.645544	0.105653	5.51857	0.131975	SNPH
ENSG00000182749.5	1e-09	1.8e-08	0.583123	0.0955219	6.16856	0.102676	PAQR7
ENSG00000133639.4	1.1e-09	1.85e-08	-0.662465	0.108606	7.30527	0.143328	BTG1
ENSG00000144579.7	1.1e-09	1.95e-08	-0.575825	0.0945353	5.95277	0.104009	CTDSP1
ENSG00000160326.13	1.1e-09	1.96e-08	0.908356	0.149145	4.41093	0.269892	SLC2A6
ENSG00000188130.13	1.1e-09	1.98e-08	0.570039	0.0936352	6.99694	0.102788	MAPK12
ENSG00000168453.14	1.2e-09	2.01e-08	-0.79853	0.13122	4.63078	0.201458	HR
ENSG00000165861.13	1.2e-09	2.05e-08	0.904681	0.148731	4.14492	0.270424	ZFYVE1
ENSG00000185567.6	1.2e-09	2.09e-08	0.949712	0.156226	8.17644	0.299874	AHNAK2
ENSG00000082512.14	1.2e-09	2.09e-08	-1.11519	0.183455	4.38706	0.409574	TRAF5
ENSG00000124067.16	1.2e-09	2.09e-08	0.680371	0.111928	5.04821	0.150882	SLC12A4
ENSG00000120337.8	1.2e-09	2.11e-08	1.679	0.276299	5.37385	0.937325	TNFSF18
ENSG00000151694.12	1.3e-09	2.22e-08	-0.558529	0.0920333	5.98415	0.0963631	ADAM17
ENSG00000109084.13	1.3e-09	2.27e-08	-0.703004	0.115914	5.03253	0.155962	TMEM97
ENSG00000163602.9	1.3e-09	2.3e-08	-0.565448	0.0932667	6.44124	0.102775	RYBP
ENSG00000170312.15	1.4e-09	2.38e-08	-1.03034	0.17012	6.25601	0.353208	CDK1
ENSG00000112984.11	1.4e-09	2.39e-08	-1.04341	0.172301	3.70198	0.345576	KIF20A
ENSG00000134909.18	1.4e-09	2.43e-08	-1.05971	0.175076	5.82652	0.373678	ARHGAP32
ENSG00000164342.12	1.4e-09	2.44e-08	1.69753	0.28047	3.15374	0.948811	TLR3
ENSG00000168078.9	1.4e-09	2.45e-08	-1.22811	0.202952	5.10331	0.501906	PBK
ENSG00000124920.13	1.5e-09	2.48e-08	-0.585889	0.0968537	5.62713	0.111691	MYRF
ENSG00000125885.13	1.5e-09	2.48e-08	-1.0094	0.166878	5.39814	0.339086	MCM8
ENSG00000140941.12	1.5e-09	2.48e-08	-0.585336	0.0967691	6.43044	0.114022	MAP1LC3B
ENSG00000085733.15	1.5e-09	2.52e-08	0.552392	0.0913644	7.2324	0.0954956	CTTN
ENSG00000197860.9	1.5e-09	2.54e-08	-1.01331	0.167637	5.54305	0.341765	SGTB
ENSG00000176124.11	1.5e-09	2.59e-08	-0.878385	0.145388	4.4258	0.239462	DLEU1
ENSG00000079616.12	1.6e-09	2.68e-08	-0.851203	0.141022	6.25462	0.241229	KIF22
ENSG00000119771.14	1.6e-09	2.68e-08	-0.669749	0.110964	6.05021	0.149345	KLHL29
ENSG00000100418.7	1.6e-09	2.69e-08	0.696476	0.115407	5.31198	0.155657	DESI1
ENSG00000020577.13	1.6e-09	2.75e-08	1.31197	0.217546	4.78991	0.57317	SAMD4A
ENSG00000112812.15	1.7e-09	2.86e-08	-0.793045	0.131634	4.61005	0.209274	PRSS16
ENSG00000185104.19	1.8e-09	3.04e-08	-0.643964	0.107072	6.64438	0.138164	FAF1
ENSG00000142798.17	1.8e-09	3.05e-08	0.840045	0.139687	4.40959	0.235118	HSPG2
ENSG00000175879.8	1.8e-09	3.06e-08	-0.920112	0.153021	5.04366	0.28208	HOXD8
ENSG00000148331.11	1.8e-09	3.07e-08	0.572014	0.0951442	6.21716	0.103039	ASB6
ENSG00000180044.4	1.8e-09	3.08e-08	-1.30267	0.216687	3.72026	0.543523	C3orf80
ENSG00000139496.15	1.9e-09	3.16e-08	-0.566073	0.0942285	5.4435	0.102556	NUP58
ENSG00000100526.19	2e-09	3.33e-08	-0.898705	0.149823	4.31083	0.253871	CDKN3
ENSG00000100949.14	2e-09	3.38e-08	0.619485	0.103313	5.0989	0.121388	RABGGTA
ENSG00000165312.6	2e-09	3.4e-08	-0.76433	0.127495	4.71648	0.183088	OTUD1
ENSG00000109787.12	2e-09	3.42e-08	-0.547521	0.0913478	6.07847	0.0958795	KLF3
ENSG00000143631.10	2.1e-09	3.43e-08	2.44283	0.407626	2.48499	1.90346	FLG
ENSG00000189308.10	2.1e-09	3.47e-08	-0.692736	0.115629	5.12081	0.148591	LIN54
ENSG00000164265.8	2.1e-09	3.48e-08	1.3901	0.232058	5.42236	0.644334	SCGB3A2
ENSG00000281398.2	2.1e-09	3.53e-08	0.955328	0.159544	4.34975	0.30434	SNHG4
ENSG00000100664.10	2.2e-09	3.7e-08	-0.566173	0.0946815	6.93979	0.101055	EIF5
ENSG00000167670.15	2.2e-09	3.7e-08	-0.735462	0.122991	4.18827	0.173112	CHAF1A
ENSG00000197110.8	2.2e-09	3.7e-08	2.75579	0.460871	1.37241	2.42913	IFNL3
ENSG00000133321.10	2.3e-09	3.73e-08	2.80554	0.469303	2.38498	2.40642	RARRES3
ENSG00000119812.18	2.3e-09	3.77e-08	0.77592	0.12983	6.05898	0.184789	FAM98A
ENSG00000154319.14	2.3e-09	3.83e-08	-1.03079	0.172557	3.58426	0.326196	FAM167A
ENSG00000123485.11	2.3e-09	3.85e-08	-0.963576	0.161338	4.13619	0.296892	HJURP
ENSG00000145386.9	2.4e-09	3.97e-08	-0.911093	0.152679	5.77822	0.277	CCNA2
ENSG00000166189.7	2.4e-09	4.02e-08	0.551565	0.0924688	6.6391	0.0990348	HPS6
ENSG00000095203.14	2.5e-09	4.1e-08	0.58157	0.0975502	5.98049	0.10591	EPB41L4B
ENSG00000072501.17	2.5e-09	4.17e-08	-0.97286	0.163271	5.0289	0.315926	SMC1A
ENSG00000065150.18	2.6e-09	4.21e-08	-0.541335	0.0908732	5.63547	0.0912169	IPO5
ENSG00000109107.13	2.6e-09	4.22e-08	-0.675995	0.11349	4.92098	0.14809	ALDOC
ENSG00000133739.15	2.6e-09	4.23e-08	-1.07686	0.180803	3.81831	0.351968	LRRCC1
ENSG00000232973.11	2.6e-09	4.23e-08	1.25823	0.211267	6.58676	0.528505	CYP1B1-AS1
ENSG00000187994.13	2.7e-09	4.41e-08	0.60865	0.102315	5.23222	0.114146	RINL
ENSG00000213551.4	2.9e-09	4.65e-08	-0.588023	0.0989976	4.89808	0.108989	DNAJC9
ENSG00000127947.15	2.9e-09	4.7e-08	-0.620678	0.104528	5.17698	0.121257	PTPN12
ENSG00000117632.21	2.9e-09	4.79e-08	-0.900463	0.151729	7.07049	0.270876	STMN1
ENSG00000177225.16	3.1e-09	4.99e-08	0.973031	0.16415	4.94378	0.316371	PDDC1
ENSG00000128422.15	3.1e-09	5.05e-08	2.6808	0.452406	1.89309	2.40161	KRT17
ENSG00000140534.13	3.2e-09	5.2e-08	-0.754729	0.127474	5.18205	0.182977	TICRR
ENSG00000001461.16	3.3e-09	5.28e-08	0.59721	0.10092	5.36212	0.109624	NIPAL3
ENSG00000186185.13	3.3e-09	5.28e-08	-1.1878	0.200716	4.87464	0.471604	KIF18B
ENSG00000106524.8	3.3e-09	5.3e-08	0.63299	0.106977	5.19492	0.133936	ANKMY2
ENSG00000069966.18	3.3e-09	5.32e-08	-0.587635	0.0993275	5.25315	0.104675	GNB5
ENSG00000126787.12	3.5e-09	5.63e-08	-1.1019	0.186549	4.00815	0.406015	DLGAP5
ENSG00000119471.14	3.5e-09	5.71e-08	0.580603	0.0983391	5.33092	0.10459	HSDL2
ENSG00000189143.9	3.6e-09	5.75e-08	0.581865	0.0985742	7.97376	0.110908	CLDN4
ENSG00000228716.6	3.7e-09	6.02e-08	-0.73309	0.124359	5.54843	0.179784	DHFR
ENSG00000111335.12	3.8e-09	6.17e-08	2.54965	0.432815	2.39051	2.11909	OAS2
ENSG00000103769.9	3.9e-09	6.21e-08	0.544257	0.0924117	6.97577	0.0926241	RAB11A
ENSG00000234127.8	3.9e-09	6.22e-08	0.557224	0.094617	6.56392	0.097266	TRIM26
ENSG00000053918.15	3.9e-09	6.24e-08	-1.00721	0.171051	3.55238	0.309871	KCNQ1
ENSG00000117000.8	3.9e-09	6.24e-08	-0.560021	0.0951085	6.22423	0.101749	RLF
ENSG00000147676.13	4e-09	6.42e-08	0.523392	0.0889593	6.83082	0.0868233	MAL2
ENSG00000081721.11	4.2e-09	6.72e-08	-0.791863	0.13477	5.03344	0.20991	DUSP12
ENSG00000111057.10	4.3e-09	6.8e-08	0.860839	0.146562	9.92035	0.242207	KRT18
ENSG00000115112.7	4.3e-09	6.84e-08	-0.717043	0.122104	4.88539	0.171898	TFCP2L1
ENSG00000099364.16	4.3e-09	6.87e-08	0.551453	0.0939192	6.45025	0.0976489	FBXL19
ENSG00000141510.16	4.4e-09	6.95e-08	-0.539689	0.0919486	6.76605	0.0888229	TP53
ENSG00000171792.10	4.5e-09	7.21e-08	-0.783577	0.133647	4.42334	0.186708	RHNO1
ENSG00000070731.10	4.6e-09	7.23e-08	-1.11687	0.190512	3.57756	0.377714	ST6GALNAC2
ENSG00000109805.9	4.6e-09	7.23e-08	-1.10156	0.187904	4.53562	0.406398	NCAPG
ENSG00000170348.8	4.7e-09	7.41e-08	-0.558239	0.0952963	7.01913	0.103093	TMED10
ENSG00000160789.19	4.8e-09	7.52e-08	0.571405	0.0975905	7.90836	0.10435	LMNA
ENSG00000174915.11	4.8e-09	7.52e-08	0.656645	0.112147	5.04255	0.134597	PTDSS2
ENSG00000168890.13	4.8e-09	7.59e-08	0.735033	0.125569	4.44833	0.16271	TMEM150A
ENSG00000159147.17	5e-09	7.84e-08	-0.714702	0.122216	5.35219	0.162119	DONSON
ENSG00000121691.4	5e-09	7.86e-08	0.549257	0.0939311	5.58371	0.0920728	CAT
ENSG00000104626.14	5.3e-09	8.28e-08	-0.630337	0.107961	4.79482	0.122436	ERI1
ENSG00000155380.11	5.3e-09	8.34e-08	-0.546608	0.0936444	6.50285	0.0923685	SLC16A1
ENSG00000203814.6	5.4e-09	8.42e-08	1.96637	0.336975	2.03603	1.1987	HIST2H2BF
ENSG00000182054.9	5.5e-09	8.68e-08	-0.635611	0.109022	5.491	0.135463	IDH2
ENSG00000138594.13	5.6e-09	8.7e-08	0.587018	0.100695	4.93445	0.110234	TMOD3
ENSG00000065970.8	5.6e-09	8.75e-08	-0.56744	0.0973561	5.62317	0.10504	FOXJ2
ENSG00000113396.12	5.7e-09	8.9e-08	-0.738895	0.126839	4.72705	0.165304	SLC27A6
ENSG00000198467.13	5.8e-09	9.01e-08	0.936714	0.160861	8.07872	0.294281	TPM2
ENSG00000243742.5	5.8e-09	9.04e-08	-1.95777	0.336245	2.56881	1.24692	RPLP0P2
ENSG00000154429.10	5.8e-09	9.06e-08	-0.61065	0.104886	5.46308	0.118608	CCSAP
ENSG00000213160.9	6.2e-09	9.67e-08	-0.693811	0.119398	4.58494	0.161519	KLHL23
ENSG00000123684.12	6.2e-09	9.7e-08	-0.632078	0.108789	5.24277	0.133391	LPGAT1
ENSG00000067082.14	6.3e-09	9.74e-08	0.584199	0.100564	5.54111	0.114522	KLF6
ENSG00000249859.8	6.3e-09	9.76e-08	0.91781	0.158004	5.68307	0.282671	PVT1
ENSG00000283633.1	6.3e-09	9.76e-08	1.35918	0.233992	3.33926	0.614783	AC005301.9
ENSG00000134326.11	6.3e-09	9.76e-08	1.40227	0.241417	3.40503	0.611493	CMPK2
ENSG00000182393.2	6.4e-09	9.85e-08	2.74428	0.472596	1.36446	2.48686	IFNL1
ENSG00000179403.11	6.4e-09	9.85e-08	0.600088	0.103347	5.81036	0.115541	VWA1
ENSG00000101194.17	6.4e-09	9.88e-08	0.815525	0.14047	5.40483	0.223202	SLC17A9
ENSG00000157379.13	6.4e-09	9.88e-08	0.659527	0.113599	5.49413	0.145467	DHRS1
ENSG00000066248.14	6.4e-09	9.93e-08	-1.6172	0.2786	3.87583	0.877742	NGEF
ENSG00000138668.18	6.6e-09	1.015e-07	-0.555014	0.0956796	7.64374	0.0953789	HNRNPD
ENSG00000156427.7	6.6e-09	1.015e-07	-1.17198	0.202034	4.0612	0.461045	FGF18
ENSG00000238107.1	6.7e-09	1.028e-07	-2.78845	0.480913	1.46581	2.51393	RP11-495P10.5
ENSG00000283585.1	6.7e-09	1.028e-07	1.4114	0.243423	3.19142	0.618646	CTB-133P21.1
ENSG00000124374.8	6.7e-09	1.034e-07	-0.614105	0.105934	5.33895	0.118478	PAIP2B
ENSG00000104522.15	6.8e-09	1.047e-07	0.538571	0.092941	6.25254	0.0895116	TSTA3
ENSG00000100982.11	7e-09	1.067e-07	-0.62295	0.107562	5.15357	0.122333	PCIF1
ENSG00000165730.14	7e-09	1.075e-07	-0.947358	0.163618	4.13869	0.280674	STOX1
ENSG00000276256.1	7.1e-09	1.077e-07	-1.53408	0.264975	4.19263	0.790275	AC011043.1
ENSG00000136943.10	7.1e-09	1.082e-07	-1.44967	0.250436	3.83231	0.684373	CTSV
ENSG00000140450.8	7.2e-09	1.095e-07	1.21882	0.210637	3.97353	0.498902	ARRDC4
ENSG00000081320.10	7.3e-09	1.109e-07	-1.36788	0.236496	2.48915	0.588386	STK17B
ENSG00000179941.6	7.3e-09	1.109e-07	-0.539065	0.0931998	6.48191	0.0974875	BBS10
ENSG00000123374.10	7.3e-09	1.114e-07	-0.633508	0.109545	6.0256	0.131318	CDK2
ENSG00000154237.12	7.4e-09	1.115e-07	0.946583	0.163692	5.34928	0.30096	LRRK1
ENSG00000136122.15	7.5e-09	1.138e-07	-1.01927	0.176371	3.70747	0.328097	BORA
ENSG00000084234.16	7.7e-09	1.164e-07	-0.512407	0.0887261	6.46342	0.0797879	APLP2
ENSG00000147654.14	7.7e-09	1.169e-07	-0.64574	0.11183	5.08464	0.13633	EBAG9
ENSG00000163050.16	7.9e-09	1.197e-07	0.647228	0.11217	6.43734	0.14077	ADCK3
ENSG00000106688.11	7.9e-09	1.198e-07	0.811498	0.140645	3.73886	0.206697	SLC1A1
ENSG00000149929.15	8e-09	1.203e-07	-0.961063	0.166594	3.98221	0.288222	HIRIP3
ENSG00000161091.12	8e-09	1.213e-07	0.528977	0.0917182	6.60483	0.0876395	MFSD12
ENSG00000125731.12	8.1e-09	1.226e-07	0.540914	0.0938198	6.38325	0.0910283	SH2D3A
ENSG00000254614.2	8.7e-09	1.306e-07	0.786649	0.136701	4.25134	0.194312	AP003068.23
ENSG00000253368.3	8.9e-09	1.336e-07	0.529409	0.0920632	7.01214	0.0920098	TRNP1
ENSG00000187583.10	9e-09	1.343e-07	0.842966	0.146616	5.13452	0.238973	PLEKHN1
ENSG00000123080.10	9.1e-09	1.356e-07	-1.30384	0.226851	3.42452	0.54356	CDKN2C
ENSG00000253304.1	9e-09	1.356e-07	-0.615236	0.10704	5.44834	0.123834	TMEM200B
ENSG00000047578.12	9.1e-09	1.357e-07	0.952502	0.165732	4.38069	0.305138	KIAA0556
ENSG00000182372.8	9.1e-09	1.36e-07	0.846328	0.147271	4.9185	0.240908	CLN8
ENSG00000242180.3	9.1e-09	1.366e-07	1.58551	0.275942	3.42615	0.845524	OR51B5
ENSG00000070214.15	9.2e-09	1.368e-07	-0.567184	0.0987191	6.13431	0.106412	SLC44A1
ENSG00000111252.10	9.2e-09	1.368e-07	-0.643276	0.111968	4.89005	0.13221	SH2B3
ENSG00000090539.15	9.3e-09	1.39e-07	-1.44224	0.251157	3.41212	0.62708	CHRD
ENSG00000126261.12	9.4e-09	1.402e-07	-0.583956	0.101721	6.23609	0.109775	UBA2
ENSG00000107566.13	9.5e-09	1.403e-07	-0.536839	0.0935211	6.53368	0.0917122	ERLIN1
ENSG00000138107.12	9.4e-09	1.403e-07	0.52028	0.0906344	6.40714	0.0903917	ACTR1A
ENSG00000197724.10	9.5e-09	1.403e-07	-0.570788	0.0994383	5.7773	0.101227	PHF2
ENSG00000065154.11	9.5e-09	1.404e-07	0.517852	0.090222	6.41513	0.0899299	OAT
ENSG00000213463.4	9.5e-09	1.406e-07	0.60693	0.105747	6.57193	0.112995	SYNJ2BP
ENSG00000280789.1	9.8e-09	1.443e-07	-0.588403	0.102601	5.68624	0.114456	PAGR1
ENSG00000131981.15	9.8e-09	1.447e-07	-0.690105	0.12035	6.53596	0.160254	LGALS3
ENSG00000062038.13	1e-08	1.468e-07	0.525382	0.0916663	6.08375	0.0858875	CDH3
ENSG00000244479.6	9.9e-09	1.468e-07	-1.24905	0.217923	4.30741	0.525023	OR2A1-AS1
ENSG00000129493.14	1e-08	1.479e-07	0.77716	0.135629	4.55376	0.197265	HEATR5A
ENSG00000225733.5	1.06e-08	1.557e-07	-0.530262	0.0926858	6.04063	0.0881939	FGD5-AS1
ENSG00000164237.8	1.07e-08	1.573e-07	0.783659	0.137023	6.07688	0.206767	CMBL
ENSG00000115363.13	1.09e-08	1.594e-07	1.36073	0.238023	3.15208	0.60763	EVA1A
ENSG00000120437.8	1.11e-08	1.627e-07	-0.961219	0.168247	4.41968	0.284646	ACAT2
ENSG00000163975.11	1.12e-08	1.635e-07	0.584505	0.102327	5.33085	0.107337	MELTF
ENSG00000104142.10	1.15e-08	1.68e-07	0.582258	0.102024	4.8582	0.105883	VPS18
ENSG00000136783.9	1.15e-08	1.68e-07	0.648542	0.11364	5.01888	0.135145	NIPSNAP3A
ENSG00000169359.13	1.15e-08	1.68e-07	-0.635358	0.111327	5.05117	0.129447	SLC33A1
ENSG00000173535.13	1.15e-08	1.68e-07	0.749939	0.13141	4.59708	0.176894	TNFRSF10C
ENSG00000157214.13	1.16e-08	1.685e-07	-0.714784	0.125269	5.02567	0.172106	STEAP2
ENSG00000170779.10	1.16e-08	1.685e-07	-0.556722	0.0975651	6.22757	0.101978	CDCA4
ENSG00000138271.5	1.17e-08	1.704e-07	1.86348	0.326699	2.6169	1.11358	GPR87
ENSG00000116350.16	1.18e-08	1.722e-07	-0.5461	0.0957741	5.83631	0.0919008	SRSF4
ENSG00000168944.15	1.2e-08	1.747e-07	-0.626981	0.110009	6.23771	0.121639	CEP120
ENSG00000186871.6	1.21e-08	1.756e-07	-1.01811	0.178667	4.26508	0.349273	ERCC6L
ENSG00000161204.11	1.21e-08	1.756e-07	0.554847	0.0973736	5.49788	0.100756	ABCF3
ENSG00000188529.14	1.23e-08	1.776e-07	-0.527018	0.0925232	6.48916	0.086559	SRSF10
ENSG00000187123.14	1.23e-08	1.778e-07	-1.54197	0.270725	2.49966	0.741767	LYPD6
ENSG00000149554.12	1.24e-08	1.792e-07	-0.774399	0.135996	5.27048	0.202102	CHEK1
ENSG00000142856.16	1.26e-08	1.819e-07	-0.964531	0.169469	4.87612	0.31356	ITGB3BP
ENSG00000167355.7	1.28e-08	1.843e-07	0.527277	0.0926824	6.80884	0.0837505	AC104389.28
ENSG00000065054.13	1.3e-08	1.878e-07	0.613886	0.107969	6.21969	0.127046	SLC9A3R2
ENSG00000165886.4	1.33e-08	1.911e-07	0.747941	0.13162	5.38105	0.188613	UBTD1
ENSG00000198887.8	1.33e-08	1.917e-07	-0.70406	0.123912	4.44279	0.162339	SMC5
ENSG00000132837.14	1.35e-08	1.942e-07	-1.50959	0.265793	2.95172	0.732481	DMGDH
ENSG00000067829.18	1.36e-08	1.955e-07	0.545723	0.0961078	5.84157	0.0932382	IDH3G
ENSG00000128536.15	1.37e-08	1.965e-07	1.27649	0.224846	3.49859	0.533207	CDHR3
ENSG00000075275.16	1.38e-08	1.975e-07	-0.587053	0.103425	5.44486	0.108616	CELSR1
ENSG00000164626.8	1.38e-08	1.982e-07	-0.981238	0.172894	4.64799	0.324719	KCNK5
ENSG00000138092.10	1.4e-08	2.003e-07	-1.09758	0.193461	3.56396	0.37558	CENPO
ENSG00000115274.14	1.41e-08	2.013e-07	0.695243	0.122569	4.90624	0.160321	INO80B
ENSG00000278970.1	1.41e-08	2.013e-07	-0.658651	0.116117	5.26079	0.146326	HEIH
ENSG00000244005.12	1.42e-08	2.023e-07	0.575787	0.101529	5.89654	0.103594	NFS1
ENSG00000235070.3	1.44e-08	2.059e-07	-1.32893	0.234462	3.4047	0.595787	AC068138.1
ENSG00000198464.13	1.45e-08	2.066e-07	0.807871	0.142549	6.06809	0.220181	ZNF480
ENSG00000268089.2	1.46e-08	2.07e-07	-1.02471	0.180829	3.88635	0.332674	GABRQ
ENSG00000103187.7	1.46e-08	2.078e-07	0.529624	0.0934742	7.50981	0.093798	COTL1
ENSG00000139668.8	1.49e-08	2.121e-07	-0.962471	0.169981	5.01359	0.293509	WDFY2
ENSG00000170836.11	1.5e-08	2.121e-07	0.545865	0.0964063	6.30077	0.0915184	PPM1D
ENSG00000233461.5	1.51e-08	2.146e-07	0.761543	0.13455	4.38399	0.19284	RP11-295G20.2
ENSG00000169067.3	1.52e-08	2.154e-07	1.93518	0.341954	2.63337	1.16256	ACTBL2
ENSG00000265148.5	1.53e-08	2.169e-07	2.39295	0.422946	2.1038	1.83838	TSPOAP1-AS1
ENSG00000136997.15	1.62e-08	2.287e-07	0.597535	0.105785	8.42873	0.108401	MYC
ENSG00000144366.15	1.62e-08	2.289e-07	-0.61554	0.108979	5.49739	0.124129	GULP1
ENSG00000151445.15	1.63e-08	2.293e-07	0.57622	0.102025	5.50543	0.101933	VIPAS39
ENSG00000176533.12	1.65e-08	2.333e-07	-0.763025	0.135176	5.05355	0.196589	GNG7
ENSG00000177410.12	1.67e-08	2.348e-07	-1.07663	0.190778	8.47194	0.391417	ZFAS1
ENSG00000204386.10	1.67e-08	2.352e-07	0.676427	0.119872	6.10909	0.154509	NEU1
ENSG00000109065.11	1.7e-08	2.389e-07	0.58955	0.104531	5.63624	0.117383	NAT9
ENSG00000146143.17	1.7e-08	2.389e-07	-0.635579	0.112693	4.59294	0.132062	PRIM2
ENSG00000157349.16	1.7e-08	2.391e-07	-0.618468	0.109664	6.00136	0.121734	DDX19B
ENSG00000146281.5	1.71e-08	2.395e-07	-0.540055	0.0957686	6.23379	0.096228	PM20D2
ENSG00000134294.13	1.73e-08	2.419e-07	-0.688337	0.122104	7.1449	0.160034	SLC38A2
ENSG00000180104.15	1.74e-08	2.43e-07	0.54882	0.0973717	5.71617	0.0944589	EXOC3
ENSG00000100105.17	1.74e-08	2.432e-07	-0.541028	0.0959936	6.15543	0.0912525	PATZ1
ENSG00000137404.14	1.8e-08	2.512e-07	-1.12915	0.200547	3.59979	0.405759	NRM
ENSG00000241878.10	1.81e-08	2.526e-07	0.608591	0.108114	6.17543	0.114816	PISD
ENSG00000118369.12	1.82e-08	2.542e-07	0.886418	0.157503	4.29723	0.251121	USP35
ENSG00000165684.4	1.83e-08	2.555e-07	0.695838	0.123663	5.93215	0.163608	SNAPC4
ENSG00000198121.13	1.85e-08	2.57e-07	-0.692285	0.123056	5.08347	0.155424	LPAR1
ENSG00000137267.5	1.86e-08	2.584e-07	0.670604	0.119227	6.18821	0.151971	TUBB2A
ENSG00000106367.13	1.9e-08	2.643e-07	0.662162	0.117811	6.78996	0.148193	AP1S1
ENSG00000185825.15	1.91e-08	2.647e-07	0.578023	0.102849	6.71233	0.112927	BCAP31
ENSG00000164070.11	1.95e-08	2.704e-07	0.747428	0.133081	5.31779	0.188847	HSPA4L
ENSG00000173281.4	1.98e-08	2.739e-07	-0.651616	0.116071	5.01451	0.140181	PPP1R3B
ENSG00000106003.12	1.99e-08	2.76e-07	-0.884201	0.157542	4.30033	0.264327	LFNG
ENSG00000025772.7	2.01e-08	2.778e-07	0.515261	0.091827	6.82505	0.0853931	TOMM34
ENSG00000198833.6	2.02e-08	2.785e-07	-0.515954	0.0919611	6.99423	0.0879215	UBE2J1
ENSG00000132768.13	2.03e-08	2.798e-07	0.56539	0.10079	5.75937	0.100686	DPH2
ENSG00000095787.21	2.18e-08	3.005e-07	-0.522762	0.0933987	6.83331	0.0902564	WAC
ENSG00000186994.11	2.23e-08	3.072e-07	0.774216	0.138424	4.82001	0.188219	KANK3
ENSG00000099977.13	2.29e-08	3.157e-07	0.742254	0.132825	7.04457	0.186453	DDT
ENSG00000167889.12	2.33e-08	3.203e-07	-1.02274	0.183107	3.93955	0.331925	MGAT5B
ENSG00000173559.12	2.33e-08	3.203e-07	0.569518	0.101966	5.75167	0.109782	NABP1
ENSG00000213626.11	2.35e-08	3.221e-07	2.40852	0.431303	1.01492	1.87925	LBH
ENSG00000102871.15	2.45e-08	3.365e-07	0.635761	0.114007	4.75917	0.128324	TRADD
ENSG00000178719.16	2.51e-08	3.436e-07	0.501143	0.0899281	6.67293	0.0784666	GRINA
ENSG00000197256.10	2.58e-08	3.522e-07	-0.665929	0.119598	5.16172	0.150203	KANK2
ENSG00000204228.3	2.57e-08	3.522e-07	-0.938713	0.168587	4.04718	0.297578	HSD17B8
ENSG00000115641.18	2.67e-08	3.642e-07	0.581594	0.104564	7.46233	0.114596	FHL2
ENSG00000114859.15	2.72e-08	3.707e-07	0.704306	0.126701	5.48703	0.155323	CLCN2
ENSG00000080822.16	2.74e-08	3.735e-07	-0.511174	0.0919812	6.96284	0.0821331	CLDND1
ENSG00000206527.9	2.75e-08	3.749e-07	-0.604342	0.108762	4.42357	0.112514	HACD2
ENSG00000177076.5	2.82e-08	3.844e-07	1.1881	0.213994	4.58792	0.478424	ACER2
ENSG00000073050.11	2.89e-08	3.929e-07	-0.700316	0.126227	4.58883	0.166253	XRCC1
ENSG00000102547.18	2.96e-08	4.027e-07	-0.759546	0.137013	4.14897	0.1956	CAB39L
ENSG00000145996.11	3e-08	4.069e-07	-0.736934	0.132982	4.80373	0.167641	CDKAL1
ENSG00000221968.8	3.07e-08	4.161e-07	0.53177	0.09603	6.22488	0.0958999	FADS3
ENSG00000167657.12	3.08e-08	4.179e-07	0.551105	0.0995379	5.3854	0.0939671	DAPK3
ENSG00000144063.3	3.1e-08	4.192e-07	0.500326	0.0903807	7.07471	0.0809474	MALL
ENSG00000183186.7	3.1e-08	4.192e-07	-1.15326	0.208328	4.19566	0.45108	C2CD4C
ENSG00000112039.3	3.12e-08	4.217e-07	-0.621028	0.112209	5.17417	0.117573	FANCE
ENSG00000183444.10	3.13e-08	4.221e-07	1.46944	0.265526	3.09786	0.670378	OR7E38P
ENSG00000187676.7	3.13e-08	4.221e-07	-0.849187	0.153447	4.11736	0.218088	B3GLCT
ENSG00000169047.5	3.17e-08	4.267e-07	-0.571574	0.103321	7.49549	0.105132	IRS1
ENSG00000119403.13	3.2e-08	4.306e-07	-0.906732	0.163958	3.86551	0.25352	PHF19
ENSG00000101442.9	3.21e-08	4.321e-07	0.54454	0.0984793	5.82891	0.0952151	ACTR5
ENSG00000135124.14	3.22e-08	4.329e-07	-0.756478	0.13682	5.26818	0.178903	P2RX4
ENSG00000106070.17	3.29e-08	4.418e-07	-0.579622	0.104903	4.97142	0.109911	GRB10
ENSG00000072274.12	3.34e-08	4.481e-07	0.500227	0.0905801	5.76445	0.0799887	TFRC
ENSG00000078177.13	3.34e-08	4.481e-07	-0.918775	0.166368	4.82865	0.282798	N4BP2
ENSG00000198780.11	3.38e-08	4.526e-07	-0.612095	0.110875	6.60565	0.124124	FAM169A
ENSG00000174371.16	3.4e-08	4.556e-07	-0.985252	0.178511	3.83924	0.293118	EXO1
ENSG00000163734.4	3.42e-08	4.571e-07	-2.12044	0.384239	3.09781	1.52605	CXCL3
ENSG00000159314.11	3.43e-08	4.577e-07	0.56589	0.102551	5.96398	0.107688	ARHGAP27
ENSG00000261490.1	3.43e-08	4.58e-07	1.10064	0.199467	3.90651	0.411165	RP11-448G15.3
ENSG00000146826.15	3.49e-08	4.648e-07	0.689501	0.125021	5.45604	0.16138	C7orf43
ENSG00000198146.4	3.49e-08	4.648e-07	-0.49822	0.0903395	6.86872	0.0756613	ZNF770
ENSG00000100300.17	3.55e-08	4.721e-07	0.733011	0.132982	7.02792	0.182413	TSPO
ENSG00000123219.12	3.61e-08	4.795e-07	-1.10481	0.200541	3.56625	0.400704	CENPK
ENSG00000125657.4	3.62e-08	4.808e-07	0.555677	0.100875	5.66579	0.0985281	TNFSF9
ENSG00000197111.15	3.62e-08	4.81e-07	-0.59978	0.108886	8.59756	0.109341	PCBP2
ENSG00000100297.15	3.65e-08	4.84e-07	-0.804543	0.146093	5.35644	0.219798	MCM5
ENSG00000144645.13	3.66e-08	4.847e-07	-0.866603	0.157374	3.72108	0.244722	OSBPL10
ENSG00000108771.12	3.75e-08	4.965e-07	1.75886	0.319661	2.94245	0.949595	DHX58
ENSG00000122729.18	3.77e-08	4.986e-07	-0.509997	0.0927035	6.46955	0.0818459	ACO1
ENSG00000107719.8	3.79e-08	5.012e-07	0.509361	0.0926056	7.27209	0.0841412	PALD1
ENSG00000135919.12	3.82e-08	5.05e-07	-0.508166	0.0924137	7.3696	0.0785618	SERPINE2
ENSG00000136279.19	3.85e-08	5.082e-07	0.529831	0.0963758	6.14006	0.0852069	DBNL
ENSG00000065320.8	3.96e-08	5.222e-07	-0.701053	0.127637	4.39834	0.154515	NTN1
ENSG00000105323.16	3.96e-08	5.222e-07	-0.497735	0.0906212	6.88146	0.0752531	HNRNPUL1
ENSG00000105866.13	4e-08	5.271e-07	-1.19345	0.21736	3.84568	0.432205	SP4
ENSG00000234741.7	4.02e-08	5.287e-07	-0.95711	0.174338	8.8233	0.31129	GAS5
ENSG00000185813.10	4.05e-08	5.317e-07	0.513288	0.0935154	6.0716	0.0838033	PCYT2
ENSG00000155918.7	4.08e-08	5.356e-07	1.48375	0.270395	3.35552	0.748194	RAET1L
ENSG00000008311.14	4.13e-08	5.413e-07	-0.941356	0.171613	4.03092	0.29125	AASS
ENSG00000223735.1	4.16e-08	5.456e-07	1.72147	0.31392	2.79209	0.904458	OR51B3P
ENSG00000173846.12	4.17e-08	5.458e-07	0.526335	0.0959842	5.72719	0.0851726	PLK3
ENSG00000197106.6	4.21e-08	5.503e-07	-0.593573	0.108278	5.43376	0.110228	SLC6A17
ENSG00000158805.11	4.28e-08	5.594e-07	0.539693	0.0985035	7.01683	0.0899745	ZNF276
ENSG00000145365.10	4.31e-08	5.632e-07	-0.8626	0.157479	5.718	0.252983	TIFA
ENSG00000126351.12	4.38e-08	5.711e-07	-0.637181	0.116381	4.78524	0.127423	THRA
ENSG00000225377.5	4.42e-08	5.761e-07	-1.08991	0.199133	3.693	0.378606	NRSN2-AS1
ENSG00000171791.12	4.43e-08	5.772e-07	-1.14086	0.208462	3.59532	0.411497	BCL2
ENSG00000215271.7	4.46e-08	5.81e-07	0.647493	0.118341	5.92266	0.133663	HOMEZ
ENSG00000149582.15	4.5e-08	5.844e-07	0.670286	0.122536	4.69961	0.14358	TMEM25
ENSG00000163535.17	4.5e-08	5.844e-07	-0.918559	0.167928	3.43468	0.282295	SGO2
ENSG00000273033.2	4.5e-08	5.844e-07	-0.627887	0.114785	5.05454	0.132558	RP11-67L2.2
ENSG00000196072.11	4.56e-08	5.914e-07	0.66293	0.121245	7.38551	0.149483	BLOC1S2
ENSG00000185847.7	4.56e-08	5.915e-07	2.31328	0.423096	2.98808	1.74788	LINC01405
ENSG00000077942.18	4.59e-08	5.937e-07	-1.19942	0.219405	3.09402	0.489347	FBLN1
ENSG00000113552.15	4.72e-08	6.105e-07	0.516042	0.0944857	5.61225	0.0857269	GNPDA1
ENSG00000099994.10	4.74e-08	6.127e-07	1.39601	0.255642	7.26922	0.663076	SUSD2
ENSG00000131368.7	4.79e-08	6.182e-07	0.565628	0.103613	5.71766	0.10785	MRPS25
ENSG00000167740.9	4.92e-08	6.351e-07	0.749098	0.137345	4.63001	0.18419	CYB5D2
ENSG00000147180.16	4.95e-08	6.377e-07	-0.613956	0.112585	5.24709	0.124232	ZNF711
ENSG00000178752.15	4.97e-08	6.4e-07	-2.08203	0.381852	3.81368	1.47543	ERFE
ENSG00000144120.12	5.01e-08	6.446e-07	0.565904	0.103816	5.69619	0.102132	TMEM177
ENSG00000196747.4	5.29e-08	6.802e-07	2.68073	0.492664	1.13495	2.44716	HIST1H2AI
ENSG00000166619.12	5.33e-08	6.845e-07	0.522993	0.0961378	5.24404	0.0840864	BLCAP
ENSG00000134827.7	5.49e-08	7.049e-07	1.74151	0.320446	2.90254	1.01055	TCN1
ENSG00000181061.13	5.61e-08	7.197e-07	0.521844	0.0960901	6.81965	0.0927764	HIGD1A
ENSG00000277701.4	5.72e-08	7.327e-07	1.21056	0.223045	3.19465	0.459193	RP11-734K23.9
ENSG00000066322.13	5.81e-08	7.441e-07	0.506915	0.0934487	6.42876	0.0870202	ELOVL1
ENSG00000137135.17	5.83e-08	7.461e-07	-0.945278	0.17428	4.05535	0.294108	ARHGEF39
ENSG00000158623.14	5.9e-08	7.538e-07	-0.509315	0.0939362	6.37064	0.0827814	COPG2
ENSG00000120539.14	5.92e-08	7.561e-07	-0.738651	0.136251	5.14614	0.185959	MASTL
ENSG00000275052.4	5.98e-08	7.628e-07	-0.513852	0.0948157	7.05465	0.0811734	PPP4R3B
ENSG00000163788.13	5.99e-08	7.635e-07	-0.662276	0.122213	4.75542	0.134305	SNRK
ENSG00000173207.12	5.99e-08	7.635e-07	-1.12128	0.206913	6.99625	0.428557	CKS1B
ENSG00000251022.6	6.05e-08	7.702e-07	-0.548015	0.10116	5.51535	0.0968514	THAP9-AS1
ENSG00000156510.12	6.06e-08	7.704e-07	-1.95835	0.36152	1.57979	1.234	HKDC1
ENSG00000253293.4	6.06e-08	7.704e-07	-0.595295	0.109892	5.29407	0.120804	HOXA10
ENSG00000143198.12	6.18e-08	7.841e-07	0.741503	0.136969	6.41944	0.18746	MGST3
ENSG00000100031.18	6.21e-08	7.873e-07	0.953304	0.176121	4.02083	0.27693	GGT1
ENSG00000108813.10	6.43e-08	8.149e-07	-0.815888	0.150909	4.80898	0.22703	DLX4
ENSG00000140682.18	6.47e-08	8.193e-07	-0.986546	0.182513	4.08097	0.323757	TGFB1I1
ENSG00000137200.12	6.58e-08	8.332e-07	0.546502	0.101163	5.13796	0.101237	CMTR1
ENSG00000104228.12	6.7e-08	8.469e-07	0.742007	0.137433	4.79357	0.174793	TRIM35
ENSG00000113569.15	6.7e-08	8.469e-07	-0.537664	0.0995867	5.43351	0.0959618	NUP155
ENSG00000174951.10	6.74e-08	8.507e-07	-0.695278	0.128803	4.15187	0.15295	FUT1
ENSG00000243989.8	6.86e-08	8.647e-07	0.576434	0.106848	6.18157	0.107347	ACY1
ENSG00000114383.9	6.96e-08	8.775e-07	0.65241	0.120993	5.95373	0.145259	TUSC2
ENSG00000158109.14	7.03e-08	8.853e-07	0.735091	0.13637	7.05599	0.184424	TPRG1L
ENSG00000151725.11	7.04e-08	8.858e-07	-1.36373	0.253004	3.99478	0.634741	CENPU
ENSG00000214160.9	7.05e-08	8.858e-07	0.519053	0.0962994	5.86739	0.0878529	ALG3
ENSG00000155324.9	7.12e-08	8.938e-07	0.920046	0.170751	4.02937	0.259974	GRAMD3
ENSG00000102858.12	7.13e-08	8.946e-07	0.535478	0.0993848	5.36435	0.0935684	MGRN1
ENSG00000115194.10	7.18e-08	9.007e-07	-0.791415	0.146924	3.94304	0.207535	SLC30A3
ENSG00000129353.14	7.39e-08	9.254e-07	-0.686274	0.127524	4.89687	0.148468	SLC44A2
ENSG00000176894.9	7.43e-08	9.303e-07	-0.986314	0.183315	4.61167	0.33217	PXMP2
ENSG00000172831.11	7.46e-08	9.329e-07	0.510812	0.0949504	5.48853	0.0811337	CES2
ENSG00000131747.14	7.52e-08	9.405e-07	-1.0348	0.192407	4.1303	0.365668	TOP2A
ENSG00000125505.16	7.56e-08	9.446e-07	0.514879	0.0957516	6.67158	0.081026	MBOAT7
ENSG00000222009.8	7.68e-08	9.581e-07	1.29535	0.241016	4.1593	0.573086	BTBD19
ENSG00000167797.7	7.74e-08	9.645e-07	-0.62497	0.116313	6.00147	0.133411	CDK2AP2
ENSG00000151012.13	7.75e-08	9.654e-07	-0.862336	0.160498	7.05241	0.253999	SLC7A11
ENSG00000257966.1	7.78e-08	9.682e-07	2.15837	0.401766	2.59927	1.4713	OLA1P3
ENSG00000136436.14	7.84e-08	9.749e-07	-0.50638	0.0942837	6.28919	0.0840655	CALCOCO2
ENSG00000103489.11	7.85e-08	9.76e-07	-1.23434	0.229838	2.6849	0.467952	XYLT1
ENSG00000196739.14	7.95e-08	9.874e-07	0.868883	0.161857	4.47931	0.253673	COL27A1
ENSG00000186635.14	8.06e-08	9.994e-07	0.567384	0.105739	5.66195	0.100436	ARAP1
ENSG00000184661.13	8.07e-08	1.0002e-06	-0.811352	0.151214	4.89482	0.214219	CDCA2
ENSG00000184445.11	8.1e-08	1.0032e-06	-0.937795	0.174802	3.82384	0.275412	KNTC1
ENSG00000026508.16	8.15e-08	1.0082e-06	0.503734	0.0939127	7.46093	0.0859676	CD44
ENSG00000142173.14	8.17e-08	1.0103e-06	-0.501322	0.0934718	7.32642	0.0763298	COL6A2
ENSG00000184916.8	8.38e-08	1.0355e-06	0.527589	0.0984538	7.07778	0.0902883	JAG2
ENSG00000100473.15	8.53e-08	1.052e-06	-1.5441	0.288316	3.13561	0.775348	COCH
ENSG00000183688.4	8.53e-08	1.052e-06	-0.503906	0.0940889	6.27437	0.0840271	FAM101B
ENSG00000120314.18	8.57e-08	1.0562e-06	0.495921	0.0926137	6.60108	0.0753464	WDR55
ENSG00000102580.14	8.59e-08	1.0582e-06	-0.491123	0.0917261	6.61271	0.0783791	DNAJC3
ENSG00000142634.12	8.63e-08	1.0615e-06	0.574373	0.107289	6.61424	0.112784	EFHD2
ENSG00000062282.14	8.81e-08	1.0827e-06	-1.02514	0.191622	3.20811	0.31761	DGAT2
ENSG00000049239.12	8.93e-08	1.0976e-06	-0.494742	0.092524	6.18604	0.0806169	H6PD
ENSG00000003249.13	8.97e-08	1.101e-06	0.495052	0.0925942	6.77386	0.0760053	DBNDD1
ENSG00000005812.10	9.08e-08	1.1132e-06	-0.642096	0.120146	4.60001	0.130935	FBXL3
ENSG00000136111.12	9.08e-08	1.1132e-06	0.616066	0.115278	4.52006	0.127517	TBC1D4
ENSG00000184117.11	9.2e-08	1.1262e-06	0.499076	0.0934262	6.08431	0.0851971	NIPSNAP1
ENSG00000135378.3	9.38e-08	1.1472e-06	-0.578588	0.108382	5.28905	0.11445	PRRG4
ENSG00000163754.17	9.38e-08	1.1473e-06	0.643472	0.120539	5.00598	0.141653	GYG1
ENSG00000197587.10	9.63e-08	1.1768e-06	-2.20551	0.413518	2.37797	1.65964	DMBX1
ENSG00000241484.9	9.66e-08	1.1792e-06	0.585872	0.109858	5.37825	0.108738	ARHGAP8
ENSG00000171163.15	9.72e-08	1.1854e-06	0.973212	0.182526	5.55814	0.324121	ZNF692
ENSG00000213281.4	9.78e-08	1.1924e-06	-0.492028	0.0923009	7.05107	0.0741223	NRAS
ENSG00000166347.18	9.8e-08	1.1929e-06	0.722629	0.135566	5.71378	0.178711	CYB5A
ENSG00000131473.16	9.86e-08	1.2003e-06	0.497113	0.093281	7.43699	0.0765871	ACLY
ENSG00000070669.16	9.93e-08	1.2069e-06	-0.815813	0.153116	8.45411	0.227799	ASNS
ENSG00000103034.14	1.003e-07	1.2171e-06	1.05147	0.197414	3.61875	0.343151	NDRG4
ENSG00000115425.13	1.002e-07	1.2171e-06	-0.894317	0.167904	4.09502	0.242028	PECR
ENSG00000109511.11	1.004e-07	1.2172e-06	-2.21593	0.416053	2.93059	1.68082	ANXA10
ENSG00000176410.7	1.007e-07	1.2199e-06	0.569307	0.106902	5.2987	0.109941	DNAJC30
ENSG00000107821.14	1.008e-07	1.2206e-06	-0.729545	0.136997	4.4187	0.173366	KAZALD1
ENSG00000172409.5	1.011e-07	1.2238e-06	0.549449	0.10319	5.62924	0.102523	CLP1
ENSG00000130962.17	1.014e-07	1.2265e-06	0.657499	0.123495	4.69795	0.138719	PRRG1
ENSG00000019186.9	1.088e-07	1.3142e-06	1.28944	0.242769	7.18983	0.569523	CYP24A1
ENSG00000088038.17	1.094e-07	1.3204e-06	-0.516755	0.0973116	6.60682	0.0828565	CNOT3
ENSG00000177697.17	1.095e-07	1.3204e-06	0.483629	0.0910749	7.23435	0.079515	CD151
ENSG00000173894.10	1.102e-07	1.3286e-06	-0.608418	0.114602	4.57617	0.113778	CBX2
ENSG00000090776.5	1.115e-07	1.3422e-06	0.509764	0.0960555	6.0712	0.0784605	EFNB1
ENSG00000124789.11	1.127e-07	1.3539e-06	-0.489744	0.0923183	6.95283	0.0768323	NUP153
ENSG00000178826.10	1.125e-07	1.3539e-06	0.976796	0.18412	4.32539	0.318505	TMEM139
ENSG00000198205.6	1.126e-07	1.3539e-06	-0.883137	0.16647	4.10809	0.254049	ZXDA
ENSG00000042286.14	1.153e-07	1.3838e-06	-0.487842	0.0920316	6.66863	0.0783907	AIFM2
ENSG00000175183.9	1.162e-07	1.3935e-06	-0.864412	0.163115	4.84815	0.25609	CSRP2
ENSG00000127022.14	1.17e-07	1.402e-06	-0.509932	0.0962473	7.43795	0.085044	CANX
ENSG00000142910.15	1.174e-07	1.4041e-06	0.77025	0.145397	6.57997	0.203354	TINAGL1
ENSG00000169926.10	1.173e-07	1.4041e-06	-0.597851	0.112852	4.45771	0.118801	KLF13
ENSG00000176531.10	1.177e-07	1.4066e-06	0.813211	0.15352	4.28439	0.208988	PHLDB3
ENSG00000184470.20	1.185e-07	1.416e-06	0.629359	0.118842	5.57578	0.135776	TXNRD2
ENSG00000186522.14	1.213e-07	1.4482e-06	-0.502003	0.0948698	5.55272	0.0852088	2020-09-10
ENSG00000185088.13	1.222e-07	1.4571e-06	0.926981	0.175225	7.4482	0.294633	RPS27L
ENSG00000102974.14	1.245e-07	1.4837e-06	-0.484729	0.091687	6.58747	0.073505	CTCF
ENSG00000127124.14	1.249e-07	1.4868e-06	-0.660072	0.124869	4.96368	0.139414	HIVEP3
ENSG00000172292.14	1.248e-07	1.4868e-06	-0.486976	0.0921212	7.03609	0.0795263	CERS6
ENSG00000163781.12	1.264e-07	1.5031e-06	-0.695736	0.131669	4.30593	0.165953	TOPBP1
ENSG00000104833.11	1.266e-07	1.5042e-06	0.666705	0.126182	4.40741	0.147637	TUBB4A
ENSG00000117899.10	1.27e-07	1.5074e-06	-0.59579	0.112772	5.57005	0.121751	MESDC2
ENSG00000135048.13	1.274e-07	1.5115e-06	0.648358	0.122737	4.62175	0.13755	TMEM2
ENSG00000070759.16	1.291e-07	1.5301e-06	-1.10896	0.210025	3.84344	0.373091	TESK2
ENSG00000198830.10	1.303e-07	1.543e-06	-0.739332	0.140066	7.72172	0.187526	HMGN2
ENSG00000197043.13	1.312e-07	1.5524e-06	-0.865463	0.164001	5.10427	0.256983	ANXA6
ENSG00000225190.9	1.326e-07	1.5675e-06	0.728619	0.13812	4.24726	0.174241	PLEKHM1
ENSG00000224940.8	1.334e-07	1.5763e-06	-1.58267	0.300083	3.10656	0.839447	PRRT4
ENSG00000099954.18	1.348e-07	1.5916e-06	-0.712563	0.135155	4.53657	0.166743	CECR2
ENSG00000164051.13	1.351e-07	1.5934e-06	0.759017	0.143976	6.30867	0.197707	CCDC51
ENSG00000171307.18	1.378e-07	1.6243e-06	0.530839	0.100764	5.80138	0.0912213	ZDHHC16
ENSG00000172432.18	1.383e-07	1.6287e-06	-0.76072	0.144417	6.6372	0.198636	GTPBP2
ENSG00000185033.14	1.398e-07	1.6448e-06	-0.636129	0.120809	4.59647	0.138912	SEMA4B
ENSG00000254901.7	1.42e-07	1.6699e-06	0.922889	0.175366	4.17839	0.284715	BORCS8
ENSG00000010803.16	1.428e-07	1.6779e-06	-0.801939	0.152413	5.75072	0.208759	SCMH1
ENSG00000101190.12	1.46e-07	1.714e-06	-0.511393	0.0972679	5.90888	0.0826763	TCFL5
ENSG00000119138.4	1.477e-07	1.7324e-06	-0.511268	0.0972831	6.01469	0.0827291	KLF9
ENSG00000144468.16	1.501e-07	1.7594e-06	-0.588376	0.112019	5.0557	0.111488	RHBDD1
ENSG00000107521.18	1.502e-07	1.7596e-06	0.510219	0.0971419	6.05651	0.0796349	HPS1
ENSG00000126500.3	1.515e-07	1.7738e-06	-2.01999	0.384709	2.71602	1.31491	FLRT1
ENSG00000090520.11	1.546e-07	1.8081e-06	-0.496618	0.0946477	7.31623	0.0839039	DNAJB11
ENSG00000198455.4	1.557e-07	1.8198e-06	-0.536808	0.102333	5.60501	0.0892926	ZXDB
ENSG00000108106.13	1.575e-07	1.84e-06	-0.532971	0.101644	6.85848	0.0976153	UBE2S
ENSG00000187017.15	1.577e-07	1.8402e-06	0.520604	0.0992886	6.06321	0.0869071	ESPN
ENSG00000111247.14	1.583e-07	1.8458e-06	-0.957079	0.182557	4.06823	0.314792	RAD51AP1
ENSG00000123815.11	1.585e-07	1.8469e-06	0.686062	0.130868	4.90179	0.161756	ADCK4
ENSG00000176422.13	1.587e-07	1.8481e-06	0.574993	0.109687	5.18654	0.110132	SPRYD4
ENSG00000120526.10	1.593e-07	1.8534e-06	0.500669	0.0955209	6.20706	0.0798247	NUDCD1
ENSG00000239264.8	1.62e-07	1.8834e-06	-0.485191	0.0926227	7.46933	0.0730968	TXNDC5
ENSG00000175573.6	1.622e-07	1.8847e-06	0.639581	0.122102	6.5914	0.14061	C11orf68
ENSG00000185250.15	1.659e-07	1.9252e-06	-1.85211	0.353861	3.23199	1.17936	PPIL6
ENSG00000112531.16	1.678e-07	1.9465e-06	-0.89572	0.171206	4.42156	0.275868	QKI
ENSG00000197299.10	1.68e-07	1.9469e-06	-1.42158	0.271726	4.16575	0.694869	BLM
ENSG00000143493.12	1.696e-07	1.9645e-06	-0.628049	0.120089	4.43833	0.120665	INTS7
ENSG00000139044.10	1.719e-07	1.9892e-06	-0.754067	0.144253	4.19465	0.183577	B4GALNT3
ENSG00000198858.9	1.727e-07	1.9969e-06	-0.475384	0.0909556	6.3862	0.0723598	R3HDM4
ENSG00000023697.12	1.73e-07	1.9987e-06	-0.674768	0.129111	4.55482	0.150927	DERA
ENSG00000161847.13	1.767e-07	2.04e-06	-0.544108	0.104189	6.72253	0.101842	RAVER1
ENSG00000187634.11	1.772e-07	2.0446e-06	-1.40061	0.268226	4.77804	0.610908	SAMD11
ENSG00000147274.14	1.782e-07	2.0536e-06	-0.501974	0.0961488	7.66233	0.0790427	RBMX
ENSG00000186575.17	1.788e-07	2.06e-06	0.498619	0.0955193	6.19125	0.0825041	NF2
ENSG00000168743.12	1.803e-07	2.0756e-06	-1.04319	0.199901	4.00506	0.364441	NPNT
ENSG00000257698.1	1.811e-07	2.083e-06	-2.73655	0.524469	2.68081	2.57669	RP11-620J15.3
ENSG00000179604.9	1.832e-07	2.1056e-06	-0.517072	0.0991394	4.93611	0.0827037	CDC42EP4
ENSG00000174938.14	1.846e-07	2.1184e-06	-0.493332	0.0946132	6.51671	0.0742951	SEZ6L2
ENSG00000197261.11	1.845e-07	2.1184e-06	-0.952651	0.182699	3.82843	0.311539	C6orf141
ENSG00000117713.18	1.849e-07	2.12e-06	-0.506722	0.0971864	6.1221	0.085437	ARID1A
ENSG00000051108.14	1.864e-07	2.1351e-06	-0.500854	0.0960878	6.4821	0.0777821	HERPUD1
ENSG00000182010.10	1.873e-07	2.1439e-06	-1.41278	0.271086	3.73211	0.68697	RTKN2
ENSG00000123600.18	1.882e-07	2.1528e-06	0.746673	0.143297	4.81835	0.191897	METTL8
ENSG00000125430.8	1.894e-07	2.1652e-06	-0.861732	0.165417	4.02608	0.232517	HS3ST3B1
ENSG00000091136.13	1.901e-07	2.1714e-06	0.774801	0.148749	4.97334	0.206647	LAMB1
ENSG00000143224.17	1.929e-07	2.2015e-06	0.644251	0.12375	4.88114	0.136845	PPOX
ENSG00000006744.18	1.933e-07	2.2053e-06	0.506204	0.0972418	6.14731	0.0788522	ELAC2
ENSG00000136527.17	1.94e-07	2.2115e-06	-0.675642	0.129807	6.55559	0.157168	TRA2B
ENSG00000204366.3	1.984e-07	2.2599e-06	-0.668925	0.12862	4.65994	0.137298	ZBTB12
ENSG00000169126.15	2.01e-07	2.2874e-06	-0.59937	0.115299	4.54217	0.112463	ARMC4
ENSG00000116044.15	2.041e-07	2.3204e-06	-0.471611	0.0907711	6.45094	0.0727476	NFE2L2
ENSG00000100479.12	2.046e-07	2.3242e-06	-1.15281	0.221904	3.31973	0.431402	POLE2
ENSG00000173598.13	2.047e-07	2.3242e-06	-0.479366	0.0922742	5.92702	0.0734	NUDT4
ENSG00000260276.2	2.049e-07	2.3248e-06	1.13897	0.219251	4.17121	0.446864	RP11-77H9.2
ENSG00000221829.9	2.071e-07	2.3481e-06	-0.865055	0.166586	4.01294	0.238751	FANCG
ENSG00000166165.12	2.08e-07	2.356e-06	0.701625	0.135134	7.61894	0.169597	CKB
ENSG00000180921.6	2.094e-07	2.3706e-06	0.482101	0.0928763	7.41531	0.0747853	FAM83H
ENSG00000096717.11	2.139e-07	2.4196e-06	-0.515934	0.09947	6.04283	0.0854091	SIRT1
ENSG00000136982.5	2.225e-07	2.5148e-06	-0.878558	0.169622	4.65654	0.266086	DSCC1
ENSG00000115317.11	2.244e-07	2.5349e-06	0.521032	0.100627	5.8691	0.0935933	HTRA2
ENSG00000101126.15	2.248e-07	2.5356e-06	-0.496143	0.0958258	7.55027	0.080616	ADNP
ENSG00000178685.13	2.25e-07	2.5356e-06	1.24457	0.240385	2.95858	0.498817	PARP10
ENSG00000234964.4	2.249e-07	2.5356e-06	0.678812	0.131108	5.40442	0.149145	FABP5P7
ENSG00000198951.11	2.261e-07	2.5465e-06	-0.583162	0.112656	4.98214	0.103236	NAGA
ENSG00000176438.12	2.303e-07	2.5913e-06	-1.03006	0.199119	3.54371	0.329681	SYNE3
ENSG00000204899.5	2.316e-07	2.6039e-06	-0.524671	0.101444	5.64404	0.0932034	MZT1
ENSG00000085832.16	2.359e-07	2.6504e-06	-0.761369	0.147307	4.7424	0.199944	EPS15
ENSG00000179933.5	2.372e-07	2.6628e-06	0.518949	0.100424	7.11685	0.0895639	C14orf119
ENSG00000120738.7	2.384e-07	2.675e-06	-0.692903	0.134113	7.27311	0.165618	EGR1
ENSG00000142627.12	2.396e-07	2.6859e-06	0.458472	0.0887536	6.81826	0.0700115	EPHA2
ENSG00000133612.18	2.398e-07	2.6861e-06	0.505651	0.0978895	5.57456	0.0802134	AGAP3
ENSG00000132274.15	2.413e-07	2.701e-06	2.00022	0.387313	2.20994	1.37723	TRIM22
ENSG00000119782.13	2.421e-07	2.7085e-06	0.647256	0.125347	4.69414	0.141549	FKBP1B
ENSG00000129173.12	2.438e-07	2.7255e-06	-1.56484	0.303124	4.21335	0.84488	E2F8
ENSG00000165322.17	2.452e-07	2.7393e-06	0.518561	0.100471	7.54341	0.0861303	ARHGAP12
ENSG00000197912.13	2.474e-07	2.7611e-06	0.508082	0.0984716	5.65203	0.085389	SPG7
ENSG00000125875.13	2.477e-07	2.7623e-06	-0.485052	0.0940121	6.82061	0.0728131	TBC1D20
ENSG00000064601.16	2.489e-07	2.7743e-06	0.473538	0.0917973	5.91012	0.0722552	CTSA
ENSG00000256001.1	2.503e-07	2.7871e-06	-0.941316	0.182514	4.24562	0.273581	RP11-575F12.2
ENSG00000170382.11	2.534e-07	2.82e-06	-0.818555	0.158783	4.32572	0.212321	LRRN2
ENSG00000159733.13	2.552e-07	2.8384e-06	-0.554786	0.107646	5.40739	0.0972163	ZFYVE28
ENSG00000153933.9	2.617e-07	2.9059e-06	-1.48972	0.289314	2.59049	0.738495	DGKE
ENSG00000159267.14	2.616e-07	2.9059e-06	-0.740775	0.143862	4.58736	0.18946	HLCS
ENSG00000136518.16	2.628e-07	2.9155e-06	-0.582964	0.113233	5.27948	0.113561	ACTL6A
ENSG00000260822.1	2.663e-07	2.9527e-06	-0.710949	0.138159	4.49571	0.16925	GS1-358P8.4
ENSG00000134291.11	2.689e-07	2.9796e-06	-0.562775	0.109404	5.63706	0.105118	TMEM106C
ENSG00000130005.11	2.698e-07	2.9867e-06	0.728862	0.141707	6.65783	0.183469	GAMT
ENSG00000116985.11	2.713e-07	3.0019e-06	-0.529486	0.102966	5.70218	0.0920642	BMP8B
ENSG00000169446.5	2.755e-07	3.046e-06	-0.482627	0.0939059	6.4124	0.0703213	MMGT1
ENSG00000075426.11	2.766e-07	3.0557e-06	0.488753	0.0951116	6.73764	0.0818172	FOSL2
ENSG00000106723.16	2.816e-07	3.1087e-06	-0.513176	0.09993	5.32947	0.0903897	SPIN1
ENSG00000166130.14	2.83e-07	3.1216e-06	1.01331	0.197355	5.71515	0.354778	IKBIP
ENSG00000182473.21	2.855e-07	3.1471e-06	0.468816	0.0913376	7.04532	0.0663932	EXOC7
ENSG00000182379.9	2.86e-07	3.1505e-06	-0.745028	0.145161	5.5263	0.191806	NXPH4
ENSG00000126878.12	2.868e-07	3.1569e-06	-0.473429	0.0922519	6.19025	0.0692824	AIF1L
ENSG00000069956.11	2.873e-07	3.1604e-06	-0.546748	0.106546	4.69002	0.10094	MAPK6
ENSG00000143393.16	2.897e-07	3.1845e-06	0.512527	0.0999077	5.45556	0.0878561	PI4KB
ENSG00000198130.15	2.921e-07	3.2085e-06	0.673952	0.131414	4.31163	0.154021	HIBCH
ENSG00000183621.15	2.935e-07	3.2215e-06	-0.974254	0.190003	3.89375	0.287034	ZNF438
ENSG00000174791.10	2.941e-07	3.2258e-06	0.515312	0.100506	6.13647	0.086916	RIN1
ENSG00000121552.3	2.965e-07	3.2493e-06	-0.973452	0.189917	5.98572	0.327565	CSTA
ENSG00000117616.17	2.973e-07	3.2563e-06	0.778965	0.151989	5.26426	0.209757	RSRP1
ENSG00000109814.11	2.986e-07	3.2673e-06	-0.548659	0.107069	5.13279	0.102627	UGDH
ENSG00000066027.11	2.997e-07	3.2754e-06	-0.493844	0.0963859	5.0846	0.0809396	PPP2R5A
ENSG00000162616.8	2.995e-07	3.2754e-06	0.72333	0.141172	4.67052	0.180877	DNAJB4
ENSG00000167112.9	3.003e-07	3.2766e-06	0.568408	0.110946	5.48038	0.111697	TRUB2
ENSG00000171219.8	3.003e-07	3.2766e-06	0.883662	0.17248	3.49796	0.269957	CDC42BPG
ENSG00000100379.17	3.011e-07	3.2824e-06	0.573407	0.111933	4.85993	0.108909	KCTD17
ENSG00000179195.15	3.012e-07	3.2824e-06	-0.468626	0.091481	6.15677	0.0739592	ZNF664
ENSG00000109790.16	3.041e-07	3.3116e-06	-0.523921	0.102311	6.4069	0.0842638	KLHL5
ENSG00000214357.8	3.089e-07	3.3606e-06	-0.86052	0.168137	3.33702	0.235877	NEURL1B
ENSG00000137807.13	3.098e-07	3.3676e-06	-1.00099	0.195605	5.31962	0.346507	KIF23
ENSG00000142185.16	3.1e-07	3.3676e-06	0.620182	0.121193	7.51593	0.133013	TRPM2
ENSG00000100003.17	3.121e-07	3.3886e-06	0.580209	0.113411	5.15224	0.115061	SEC14L2
ENSG00000148334.14	3.186e-07	3.4566e-06	0.53311	0.104284	6.59641	0.0983119	PTGES2
ENSG00000137955.15	3.196e-07	3.4653e-06	-0.489155	0.0956971	6.6079	0.0743458	RABGGTB
ENSG00000168778.11	3.222e-07	3.4911e-06	-0.75713	0.148168	4.36749	0.183293	TCTN2
ENSG00000130024.14	3.258e-07	3.5255e-06	-0.481996	0.0943627	6.24933	0.0778568	PHF10
ENSG00000234289.5	3.259e-07	3.5255e-06	1.1637	0.227826	3.33743	0.464025	H2BFS
ENSG00000025039.14	3.274e-07	3.5394e-06	-0.657939	0.128832	5.88352	0.142795	RRAGD
ENSG00000159259.7	3.289e-07	3.5533e-06	-0.948772	0.185813	4.03882	0.311482	CHAF1B
ENSG00000162490.6	3.301e-07	3.5631e-06	-0.640411	0.125437	4.76026	0.136108	DRAXIN
ENSG00000164010.13	3.311e-07	3.572e-06	-0.687447	0.134666	4.81265	0.155399	ERMAP
ENSG00000138166.5	3.325e-07	3.5843e-06	-0.61228	0.11996	7.37865	0.129735	DUSP5
ENSG00000205592.13	3.382e-07	3.6432e-06	2.56283	0.502436	1.70669	2.22896	MUC19
ENSG00000131094.3	3.4e-07	3.6601e-06	-2.32285	0.455479	2.1703	1.78774	C1QL1
ENSG00000109680.10	3.404e-07	3.6621e-06	-0.680405	0.133424	4.28252	0.150698	TBC1D19
ENSG00000162413.16	3.438e-07	3.6954e-06	0.500614	0.0982036	5.80891	0.0818525	KLHL21
ENSG00000166295.8	3.455e-07	3.7115e-06	-0.641902	0.125943	8.07137	0.142646	ANAPC16
ENSG00000033030.13	3.513e-07	3.7683e-06	-0.517252	0.101549	5.51324	0.0867605	ZCCHC8
ENSG00000182628.12	3.513e-07	3.7683e-06	-0.651698	0.127944	4.80463	0.147057	SKA2
ENSG00000074966.10	3.524e-07	3.7774e-06	1.55101	0.304536	2.73015	0.766431	TXK
ENSG00000164659.14	3.529e-07	3.7795e-06	-0.794016	0.15591	4.26002	0.218308	KIAA1324L
ENSG00000068745.14	3.552e-07	3.7961e-06	0.469958	0.0923016	6.0607	0.0717559	IP6K2
ENSG00000074964.16	3.55e-07	3.7961e-06	0.533778	0.104835	5.89591	0.0953787	ARHGEF10L
ENSG00000224531.5	3.549e-07	3.7961e-06	-0.501612	0.098516	5.59609	0.0827673	SMIM13
ENSG00000132478.9	3.565e-07	3.808e-06	-0.650919	0.127861	4.4726	0.136244	UNK
ENSG00000096433.10	3.584e-07	3.825e-06	-0.600216	0.117924	8.18915	0.124765	ITPR3
ENSG00000150093.18	3.592e-07	3.8315e-06	-0.459337	0.090254	7.19994	0.0698239	ITGB1
ENSG00000072571.19	3.63e-07	3.8694e-06	-0.959872	0.188677	4.6218	0.319125	HMMR
ENSG00000171431.3	3.663e-07	3.9009e-06	1.26002	0.247758	3.00663	0.499145	KRT20
ENSG00000196305.17	3.715e-07	3.9539e-06	-0.470563	0.0925756	7.27573	0.0725185	IARS
ENSG00000072195.14	3.729e-07	3.9665e-06	0.521209	0.102554	5.81087	0.0919237	SPEG
ENSG00000128965.11	3.737e-07	3.9713e-06	-0.632655	0.124492	7.01141	0.138673	CHAC1
ENSG00000186767.6	3.802e-07	4.0377e-06	-0.869127	0.171134	4.82371	0.261759	SPIN4
ENSG00000005249.12	3.83e-07	4.0643e-06	-1.02474	0.20183	2.89132	0.319216	PRKAR2B
ENSG00000182199.10	3.832e-07	4.0643e-06	-0.467355	0.0920514	7.08061	0.0696415	SHMT2
ENSG00000159921.14	3.85e-07	4.0799e-06	-0.696044	0.137118	4.42238	0.1564	GNE
ENSG00000124596.16	3.917e-07	4.1489e-06	-0.55617	0.109635	5.20607	0.094039	OARD1
ENSG00000215784.5	3.95e-07	4.1807e-06	-1.38567	0.273236	3.94979	0.65478	FAM72D
ENSG00000132563.15	3.983e-07	4.2128e-06	1.09608	0.216201	3.19941	0.368981	REEP2
ENSG00000147164.11	4.039e-07	4.2687e-06	0.508225	0.100299	5.40242	0.0822301	SNX12
ENSG00000210140.1	4.057e-07	4.2848e-06	1.22555	0.241904	5.92027	0.520811	MT-TC
ENSG00000137133.10	4.093e-07	4.3193e-06	-0.942144	0.186025	5.44474	0.307817	HINT2
ENSG00000112742.9	4.115e-07	4.3367e-06	-0.900191	0.177778	3.42105	0.281029	TTK
ENSG00000153714.5	4.115e-07	4.3367e-06	-1.04096	0.205578	3.47346	0.344473	LURAP1L
ENSG00000158055.15	4.15e-07	4.3678e-06	1.94258	0.383761	2.8365	1.26014	GRHL3
ENSG00000183172.8	4.15e-07	4.3678e-06	-0.562602	0.111143	5.28237	0.0964323	SMDT1
ENSG00000198924.7	4.167e-07	4.383e-06	-0.542064	0.107103	5.71551	0.0929314	DCLRE1A
ENSG00000117984.13	4.226e-07	4.4412e-06	0.517378	0.102279	7.17683	0.0928573	CTSD
ENSG00000258315.5	4.262e-07	4.4758e-06	-0.895056	0.176997	5.19832	0.277931	C17orf49
ENSG00000107798.17	4.368e-07	4.5846e-06	0.51379	0.101697	5.38534	0.0829996	LIPA
ENSG00000205890.3	4.448e-07	4.6649e-06	1.00561	0.199181	3.63384	0.339861	RP11-473M20.5
ENSG00000135913.10	4.467e-07	4.6816e-06	-0.956668	0.189518	3.17039	0.298692	USP37
ENSG00000167536.13	4.486e-07	4.6983e-06	-0.861839	0.170759	4.42149	0.25782	DHRS13
ENSG00000124839.12	4.498e-07	4.708e-06	0.515376	0.102124	6.08634	0.0867471	RAB17
ENSG00000101447.13	4.517e-07	4.7241e-06	-0.523745	0.103799	5.58708	0.0939853	FAM83D
ENSG00000131737.5	4.547e-07	4.7529e-06	2.7296	0.541106	1.38985	2.58657	KRT34
ENSG00000167850.3	4.579e-07	4.7831e-06	1.41253	0.280088	2.97559	0.631691	CD300C
ENSG00000111700.12	4.602e-07	4.8037e-06	1.04898	0.208041	3.84974	0.381881	SLCO1B3
ENSG00000225630.1	4.675e-07	4.876e-06	0.722308	0.143338	5.21245	0.181173	MTND2P28
ENSG00000265992.1	4.769e-07	4.9704e-06	1.36096	0.270278	6.50388	0.643322	ESRG
ENSG00000124160.11	4.842e-07	5.0432e-06	-0.506086	0.100564	6.01917	0.0805099	NCOA5
ENSG00000177873.12	4.911e-07	5.1121e-06	-1.02945	0.204672	3.7149	0.327007	ZNF619
ENSG00000119715.14	4.917e-07	5.1142e-06	1.34992	0.268399	3.69055	0.633131	ESRRB
ENSG00000151748.14	5.019e-07	5.2171e-06	0.468794	0.0932816	5.65531	0.0692024	SAV1
ENSG00000164236.11	5.05e-07	5.2461e-06	0.876741	0.174497	5.6708	0.267141	ANKRD33B
ENSG00000167004.12	5.103e-07	5.2972e-06	-0.483018	0.0961729	7.68338	0.0750297	PDIA3
ENSG00000101079.20	5.143e-07	5.3345e-06	0.472016	0.0940099	6.37437	0.0710779	NDRG3
ENSG00000077235.17	5.184e-07	5.374e-06	0.572077	0.113974	5.34431	0.10367	GTF3C1
ENSG00000131503.20	5.364e-07	5.556e-06	-0.5519	0.110097	6.36015	0.10164	ANKHD1
ENSG00000084676.15	5.402e-07	5.5886e-06	-0.840317	0.16768	5.30971	0.24558	NCOA1
ENSG00000119397.16	5.401e-07	5.5886e-06	-0.904327	0.18045	4.05631	0.284417	CNTRL
ENSG00000146842.16	5.426e-07	5.6097e-06	-0.654735	0.13067	4.03663	0.140934	TMEM209
ENSG00000103496.14	5.459e-07	5.6396e-06	0.538683	0.107534	5.20662	0.10093	STX4
ENSG00000128165.8	5.524e-07	5.7024e-06	-0.559375	0.111715	5.44369	0.106185	ADM2
ENSG00000163739.4	5.575e-07	5.7513e-06	-1.78698	0.357011	3.83758	1.11094	CXCL1
ENSG00000057663.13	5.606e-07	5.7798e-06	-0.522541	0.104418	6.24531	0.0886161	ATG5
ENSG00000074935.13	5.689e-07	5.8612e-06	-0.673361	0.134632	5.32723	0.157775	TUBE1
ENSG00000185989.10	5.708e-07	5.8767e-06	-0.4865	0.0972836	5.56129	0.0771222	RASA3
ENSG00000152253.8	5.728e-07	5.8937e-06	-0.996336	0.199261	3.74365	0.345451	SPC25
ENSG00000205809.9	5.824e-07	5.9879e-06	1.27301	0.254757	3.47728	0.564049	KLRC2
ENSG00000143228.12	5.913e-07	6.0757e-06	-1.18688	0.23766	3.76633	0.490384	NUF2
ENSG00000119242.8	5.99e-07	6.1505e-06	-0.639635	0.128144	4.42741	0.130981	CCDC92
ENSG00000138119.16	6.015e-07	6.172e-06	0.696042	0.139467	6.92004	0.168684	MYOF
ENSG00000129250.11	6.071e-07	6.2252e-06	0.480484	0.09631	6.35024	0.0726877	KIF1C
ENSG00000175785.12	6.075e-07	6.2252e-06	-2.13727	0.428413	1.78971	1.53774	PRIMA1
ENSG00000198715.11	6.083e-07	6.2293e-06	0.638514	0.127996	5.18255	0.14197	GLMP
ENSG00000135637.13	6.16e-07	6.3034e-06	0.946601	0.189847	3.59212	0.288801	CCDC142
ENSG00000029153.14	6.196e-07	6.3363e-06	-0.676281	0.135663	4.87959	0.142153	ARNTL2
ENSG00000137693.13	6.213e-07	6.3485e-06	0.452196	0.0907206	6.72812	0.066434	YAP1
ENSG00000197915.5	6.261e-07	6.3942e-06	3.70554	0.743641	2.15811	4.78292	HRNR
ENSG00000143401.14	6.319e-07	6.4488e-06	-0.491323	0.0986355	5.64114	0.074841	ANP32E
ENSG00000135069.13	6.348e-07	6.4739e-06	-0.65964	0.132449	8.47686	0.151589	PSAT1
ENSG00000187954.12	6.381e-07	6.5029e-06	0.491669	0.0987421	6.04495	0.0789639	CYHR1
ENSG00000033011.11	6.392e-07	6.5102e-06	0.569064	0.114294	5.76319	0.112826	ALG1
ENSG00000081692.12	6.425e-07	6.5394e-06	0.581952	0.116905	5.48497	0.118001	JMJD4
ENSG00000127824.13	6.432e-07	6.5416e-06	0.550864	0.110664	5.32979	0.105033	TUBA4A
ENSG00000018236.14	6.447e-07	6.5524e-06	1.35248	0.271729	2.43976	0.608718	CNTN1
ENSG00000154229.11	6.578e-07	6.6814e-06	-0.664668	0.133644	4.37597	0.153968	PRKCA
ENSG00000147124.12	6.637e-07	6.7367e-06	-0.808476	0.162616	4.71873	0.227822	ZNF41
ENSG00000177732.8	6.661e-07	6.7565e-06	-0.461113	0.0927606	7.2944	0.0648426	SOX12
ENSG00000233276.3	6.694e-07	6.7859e-06	0.772862	0.155505	8.09203	0.208213	GPX1
ENSG00000163762.6	6.712e-07	6.7989e-06	2.25139	0.453039	2.05012	1.67105	TM4SF18
ENSG00000137656.11	6.796e-07	6.8794e-06	-0.539685	0.108652	5.31624	0.096838	BUD13
ENSG00000102038.15	6.988e-07	7.0696e-06	0.460813	0.0928743	7.26834	0.0657803	SMARCA1
ENSG00000258659.6	7.045e-07	7.1221e-06	1.02399	0.206444	3.76878	0.333159	TRIM34
ENSG00000158615.8	7.086e-07	7.1592e-06	-0.461854	0.0931348	7.25116	0.0744017	PPP1R15B
ENSG00000000460.16	7.104e-07	7.1718e-06	-1.09238	0.220305	4.53704	0.416233	C1orf112
ENSG00000127418.14	7.126e-07	7.1902e-06	-0.576252	0.116229	6.70849	0.115831	FGFRL1
ENSG00000101574.14	7.325e-07	7.3855e-06	-0.846935	0.17101	4.83493	0.223992	METTL4
ENSG00000136492.8	7.4e-07	7.4522e-06	-1.0434	0.210764	3.12636	0.339331	BRIP1
ENSG00000198720.12	7.401e-07	7.4522e-06	0.790097	0.159598	5.79284	0.217842	ANKRD13B
ENSG00000167186.10	7.424e-07	7.4703e-06	-0.665596	0.134466	4.61813	0.148373	COQ7
ENSG00000115875.18	7.445e-07	7.4862e-06	-0.466272	0.0942079	7.35375	0.0745001	SRSF7
ENSG00000102218.5	7.494e-07	7.5312e-06	0.53703	0.108533	5.15784	0.0910642	RP2
ENSG00000140395.8	7.584e-07	7.611e-06	0.535765	0.108328	6.28473	0.100195	WDR61
ENSG00000279806.1	7.583e-07	7.611e-06	0.691424	0.1398	4.4191	0.160346	RP11-58O9.2
ENSG00000183018.8	7.73e-07	7.753e-06	1.32127	0.267352	3.14125	0.609498	SPNS2
ENSG00000179630.10	7.785e-07	7.8029e-06	0.605894	0.122634	5.18137	0.121965	LACC1
ENSG00000210151.2	7.791e-07	7.8039e-06	1.00108	0.202626	5.35357	0.349916	MT-TS1
ENSG00000228065.10	7.806e-07	7.8128e-06	-0.945686	0.191428	3.91567	0.306077	LINC01515
ENSG00000147403.16	7.862e-07	7.8641e-06	-0.744485	0.150743	10.0283	0.190178	RPL10
ENSG00000137767.13	7.971e-07	7.9679e-06	0.591338	0.119799	4.3284	0.112936	SQRDL
ENSG00000173221.13	8.096e-07	8.0878e-06	0.707732	0.143468	6.55243	0.174965	GLRX
ENSG00000068079.7	8.12e-07	8.1064e-06	0.910563	0.184607	4.88937	0.289633	IFI35
ENSG00000163251.3	8.151e-07	8.132e-06	-0.527968	0.107056	5.2966	0.0898853	FZD5
ENSG00000250337.5	8.186e-07	8.1607e-06	2.35286	0.477167	1.9166	1.88715	LINC01021
ENSG00000112245.9	8.272e-07	8.2419e-06	0.501847	0.101819	6.88554	0.085538	PTP4A1
ENSG00000177706.8	8.279e-07	8.2432e-06	-0.517632	0.105025	4.93468	0.0838817	FAM20C
ENSG00000183709.7	8.321e-07	8.2793e-06	2.5407	0.515596	1.62149	1.95222	IFNL2
ENSG00000188343.12	8.474e-07	8.4261e-06	-0.523197	0.106252	5.78969	0.0860699	FAM92A1
ENSG00000111344.11	8.5e-07	8.4468e-06	0.714889	0.145199	5.26926	0.168501	RASAL1
ENSG00000186642.15	8.668e-07	8.6073e-06	-1.03729	0.210844	3.5043	0.350731	PDE2A
ENSG00000087460.23	8.68e-07	8.6139e-06	-0.483319	0.0982471	7.92972	0.075992	GNAS
ENSG00000228626.1	8.761e-07	8.6884e-06	-2.54468	0.517463	1.52022	2.26394	RP11-495P10.9
ENSG00000101331.15	8.789e-07	8.7108e-06	-1.1741	0.238785	3.29818	0.449512	CCM2L
ENSG00000240849.10	8.871e-07	8.7865e-06	0.507412	0.103234	6.2922	0.0886304	TMEM189
ENSG00000100347.14	8.911e-07	8.8083e-06	0.460631	0.093733	6.37188	0.0740284	SAMM50
ENSG00000122025.14	8.905e-07	8.8083e-06	-2.29577	0.467151	2.11958	1.67763	FLT3
ENSG00000164611.12	8.905e-07	8.8083e-06	-0.943554	0.191998	5.30497	0.311324	PTTG1
ENSG00000119915.4	8.945e-07	8.8361e-06	-0.914422	0.186102	3.81294	0.260279	ELOVL3
ENSG00000244405.7	9.008e-07	8.8931e-06	-0.460063	0.0936582	5.26524	0.0666949	ETV5
ENSG00000108219.14	9.075e-07	8.9534e-06	0.460717	0.0938191	6.28982	0.0651479	TSPAN14
ENSG00000172845.13	9.096e-07	8.9679e-06	-0.486569	0.0990924	7.19723	0.0749641	SP3
ENSG00000170852.10	9.192e-07	9.0571e-06	-0.503778	0.10264	4.79199	0.0772348	KBTBD2
ENSG00000051341.13	9.256e-07	9.1134e-06	-1.05204	0.214403	4.3783	0.3872	POLQ
ENSG00000138780.14	9.284e-07	9.1291e-06	-0.534668	0.108977	5.51789	0.0947913	GSTCD
ENSG00000150990.7	9.283e-07	9.1291e-06	0.471632	0.0961285	6.57576	0.0684003	DHX37
ENSG00000203760.8	9.359e-07	9.1972e-06	-0.91957	0.187489	3.72841	0.294438	CENPW
ENSG00000140950.15	9.439e-07	9.264e-06	0.548854	0.111943	5.0259	0.0943631	TLDC1
ENSG00000278828.1	9.436e-07	9.264e-06	2.30689	0.470499	2.96161	1.86216	HIST1H3H
ENSG00000196542.8	9.64e-07	9.4547e-06	-2.33666	0.476981	2.01074	1.91101	SPTSSB
ENSG00000136448.11	9.725e-07	9.526e-06	0.649424	0.132613	6.59166	0.147629	NMT1
ENSG00000162702.7	9.724e-07	9.526e-06	-0.482407	0.0985077	5.68135	0.074425	ZNF281
ENSG00000256916.1	9.914e-07	9.7052e-06	3.12462	0.638547	1.39743	3.41826	RP11-817J15.2
ENSG00000182272.11	1.0087e-06	9.8673e-06	0.709694	0.145133	4.23678	0.162679	B4GALNT4
ENSG00000162004.16	1.0144e-06	9.9109e-06	0.672502	0.137559	4.58224	0.157621	CCDC78
ENSG00000171444.17	1.0142e-06	9.9109e-06	0.876845	0.179356	4.22688	0.269259	MCC
ENSG00000081760.16	1.0294e-06	1.00511e-05	0.504592	0.103274	5.68153	0.0856785	AACS
ENSG00000136378.14	1.0308e-06	1.00579e-05	0.824436	0.168746	5.41897	0.238079	ADAMTS7
ENSG00000102897.9	1.0389e-06	1.01305e-05	0.499007	0.102169	6.15383	0.0815403	LYRM1
ENSG00000074527.11	1.0407e-06	1.01416e-05	-0.95401	0.195343	3.54642	0.28726	NTN4
ENSG00000133794.17	1.0449e-06	1.0176e-05	-0.786239	0.161016	4.20352	0.210794	ARNTL
ENSG00000170734.11	1.0466e-06	1.01862e-05	0.827108	0.169397	6.02902	0.239667	POLH
ENSG00000134899.18	1.057e-06	1.02808e-05	0.780619	0.15994	4.40085	0.201998	ERCC5
ENSG00000116560.10	1.0614e-06	1.03151e-05	-0.445086	0.0912078	6.55742	0.0607205	SFPQ
ENSG00000162194.12	1.0619e-06	1.03151e-05	0.844647	0.173091	3.78859	0.231789	LBHD1
ENSG00000174799.10	1.0657e-06	1.03454e-05	-0.786149	0.161126	3.80186	0.192225	CEP135
ENSG00000128266.8	1.069e-06	1.03702e-05	-0.964245	0.197652	3.02935	0.301173	GNAZ
ENSG00000118655.4	1.0721e-06	1.03939e-05	-0.675133	0.138406	5.09375	0.159729	DCLRE1B
ENSG00000237441.9	1.0768e-06	1.04331e-05	0.505414	0.103631	5.30824	0.0857032	RGL2
ENSG00000123364.4	1.0863e-06	1.05115e-05	-0.896043	0.183792	3.73194	0.268299	HOXC13
ENSG00000184557.4	1.0857e-06	1.05115e-05	-0.624596	0.128111	5.43979	0.136731	SOCS3
ENSG00000117479.12	1.0918e-06	1.05577e-05	-0.537425	0.110256	5.19795	0.0971793	SLC19A2
ENSG00000179832.17	1.1344e-06	1.0963e-05	0.472882	0.0971657	6.56855	0.0784147	MROH1
ENSG00000110066.14	1.138e-06	1.09902e-05	-0.501835	0.103128	5.90341	0.0766754	KMT5B
ENSG00000168994.13	1.1467e-06	1.10673e-05	-0.647061	0.133013	4.7102	0.144868	PXDC1
ENSG00000089639.10	1.1493e-06	1.10859e-05	0.623389	0.128159	4.41273	0.120948	GMIP
ENSG00000146242.8	1.1655e-06	1.12342e-05	-0.458599	0.0943343	6.48301	0.0645889	TPBG
ENSG00000197818.11	1.1734e-06	1.13038e-05	-0.52444	0.107908	5.48608	0.0880244	SLC9A8
ENSG00000165915.13	1.1798e-06	1.1358e-05	0.570298	0.11737	4.70294	0.107911	SLC39A13
ENSG00000205420.10	1.1845e-06	1.13955e-05	2.54192	0.523221	1.02171	2.26692	KRT6A
ENSG00000129219.13	1.1887e-06	1.14289e-05	0.623919	0.128444	4.37912	0.125856	PLD2
ENSG00000127328.21	1.1933e-06	1.1466e-05	-0.658846	0.135656	5.94646	0.138486	RAB3IP
ENSG00000196557.11	1.1986e-06	1.15095e-05	-0.484684	0.099814	6.02405	0.0764593	CACNA1H
ENSG00000164054.15	1.2163e-06	1.16722e-05	0.485818	0.100107	7.56999	0.0828315	SHISA5
ENSG00000118518.15	1.2224e-06	1.17234e-05	-0.584875	0.120544	4.89702	0.120061	RNF146
ENSG00000168306.12	1.2265e-06	1.17554e-05	-1.18895	0.245078	3.18881	0.459586	ACOX2
ENSG00000205937.11	1.2293e-06	1.17744e-05	-0.46016	0.0948617	7.51978	0.0656027	RNPS1
ENSG00000278619.4	1.2318e-06	1.17914e-05	0.50527	0.10417	5.27572	0.0864362	MRM1
ENSG00000005059.15	1.2363e-06	1.18264e-05	-0.870876	0.179572	4.6481	0.255478	CCDC109B
ENSG00000183251.3	1.2463e-06	1.19148e-05	0.592692	0.122252	5.71395	0.12332	OR51B4
ENSG00000213246.6	1.2479e-06	1.19224e-05	0.622059	0.128316	6.868	0.135845	SUPT4H1
ENSG00000277287.1	1.2493e-06	1.19279e-05	1.16354	0.24002	3.29229	0.432004	RP4-794I6.4
ENSG00000092036.17	1.2649e-06	1.207e-05	-0.573171	0.118297	5.08322	0.109755	HAUS4
ENSG00000100350.14	1.2875e-06	1.2278e-05	-0.66002	0.136321	5.42596	0.152988	FOXRED2
ENSG00000105402.7	1.2941e-06	1.23325e-05	0.468985	0.0968844	5.79465	0.0707012	NAPA
ENSG00000166889.13	1.2967e-06	1.23494e-05	-0.627584	0.129659	6.1124	0.138332	PATL1
ENSG00000095059.15	1.307e-06	1.24397e-05	-0.478887	0.0989704	5.73042	0.075313	DHPS
ENSG00000173334.3	1.3157e-06	1.25145e-05	0.441153	0.0911968	7.09738	0.059745	TRIB1
ENSG00000253276.2	1.3187e-06	1.25353e-05	0.490274	0.101361	6.26431	0.0839555	CCDC71L
ENSG00000204128.5	1.3221e-06	1.25596e-05	-1.26763	0.262101	4.10965	0.564501	C2orf72
ENSG00000118513.18	1.3346e-06	1.26704e-05	-1.88611	0.390133	2.60861	1.24987	MYB
ENSG00000019485.12	1.3489e-06	1.27985e-05	-0.780268	0.161466	4.63192	0.213931	PRDM11
ENSG00000155755.18	1.3529e-06	1.28283e-05	-0.626972	0.129759	4.54087	0.125813	TMEM237
ENSG00000165757.8	1.3616e-06	1.29032e-05	0.957218	0.19816	3.85259	0.322001	KIAA1462
ENSG00000140262.17	1.3734e-06	1.30067e-05	-0.758199	0.157015	5.21486	0.202044	TCF12
ENSG00000167977.8	1.3798e-06	1.30584e-05	0.440832	0.0913091	5.78006	0.0654917	KCTD5
ENSG00000121680.15	1.3882e-06	1.31302e-05	0.592769	0.122811	5.34666	0.123512	PEX16
ENSG00000168918.13	1.3895e-06	1.31346e-05	1.53608	0.31826	2.26273	0.740761	INPP5D
ENSG00000178996.13	1.4156e-06	1.33724e-05	-0.478195	0.0991529	5.67253	0.0746803	SNX18
ENSG00000187741.14	1.4223e-06	1.34278e-05	-0.84128	0.174472	4.31177	0.248854	FANCA
ENSG00000135766.8	1.4265e-06	1.3459e-05	0.524575	0.108805	6.86704	0.0857345	EGLN1
ENSG00000068878.14	1.4274e-06	1.34593e-05	0.492395	0.102133	5.22484	0.0839468	PSME4
ENSG00000119787.13	1.4284e-06	1.346e-05	-0.472613	0.0980322	5.63418	0.0749502	ATL2
ENSG00000173805.15	1.4514e-06	1.3668e-05	1.069	0.221885	5.15954	0.39211	HAP1
ENSG00000162924.13	1.4705e-06	1.38397e-05	-0.792524	0.164588	4.57167	0.198574	REL
ENSG00000175745.11	1.4813e-06	1.39327e-05	-0.528709	0.109833	5.03536	0.0962081	NR2F1
ENSG00000067715.13	1.5144e-06	1.42352e-05	-0.558947	0.116222	4.99644	0.109935	SYT1
ENSG00000143126.7	1.5233e-06	1.43092e-05	-0.663139	0.13792	5.38464	0.154752	CELSR2
ENSG00000186918.13	1.5247e-06	1.43138e-05	-0.573727	0.119328	4.48892	0.104132	ZNF395
ENSG00000101199.12	1.5333e-06	1.43857e-05	0.482221	0.10032	6.31114	0.0742107	ARFGAP1
ENSG00000129354.11	1.542e-06	1.4458e-05	0.511512	0.106438	6.60097	0.0920882	AP1M2
ENSG00000237973.1	1.5438e-06	1.44659e-05	0.803974	0.167303	5.48842	0.227501	MTCO1P12
ENSG00000149930.17	1.5452e-06	1.44701e-05	0.446594	0.0929376	7.24317	0.0619008	TAOK2
ENSG00000168496.3	1.5531e-06	1.45355e-05	-0.746094	0.155298	5.39347	0.195938	FEN1
ENSG00000181610.12	1.5713e-06	1.46962e-05	0.649054	0.135165	6.68288	0.148305	MRPS23
ENSG00000171105.13	1.5792e-06	1.47612e-05	-0.7329	0.152657	3.6042	0.172164	INSR
ENSG00000172183.14	1.5854e-06	1.48103e-05	0.836832	0.174334	4.58449	0.246557	ISG20
ENSG00000105939.12	1.5874e-06	1.48199e-05	0.445817	0.0928803	6.69202	0.0660545	ZC3HAV1
ENSG00000012174.11	1.5966e-06	1.48968e-05	-0.462518	0.0963831	6.26252	0.0697909	MBTPS2
ENSG00000122966.14	1.6183e-06	1.50897e-05	-1.41239	0.294491	2.4359	0.631357	CIT
ENSG00000148346.11	1.652e-06	1.53947e-05	-1.8224	0.380307	4.32595	1.1699	LCN2
ENSG00000162521.18	1.6553e-06	1.54151e-05	-0.438719	0.0915617	6.75347	0.0638725	RBBP4
ENSG00000214944.9	1.7011e-06	1.5832e-05	-1.13097	0.236306	3.71377	0.415941	ARHGEF28
ENSG00000073169.13	1.7055e-06	1.58539e-05	0.473756	0.098998	6.22257	0.0790941	SELO
ENSG00000140995.16	1.7048e-06	1.58539e-05	0.471397	0.0985031	5.68121	0.0758117	DEF8
ENSG00000068366.19	1.7126e-06	1.59099e-05	0.512334	0.107078	4.69803	0.0923438	ACSL4
ENSG00000257704.3	1.7179e-06	1.59492e-05	-0.548542	0.11466	4.95549	0.0976994	INAFM1
ENSG00000180815.14	1.7522e-06	1.62582e-05	-1.30282	0.272551	3.06629	0.585287	MAP3K15
ENSG00000127080.9	1.7626e-06	1.63439e-05	0.732631	0.153305	5.62224	0.189227	IPPK
ENSG00000137364.4	1.7779e-06	1.64765e-05	-0.503769	0.105454	5.90688	0.0894797	TPMT
ENSG00000160949.16	1.7862e-06	1.65427e-05	-0.482273	0.100974	5.91277	0.0820111	TONSL
ENSG00000150961.14	1.7939e-06	1.66037e-05	-0.478086	0.100115	5.69267	0.070706	SEC24D
ENSG00000168924.14	1.8065e-06	1.67106e-05	0.469255	0.0982949	5.4412	0.0708888	LETM1
ENSG00000169045.17	1.8172e-06	1.67989e-05	-0.49336	0.10337	7.46888	0.0858437	HNRNPH1
ENSG00000142661.18	1.8212e-06	1.6826e-05	0.984424	0.206278	5.00411	0.341788	MYOM3
ENSG00000126012.11	1.8387e-06	1.69769e-05	-0.479919	0.100604	5.40677	0.0760148	KDM5C
ENSG00000147548.16	1.8708e-06	1.72629e-05	-0.631052	0.132382	5.48208	0.140498	WHSC1L1
ENSG00000197771.12	1.8747e-06	1.72888e-05	-0.443781	0.0931046	7.35938	0.0648803	MCMBP
ENSG00000120063.9	1.8823e-06	1.73476e-05	-0.433137	0.090887	6.55626	0.0612601	GNA13
ENSG00000171940.13	1.8854e-06	1.73663e-05	-0.527776	0.110753	4.56319	0.0963304	ZNF217
ENSG00000154822.16	1.8975e-06	1.74664e-05	0.772697	0.162193	3.86744	0.210686	PLCL2
ENSG00000204351.11	1.9009e-06	1.74873e-05	0.846278	0.177652	5.04697	0.252728	SKIV2L
ENSG00000084207.15	1.9439e-06	1.78722e-05	0.812828	0.170792	8.10467	0.233211	GSTP1
ENSG00000135083.14	1.9526e-06	1.79409e-05	-0.846907	0.177986	3.90611	0.226638	CCNJL
ENSG00000117318.8	1.9586e-06	1.79742e-05	0.443799	0.0932812	6.90262	0.069529	ID3
ENSG00000169957.9	1.9578e-06	1.79742e-05	-0.47388	0.099602	7.12443	0.0792734	ZNF768
ENSG00000247796.2	1.9768e-06	1.81306e-05	0.732233	0.153967	4.39191	0.185533	CTD-2366F13.1
ENSG00000062822.12	1.9933e-06	1.8271e-05	-0.572131	0.120345	4.93062	0.110752	POLD1
ENSG00000164885.12	1.9948e-06	1.82732e-05	0.886086	0.186389	4.88442	0.277234	CDK5
ENSG00000064115.10	2.0094e-06	1.83961e-05	0.510215	0.107358	5.36158	0.0837275	TM7SF3
ENSG00000117115.12	2.0145e-06	1.84315e-05	-1.1524	0.24251	3.46437	0.468981	PADI2
ENSG00000145354.9	2.0296e-06	1.85588e-05	-0.510127	0.107385	5.21669	0.0837783	CISD2
ENSG00000186318.16	2.0743e-06	1.89554e-05	-0.678224	0.142903	4.76873	0.140043	BACE1
ENSG00000166415.14	2.0891e-06	1.90794e-05	-0.496957	0.104741	5.69545	0.0803034	WDR72
ENSG00000198728.10	2.0951e-06	1.91226e-05	0.432433	0.0911532	6.70179	0.0630485	LDB1
ENSG00000119711.12	2.1044e-06	1.9196e-05	-0.64962	0.13696	4.32361	0.128714	ALDH6A1
ENSG00000101888.11	2.1094e-06	1.92185e-05	-0.569126	0.120002	4.90979	0.10783	NXT2
ENSG00000174021.10	2.1092e-06	1.92185e-05	-0.591201	0.124656	7.25213	0.123503	GNG5
ENSG00000166803.10	2.1481e-06	1.95596e-05	-0.900359	0.189991	5.22029	0.28651	KIAA0101
ENSG00000140848.16	2.1785e-06	1.98039e-05	-0.495206	0.104559	5.78396	0.0772718	CPNE2
ENSG00000161888.11	2.1789e-06	1.98039e-05	-1.02857	0.217177	3.65572	0.372226	SPC24
ENSG00000177683.13	2.1784e-06	1.98039e-05	-0.525966	0.111054	4.95303	0.088455	THAP5
ENSG00000131051.21	2.2549e-06	2.04826e-05	-0.437932	0.0926033	6.56251	0.057903	RBM39
ENSG00000128595.16	2.2718e-06	2.06234e-05	-0.483167	0.102201	8.06008	0.0728746	CALU
ENSG00000103005.11	2.2856e-06	2.0736e-05	0.465572	0.098505	6.08499	0.068105	USB1
ENSG00000131797.12	2.2911e-06	2.0774e-05	0.589669	0.124774	4.68044	0.122995	CLUHP3
ENSG00000066923.17	2.3047e-06	2.08842e-05	0.986973	0.208897	3.34372	0.342042	STAG3
ENSG00000198417.6	2.3414e-06	2.12042e-05	-1.07058	0.226747	3.20333	0.357358	MT1F
ENSG00000106459.14	2.3628e-06	2.13854e-05	-0.525913	0.111431	5.50095	0.0940197	NRF1
ENSG00000104472.9	2.3712e-06	2.14489e-05	-0.569107	0.120602	5.26246	0.109498	CHRAC1
ENSG00000071073.12	2.3785e-06	2.15017e-05	-1.07661	0.228178	3.19195	0.36547	MGAT4A
ENSG00000149269.9	2.3855e-06	2.15518e-05	-0.554334	0.117501	4.97942	0.101516	PAK1
ENSG00000117862.11	2.3917e-06	2.1595e-05	-0.4265	0.0904148	6.22226	0.0628152	TXNDC12
ENSG00000105427.9	2.4207e-06	2.18437e-05	1.13024	0.239727	3.20981	0.424176	CNFN
ENSG00000004975.11	2.4251e-06	2.18704e-05	-0.478181	0.101431	5.45387	0.0737931	DVL2
ENSG00000133393.12	2.4352e-06	2.19491e-05	-0.465748	0.0988121	5.52143	0.0683767	FOPNL
ENSG00000197565.15	2.4371e-06	2.19525e-05	1.63213	0.346281	3.13466	0.94305	COL4A6
ENSG00000203485.12	2.4486e-06	2.20429e-05	0.44171	0.0937342	6.55784	0.0684346	INF2
ENSG00000173548.8	2.4656e-06	2.21828e-05	0.547678	0.116256	5.90222	0.106204	SNX33
ENSG00000175548.8	2.4868e-06	2.23605e-05	-0.789154	0.167577	3.60947	0.192601	ALG10B
ENSG00000176014.12	2.4983e-06	2.24507e-05	0.509861	0.10829	5.78989	0.0920596	TUBB6
ENSG00000141027.20	2.5098e-06	2.25402e-05	-0.631606	0.134175	5.18519	0.131144	NCOR1
ENSG00000103415.11	2.5147e-06	2.25715e-05	0.824875	0.175247	6.91739	0.24098	HMOX2
ENSG00000118363.11	2.5307e-06	2.26875e-05	-0.648067	0.137721	6.53362	0.148758	SPCS2
ENSG00000148120.15	2.5307e-06	2.26875e-05	0.857374	0.182201	4.05814	0.252375	C9orf3
ENSG00000148498.15	2.554e-06	2.28832e-05	-0.490124	0.104198	7.17615	0.0755144	PARD3
ENSG00000170011.13	2.5981e-06	2.32646e-05	-1.70655	0.363074	2.85855	1.03188	MYRIP
ENSG00000146859.6	2.6036e-06	2.33001e-05	-0.619473	0.131807	4.394	0.123087	TMEM140
ENSG00000172469.15	2.6124e-06	2.33645e-05	-0.721905	0.153624	4.11263	0.184665	MANEA
ENSG00000120915.13	2.6187e-06	2.34073e-05	0.584395	0.124375	5.29335	0.112163	EPHX2
ENSG00000140564.10	2.6604e-06	2.37659e-05	-0.456007	0.097117	5.10334	0.0654402	FURIN
ENSG00000261824.6	2.6734e-06	2.38679e-05	-0.703493	0.149857	5.23952	0.175419	LINC00662
ENSG00000176407.17	2.6871e-06	2.3976e-05	-0.472966	0.100773	5.68068	0.078073	KCMF1
ENSG00000101972.18	2.6926e-06	2.40113e-05	-0.478053	0.101866	5.1678	0.069278	STAG2
ENSG00000170619.9	2.7e-06	2.40633e-05	0.583551	0.124361	5.67425	0.120718	COMMD5
ENSG00000141646.13	2.705e-06	2.4093e-05	-0.570123	0.121509	5.65406	0.115229	SMAD4
ENSG00000160796.16	2.7098e-06	2.41219e-05	0.736116	0.156898	5.09718	0.192101	NBEAL2
ENSG00000179241.12	2.7166e-06	2.4168e-05	-0.48739	0.103895	4.87066	0.073416	LDLRAD3
ENSG00000096070.19	2.7367e-06	2.43325e-05	-0.518718	0.110609	6.25723	0.0878579	BRPF3
ENSG00000114346.13	2.7572e-06	2.45003e-05	-0.501028	0.106872	4.88154	0.0781882	ECT2
ENSG00000179023.8	2.7626e-06	2.45344e-05	1.23233	0.262884	3.15929	0.480778	KLHDC7A
ENSG00000148411.7	2.7751e-06	2.46306e-05	0.433838	0.092566	7.22851	0.0606814	NACC2
ENSG00000129226.13	2.7809e-06	2.46678e-05	-2.21806	0.4733	2.7102	1.69436	CD68
ENSG00000206418.3	2.7984e-06	2.48087e-05	-0.506611	0.108133	5.82783	0.0910277	RAB12
ENSG00000167754.12	2.8093e-06	2.48903e-05	2.12651	0.453965	3.61839	1.60391	KLK5
ENSG00000171241.8	2.8176e-06	2.49489e-05	-1.00695	0.214991	2.93621	0.332661	SHCBP1
ENSG00000182771.18	2.8478e-06	2.52015e-05	-0.714097	0.152536	4.84565	0.168117	GRID1
ENSG00000210144.1	2.8497e-06	2.52042e-05	0.729768	0.155888	5.94709	0.18893	MT-TY
ENSG00000254682.1	2.8519e-06	2.52089e-05	0.749752	0.160162	4.09144	0.18556	RP11-660L16.2
ENSG00000186594.13	2.8807e-06	2.54488e-05	1.43073	0.305767	2.34738	0.726289	MIR22HG
ENSG00000158164.6	2.8876e-06	2.54946e-05	-1.62897	0.348171	2.76876	0.888848	TMSB15A
ENSG00000197467.13	2.8972e-06	2.55643e-05	0.711521	0.1521	6.61573	0.17964	COL13A1
ENSG00000068024.16	2.9918e-06	2.63837e-05	-0.857363	0.183535	4.0113	0.244694	HDAC4
ENSG00000216490.3	3.0631e-06	2.69967e-05	0.727678	0.155935	6.74802	0.188033	IFI30
ENSG00000180346.3	3.1112e-06	2.74047e-05	-0.532909	0.114276	5.1327	0.0969119	TIGD2
ENSG00000126368.5	3.1496e-06	2.77268e-05	0.433214	0.0929481	6.5695	0.0637842	NR1D1
ENSG00000186529.14	3.1609e-06	2.77941e-05	1.20855	0.259342	3.93408	0.518889	CYP4F3
ENSG00000237149.5	3.1602e-06	2.77941e-05	0.961724	0.206373	3.41883	0.325507	ZNF503-AS2
ENSG00000084463.7	3.188e-06	2.80157e-05	-0.616844	0.132418	4.74715	0.13519	WBP11
ENSG00000177034.14	3.1908e-06	2.80246e-05	-0.539201	0.115755	6.31474	0.1033	MTX3
ENSG00000110328.5	3.3072e-06	2.90295e-05	0.468433	0.100722	5.56937	0.0751809	GALNT18
ENSG00000187147.17	3.3308e-06	2.92199e-05	-0.436715	0.0939315	6.45431	0.0581188	RNF220
ENSG00000091140.12	3.3813e-06	2.96459e-05	0.419845	0.0903635	6.25173	0.0604024	DLD
ENSG00000111711.9	3.3926e-06	2.97278e-05	-0.481348	0.103616	5.48834	0.0739242	GOLT1B
ENSG00000152348.15	3.46e-06	3.03004e-05	-0.797484	0.171818	3.9087	0.218531	ATG10
ENSG00000215788.9	3.482e-06	3.04756e-05	0.5482	0.118143	5.52385	0.106906	TNFRSF25
ENSG00000169379.15	3.5069e-06	3.06759e-05	-0.737525	0.158996	4.85198	0.176195	ARL13B
ENSG00000099821.13	3.5148e-06	3.0727e-05	0.450395	0.0971058	6.16134	0.0676102	POLRMT
ENSG00000145623.12	3.527e-06	3.08159e-05	-0.697316	0.150366	4.65524	0.173007	OSMR
ENSG00000108639.7	3.5639e-06	3.11207e-05	0.482583	0.10411	8.28099	0.0776948	SYNGR2
ENSG00000085552.16	3.5945e-06	3.13691e-05	-0.693773	0.149728	4.30582	0.154242	IGSF9
ENSG00000137449.15	3.6142e-06	3.15234e-05	1.05236	0.227174	4.06605	0.394171	CPEB2
ENSG00000198108.3	3.7064e-06	3.23084e-05	-1.29385	0.279618	2.83863	0.565294	CHSY3
ENSG00000248583.1	3.7191e-06	3.24004e-05	2.40113	0.518995	2.19408	1.84942	RP11-241F15.1
ENSG00000121749.15	3.7248e-06	3.24127e-05	-0.502484	0.108617	4.82781	0.0787954	TBC1D15
ENSG00000280206.1	3.7228e-06	3.24127e-05	-0.848146	0.183332	4.01223	0.256138	CTB-193M12.5
ENSG00000008283.15	3.7402e-06	3.25284e-05	-0.459251	0.0992906	5.80035	0.0691501	CYB561
ENSG00000163468.14	3.7576e-06	3.26606e-05	0.516533	0.111698	8.00076	0.0950138	CCT3
ENSG00000106689.10	3.7953e-06	3.29696e-05	-1.66398	0.359991	3.18824	0.986163	LHX2
ENSG00000143850.13	3.8013e-06	3.30025e-05	-1.22569	0.265189	5.36497	0.48763	PLEKHA6
ENSG00000258301.3	3.8123e-06	3.30796e-05	0.782592	0.169342	4.24658	0.215954	RP11-488C13.5
ENSG00000137500.9	3.8283e-06	3.31993e-05	0.455222	0.0985225	6.21335	0.0705187	CCDC90B
ENSG00000099999.14	3.8401e-06	3.32826e-05	0.549088	0.118854	4.5766	0.0971905	RNF215
ENSG00000169919.16	3.8679e-06	3.35045e-05	-0.550888	0.119282	4.77412	0.097782	GUSB
ENSG00000161243.8	3.8749e-06	3.35455e-05	-1.29134	0.279633	3.82022	0.5941	FBXO27
ENSG00000075131.9	3.91e-06	3.38301e-05	-0.582225	0.126129	4.81323	0.108589	TIPIN
ENSG00000138468.15	3.9354e-06	3.40302e-05	-0.587077	0.127217	5.01506	0.119092	SENP7
ENSG00000106290.14	3.9677e-06	3.42898e-05	-0.527416	0.114331	5.00483	0.0887677	TAF6
ENSG00000144730.16	3.9856e-06	3.44253e-05	-0.737992	0.160011	4.52801	0.194114	IL17RD
ENSG00000152556.15	4.0004e-06	3.45334e-05	0.457829	0.0992829	6.15283	0.0651713	PFKM
ENSG00000147044.20	4.0187e-06	3.46713e-05	-0.558245	0.121084	6.04374	0.0962653	CASK
ENSG00000133805.15	4.0377e-06	3.48156e-05	0.652885	0.141641	4.23196	0.142006	AMPD3
ENSG00000132429.9	4.0449e-06	3.48573e-05	-0.775492	0.168254	4.06014	0.193916	POPDC3
ENSG00000127946.16	4.1164e-06	3.54535e-05	-0.659755	0.143256	3.81338	0.148607	HIP1
ENSG00000197757.7	4.1392e-06	3.56295e-05	-1.13788	0.247136	3.21384	0.445134	HOXC6
ENSG00000080345.17	4.16e-06	3.57676e-05	-0.622268	0.135181	5.71153	0.138094	RIF1
ENSG00000097046.12	4.1596e-06	3.57676e-05	-0.814705	0.176985	3.59826	0.210308	CDC7
ENSG00000178896.7	4.2363e-06	3.64031e-05	0.755383	0.164234	5.76985	0.203548	EXOSC4
ENSG00000138081.20	4.2494e-06	3.64747e-05	-0.435001	0.0945902	5.9151	0.0592638	FBXO11
ENSG00000196584.2	4.2476e-06	3.64747e-05	-0.877314	0.190767	4.84529	0.274574	XRCC2
ENSG00000236908.2	4.2552e-06	3.65039e-05	2.26507	0.492566	1.85179	1.83031	RP5-1063M23.2
ENSG00000120686.11	4.2698e-06	3.66077e-05	-0.438021	0.0952675	5.45206	0.0634164	UFM1
ENSG00000014919.12	4.3281e-06	3.70868e-05	0.431336	0.0938713	7.16011	0.0619265	COX15
ENSG00000106992.17	4.3379e-06	3.71498e-05	0.781301	0.170052	5.84288	0.217831	AK1
ENSG00000134014.16	4.3572e-06	3.72942e-05	-0.465793	0.101401	5.89648	0.066977	ELP3
ENSG00000120913.23	4.3642e-06	3.73119e-05	0.784377	0.170768	5.00591	0.219568	PDLIM2
ENSG00000163435.15	4.3638e-06	3.73119e-05	0.430351	0.093692	6.63159	0.0626489	ELF3
ENSG00000102158.19	4.3704e-06	3.73435e-05	-0.436934	0.0951316	6.38125	0.0585504	MAGT1
ENSG00000129757.12	4.4098e-06	3.76587e-05	-0.819341	0.178464	5.01423	0.239615	CDKN1C
ENSG00000143870.12	4.4395e-06	3.78911e-05	-0.455609	0.0992684	8.02783	0.0724585	PDIA6
ENSG00000198873.11	4.4455e-06	3.79205e-05	0.511582	0.111471	5.48234	0.0833222	GRK5
ENSG00000128590.4	4.5317e-06	3.8634e-05	-0.681647	0.148657	4.45741	0.165912	DNAJB9
ENSG00000132002.7	4.6033e-06	3.9223e-05	0.406543	0.0887242	6.43964	0.0544137	DNAJB1
ENSG00000167325.14	4.6062e-06	3.92257e-05	-0.775781	0.169312	4.76706	0.214951	RRM1
ENSG00000130517.13	4.6092e-06	3.92292e-05	0.641329	0.139972	4.81132	0.139539	PGPEP1
ENSG00000137801.10	4.6487e-06	3.95424e-05	1.12598	0.245845	2.86378	0.43869	THBS1
ENSG00000243566.6	4.6869e-06	3.98449e-05	1.54957	0.338457	3.0502	0.763083	UPK3B
ENSG00000075624.13	4.7027e-06	3.99574e-05	-0.546506	0.119386	8.73133	0.106704	ACTB
ENSG00000197978.9	4.7558e-06	4.03856e-05	-0.841082	0.183832	3.98953	0.252779	GOLGA6L9
ENSG00000151502.10	4.771e-06	4.04919e-05	0.466207	0.101912	4.99434	0.0695728	VPS26B
ENSG00000068971.13	4.8128e-06	4.08238e-05	0.638104	0.139544	4.32947	0.141403	PPP2R5B
ENSG00000163510.13	4.8179e-06	4.08444e-05	-0.434352	0.0949909	6.24317	0.0595267	CWC22
ENSG00000172380.5	4.8416e-06	4.10222e-05	-0.412673	0.0902702	6.95184	0.0523469	GNG12
ENSG00000206195.10	4.8884e-06	4.1395e-05	0.501658	0.109784	5.61881	0.0879245	DUXAP8
ENSG00000139531.12	4.9411e-06	4.18181e-05	0.543704	0.119043	4.51709	0.0933933	SUOX
ENSG00000168159.10	4.9656e-06	4.2002e-05	-0.474797	0.10398	7.85082	0.0806038	RNF187
ENSG00000121892.14	5.059e-06	4.27684e-05	-0.435778	0.0955166	5.09339	0.0612281	PDS5A
ENSG00000158555.14	5.0648e-06	4.27936e-05	0.630035	0.138103	4.85208	0.12346	GDPD5
ENSG00000132361.16	5.0794e-06	4.28926e-05	0.544854	0.119447	5.56007	0.106181	CLUH
ENSG00000072682.18	5.1195e-06	4.32075e-05	-0.459079	0.100679	5.19122	0.0676015	P4HA2
ENSG00000138796.15	5.1632e-06	4.35516e-05	-0.464196	0.101841	5.31163	0.0756782	HADH
ENSG00000180535.3	5.1694e-06	4.35801e-05	-0.931942	0.204472	3.67845	0.310726	BHLHA15
ENSG00000174917.8	5.1777e-06	4.36252e-05	0.628575	0.137922	5.64018	0.141359	C19orf70
ENSG00000126581.12	5.1956e-06	4.37518e-05	0.42876	0.0940937	5.95017	0.0619423	BECN1
ENSG00000183386.9	5.2333e-06	4.40451e-05	0.492144	0.10804	5.11059	0.0744023	FHL3
ENSG00000131844.15	5.319e-06	4.47414e-05	0.429099	0.0942704	5.95364	0.0596346	MCCC2
ENSG00000138316.10	5.3319e-06	4.48243e-05	0.719981	0.158193	6.34452	0.185542	ADAMTS14
ENSG00000178177.15	5.3457e-06	4.49158e-05	-0.853784	0.187614	5.59157	0.228243	LCORL
ENSG00000162426.14	5.3559e-06	4.49517e-05	0.498182	0.109482	5.77235	0.0825749	SLC45A1
ENSG00000198700.9	5.3532e-06	4.49517e-05	-0.595532	0.130873	4.7429	0.117804	IPO9
ENSG00000268592.3	5.3615e-06	4.49737e-05	-1.13134	0.248639	3.25113	0.414674	RAET1E-AS1
ENSG00000114737.15	5.3731e-06	4.5046e-05	-0.827119	0.181798	3.91898	0.243015	CISH
ENSG00000120075.5	5.4032e-06	4.52731e-05	0.476336	0.104724	5.66972	0.0812294	HOXB5
ENSG00000178537.9	5.4162e-06	4.53565e-05	0.599572	0.131832	5.17309	0.128702	SLC25A20
ENSG00000173540.12	5.4293e-06	4.54413e-05	-0.483553	0.106334	5.34435	0.0737446	GMPPB
ENSG00000176209.11	5.4517e-06	4.56035e-05	-0.645619	0.142	5.10023	0.149244	SMIM19
ENSG00000177556.11	5.4552e-06	4.56074e-05	0.821521	0.180694	5.94208	0.241649	ATOX1
ENSG00000168036.16	5.5138e-06	4.60723e-05	0.408888	0.0899798	7.17803	0.0554811	CTNNB1
ENSG00000226479.3	5.5514e-06	4.63607e-05	-0.441526	0.0971926	5.95523	0.05883	TMEM185B
ENSG00000278266.1	5.5696e-06	4.64872e-05	-0.512148	0.112756	5.11584	0.0922181	RP11-575F12.3
ENSG00000163728.10	5.5921e-06	4.66488e-05	0.602722	0.132721	4.46957	0.13012	TTC14
ENSG00000110080.18	5.6151e-06	4.67893e-05	-0.671398	0.147872	4.40997	0.15336	ST3GAL4
ENSG00000186832.8	5.6133e-06	4.67893e-05	-1.41098	0.310758	2.62851	0.683175	KRT16
ENSG00000111371.15	5.6724e-06	4.72405e-05	-0.613484	0.135181	7.07535	0.134838	SLC38A1
ENSG00000161203.13	5.6945e-06	4.73984e-05	0.41557	0.0915871	7.29438	0.0561548	AP2M1
ENSG00000088726.15	5.7145e-06	4.75393e-05	1.074	0.236737	4.13912	0.413296	TMEM40
ENSG00000107438.8	5.7703e-06	4.79772e-05	0.736644	0.162448	6.1803	0.19446	PDLIM1
ENSG00000159214.12	5.7745e-06	4.79859e-05	0.572912	0.126346	4.68458	0.111386	CCDC24
ENSG00000117266.15	5.8083e-06	4.82402e-05	0.550752	0.121492	4.49987	0.101417	CDK18
ENSG00000158828.6	5.8325e-06	4.84142e-05	0.610113	0.134612	6.32615	0.133416	PINK1
ENSG00000130589.16	5.8674e-06	4.86772e-05	0.457813	0.101038	6.85583	0.0751282	HELZ2
ENSG00000116670.14	5.9029e-06	4.89446e-05	-0.676145	0.149265	6.3738	0.163888	MAD2L2
ENSG00000114395.10	5.9115e-06	4.89896e-05	0.660569	0.145836	4.45854	0.153595	CYB561D2
ENSG00000152463.14	5.9557e-06	4.93282e-05	-2.20537	0.487057	0.997225	1.59578	OLAH
ENSG00000132688.10	5.9762e-06	4.94715e-05	-0.819519	0.18102	4.51567	0.240805	NES
ENSG00000185883.11	5.9849e-06	4.95165e-05	0.442748	0.0978034	7.16256	0.0702863	ATP6V0C
ENSG00000129474.15	6.0175e-06	4.97586e-05	0.529287	0.11695	4.73525	0.0940983	AJUBA
ENSG00000100364.18	6.033e-06	4.98595e-05	0.45087	0.0996348	5.41739	0.0728977	KIAA0930
ENSG00000085871.8	6.0815e-06	5.02333e-05	0.888049	0.196318	5.05381	0.282838	MGST2
ENSG00000160007.17	6.0855e-06	5.02385e-05	-0.482336	0.106631	6.24564	0.0834386	ARHGAP35
ENSG00000007402.11	6.0929e-06	5.02721e-05	-0.520123	0.114992	5.83676	0.0906962	CACNA2D2
ENSG00000159596.6	6.1364e-06	5.05762e-05	0.47646	0.105374	6.23646	0.0769714	TMEM69
ENSG00000177469.12	6.1344e-06	5.05762e-05	0.447452	0.0989566	7.99762	0.0663052	PTRF
ENSG00000139112.10	6.1484e-06	5.0647e-05	0.486135	0.107523	5.15121	0.084488	GABARAPL1
ENSG00000198826.10	6.2113e-06	5.11377e-05	-1.41454	0.313017	5.55676	0.717855	ARHGAP11A
ENSG00000179051.13	6.2198e-06	5.11794e-05	-0.427522	0.0946101	7.66214	0.0558611	RCC2
ENSG00000089486.16	6.2325e-06	5.12566e-05	0.663871	0.146928	3.98923	0.147521	CDIP1
ENSG00000022556.15	6.2453e-06	5.13336e-05	0.457982	0.10137	5.11878	0.0647693	NLRP2
ENSG00000130164.12	6.2547e-06	5.13829e-05	0.696254	0.154121	6.17802	0.173935	LDLR
ENSG00000178053.17	6.3191e-06	5.18836e-05	-0.549473	0.121688	5.69671	0.108346	MLF1
ENSG00000122642.10	6.328e-06	5.19288e-05	-0.606837	0.134401	5.94699	0.132152	FKBP9
ENSG00000168393.12	6.3505e-06	5.20852e-05	-0.457457	0.101333	5.46875	0.0740444	DTYMK
ENSG00000153885.14	6.3624e-06	5.21545e-05	-0.978437	0.216757	5.19276	0.343582	KCTD15
ENSG00000171223.5	6.3683e-06	5.21741e-05	-0.432824	0.0958896	7.75169	0.0656012	JUNB
ENSG00000114738.10	6.3721e-06	5.21775e-05	0.417159	0.0924216	6.45181	0.0541952	MAPKAPK3
ENSG00000149418.10	6.3784e-06	5.22009e-05	0.401996	0.0890665	6.44574	0.0546797	ST14
ENSG00000138600.9	6.4214e-06	5.2524e-05	-0.508627	0.112727	5.15695	0.0848209	SPPL2A
ENSG00000166881.9	6.4411e-06	5.26571e-05	-0.823802	0.182606	5.60375	0.243609	NEMP1
ENSG00000109736.14	6.4518e-06	5.27155e-05	0.622557	0.138008	7.01507	0.139129	MFSD10
ENSG00000163820.14	6.5138e-06	5.3194e-05	0.426131	0.094507	6.12388	0.0584337	FYCO1
ENSG00000136718.9	6.5309e-06	5.33047e-05	0.432186	0.0958617	6.46045	0.0640376	IMP4
ENSG00000119514.6	6.5447e-06	5.3388e-05	-0.45378	0.100661	5.08111	0.0709606	GALNT12
ENSG00000265298.1	6.5899e-06	5.3728e-05	0.715848	0.158847	4.05889	0.172149	RP13-104F24.3
ENSG00000139921.12	6.6081e-06	5.38472e-05	-0.416966	0.092537	6.65623	0.0533935	TMX1
ENSG00000187325.4	6.6441e-06	5.40824e-05	-0.514835	0.114286	4.73483	0.0799103	TAF9B
ENSG00000196576.14	6.6423e-06	5.40824e-05	0.433955	0.0963308	7.31036	0.0608455	PLXNB2
ENSG00000254726.2	6.701e-06	5.45166e-05	-0.722238	0.160391	4.54361	0.174328	MEX3A
ENSG00000160058.18	6.7428e-06	5.48269e-05	0.425276	0.0944711	5.57871	0.0577644	BSDC1
ENSG00000091490.10	6.7872e-06	5.51582e-05	-0.47264	0.105025	5.21277	0.0693109	SEL1L3
ENSG00000196792.11	6.7984e-06	5.52194e-05	0.449897	0.0999791	5.42365	0.0706261	STRN3
ENSG00000152795.17	6.8025e-06	5.52236e-05	-0.440862	0.0979742	7.86921	0.0619359	HNRNPDL
ENSG00000006062.13	6.8438e-06	5.55288e-05	0.487433	0.108355	5.54675	0.0721348	MAP3K14
ENSG00000148344.10	6.9356e-06	5.62433e-05	0.721719	0.160537	5.50942	0.18719	PTGES
ENSG00000181634.7	6.9613e-06	5.63916e-05	2.43542	0.541822	1.5377	2.13167	TNFSF15
ENSG00000188511.12	6.9594e-06	5.63916e-05	-0.977523	0.217472	3.81209	0.334158	C22orf34
ENSG00000095485.16	6.9655e-06	5.63951e-05	-0.571553	0.12716	4.78552	0.117405	CWF19L1
ENSG00000256500.5	6.9886e-06	5.65521e-05	0.865299	0.192544	5.38546	0.236505	RP11-73M18.2
ENSG00000167508.11	7.159e-06	5.78999e-05	0.475346	0.105893	5.70078	0.0801727	MVD
ENSG00000129566.12	7.2203e-06	5.83647e-05	0.600855	0.133908	5.55709	0.129565	TEP1
ENSG00000105997.22	7.2299e-06	5.84108e-05	-1.25185	0.279008	2.66255	0.537947	HOXA3
ENSG00000013561.17	7.333e-06	5.92124e-05	0.451629	0.100725	5.34973	0.0619386	RNF14
ENSG00000164167.9	7.3771e-06	5.9536e-05	-0.476556	0.106315	5.44405	0.0763259	LSM6
ENSG00000167315.17	7.4915e-06	6.0427e-05	-0.912882	0.203804	3.76038	0.289658	ACAA2
ENSG00000179292.4	7.5527e-06	6.08883e-05	0.510128	0.113932	5.01409	0.0882312	TMEM151A
ENSG00000132819.16	7.6194e-06	6.13933e-05	0.424535	0.0948551	5.44789	0.0635911	RBM38
ENSG00000136811.16	7.6264e-06	6.14175e-05	-0.440785	0.0984904	6.09328	0.0688458	ODF2
ENSG00000259048.1	7.6631e-06	6.16796e-05	1.28903	0.288091	2.78749	0.598077	CTD-2058B24.2
ENSG00000142192.20	7.6739e-06	6.1734e-05	0.489056	0.109309	8.63194	0.0755095	APP
ENSG00000242259.8	7.6908e-06	6.18373e-05	-0.617184	0.137961	5.61648	0.137115	C22orf39
ENSG00000196865.4	7.7376e-06	6.21807e-05	-0.513339	0.114781	6.26123	0.0948649	NHLRC2
ENSG00000130733.10	7.7612e-06	6.23038e-05	0.473009	0.105779	5.81096	0.0805483	YIPF2
ENSG00000165802.20	7.758e-06	6.23038e-05	0.433166	0.096867	7.57808	0.0627521	NSMF
ENSG00000214046.8	7.7752e-06	6.2383e-05	-0.446137	0.0997783	6.32884	0.0632095	SMIM7
ENSG00000167005.13	7.8219e-06	6.27245e-05	-0.450699	0.100828	5.60588	0.0679531	NUDT21
ENSG00000113456.18	7.8739e-06	6.31083e-05	-0.531828	0.119015	5.22635	0.0888797	RAD1
ENSG00000253958.1	7.9393e-06	6.35984e-05	-1.15897	0.259461	3.45824	0.483745	CLDN23
ENSG00000181104.6	7.9971e-06	6.40274e-05	-0.429115	0.0961008	5.64859	0.0653546	F2R
ENSG00000100612.13	8.0399e-06	6.43359e-05	0.507068	0.113587	6.17745	0.0926179	DHRS7
ENSG00000111581.9	8.0664e-06	6.45145e-05	-0.504838	0.113106	5.31073	0.09181	NUP107
ENSG00000174456.13	8.0766e-06	6.4562e-05	0.567673	0.127191	5.23379	0.116089	C12orf76
ENSG00000110367.11	8.1447e-06	6.50313e-05	-0.41249	0.0924586	7.18649	0.0548078	DDX6
ENSG00000166979.12	8.1483e-06	6.50313e-05	0.877183	0.196623	5.85288	0.277228	EVA1C
ENSG00000178802.17	8.1479e-06	6.50313e-05	0.465734	0.104395	5.61276	0.0755367	MPI
ENSG00000101407.12	8.1726e-06	6.51911e-05	-0.488389	0.109489	5.52362	0.0758107	TTI1
ENSG00000170275.14	8.3365e-06	6.64637e-05	0.438403	0.098377	7.08067	0.0598108	CRTAP
ENSG00000169570.9	8.3414e-06	6.64676e-05	-0.670481	0.150459	4.1663	0.149976	DTWD2
ENSG00000076382.16	8.3835e-06	6.67326e-05	-0.699342	0.156974	4.32868	0.176293	SPAG5
ENSG00000116717.11	8.382e-06	6.67326e-05	-0.402487	0.0903411	6.94463	0.0569787	GADD45A
ENSG00000105523.3	8.4795e-06	6.74613e-05	-1.026	0.230422	3.24159	0.332797	FAM83E
ENSG00000169403.11	8.542e-06	6.79228e-05	1.04638	0.235083	5.10987	0.394792	PTAFR
ENSG00000178952.9	8.5667e-06	6.80834e-05	0.461231	0.103636	7.49093	0.0767086	TUFM
ENSG00000075702.16	8.7015e-06	6.91186e-05	-0.610897	0.137368	4.35343	0.134603	WDR62
ENSG00000187837.3	8.7429e-06	6.94111e-05	0.896617	0.201662	5.33419	0.289978	HIST1H1C
ENSG00000136048.13	8.7878e-06	6.97308e-05	0.49225	0.110742	4.70865	0.0818995	DRAM1
ENSG00000133678.13	8.7964e-06	6.97391e-05	-0.55044	0.123839	4.70447	0.0970636	TMEM254
ENSG00000137959.15	8.7981e-06	6.97391e-05	1.83153	0.412063	0.730954	1.03017	IFI44L
ENSG00000167130.17	8.8347e-06	6.99924e-05	-0.473361	0.106519	5.32378	0.075127	DOLPP1
ENSG00000167635.11	8.8655e-06	7.01999e-05	-0.412544	0.0928495	6.08562	0.0563046	ZNF146
ENSG00000126460.10	8.9157e-06	7.05601e-05	0.700047	0.1576	4.51175	0.165803	PRRG2
ENSG00000089820.15	9.0508e-06	7.15921e-05	0.609267	0.137263	5.92062	0.133971	ARHGAP4
ENSG00000105219.8	9.0667e-06	7.16801e-05	-0.695981	0.156812	4.17903	0.155041	CNTD2
ENSG00000088832.15	9.1575e-06	7.23608e-05	0.410811	0.092605	7.36382	0.055894	FKBP1A
ENSG00000174652.17	9.2123e-06	7.27471e-05	-0.58423	0.131735	5.74143	0.105755	ZNF266
ENSG00000267374.1	9.216e-06	7.27471e-05	-1.51624	0.341897	2.74237	0.829969	RP11-244M2.1
ENSG00000197321.14	9.2531e-06	7.30014e-05	0.885517	0.199714	4.13818	0.241821	SVIL
ENSG00000181830.8	9.2778e-06	7.31582e-05	0.430601	0.0971275	5.45849	0.0561693	SLC35C1
ENSG00000122515.14	9.5001e-06	7.48721e-05	0.416097	0.0939641	7.049	0.0578298	ZMIZ2
ENSG00000167380.16	9.5247e-06	7.50272e-05	0.924908	0.208892	4.61866	0.308999	ZNF226
ENSG00000179163.11	9.5338e-06	7.50594e-05	0.533635	0.120528	6.65584	0.102862	FUCA1
ENSG00000054277.13	9.7015e-06	7.63002e-05	-0.764905	0.17291	3.97498	0.182769	OPN3
ENSG00000212725.3	9.6995e-06	7.63002e-05	1.64705	0.372319	2.13453	0.834399	KRTAP2-1
ENSG00000099785.10	9.7908e-06	7.69627e-05	0.500831	0.113265	5.18112	0.0844809	2020-03-02
ENSG00000148019.12	9.8022e-06	7.70122e-05	-0.484756	0.109636	5.69902	0.0763414	CEP78
ENSG00000104427.11	9.8381e-06	7.72538e-05	-0.83944	0.189888	3.59672	0.242784	ZC2HC1A
ENSG00000100888.12	9.8757e-06	7.75094e-05	0.543285	0.122919	4.94544	0.0925908	CHD8
ENSG00000135476.11	9.8841e-06	7.75346e-05	-0.834135	0.188731	3.83799	0.240622	ESPL1
ENSG00000119900.7	9.9183e-06	7.7763e-05	-0.529919	0.11992	5.41883	0.101501	OGFRL1
ENSG00000104147.8	9.9265e-06	7.77868e-05	-0.781984	0.176969	3.87376	0.217335	OIP5
ENSG00000228594.3	9.9729e-06	7.81095e-05	0.465928	0.105467	5.34509	0.0741546	FNDC10
ENSG00000181274.6	1.0037e-05	7.85711e-05	-0.510847	0.115671	5.00217	0.0913675	FRAT2
ENSG00000133477.16	1.00558e-05	7.86777e-05	0.518185	0.117343	5.51013	0.097078	FAM83F
ENSG00000167196.13	1.03079e-05	8.06081e-05	0.520171	0.117936	5.92773	0.0978639	FBXO22
ENSG00000152104.11	1.04356e-05	8.1565e-05	0.919661	0.208637	6.02296	0.305968	PTPN14
ENSG00000147206.16	1.05888e-05	8.27193e-05	1.808	0.410462	1.97713	0.992495	NXF3
ENSG00000137331.11	1.06343e-05	8.30322e-05	-0.754523	0.171332	8.59915	0.206017	IER3
ENSG00000124588.19	1.075e-05	8.38925e-05	-0.550416	0.125052	5.9943	0.109653	NQO2
ENSG00000125966.9	1.08387e-05	8.45409e-05	1.39443	0.316937	2.7208	0.677381	MMP24
ENSG00000115993.12	1.08638e-05	8.46928e-05	-0.54652	0.124231	4.07083	0.0964659	TRAK2
ENSG00000100600.14	1.08935e-05	8.48804e-05	0.462449	0.105135	5.38683	0.0774217	LGMN
ENSG00000213658.10	1.09429e-05	8.52215e-05	1.58829	0.361167	2.71786	0.913328	LAT
ENSG00000101158.13	1.10272e-05	8.58339e-05	0.438548	0.099761	6.21096	0.061374	NELFCD
ENSG00000115594.11	1.10457e-05	8.59335e-05	-0.719066	0.163587	3.94439	0.183178	IL1R1
ENSG00000050327.14	1.11209e-05	8.6474e-05	-0.465874	0.106022	6.06019	0.076914	ARHGEF5
ENSG00000064042.17	1.11545e-05	8.66908e-05	-0.890267	0.202633	4.47935	0.279159	LIMCH1
ENSG00000070882.12	1.11779e-05	8.68286e-05	0.667494	0.151944	6.44722	0.161369	OSBPL3
ENSG00000119314.15	1.12463e-05	8.73147e-05	-0.477261	0.108673	6.71088	0.0825052	PTBP3
ENSG00000186280.6	1.12631e-05	8.74004e-05	-1.03351	0.23535	3.32766	0.327949	KDM4D
ENSG00000145901.14	1.1273e-05	8.74323e-05	0.407976	0.0929078	6.51615	0.0544836	TNIP1
ENSG00000129351.17	1.13096e-05	8.76713e-05	-0.400061	0.0911198	6.89864	0.0506256	ILF3
ENSG00000135451.12	1.13463e-05	8.78653e-05	-1.89204	0.43101	4.31509	1.29687	TROAP
ENSG00000137770.13	1.13409e-05	8.78653e-05	-0.880789	0.20064	4.56561	0.281045	CTDSPL2
ENSG00000160179.18	1.13756e-05	8.80477e-05	-1.90274	0.433502	2.59516	1.25037	ABCG1
ENSG00000170144.19	1.14385e-05	8.84891e-05	-0.45538	0.103778	8.26697	0.0715088	HNRNPA3
ENSG00000142528.15	1.14745e-05	8.87219e-05	-0.559177	0.127452	5.05927	0.107207	ZNF473
ENSG00000243701.5	1.15705e-05	8.94184e-05	1.30419	0.297385	2.11657	0.529123	DUBR
ENSG00000065833.8	1.16093e-05	8.96724e-05	0.403475	0.0920168	6.89339	0.0579634	ME1
ENSG00000179546.4	1.16309e-05	8.97477e-05	-0.757729	0.172824	4.14917	0.208088	HTR1D
ENSG00000214753.2	1.16258e-05	8.97477e-05	-0.40609	0.0926196	6.81979	0.052872	HNRNPUL2
ENSG00000108175.16	1.16415e-05	8.97835e-05	-0.601847	0.137276	6.06087	0.13128	ZMIZ1
ENSG00000261236.6	1.1675e-05	8.99962e-05	0.398963	0.0910132	6.00141	0.0531206	BOP1
ENSG00000197448.13	1.16913e-05	9.00763e-05	0.440024	0.100387	6.57527	0.0701793	GSTK1
ENSG00000177733.6	1.17206e-05	9.02554e-05	-0.450643	0.102823	8.2685	0.0631354	HNRNPA0
ENSG00000122359.17	1.17807e-05	9.06723e-05	0.708295	0.161652	6.65715	0.181862	ANXA11
ENSG00000188681.11	1.19806e-05	9.21644e-05	0.622865	0.142274	4.65004	0.135832	TEKT4P2
ENSG00000203811.1	1.19957e-05	9.2233e-05	0.91661	0.209383	3.53948	0.304662	HIST2H3C
ENSG00000123416.15	1.203e-05	9.245e-05	-0.553836	0.126532	8.18328	0.111233	TUBA1B
ENSG00000073350.13	1.2038e-05	9.24643e-05	0.411042	0.0939116	6.27409	0.0524876	LLGL2
ENSG00000167700.8	1.20872e-05	9.27956e-05	0.476301	0.108844	5.0268	0.0730744	MFSD3
ENSG00000225362.8	1.21021e-05	9.28622e-05	-2.10784	0.481711	0.98934	1.48505	CT62
ENSG00000266412.5	1.21349e-05	9.3067e-05	0.402287	0.0919482	7.33875	0.050702	NCOA4
ENSG00000090316.15	1.23786e-05	9.48881e-05	0.4056	0.0927974	6.60425	0.0563237	MAEA
ENSG00000108591.9	1.2508e-05	9.5831e-05	0.460078	0.105316	5.1934	0.0673102	DRG2
ENSG00000124593.14	1.25954e-05	9.64518e-05	1.31195	0.300423	5.15331	0.624672	PRICKLE4
ENSG00000214814.7	1.26018e-05	9.64521e-05	2.64044	0.604647	1.75464	2.53029	FER1L6
ENSG00000198832.10	1.26599e-05	9.67992e-05	0.42431	0.0971872	6.02833	0.0653461	SELM
ENSG00000214300.7	1.26573e-05	9.67992e-05	0.653626	0.14971	4.32438	0.137694	SPDYE3
ENSG00000079819.17	1.27908e-05	9.77508e-05	-0.453076	0.103829	6.0266	0.0661444	EPB41L2
ENSG00000085978.21	1.29184e-05	9.86759e-05	0.466714	0.107008	5.25899	0.0681258	ATG16L1
ENSG00000124225.15	1.29297e-05	9.8712e-05	-1.41814	0.325165	3.45809	0.730215	PMEPA1
ENSG00000119906.11	1.2938e-05	9.87258e-05	-0.490808	0.112541	6.13455	0.0874662	SLF2
ENSG00000101335.9	1.2949e-05	9.87523e-05	0.685782	0.157255	6.42206	0.170764	MYL9
ENSG00000128284.19	1.29545e-05	9.87523e-05	2.10395	0.48246	1.22984	1.35994	APOL3
ENSG00000130653.15	1.30649e-05	9.95431e-05	0.987591	0.226563	3.3581	0.346024	PNPLA7
ENSG00000166471.10	1.31072e-05	9.98154e-05	-0.771489	0.177016	6.04125	0.21616	TMEM41B
ENSG00000141279.15	1.31622e-05	0.000100153	0.419551	0.0962848	6.17649	0.0573695	NPEPPS
ENSG00000150201.14	1.31648e-05	0.000100153	-1.69138	0.388168	2.29916	0.936803	FXYD4
ENSG00000148180.18	1.32241e-05	0.000100553	0.481747	0.110585	6.24838	0.0842987	GSN
ENSG00000104960.15	1.32336e-05	0.000100576	0.411283	0.0944131	6.68923	0.0614427	PTOV1
ENSG00000170264.12	1.33898e-05	0.000101711	-0.639965	0.146996	4.81034	0.148185	FAM161A
ENSG00000143217.8	1.34101e-05	0.000101815	1.60686	0.369113	2.96604	0.777842	NECTIN4
ENSG00000167920.8	1.3698e-05	0.000103948	0.666725	0.153318	6.03321	0.161564	TMEM99
ENSG00000165280.15	1.38257e-05	0.000104865	0.404053	0.0929582	6.72359	0.0543576	VCP
ENSG00000079387.13	1.3874e-05	0.000105178	-0.761379	0.175197	3.6302	0.193619	SENP1
ENSG00000111653.19	1.39209e-05	0.000105481	0.541462	0.124614	4.76456	0.097558	ING4
ENSG00000157954.14	1.41463e-05	0.000107135	0.399126	0.0919311	6.84592	0.0511587	WIPI2
ENSG00000138778.11	1.42032e-05	0.000107512	-0.866258	0.199567	3.92446	0.246986	CENPE
ENSG00000135821.17	1.44419e-05	0.00010923	-0.431449	0.0994803	6.62903	0.060049	GLUL
[truncated: 13,127 more rows]

## Sheet: MAVS_cl1_DMSO_vs_alis
Ensembl ID	P-value	Q-value	Effect Size	Standard Error of Effect Size	Mean Log-Counts	Variance of Log-Counts	Gene Symbol
ENSG00000159388.5	1e-100	1e-100	1.73432	0.0579102	7.20715	0.905067	BTG2
ENSG00000128510.10	1e-100	1e-100	4.01538	0.136559	5.05152	4.85378	CPA4
ENSG00000169136.9	1e-100	1e-100	-1.73168	0.0706445	6.41474	0.9056	ATF5
ENSG00000105974.11	1e-100	1e-100	1.27227	0.0543859	8.17523	0.488262	CAV1
ENSG00000135679.22	1e-100	1e-100	1.60076	0.0693306	6.87559	0.772648	MDM2
ENSG00000107731.12	1e-100	1e-100	-1.24907	0.05538	7.48144	0.469336	UNC5B
ENSG00000189060.5	1e-100	1e-100	-1.81452	0.0807601	9.30753	0.99557	H1F0
ENSG00000110092.3	1e-100	1e-100	1.27131	0.0576238	7.79748	0.488853	CCND1
ENSG00000172667.10	1e-100	1e-100	1.43447	0.0654593	6.2033	0.622447	ZMAT3
ENSG00000157168.18	1e-100	1.10011e-98	2.64792	0.123566	5.26998	2.11271	NRG1
ENSG00000101255.10	2.09958e-94	2.93941e-91	-1.45023	0.0703554	7.16702	0.636893	TRIB3
ENSG00000143878.9	9.57979e-94	1.22941e-90	1.12462	0.0547544	8.07058	0.382034	RHOB
ENSG00000206075.13	1.49577e-87	1.77192e-84	1.50084	0.0756676	5.06865	0.681535	SERPINB5
ENSG00000100994.11	3.3777e-87	3.71547e-84	-1.0875	0.0549418	6.58536	0.356108	PYGB
ENSG00000175793.11	1.02082e-85	1.04805e-82	1.29416	0.0659576	8.20516	0.507677	SFN
ENSG00000158079.14	5.16402e-84	4.97037e-81	-1.98461	0.102191	5.58283	1.19414	PTPDC1
ENSG00000173546.7	7.51321e-82	6.80609e-79	-1.28405	0.0670059	6.20662	0.495583	CSPG4
ENSG00000133318.13	1.17671e-79	1.00674e-76	-1.05497	0.0558237	7.0453	0.337631	RTN3
ENSG00000087074.7	1.38994e-79	1.12658e-76	-1.06873	0.0565776	7.02444	0.345182	PPP1R15A
ENSG00000210196.2	2.78041e-79	2.14092e-76	1.72578	0.0915391	7.4675	0.90355	MT-TP
ENSG00000149428.18	1.82053e-78	1.33506e-75	-1.02392	0.0545996	6.88269	0.317916	HYOU1
ENSG00000116852.14	2.94245e-78	2.05971e-75	-1.89396	0.101131	5.1808	1.0884	KIF21B
ENSG00000182742.5	4.58209e-77	3.06801e-74	1.41616	0.0762155	5.90551	0.604352	HOXB4
ENSG00000136261.14	6.78403e-77	4.35309e-74	1.0888	0.0586641	7.32239	0.35916	BZW2
ENSG00000128564.6	1.00191e-75	6.17178e-73	-1.87882	0.102028	6.14901	1.07148	VGF
ENSG00000136542.8	2.34371e-73	1.38819e-70	2.71673	0.149955	3.60533	2.22658	GALNT5
ENSG00000171345.13	3.05794e-71	1.74416e-68	1.09667	0.0614492	8.73077	0.365339	KRT19
ENSG00000187735.12	4.29092e-71	2.36001e-68	-1.16636	0.065423	5.63726	0.409359	TCEA1
ENSG00000184254.16	4.86544e-71	2.58372e-68	2.35828	0.132332	6.88797	1.68946	ALDH1A3
ENSG00000101000.5	8.18795e-71	4.20315e-68	1.25876	0.0707495	5.65152	0.480229	PROCR
ENSG00000177410.12	1.61077e-69	8.00191e-67	-1.0004	0.0567633	8.58405	0.303831	ZFAS1
ENSG00000117592.8	3.82714e-68	1.84181e-65	0.951701	0.0545577	7.99491	0.273738	PRDX6
ENSG00000141582.14	1.78434e-67	8.32693e-65	-1.14377	0.0659016	5.75402	0.397298	CBX4
ENSG00000177106.14	5.45479e-67	2.4707e-64	1.08631	0.0628238	6.4074	0.358127	EPS8L2
ENSG00000173349.5	1.07661e-66	4.73707e-64	-5.10632	0.29598	1.86001	7.90391	SFT2D3
ENSG00000175197.11	3.55395e-65	1.5203e-62	-1.87947	0.110239	6.79629	1.0743	DDIT3
ENSG00000120053.10	4.27521e-65	1.77941e-62	-0.944766	0.0554498	7.00258	0.269997	GOT1
ENSG00000082641.15	5.37496e-64	2.17827e-61	-1.04755	0.0620237	6.63152	0.332947	NFE2L1
ENSG00000182158.14	1.8524e-63	7.31461e-61	-1.27859	0.0760323	5.06554	0.493147	CREB3L2
ENSG00000124762.13	1.37756e-62	5.30362e-60	1.66648	0.0998068	8.72169	0.845098	CDKN1A
ENSG00000087088.19	1.62897e-62	6.11857e-60	1.03906	0.0622675	6.87923	0.328123	BAX
ENSG00000044574.7	1.89166e-62	6.9361e-60	-1.22326	0.0733452	10.2527	0.453128	HSPA5
ENSG00000047634.14	5.47518e-62	1.96088e-59	1.56641	0.0942799	5.59414	0.74676	SCML1
ENSG00000205542.10	8.29153e-62	2.90204e-59	-1.52431	0.0918834	7.45529	0.707183	TMSB4X
ENSG00000026559.13	5.61839e-61	1.92274e-58	-1.13576	0.0689414	6.43135	0.392687	KCNG1
ENSG00000161513.11	6.95786e-60	2.32937e-57	1.08598	0.0665372	7.54358	0.359117	FDXR
ENSG00000135842.16	2.60445e-58	8.53372e-56	-2.97616	0.18487	3.93323	2.66765	FAM129A
ENSG00000078081.7	2.86408e-56	9.18892e-54	-3.24376	0.205234	3.05747	3.1591	LAMP3
ENSG00000166130.14	8.18951e-56	2.57384e-53	1.25705	0.0798691	5.91972	0.481707	IKBIP
ENSG00000070081.15	6.08771e-55	1.87501e-52	-1.44145	0.0923332	5.48502	0.633565	NUCB2
ENSG00000116584.17	1.14459e-54	3.38973e-52	-1.28468	0.082504	6.11101	0.503286	ARHGEF2
ENSG00000167552.13	1.12714e-54	3.38973e-52	1.3403	0.086071	5.09642	0.542676	TUBA1A
ENSG00000119326.14	1.41953e-54	4.12467e-52	1.32255	0.0850113	5.97951	0.533411	CTNNAL1
ENSG00000119669.4	3.76012e-54	1.07233e-51	-0.919463	0.05934	8.01386	0.257849	IRF2BPL
ENSG00000170500.12	7.39775e-54	2.07137e-51	1.84887	0.119658	5.30418	1.04267	LONRF2
ENSG00000172216.5	2.5785e-53	7.09087e-51	-1.05388	0.0685648	7.43567	0.338841	CEBPB
ENSG00000188215.9	6.7562e-53	1.82536e-50	1.07198	0.0700275	6.74778	0.347055	DCUN1D3
ENSG00000265992.1	7.61827e-53	2.02278e-50	1.16423	0.0760921	6.66233	0.413575	ESRG
ENSG00000086062.12	4.38068e-52	1.14343e-49	-0.893904	0.0588638	6.55031	0.241255	B4GALT1
ENSG00000183778.17	1.23328e-51	3.16541e-49	-2.24939	0.148789	3.6179	1.52631	B3GALT5
ENSG00000182718.16	1.29255e-51	3.26317e-49	0.880399	0.0582473	9.01981	0.23618	ANXA2
ENSG00000150527.16	1.72726e-51	4.2903e-49	-0.94944	0.0628945	6.99774	0.271061	CTAGE5
ENSG00000150782.11	7.12457e-51	1.74156e-48	0.850593	0.0566987	7.19452	0.219294	IL18
ENSG00000198730.7	1.08219e-50	2.60402e-48	0.999537	0.0667505	6.24166	0.305069	CTR9
ENSG00000198467.13	2.29754e-50	5.4434e-48	0.815988	0.0546759	8.10132	0.201826	TPM2
ENSG00000184897.5	4.12117e-50	9.61607e-48	-1.15273	0.0774424	7.43113	0.405836	H1FX
ENSG00000026103.20	1.83023e-49	4.20679e-47	1.37493	0.0929946	5.1141	0.576471	FAS
ENSG00000101444.12	7.18754e-49	1.62777e-46	0.821347	0.055902	8.6396	0.205243	AHCY
ENSG00000014216.15	9.52054e-49	2.12487e-46	0.834004	0.0568372	6.73838	0.210823	CAPN1
ENSG00000116990.10	1.11334e-48	2.44935e-46	-1.37014	0.0934422	5.04597	0.56676	MYCL
ENSG00000185818.7	1.24459e-48	2.69954e-46	1.0344	0.0705819	6.10997	0.326667	NAT8L
ENSG00000105971.14	1.31697e-48	2.81686e-46	0.869245	0.0593279	7.20022	0.230478	CAV2
ENSG00000256664.1	1.99365e-48	4.20578e-46	1.47451	0.100833	5.30086	0.662458	RP11-611O2.3
ENSG00000100219.16	1.7122e-47	3.56323e-45	-0.81631	0.0563896	7.42613	0.201402	XBP1
ENSG00000090863.11	3.97446e-47	8.16088e-45	-0.784056	0.0543795	8.20317	0.185593	GLG1
ENSG00000080546.13	2.32964e-46	4.72059e-44	1.56893	0.109749	4.71385	0.752918	SESN1
ENSG00000105810.9	3.09952e-46	6.19904e-44	1.70792	0.119638	4.34547	0.892274	CDK6
ENSG00000078237.6	7.91427e-46	1.56256e-43	1.50183	0.105687	6.38033	0.690055	TIGAR
ENSG00000173210.19	1.05219e-45	2.0511e-43	-1.62938	0.114824	5.20486	0.812286	ABLIM3
ENSG00000212724.3	1.64235e-45	3.16152e-43	3.35155	0.236708	4.81972	3.43711	KRTAP2-3
ENSG00000157514.16	3.39488e-45	6.45446e-43	-1.46462	0.103816	4.42845	0.649091	TSC22D3
ENSG00000164938.13	4.24175e-45	7.96621e-43	1.53335	0.108809	6.99977	0.719558	TP53INP1
ENSG00000244509.3	6.60307e-45	1.22515e-42	1.42172	0.101112	6.89519	0.618656	APOBEC3C
ENSG00000170421.12	7.20921e-45	1.32169e-42	0.940647	0.0669276	9.83419	0.2685	KRT8
ENSG00000163762.6	7.3194e-45	1.3261e-42	4.21722	0.30008	1.86783	5.38642	TM4SF18
ENSG00000177494.5	1.85205e-43	3.31646e-41	1.43915	0.104113	7.45339	0.634355	ZBED2
ENSG00000120068.6	2.35407e-43	4.16697e-41	0.981991	0.0711293	5.75628	0.292172	HOXB8
ENSG00000167693.16	2.54933e-43	4.46133e-41	0.835231	0.0605241	6.19758	0.212787	NXN
ENSG00000174307.6	2.02086e-42	3.49677e-40	1.09292	0.0800675	5.75168	0.361434	PHLDA3
ENSG00000239672.7	4.11977e-42	7.04938e-40	0.797373	0.0586393	8.02934	0.194867	NME1
ENSG00000161714.11	6.93218e-42	1.17314e-39	1.0039	0.0740347	6.67473	0.308919	PLCD3
ENSG00000125826.19	1.21775e-41	2.0384e-39	-1.65035	0.122081	7.8368	0.834978	RBCK1
ENSG00000188483.7	1.41189e-41	2.33797e-39	-0.758478	0.0561522	8.06223	0.17637	IER5L
ENSG00000136997.15	3.36812e-41	5.51799e-39	0.752741	0.0559936	8.52379	0.170393	MYC
ENSG00000165030.3	4.52585e-41	7.33664e-39	-1.39641	0.104043	6.33197	0.597979	NFIL3
ENSG00000212901.3	5.88339e-41	9.43794e-39	5.68646	0.424298	2.54349	9.91678	KRTAP3-1
ENSG00000166750.9	6.07939e-41	9.65182e-39	-1.17939	0.0880168	6.68017	0.426584	SLFN5
ENSG00000172890.11	6.46765e-41	1.01634e-38	0.970047	0.0724186	6.07414	0.285808	NADSYN1
ENSG00000117394.19	1.10584e-40	1.7202e-38	0.723812	0.0541973	7.82487	0.158866	SLC2A1
ENSG00000203667.9	1.223e-40	1.88343e-38	0.946985	0.0709479	7.53819	0.272118	COX20
ENSG00000163132.6	1.81307e-40	2.76449e-38	0.730505	0.05485	7.38975	0.161585	MSX1
ENSG00000152229.18	2.97056e-40	4.48496e-38	1.03595	0.0780006	5.31911	0.328283	PSTPIP2
ENSG00000115129.13	7.40825e-40	1.10764e-37	1.98427	0.150179	5.5815	1.20827	TP53I3
ENSG00000142173.14	9.91363e-40	1.454e-37	-0.720292	0.0546057	7.44959	0.157091	COL6A2
ENSG00000179918.18	9.91054e-40	1.454e-37	-0.719709	0.0545614	7.66833	0.156114	SEPHS2
ENSG00000112249.13	3.26341e-39	4.74118e-37	0.830326	0.0633804	6.63532	0.209473	ASCC3
ENSG00000136826.14	3.39709e-39	4.88927e-37	-1.37352	0.104868	6.8118	0.579166	KLF4
ENSG00000124766.6	3.98346e-39	5.68012e-37	0.786817	0.0601287	7.56499	0.190063	SOX4
ENSG00000163032.11	4.81259e-39	6.79944e-37	1.89907	0.145287	4.37629	1.08727	VSNL1
ENSG00000189334.8	5.62021e-39	7.86829e-37	-0.900406	0.0689472	7.48493	0.248924	S100A14
ENSG00000113328.18	1.30731e-38	1.81375e-36	0.844475	0.064985	6.63898	0.219009	CCNG1
ENSG00000175582.19	1.78621e-38	2.45604e-36	-0.747988	0.057666	6.85317	0.170976	RAB6A
ENSG00000171877.20	4.27831e-38	5.83061e-36	0.948386	0.073496	6.36147	0.276313	FRMD5
ENSG00000162607.12	2.05535e-37	2.77653e-35	-0.808981	0.0632885	6.17721	0.198029	USP1
ENSG00000155189.11	4.45512e-37	5.96599e-35	0.898961	0.0706612	5.35417	0.243736	AGPAT5
ENSG00000139289.13	4.96159e-37	6.58693e-35	-0.781754	0.061489	9.35053	0.183796	PHLDA1
ENSG00000109472.13	6.2574e-37	8.23624e-35	-1.10608	0.0871237	5.11684	0.373299	CPE
ENSG00000178980.14	3.02985e-36	3.95421e-34	0.776028	0.0617293	6.58953	0.185228	SEPW1
ENSG00000175215.10	4.33112e-36	5.60497e-34	-0.923305	0.0736099	5.68695	0.257548	CTDSP2
ENSG00000130005.11	4.63513e-36	5.94841e-34	0.820474	0.0654399	6.75207	0.207092	GAMT
ENSG00000164687.10	6.60597e-36	8.4076e-34	0.946384	0.0756519	6.66578	0.275561	FABP5
ENSG00000116455.13	1.12475e-35	1.41976e-33	1.09959	0.0881978	5.34142	0.372067	WDR77
ENSG00000198805.11	1.54924e-35	1.9397e-33	0.777832	0.0625175	6.50805	0.18411	PNP
ENSG00000176697.18	4.10471e-35	5.09778e-33	0.935816	0.0756902	7.54302	0.2696	BDNF
ENSG00000099250.17	7.3351e-35	9.03684e-33	-2.57049	0.208694	6.09168	2.03448	NRP1
ENSG00000107796.13	9.02639e-35	1.10323e-32	1.29596	0.10536	4.89091	0.514759	ACTA2
ENSG00000181577.15	1.21981e-34	1.47914e-32	-2.19747	0.179006	4.86029	1.48711	C6orf223
ENSG00000090861.15	1.3496e-34	1.62374e-32	-1.05458	0.0859637	6.55201	0.34251	AARS
ENSG00000085063.14	1.66257e-34	1.98478e-32	0.798744	0.0651991	6.88209	0.196498	CD59
ENSG00000111981.4	2.71818e-34	3.22e-32	-0.835301	0.0684061	6.16641	0.213911	ULBP1
ENSG00000076604.14	4.44212e-34	5.22203e-32	0.79496	0.0653165	6.53378	0.194708	TRAF4
ENSG00000138172.10	6.67662e-34	7.78939e-32	-0.963895	0.0794141	5.78708	0.286296	CALHM2
ENSG00000081052.11	7.29227e-34	8.44368e-32	-1.28678	0.10608	4.88906	0.501388	COL4A4
ENSG00000011422.11	7.68655e-34	8.8338e-32	-1.19697	0.0987107	5.82891	0.441515	PLAUR
ENSG00000184845.3	1.0103e-33	1.15249e-31	-1.24295	0.102692	4.98684	0.471072	DRD1
ENSG00000174749.5	1.32487e-33	1.50022e-31	-0.862356	0.0713789	5.99604	0.228524	C4orf32
ENSG00000104413.15	2.67847e-33	3.01083e-31	-0.848628	0.0705815	7.70817	0.222029	ESRP1
ENSG00000260916.6	3.02449e-33	3.37515e-31	-1.33138	0.110825	4.70175	0.546509	CCPG1
ENSG00000074695.5	3.68412e-33	4.08169e-31	-0.822214	0.068535	5.38345	0.20549	LMAN1
ENSG00000110315.6	4.05916e-33	4.46508e-31	0.748373	0.0624218	6.98505	0.169694	RNF141
ENSG00000169188.4	4.32076e-33	4.71913e-31	0.839821	0.0700797	6.60929	0.214422	APEX2
ENSG00000078399.16	4.53102e-33	4.91393e-31	-0.754098	0.0629472	6.28038	0.173362	HOXA9
ENSG00000116213.15	5.14123e-33	5.53671e-31	0.815916	0.068167	6.12179	0.204414	WRAP73
ENSG00000167703.14	6.76701e-33	7.23694e-31	1.17402	0.0982725	4.79651	0.42035	SLC43A2
ENSG00000164265.8	9.48755e-33	1.00764e-30	1.27043	0.106593	5.61255	0.497829	SCGB3A2
ENSG00000189280.3	2.02772e-32	2.13883e-30	1.26452	0.106666	4.90905	0.489466	GJB5
ENSG00000161642.17	2.15341e-32	2.25595e-30	0.864065	0.0729172	6.15797	0.230363	ZNF385A
ENSG00000071537.13	2.17133e-32	2.25936e-30	-1.01016	0.0852512	5.11656	0.310374	SEL1L
ENSG00000158290.16	4.51677e-32	4.66834e-30	0.796861	0.067601	5.89316	0.19598	CUL4B
ENSG00000144677.14	4.95686e-32	5.08905e-30	0.988681	0.0839297	5.40696	0.3017	CTDSPL
ENSG00000260912.1	5.4804e-32	5.58929e-30	1.3582	0.115382	4.7726	0.555818	RP11-363E7.4
ENSG00000180573.9	6.11754e-32	6.19803e-30	0.753734	0.0640815	6.60675	0.175362	HIST1H2AC
ENSG00000050405.13	6.72713e-32	6.7711e-30	0.774898	0.0659258	5.99724	0.184542	LIMA1
ENSG00000055163.19	1.02971e-31	1.02971e-29	0.801543	0.0684022	6.00384	0.194915	CYFIP2
ENSG00000119771.14	1.26874e-31	1.26055e-29	-0.764167	0.0653113	6.24741	0.177675	KLHL29
ENSG00000137962.12	2.58143e-31	2.54834e-29	0.639322	0.0549248	8.40183	0.12624	ARHGAP29
ENSG00000196352.14	2.66326e-31	2.61237e-29	-1.6383	0.14078	6.61329	0.828988	CD55
ENSG00000154447.14	4.07331e-31	3.97019e-29	0.843147	0.0726789	6.18704	0.219608	SH3RF1
ENSG00000133639.4	8.06642e-31	7.81276e-29	-1.11174	0.0963178	7.2942	0.38192	BTG1
ENSG00000116906.11	1.05851e-30	1.01882e-28	0.755163	0.0655581	6.05789	0.174665	GNPAT
ENSG00000150556.16	1.06715e-30	1.02075e-28	-1.76108	0.152894	3.81223	0.935284	LYPD6B
ENSG00000145284.11	1.24584e-30	1.18432e-28	0.745451	0.064794	6.25163	0.171648	SCD5
ENSG00000048392.11	1.36001e-30	1.28491e-28	0.857146	0.0745515	5.32094	0.221596	RRM2B
ENSG00000185088.13	1.75032e-30	1.6436e-28	0.900806	0.0784978	7.57657	0.25083	RPS27L
ENSG00000153292.15	1.89506e-30	1.76872e-28	2.12029	0.184877	3.925	1.38216	ADGRF1
ENSG00000124098.9	2.15695e-30	2.00102e-28	0.826966	0.0721769	6.37979	0.211413	FAM210B
ENSG00000167797.7	4.52473e-30	4.1725e-28	-0.724356	0.0635784	6.18317	0.159882	CDK2AP2
ENSG00000258839.2	1.17065e-29	1.0731e-27	-0.999302	0.0883555	5.44882	0.301164	MC1R
ENSG00000102760.12	1.2151e-29	1.10074e-27	2.56674	0.22701	3.43993	2.0315	RGCC
ENSG00000196562.14	1.21133e-29	1.10074e-27	1.63761	0.144831	5.68979	0.8297	SULF2
ENSG00000099977.13	1.27124e-29	1.14486e-27	0.67835	0.0600162	7.16813	0.14237	DDT
ENSG00000174564.12	1.52984e-29	1.36974e-27	-2.11258	0.187177	5.00937	1.38094	IL20RB
ENSG00000196396.9	1.58498e-29	1.4109e-27	0.663983	0.058846	7.58396	0.136417	PTPN1
ENSG00000172432.18	1.7947e-29	1.58841e-27	-1.11408	0.0988316	6.64533	0.38407	GTPBP2
ENSG00000196975.15	1.9978e-29	1.75806e-27	0.725137	0.0643821	6.5505	0.161424	ANXA4
ENSG00000105855.9	3.54549e-29	3.1023e-27	1.45493	0.129762	4.25274	0.649073	ITGB8
ENSG00000177556.11	4.32926e-29	3.7667e-27	0.810469	0.0723976	6.10801	0.200222	ATOX1
ENSG00000158373.8	4.44522e-29	3.84587e-27	0.905852	0.080935	5.50815	0.250693	HIST1H2BD
ENSG00000196365.11	4.5594e-29	3.92261e-27	-0.620881	0.0554849	7.03161	0.117637	LONP1
ENSG00000167004.12	5.43827e-29	4.65275e-27	-0.620573	0.055535	7.84601	0.11751	PDIA3
ENSG00000173812.10	6.2643e-29	5.32985e-27	-0.681169	0.0610263	9.26646	0.141164	EIF1
ENSG00000224877.3	1.52056e-28	1.28663e-26	0.71995	0.0649611	6.2956	0.160562	C17orf89
ENSG00000020129.15	1.7646e-28	1.48496e-26	0.689738	0.0623099	6.54671	0.145689	NCDN
ENSG00000124191.17	2.13753e-28	1.78902e-26	-0.884107	0.0799933	6.5889	0.242172	TOX2
ENSG00000094916.14	2.2049e-28	1.83543e-26	-0.803458	0.0727146	5.07152	0.19772	CBX5
ENSG00000089597.16	2.3005e-28	1.90472e-26	-0.581915	0.0526827	7.25512	0.102664	GANAB
ENSG00000187838.16	3.06131e-28	2.52108e-26	0.839541	0.0761836	6.33995	0.216234	TMEM256-PLSCR3
ENSG00000127418.14	3.1462e-28	2.57721e-26	-0.654584	0.059413	6.97303	0.129793	FGFRL1
ENSG00000105649.9	4.03758e-28	3.28988e-26	1.17599	0.106957	4.79316	0.428615	RAB3A
ENSG00000081181.7	4.75661e-28	3.85536e-26	-2.4571	0.223775	4.05737	1.8713	ARG2
ENSG00000196072.11	5.40435e-28	4.35744e-26	0.74181	0.0676297	7.50001	0.170573	BLOC1S2
ENSG00000153395.9	5.4466e-28	4.36863e-26	0.659641	0.0601424	6.87334	0.133082	LPCAT1
ENSG00000022267.16	5.76724e-28	4.60184e-26	-1.52376	0.138994	4.72063	0.719737	FHL1
ENSG00000168785.7	8.06923e-28	6.40547e-26	0.700039	0.0640334	5.76388	0.151818	TSPAN5
ENSG00000118816.9	8.21636e-28	6.48881e-26	-0.706278	0.0646139	6.61938	0.154659	CCNI
ENSG00000165804.15	8.3547e-28	6.56441e-26	1.16114	0.106242	4.81395	0.418019	ZNF219
ENSG00000116661.9	9.16902e-28	7.16766e-26	0.63881	0.0584948	6.61712	0.126177	FBXO2
ENSG00000163216.6	1.22301e-27	9.51226e-26	-4.7583	0.436757	2.10756	7.02132	SPRR2D
ENSG00000177076.5	1.35233e-27	1.04653e-25	1.27708	0.11732	4.6887	0.493215	ACER2
ENSG00000101384.11	1.38382e-27	1.06209e-25	0.869752	0.0799159	5.56445	0.234605	JAG1
ENSG00000102393.9	1.38624e-27	1.06209e-25	0.983134	0.0903351	5.10048	0.29321	GLA
ENSG00000164111.14	1.40783e-27	1.0733e-25	-0.609981	0.0560552	7.50028	0.115394	ANXA5
ENSG00000091436.16	1.51659e-27	1.15052e-25	-0.831665	0.0764749	5.83031	0.209043	AC013461.1
ENSG00000133134.11	1.74248e-27	1.3154e-25	-1.03959	0.0957057	6.4785	0.335214	BEX2
ENSG00000235269.1	1.96116e-27	1.47326e-25	2.04316	0.188284	4.89448	1.2949	AL162759.1
ENSG00000100290.2	2.00218e-27	1.49678e-25	0.791252	0.0729289	5.93496	0.189057	BIK
ENSG00000197442.9	2.07221e-27	1.54164e-25	-0.951157	0.0876925	5.56355	0.277441	MAP3K5
ENSG00000119899.12	2.3148e-27	1.71384e-25	0.738599	0.0681593	5.91436	0.167368	SLC17A5
ENSG00000068001.13	2.60473e-27	1.91928e-25	0.67065	0.0619506	6.29121	0.135111	HYAL2
ENSG00000181026.14	3.3043e-27	2.42315e-25	0.68044	0.0629818	5.98546	0.141095	AEN
ENSG00000095383.19	3.68849e-27	2.69207e-25	0.853983	0.079119	5.68039	0.224094	TBC1D2
ENSG00000139644.12	5.42269e-27	3.93912e-25	-0.633164	0.0588542	7.64174	0.124426	TMBIM6
ENSG00000157570.11	5.88505e-27	4.25492e-25	-1.15176	0.107134	4.50225	0.40622	TSPAN18
ENSG00000172137.18	7.98957e-27	5.74951e-25	-3.22846	0.301095	3.11986	3.23567	CALB2
ENSG00000129422.14	8.17167e-27	5.8532e-25	0.956753	0.0892466	4.82401	0.278948	MTUS1
ENSG00000140941.12	8.88869e-27	6.33731e-25	-0.596569	0.0556889	6.53146	0.108381	MAP1LC3B
ENSG00000165271.16	1.1186e-26	7.93848e-25	0.688635	0.0644111	6.57208	0.142611	NOL6
ENSG00000153879.8	1.19338e-26	8.41095e-25	-0.853062	0.0798355	7.88631	0.225963	CEBPG
ENSG00000170734.11	1.1961e-26	8.41095e-25	1.20394	0.112675	6.10139	0.438504	POLH
ENSG00000155760.2	1.34815e-26	9.43704e-25	-0.755107	0.0707432	5.99487	0.176157	FZD7
ENSG00000125266.6	1.39376e-26	9.71218e-25	-0.639345	0.0599152	6.76113	0.125094	EFNB2
ENSG00000171401.14	1.86162e-26	1.29139e-24	2.69732	0.253414	4.22773	2.20421	KRT13
ENSG00000275216.1	2.40556e-26	1.66124e-24	1.21351	0.114266	6.62271	0.457449	RP11-54H7.4
ENSG00000127884.4	2.41835e-26	1.66262e-24	0.619954	0.0583788	6.9874	0.117474	ECHS1
ENSG00000108375.12	2.61458e-26	1.78953e-24	1.34354	0.126603	6.50178	0.560764	RNF43
ENSG00000182795.12	3.22895e-26	2.20026e-24	2.13124	0.201203	5.33648	1.41123	C1orf116
ENSG00000153132.12	3.25817e-26	2.21039e-24	-2.72592	0.257365	4.14504	2.30867	CLGN
ENSG00000088305.18	3.44274e-26	2.32536e-24	-0.74482	0.0703558	6.01987	0.169549	DNMT3B
ENSG00000239467.5	3.8265e-26	2.57328e-24	-1.67128	0.158017	4.07795	0.857884	AC007405.6
ENSG00000143870.12	3.92616e-26	2.62882e-24	-0.576506	0.0545202	8.15062	0.102771	PDIA6
ENSG00000196470.11	4.07978e-26	2.71985e-24	-0.81798	0.0773827	5.54231	0.206741	SIAH1
ENSG00000108679.12	4.36291e-26	2.89607e-24	0.566759	0.0536486	8.00271	0.0975183	LGALS3BP
ENSG00000025772.7	5.13042e-26	3.39092e-24	0.598438	0.056729	7.09598	0.108403	TOMM34
ENSG00000240891.7	7.23182e-26	4.7594e-24	1.49529	0.142181	5.24372	0.695024	PLCXD2
ENSG00000177628.15	7.91734e-26	5.18839e-24	0.853127	0.0811866	5.35738	0.221991	GBA
ENSG00000164051.13	2.01391e-25	1.31416e-23	0.687672	0.0659968	6.40773	0.143595	CCDC51
ENSG00000136603.13	2.11102e-25	1.37172e-23	-1.78787	0.171658	3.72697	0.970933	SKIL
ENSG00000183840.6	2.20401e-25	1.42613e-23	-1.1784	0.113186	4.48279	0.431272	GPR39
ENSG00000184575.11	2.89708e-25	1.86674e-23	-0.644869	0.0620953	6.49923	0.126709	XPOT
ENSG00000198858.9	2.92743e-25	1.87843e-23	-0.599288	0.0577117	6.55274	0.109966	R3HDM4
ENSG00000163814.7	5.36189e-25	3.42627e-23	-1.02927	0.0996753	6.96459	0.329742	CDCP1
ENSG00000090520.11	5.78892e-25	3.68386e-23	-0.590854	0.0572594	7.48617	0.106785	DNAJB11
ENSG00000042286.14	7.23713e-25	4.58649e-23	-0.595794	0.0578585	6.82881	0.110328	AIFM2
ENSG00000163050.16	7.82037e-25	4.93581e-23	0.679695	0.0660542	6.61236	0.143832	ADCK3
ENSG00000160789.19	8.27775e-25	5.20316e-23	0.554373	0.0539038	7.96644	0.0937413	LMNA
ENSG00000153551.13	8.42049e-25	5.27136e-23	0.839226	0.0816142	6.57718	0.219283	CMTM7
ENSG00000253187.2	8.92735e-25	5.56604e-23	-0.811802	0.0789905	5.92996	0.205194	HOXA10-AS
ENSG00000105404.10	1.22068e-24	7.58003e-23	0.676783	0.0660469	6.11423	0.140221	RABAC1
ENSG00000255248.7	1.68925e-24	1.04476e-22	-0.875854	0.0857374	5.17848	0.234351	MIR100HG
ENSG00000181218.5	1.79681e-24	1.10683e-22	0.764406	0.0748716	5.87981	0.17898	HIST3H2A
ENSG00000114378.16	1.95323e-24	1.19839e-22	2.15592	0.211335	5.35899	1.448	HYAL1
ENSG00000135046.13	1.99601e-24	1.21979e-22	0.607661	0.0595784	8.40531	0.115035	ANXA1
ENSG00000118217.5	2.19881e-24	1.33841e-22	-0.793161	0.0778376	6.85322	0.196002	ATF6
ENSG00000072274.12	2.29632e-24	1.39225e-22	0.62711	0.0615675	5.96337	0.119868	TFRC
ENSG00000073331.17	2.48642e-24	1.50161e-22	-1.34427	0.132076	4.09895	0.544221	ALPK1
ENSG00000015171.18	2.77697e-24	1.67052e-22	-0.660792	0.0649923	6.64566	0.134229	ZMYND11
ENSG00000148411.7	3.46335e-24	2.07531e-22	0.564377	0.0556273	7.43836	0.0991737	NACC2
ENSG00000158195.10	3.59543e-24	2.14611e-22	-0.546888	0.0539229	7.24106	0.0914843	WASF2
ENSG00000174938.14	3.64215e-24	2.1656e-22	-0.641313	0.063241	6.61907	0.125102	SEZ6L2
ENSG00000203875.10	4.67553e-24	2.76935e-22	-0.744438	0.0735876	7.35266	0.172755	SNHG5
ENSG00000030110.12	5.01654e-24	2.95995e-22	0.686381	0.067895	6.36617	0.146867	BAK1
ENSG00000066248.14	5.33389e-24	3.13519e-22	-1.52957	0.151391	4.02612	0.714096	NGEF
ENSG00000137216.18	5.90129e-24	3.45551e-22	0.700566	0.0694075	6.76823	0.150275	TMEM63B
ENSG00000090020.10	6.00143e-24	3.50083e-22	-1.08034	0.107051	5.15531	0.355104	SLC9A1
ENSG00000251095.6	6.58719e-24	3.82803e-22	1.30878	0.129804	4.17156	0.519276	RP11-115D19.1
ENSG00000164237.8	7.18161e-24	4.15777e-22	0.836246	0.0830084	6.38497	0.218061	CMBL
ENSG00000114023.15	7.39345e-24	4.26438e-22	0.686149	0.0681286	6.36034	0.143727	FAM162A
ENSG00000185909.14	7.88581e-24	4.5314e-22	1.07456	0.106762	4.79051	0.354145	KLHDC8B
ENSG00000134755.14	1.06811e-23	6.11481e-22	-0.671272	0.0668922	6.62921	0.139514	DSC2
ENSG00000172927.7	1.18468e-23	6.75704e-22	0.616818	0.0615285	6.34525	0.114563	MYEOV
ENSG00000136830.11	1.21718e-23	6.91679e-22	0.638487	0.0637071	6.71372	0.12717	FAM129B
ENSG00000111602.11	1.23163e-23	6.97321e-22	-0.68317	0.0681733	6.01909	0.140351	TIMELESS
ENSG00000112655.15	1.24785e-23	7.03916e-22	0.881291	0.0879552	7.61913	0.242286	PTK7
ENSG00000244694.7	1.81045e-23	1.01755e-21	2.32639	0.233037	3.74828	1.68225	PTCHD4
ENSG00000165688.11	1.92516e-23	1.07809e-21	0.729216	0.073091	6.58091	0.165938	PMPCA
ENSG00000178449.8	2.21624e-23	1.2366e-21	0.727859	0.0730573	5.89329	0.161853	COX14
ENSG00000124107.5	2.23229e-23	1.24106e-21	-1.32038	0.13254	4.32372	0.529728	SLPI
ENSG00000108439.9	2.75359e-23	1.52537e-21	0.669745	0.0673704	5.88523	0.135121	PNPO
ENSG00000111276.10	2.80451e-23	1.54801e-21	-0.840691	0.0845815	4.90632	0.217579	CDKN1B
ENSG00000115839.17	2.82404e-23	1.55322e-21	-0.569732	0.0573244	7.12631	0.0995121	RAB3GAP1
ENSG00000168497.4	3.28097e-23	1.79811e-21	4.05037	0.408148	3.45256	5.12156	SDPR
ENSG00000125968.8	3.84064e-23	2.09737e-21	-0.556924	0.0562092	8.62117	0.0940321	ID1
ENSG00000115541.10	4.50872e-23	2.45351e-21	0.730964	0.0738943	7.33822	0.166845	HSPE1
ENSG00000121210.15	4.78557e-23	2.58751e-21	1.04736	0.105943	4.46502	0.336852	KIAA0922
ENSG00000148219.16	4.78858e-23	2.58751e-21	0.985787	0.0997157	5.46502	0.29941	ASTN2
ENSG00000166401.14	5.58657e-23	3.00816e-21	-1.09346	0.11078	5.12993	0.364609	SERPINB8
ENSG00000213246.6	7.89071e-23	4.23404e-21	0.641774	0.0652485	6.98393	0.128671	SUPT4H1
ENSG00000170915.8	9.2053e-23	4.92228e-21	-0.949046	0.0966411	5.20076	0.281315	PAQR8
ENSG00000138835.22	1.26325e-22	6.7315e-21	-0.941909	0.0962274	5.52008	0.26888	RGS3
ENSG00000185022.11	1.33848e-22	7.10777e-21	-0.833402	0.0851931	5.924	0.217077	MAFF
ENSG00000171314.8	1.40944e-22	7.45888e-21	0.52357	0.0535496	8.0853	0.0840729	PGAM1
ENSG00000234745.9	1.43815e-22	7.58478e-21	-0.605409	0.0619329	7.28014	0.114559	HLA-B
ENSG00000204334.7	1.64396e-22	8.64058e-21	-2.30366	0.23599	3.57674	1.62016	ERICH2
ENSG00000185825.15	1.84486e-22	9.66358e-21	0.546831	0.0560853	6.82768	0.0929045	BCAP31
ENSG00000258947.6	1.94951e-22	1.01771e-20	0.535888	0.0549945	7.01967	0.0885157	TUBB3
ENSG00000063660.8	2.01031e-22	1.0459e-20	0.585476	0.0601026	6.44337	0.107169	GPC1
ENSG00000243509.4	2.04281e-22	1.05923e-20	-2.10153	0.215771	5.41655	1.3808	TNFRSF6B
ENSG00000081041.8	2.07959e-22	1.07469e-20	-3.59631	0.369314	1.25678	4.03752	CXCL2
ENSG00000143633.12	2.51495e-22	1.29532e-20	0.717206	0.0737981	5.83882	0.160851	C1orf131
ENSG00000157240.3	2.69774e-22	1.38484e-20	-0.848348	0.0873564	5.45614	0.221172	FZD1
ENSG00000159199.13	2.99334e-22	1.53147e-20	0.602729	0.0621323	7.0412	0.112712	ATP5G1
ENSG00000123159.15	3.29554e-22	1.67496e-20	0.561185	0.0579083	7.05458	0.0971288	GIPC1
ENSG00000138119.16	3.28772e-22	1.67496e-20	0.650992	0.0671737	7.1735	0.132552	MYOF
ENSG00000168264.10	3.704e-22	1.87637e-20	-0.860677	0.0889223	7.59582	0.231718	IRF2BP2
ENSG00000153815.16	3.9145e-22	1.9765e-20	0.624645	0.064574	6.79623	0.119266	CMIP
ENSG00000197043.13	4.34494e-22	2.18667e-20	-0.722812	0.0748048	5.55972	0.162494	ANXA6
ENSG00000185561.9	4.3931e-22	2.20371e-20	-1.47894	0.153076	4.6083	0.684302	TLCD2
ENSG00000084234.16	4.63464e-22	2.31732e-20	-0.528597	0.0547427	6.65264	0.0861713	APLP2
ENSG00000198380.12	5.57312e-22	2.77754e-20	-1.14828	0.119152	7.50529	0.412604	GFPT1
ENSG00000198142.4	5.72678e-22	2.84492e-20	-0.616589	0.0639992	6.37317	0.115367	SOWAHC
ENSG00000007376.7	6.82803e-22	3.38108e-20	0.602384	0.0626423	6.21691	0.11001	RPUSD1
ENSG00000100612.13	6.992e-22	3.45118e-20	0.605403	0.0629723	6.22314	0.114533	DHRS7
ENSG00000234741.7	7.02281e-22	3.45531e-20	-0.883474	0.0919008	8.97118	0.244293	GAS5
ENSG00000109787.12	7.38602e-22	3.62244e-20	-0.567995	0.0591159	6.28595	0.0993874	KLF3
ENSG00000117151.12	9.47053e-22	4.63003e-20	-0.703915	0.0734582	5.9837	0.150879	CTBS
ENSG00000117472.9	9.83746e-22	4.7942e-20	1.02487	0.106996	5.38911	0.328844	TSPAN1
ENSG00000006652.13	1.06326e-21	5.16537e-20	-0.76451	0.0798814	5.43891	0.183	IFRD1
ENSG00000163602.9	1.09268e-21	5.29158e-20	-0.589828	0.0616476	6.56426	0.106656	RYBP
ENSG00000070961.15	1.12022e-21	5.39104e-20	-0.698061	0.0729795	6.21483	0.149509	ATP2B1
ENSG00000167767.13	1.11954e-21	5.39104e-20	-1.01271	0.105874	5.26927	0.321124	KRT80
ENSG00000125875.13	1.19464e-21	5.73128e-20	-0.574518	0.0601054	7.03513	0.103158	TBC1D20
ENSG00000204525.15	1.4414e-21	6.89366e-20	-0.516109	0.0541049	8.11533	0.0818748	HLA-C
ENSG00000060971.17	1.47826e-21	7.04806e-20	0.773797	0.0811411	5.95687	0.187529	ACAA1
ENSG00000166173.10	1.50147e-21	7.1366e-20	-0.824476	0.08647	5.43908	0.212514	LARP6
ENSG00000119471.14	1.60931e-21	7.62566e-20	0.740148	0.0776844	5.46314	0.165438	HSDL2
ENSG00000167355.7	1.89783e-21	8.96521e-20	0.570894	0.0600279	6.91128	0.099148	AC104389.28
ENSG00000090097.20	2.01022e-21	9.46707e-20	0.739721	0.0778285	6.63864	0.171425	PCBP4
ENSG00000166295.8	2.07481e-21	9.7119e-20	-0.582282	0.0612851	8.23403	0.106223	ANAPC16
ENSG00000227398.3	2.07134e-21	9.7119e-20	-1.29536	0.136334	4.26527	0.506085	KIF9-AS1
ENSG00000149150.8	2.13775e-21	9.97619e-20	-1.38725	0.146056	3.78022	0.602301	SLC43A1
ENSG00000125378.15	2.26323e-21	1.05298e-19	1.47767	0.155673	7.88279	0.684132	BMP4
ENSG00000222041.10	2.35126e-21	1.09065e-19	1.00015	0.105411	4.99964	0.311129	LINC00152
ENSG00000131473.16	2.39363e-21	1.10696e-19	0.523849	0.0552216	7.56265	0.0829247	ACLY
ENSG00000105219.8	2.4123e-21	1.11226e-19	-1.21259	0.127836	4.30984	0.447354	CNTD2
ENSG00000272196.2	2.82217e-21	1.29735e-19	0.959739	0.101355	5.42447	0.284668	HIST2H2AA4
ENSG00000168159.10	2.92378e-21	1.34007e-19	-0.511944	0.0540857	8.09543	0.0806948	RNF187
ENSG00000143061.17	3.2577e-21	1.48868e-19	-0.657451	0.0695413	6.15028	0.131799	IGSF3
ENSG00000142168.14	3.2946e-21	1.50109e-19	0.51539	0.0545217	8.00118	0.0819783	SOD1
ENSG00000096433.10	3.56303e-21	1.61384e-19	-0.524498	0.0555334	8.52017	0.08563	ITPR3
ENSG00000109089.7	3.55765e-21	1.61384e-19	0.577975	0.0611944	6.65501	0.103429	CDR2L
ENSG00000213281.4	3.82346e-21	1.72672e-19	-0.529404	0.0560967	7.14723	0.0857609	NRAS
ENSG00000132182.11	4.32664e-21	1.94825e-19	-0.531897	0.0564384	6.46359	0.0856332	NUP210
ENSG00000107738.19	4.70328e-21	2.11168e-19	1.30184	0.138264	4.4643	0.519248	C10orf54
ENSG00000187608.8	5.00024e-21	2.23848e-19	0.54965	0.0584164	6.83752	0.0937475	ISG15
ENSG00000034152.18	5.34412e-21	2.38549e-19	1.03919	0.110527	5.65378	0.338637	MAP2K3
ENSG00000147010.17	5.41614e-21	2.41065e-19	-0.917116	0.0975574	7.16824	0.263751	SH3KBP1
ENSG00000181284.2	6.24516e-21	2.77163e-19	0.940107	0.100163	5.05272	0.269509	TMEM102
ENSG00000129455.15	6.53591e-21	2.89233e-19	0.679521	0.072436	6.37119	0.144209	KLK8
ENSG00000169504.14	6.62782e-21	2.9246e-19	-0.503922	0.0537258	7.12762	0.0785874	CLIC4
ENSG00000129354.11	7.76735e-21	3.41764e-19	0.536958	0.0573503	6.66987	0.0904191	AP1M2
ENSG00000184916.8	8.07989e-21	3.54502e-19	0.656286	0.0701266	7.08086	0.131375	JAG2
ENSG00000140297.12	8.59348e-21	3.75965e-19	-1.55487	0.166259	4.06125	0.758459	GCNT3
ENSG00000271254.6	9.24189e-21	4.03187e-19	-0.642179	0.0687235	6.13825	0.12594	AC240274.1
ENSG00000135506.15	9.83181e-21	4.27712e-19	-0.550572	0.0589613	6.73864	0.0910874	OS9
ENSG00000092621.11	1.0692e-20	4.62727e-19	-1.32744	0.142293	7.31014	0.552926	PHGDH
ENSG00000136810.12	1.06968e-20	4.62727e-19	0.499884	0.0535844	7.91471	0.0775549	TXN
ENSG00000165512.4	1.08861e-20	4.69595e-19	-0.729664	0.078231	5.66828	0.161224	ZNF22
ENSG00000105227.14	1.09404e-20	4.70622e-19	-0.982728	0.105369	5.40844	0.303049	PRX
ENSG00000221963.5	1.12658e-20	4.8327e-19	-2.02084	0.216749	4.39813	1.28151	APOL6
ENSG00000113013.12	1.19127e-20	5.09597e-19	-0.541647	0.0581323	7.47816	0.0920696	HSPA9
ENSG00000196517.11	1.20498e-20	5.14035e-19	-0.802755	0.086167	5.83266	0.198071	SLC6A9
ENSG00000120256.9	1.21455e-20	5.16687e-19	-0.771326	0.0828009	5.13907	0.180599	LRP11
ENSG00000165655.16	1.26828e-20	5.3806e-19	0.727077	0.0780893	6.73414	0.16591	ZNF503
ENSG00000170855.3	1.28275e-20	5.42701e-19	0.546587	0.058712	6.84243	0.0924369	TRIAP1
ENSG00000135318.11	1.35916e-20	5.73454e-19	-1.34562	0.144636	6.3325	0.568309	NT5E
ENSG00000107719.8	1.63239e-20	6.84979e-19	0.514114	0.0553763	7.41841	0.0826499	PALD1
ENSG00000197261.11	1.63067e-20	6.84979e-19	-1.30715	0.140795	4.12455	0.530033	C6orf141
ENSG00000258315.5	1.67444e-20	7.00717e-19	-0.849845	0.0915654	5.3573	0.221549	C17orf49
ENSG00000172086.7	1.93264e-20	8.06024e-19	-0.868774	0.0937594	5.59737	0.236979	KRCC1
ENSG00000239521.7	1.93655e-20	8.06024e-19	1.28663	0.138858	4.50858	0.517173	GATS
ENSG00000198728.10	2.02141e-20	8.39076e-19	0.524038	0.0565842	6.83913	0.0853975	LDB1
ENSG00000164647.8	2.23744e-20	9.2625e-19	-0.980603	0.106007	4.71413	0.297523	STEAP1
ENSG00000164032.11	2.99935e-20	1.23834e-18	-0.519715	0.0563744	8.65144	0.0826769	H2AFZ
ENSG00000186897.4	3.01788e-20	1.24266e-18	-1.27383	0.138185	4.26509	0.497528	C1QL4
ENSG00000118007.12	3.07941e-20	1.26461e-18	-0.641531	0.0696094	6.09417	0.125605	STAG1
ENSG00000132646.10	3.37463e-20	1.38216e-18	0.503646	0.0547065	7.8757	0.0792797	PCNA
ENSG00000236673.5	3.69039e-20	1.50748e-18	1.17129	0.12736	4.57395	0.428354	RP11-69I8.2
ENSG00000085733.15	3.71286e-20	1.51265e-18	0.496041	0.0539405	7.32254	0.0740531	CTTN
ENSG00000131724.10	3.76222e-20	1.52871e-18	-0.623849	0.0678492	5.4825	0.118697	IL13RA1
ENSG00000179941.6	4.22951e-20	1.71407e-18	-0.553178	0.0602456	6.68458	0.095656	BBS10
ENSG00000169174.10	4.28531e-20	1.73212e-18	-0.739344	0.0805329	5.65102	0.171771	PCSK9
ENSG00000233276.3	5.04965e-20	2.03572e-18	0.625007	0.0682102	8.21693	0.122773	GPX1
ENSG00000151693.9	5.22654e-20	2.10153e-18	-0.901882	0.0984669	5.90765	0.255147	ASAP2
ENSG00000162344.3	5.26191e-20	2.11024e-18	-0.710698	0.0775998	8.26054	0.158754	FGF19
ENSG00000109189.12	5.28715e-20	2.11486e-18	0.699771	0.076411	6.05825	0.152976	USP46
ENSG00000117242.7	5.46723e-20	2.18123e-18	-0.931261	0.101728	5.40248	0.272592	PINK1-AS
ENSG00000104231.10	5.7238e-20	2.27769e-18	-0.552482	0.0603844	6.69432	0.0922157	ZFAND1
ENSG00000100242.15	5.86973e-20	2.32974e-18	-0.876384	0.0958142	5.18909	0.23932	SUN2
ENSG00000124201.14	6.29792e-20	2.49326e-18	0.799144	0.0874424	6.83121	0.200765	ZNFX1
ENSG00000101335.9	6.32788e-20	2.4987e-18	0.658451	0.0720518	6.5149	0.134402	MYL9
ENSG00000172197.10	6.64041e-20	2.6154e-18	-1.40873	0.15424	4.09282	0.617274	MBOAT1
ENSG00000117000.8	7.73974e-20	3.04061e-18	-0.579049	0.0635147	6.39541	0.103845	RLF
ENSG00000181061.13	8.29249e-20	3.24947e-18	0.535021	0.0587336	6.92112	0.0869458	HIGD1A
ENSG00000162434.11	8.4736e-20	3.31202e-18	-0.701171	0.0769931	5.22778	0.148426	JAK1
ENSG00000213585.10	9.54709e-20	3.72216e-18	0.481786	0.0529785	7.33225	0.0707812	VDAC1
ENSG00000187678.8	1.08183e-19	4.20712e-18	-0.794939	0.0875445	5.6502	0.198775	SPRY4
ENSG00000183196.8	1.08847e-19	4.22229e-18	-0.880171	0.0969381	5.59955	0.243687	CHST6
ENSG00000129675.15	1.09642e-19	4.24245e-18	-1.09536	0.120648	4.64991	0.377408	ARHGEF6
ENSG00000176533.12	1.15802e-19	4.46956e-18	-0.725966	0.0800141	5.32621	0.16536	GNG7
ENSG00000272047.1	1.41456e-19	5.44605e-18	0.645696	0.0713384	5.92692	0.128679	GTF2H5
ENSG00000113645.14	1.45075e-19	5.57145e-18	0.668287	0.0738569	5.49454	0.137679	WWC1
ENSG00000102038.15	1.51875e-19	5.81811e-18	0.504324	0.0557671	7.37549	0.0800036	SMARCA1
ENSG00000116096.5	1.58684e-19	6.06385e-18	0.574907	0.0636058	6.74534	0.10401	SPR
ENSG00000125347.13	1.66139e-19	6.333e-18	-0.823582	0.0911689	5.35839	0.21346	IRF1
ENSG00000042493.15	1.81119e-19	6.88701e-18	-0.562644	0.0623488	7.10174	0.0985699	CAPG
ENSG00000134910.12	2.0258e-19	7.68405e-18	-0.55353	0.0614224	6.46376	0.0926027	STT3A
ENSG00000134294.13	2.14854e-19	8.12962e-18	-0.691034	0.0767354	7.23216	0.150324	SLC38A2
ENSG00000125657.4	2.45511e-19	9.26684e-18	0.636787	0.0708267	6.00402	0.122283	TNFSF9
ENSG00000188042.7	2.70483e-19	1.01845e-17	-0.923214	0.102806	5.25841	0.26838	ARL4C
ENSG00000139514.12	2.73191e-19	1.02613e-17	-0.676115	0.0752994	5.71398	0.143944	SLC7A1
ENSG00000134909.18	2.81459e-19	1.05461e-17	-1.07888	0.120199	6.10477	0.366531	ARHGAP32
ENSG00000121691.4	3.80436e-19	1.42202e-17	0.580861	0.0649551	5.83666	0.103677	CAT
ENSG00000144579.7	4.28304e-19	1.59707e-17	-0.576394	0.0645501	6.17932	0.102932	CTDSP1
ENSG00000182481.8	4.3989e-19	1.63631e-17	0.581015	0.0650891	6.40354	0.106357	KPNA2
ENSG00000143256.4	4.65942e-19	1.72904e-17	-0.546431	0.0612585	7.37238	0.0940792	PFDN2
ENSG00000100170.9	4.78646e-19	1.76766e-17	-3.40709	0.382085	2.41762	3.53931	SLC5A1
ENSG00000120690.14	4.7798e-19	1.76766e-17	0.963076	0.108001	6.5616	0.292251	ELF1
ENSG00000184319.15	4.82156e-19	1.77636e-17	0.848726	0.0951883	5.68364	0.220276	RPL23AP82
ENSG00000166562.8	4.9882e-19	1.83337e-17	-0.641099	0.0719323	6.71085	0.126723	SEC11C
ENSG00000137825.10	5.18982e-19	1.90293e-17	-0.882571	0.0990747	4.95165	0.243797	ITPKA
ENSG00000105401.7	5.32736e-19	1.94873e-17	0.46983	0.0527589	7.62249	0.0678772	CDC37
ENSG00000102897.9	5.46084e-19	1.99282e-17	0.624644	0.0701651	6.46677	0.122714	LYRM1
ENSG00000154518.9	5.86798e-19	2.13633e-17	0.486455	0.0546916	7.80893	0.0716322	ATP5G3
ENSG00000080031.9	6.00388e-19	2.17553e-17	-1.36239	0.153216	3.52339	0.576379	PTPRH
ENSG00000196586.13	5.99225e-19	2.17553e-17	0.493413	0.0554884	7.32941	0.0749335	MYO6
ENSG00000132170.19	6.07327e-19	2.1955e-17	-1.10719	0.124533	5.67984	0.386369	PPARG
ENSG00000125257.13	6.36463e-19	2.29544e-17	0.740236	0.0833086	4.68138	0.168991	ABCC4
ENSG00000075275.16	6.73089e-19	2.41622e-17	-0.829279	0.0933951	5.48107	0.216778	CELSR1
ENSG00000147403.16	6.71963e-19	2.41622e-17	-0.651517	0.0733736	10.2515	0.131477	RPL10
ENSG00000138413.13	8.41228e-19	3.01277e-17	-1.01145	0.114232	6.83761	0.322571	IDH1
ENSG00000276023.4	9.54008e-19	3.40875e-17	0.593656	0.0671529	6.20798	0.107858	DUSP14
ENSG00000133816.13	1.04443e-18	3.7232e-17	-1.09401	0.123894	4.13269	0.369383	MICAL2
ENSG00000103978.15	1.08056e-18	3.84312e-17	-0.757301	0.0857991	5.85623	0.180885	TMEM87A
ENSG00000117899.10	1.13537e-18	4.02873e-17	-0.591696	0.0670789	5.69158	0.106609	MESDC2
ENSG00000189337.16	1.36375e-18	4.82801e-17	0.805183	0.0914943	5.99105	0.204541	KAZN
ENSG00000165125.18	1.51799e-18	5.36171e-17	-2.92213	0.332501	3.04207	2.69432	TRPV6
ENSG00000138678.10	1.58266e-18	5.57735e-17	-1.36231	0.155097	4.23689	0.585635	GPAT3
ENSG00000101188.4	1.65695e-18	5.8258e-17	-0.512717	0.0584061	8.70164	0.082957	NTSR1
ENSG00000171130.17	1.79125e-18	6.28365e-17	0.779261	0.0888582	5.90221	0.187027	ATP6V0E2
ENSG00000166165.12	1.80834e-18	6.32918e-17	0.591492	0.0674553	7.68556	0.110419	CKB
ENSG00000187634.11	1.86161e-18	6.50086e-17	-2.0236	0.230863	4.42434	1.26562	SAMD11
ENSG00000020577.13	1.89028e-18	6.58603e-17	1.05116	0.119946	4.90629	0.348748	SAMD4A
ENSG00000145685.13	1.98241e-18	6.89144e-17	-1.2641	0.144332	3.92922	0.48389	LHFPL2
ENSG00000114383.9	2.13701e-18	7.41214e-17	0.711268	0.0812894	5.98361	0.1597	TUSC2
ENSG00000161791.13	2.17945e-18	7.54235e-17	-1.47382	0.168483	3.85086	0.672116	FMNL3
ENSG00000103510.19	2.27284e-18	7.84791e-17	-0.614554	0.0702921	6.13455	0.115084	KAT8
ENSG00000145592.13	2.3504e-18	8.09759e-17	-0.50449	0.0577282	8.90477	0.0801127	RPL37
ENSG00000144452.14	2.49671e-18	8.58243e-17	1.88335	0.215677	3.90626	1.11992	ABCA12
ENSG00000198840.2	2.97694e-18	1.02104e-16	0.59609	0.0684191	9.93077	0.107617	MT-ND3
ENSG00000064270.12	3.09411e-18	1.05887e-16	-1.35018	0.155052	4.27536	0.575749	ATP2C2
ENSG00000070882.12	3.28014e-18	1.12005e-16	0.581901	0.0668749	6.57205	0.104768	OSBPL3
ENSG00000171444.17	3.34345e-18	1.13914e-16	0.946491	0.108803	4.38629	0.277616	MCC
ENSG00000150961.14	3.57991e-18	1.21701e-16	-0.630887	0.0725875	5.81787	0.125153	SEC24D
ENSG00000003249.13	3.89604e-18	1.32156e-16	0.507748	0.0584843	6.93365	0.0813832	DBNDD1
ENSG00000108055.9	3.95251e-18	1.33777e-16	-0.485705	0.0559559	6.867	0.0716867	SMC3
ENSG00000169851.15	4.11727e-18	1.39048e-16	-0.603062	0.0695132	6.42072	0.114904	PCDH7
ENSG00000186792.16	4.26226e-18	1.4363e-16	1.33938	0.154457	4.50296	0.545896	HYAL3
ENSG00000156650.12	4.42555e-18	1.48807e-16	-0.574001	0.0662262	6.44023	0.104106	KAT6B
ENSG00000084676.15	4.78227e-18	1.60451e-16	-0.851537	0.0983476	5.56591	0.225897	NCOA1
ENSG00000108179.13	5.37913e-18	1.80084e-16	0.567546	0.0656499	6.25972	0.0994205	PPIF
ENSG00000116745.6	5.8845e-18	1.96575e-16	0.94961	0.109975	4.82387	0.281613	RPE65
ENSG00000169093.15	6.14253e-18	2.04751e-16	0.510261	0.0591273	6.66195	0.0822027	ASMTL
ENSG00000204789.4	6.22875e-18	2.07177e-16	-0.831163	0.0963303	5.12655	0.213903	ZNF204P
ENSG00000110328.5	6.4225e-18	2.13161e-16	0.701813	0.0813718	5.7119	0.155708	GALNT18
ENSG00000096060.14	6.52232e-18	2.16008e-16	-0.568765	0.0659591	6.5181	0.102269	FKBP5
ENSG00000244479.6	6.68694e-18	2.20985e-16	-1.21588	0.141051	4.44626	0.467127	OR2A1-AS1
ENSG00000163468.14	6.75661e-18	2.22809e-16	0.605918	0.0703006	8.16004	0.116072	CCT3
ENSG00000135406.13	6.78471e-18	2.23258e-16	-2.61662	0.303605	3.05879	2.16462	PRPH
ENSG00000197111.15	7.54564e-18	2.47767e-16	-0.490604	0.0570052	8.78178	0.0735025	PCBP2
ENSG00000078246.16	7.59487e-18	2.48853e-16	-0.672087	0.0780992	5.31801	0.137231	TULP3
ENSG00000156709.13	7.69459e-18	2.51585e-16	0.526809	0.061228	6.86854	0.0867341	AIFM1
ENSG00000100151.15	7.98921e-18	2.60665e-16	0.775255	0.0901485	4.94901	0.18413	PICK1
ENSG00000141510.16	8.18822e-18	2.66593e-16	-0.482152	0.0560842	6.96238	0.0724683	TP53
ENSG00000106948.16	9.4183e-18	3.05995e-16	-1.67337	0.195012	5.9871	0.885682	AKNA
ENSG00000143842.14	9.49915e-18	3.07973e-16	-0.76262	0.088885	4.93903	0.179793	SOX13
ENSG00000131844.15	9.68712e-18	3.13407e-16	0.68905	0.0803314	6.1368	0.150181	MCCC2
ENSG00000099364.16	9.9344e-18	3.20733e-16	0.543365	0.0633683	6.48231	0.0892109	FBXL19
ENSG00000117069.14	1.15806e-17	3.731e-16	2.20113	0.257231	3.46748	1.53289	ST6GALNAC5
ENSG00000179163.11	1.17212e-17	3.76839e-16	0.51535	0.0602351	6.76474	0.0826044	FUCA1
ENSG00000113448.17	1.19705e-17	3.84052e-16	-2.25317	0.26343	2.49967	1.54917	PDE4D
ENSG00000088832.15	1.21234e-17	3.88151e-16	0.461072	0.0539155	7.52341	0.0646278	FKBP1A
ENSG00000164070.11	1.2433e-17	3.97238e-16	1.08225	0.126597	5.55025	0.370614	HSPA4L
ENSG00000163485.15	1.33256e-17	4.24873e-16	1.37164	0.160598	4.26511	0.585536	ADORA1
ENSG00000102007.10	1.34711e-17	4.28626e-16	-0.892954	0.104566	7.12517	0.252331	PLP2
ENSG00000131051.21	1.38832e-17	4.40827e-16	-0.507292	0.059429	6.74637	0.0798465	RBM39
ENSG00000095203.14	1.69083e-17	5.35777e-16	0.615886	0.0723442	6.00533	0.118903	EPB41L4B
ENSG00000052841.14	1.77342e-17	5.60792e-16	-0.688538	0.0809307	5.58697	0.147695	TTC17
ENSG00000245573.7	1.90811e-17	6.02148e-16	-1.90904	0.224612	3.55757	1.12399	BDNF-AS
ENSG00000120149.8	1.95736e-17	6.1643e-16	1.14748	0.135057	6.40627	0.416905	MSX2
ENSG00000146085.7	2.17288e-17	6.82905e-16	-0.575151	0.0677912	6.05355	0.103624	MUT
ENSG00000136436.14	2.20662e-17	6.92098e-16	-0.537017	0.0633098	6.37589	0.0893709	CALCOCO2
ENSG00000220773.1	2.48234e-17	7.76991e-16	-3.43494	0.405606	1.33344	3.65565	RPSAP44
ENSG00000148680.15	2.6457e-17	8.26446e-16	-0.859481	0.101579	6.15791	0.233994	HTR7
ENSG00000130707.17	2.95458e-17	9.21065e-16	-0.455215	0.0538821	7.00463	0.0644298	ASS1
ENSG00000143816.7	3.12706e-17	9.72864e-16	0.677681	0.0802776	5.66928	0.143402	WNT9A
ENSG00000167196.13	3.19623e-17	9.92377e-16	0.641594	0.0760258	6.10444	0.128231	FBXO22
ENSG00000168061.14	3.27277e-17	0	0.590546	0.0699999	6.03771	0.108767	SAC3D1
ENSG00000205572.9	3.27252e-17	0	0.764166	0.0905796	5.49638	0.180371	SERF1B
ENSG00000141738.13	3.39646e-17	0	-0.692965	0.0821822	5.13642	0.150371	GRB7
ENSG00000143198.12	3.49692e-17	0	0.538677	0.0639103	6.5899	0.0903685	MGST3
ENSG00000179604.9	3.72707e-17	0	-0.647068	0.0768381	5.07192	0.130667	CDC42EP4
ENSG00000179262.9	4.1944e-17	0	-0.602694	0.0716867	7.30597	0.115139	RAD23A
ENSG00000196502.11	4.60622e-17	0	0.926891	0.110392	5.73597	0.272362	SULT1A1
ENSG00000166471.10	5.24463e-17	0	-0.684436	0.0816645	6.12501	0.144592	TMEM41B
ENSG00000109065.11	5.26527e-17	0	0.599535	0.0715383	5.7167	0.111514	NAT9
ENSG00000091140.12	5.68807e-17	0	0.487169	0.0581936	6.37715	0.0750071	DLD
ENSG00000137364.4	5.96565e-17	0	-0.586451	0.0701001	6.06968	0.105629	TPMT
ENSG00000102572.14	6.05718e-17	0	-0.680737	0.0813879	7.86929	0.14697	STK24
ENSG00000187994.13	6.95236e-17	0	0.669526	0.0802035	5.29377	0.137638	RINL
ENSG00000196878.13	7.09984e-17	0	-0.839739	0.100623	7.33031	0.223698	LAMB3
ENSG00000174775.16	7.2171e-17	0	0.651177	0.0780467	6.86578	0.128333	HRAS
ENSG00000011009.10	7.56711e-17	0	0.510557	0.0612339	6.51313	0.0802157	LYPLA2
ENSG00000162433.14	7.68131e-17	0	0.721756	0.0865825	5.95831	0.165275	AK4
ENSG00000178607.15	8.51077e-17	0	-1.14683	0.137776	3.84136	0.400606	ERN1
ENSG00000145632.14	8.53668e-17	0	1.20975	0.14534	6.637	0.464394	PLK2
ENSG00000178202.12	8.57916e-17	0	-0.95066	0.114221	5.11689	0.280428	KDELC2
ENSG00000096746.17	8.5995e-17	0	-0.62314	0.0748725	7.58793	0.123218	HNRNPH3
ENSG00000198743.6	1.01116e-16	0	-0.573694	0.0690909	6.02572	0.103781	SLC5A3
ENSG00000226067.6	1.02857e-16	0	-0.828766	0.0998339	5.14475	0.210438	LINC00623
ENSG00000105193.8	1.22199e-16	0	-0.527247	0.0636699	9.56228	0.0880232	RPS16
ENSG00000033050.7	1.25209e-16	0	0.576781	0.0696759	6.59776	0.105628	ABCF2
ENSG00000085871.8	1.28948e-16	0	0.787814	0.0952093	5.18014	0.188808	MGST2
ENSG00000232973.11	1.2898e-16	0	1.13865	0.137609	6.67264	0.411682	CYP1B1-AS1
ENSG00000186642.15	1.29989e-16	0	-1.63872	0.198066	3.79337	0.852695	PDE2A
ENSG00000067182.7	1.31911e-16	0	-0.591344	0.0714889	6.5837	0.111039	TNFRSF1A
ENSG00000164484.11	1.3188e-16	0	-0.793815	0.0959657	7.12854	0.200094	TMEM200A
ENSG00000120526.10	1.3349e-16	0	0.546814	0.0661168	6.29599	0.0901354	NUDCD1
ENSG00000100889.11	1.40846e-16	0	-1.02684	0.124255	6.97329	0.334849	PCK2
ENSG00000142185.16	1.43278e-16	0	0.559964	0.067776	7.54981	0.0994558	TRPM2
ENSG00000138685.12	1.50445e-16	0	-1.43726	0.174084	4.75179	0.656083	FGF2
ENSG00000134548.9	1.52191e-16	0	-2.45681	0.297623	3.09937	1.83701	SPX
ENSG00000118705.16	1.58614e-16	0	-0.438424	0.0531434	7.13822	0.0594251	RPN2
ENSG00000180921.6	1.61887e-16	0	0.44333	0.0537539	7.59811	0.0617496	FAM83H
ENSG00000160613.12	1.66889e-16	0	0.988243	0.119878	4.95338	0.301834	PCSK7
ENSG00000116044.15	1.81686e-16	0	-0.500233	0.0607551	6.59085	0.0794992	NFE2L2
ENSG00000114859.15	1.82243e-16	0	0.838313	0.101821	5.51929	0.218971	CLCN2
ENSG00000225377.5	1.87155e-16	0	-1.41817	0.172316	3.90578	0.631101	NRSN2-AS1
ENSG00000214960.9	2.13404e-16	0	2.49048	0.303189	2.61387	1.96793	ISPD
ENSG00000040608.13	2.23019e-16	0	-0.736514	0.0897202	5.00184	0.164269	RTN4R
ENSG00000158793.13	2.61909e-16	0	-0.591244	0.0721937	5.81339	0.110312	NIT1
ENSG00000159720.11	2.99347e-16	0	0.539255	0.0659753	5.96775	0.089089	ATP6V0D1
ENSG00000101460.12	3.03018e-16	0	3.50686	0.429125	2.90805	3.69765	MAP1LC3A
ENSG00000124588.19	3.07944e-16	0	-0.546841	0.0669314	6.17499	0.0935599	NQO2
ENSG00000186104.10	3.34994e-16	0	-0.809461	0.0991986	5.54285	0.205057	CYP2R1
ENSG00000116983.12	3.47331e-16	0	-1.03619	0.127052	4.46995	0.332489	HPCAL4
ENSG00000106617.13	3.53092e-16	0	0.794044	0.097385	4.8796	0.1922	PRKAG2
ENSG00000168243.10	3.5485e-16	0	-1.18062	0.144808	4.79319	0.421786	GNG4
ENSG00000141682.11	3.62544e-16	0	0.503445	0.061769	6.98484	0.0806156	PMAIP1
ENSG00000156471.12	3.74119e-16	0	0.524967	0.0644395	6.48469	0.0871535	PTDSS1
ENSG00000163359.15	3.77898e-16	0	-1.68314	0.206636	3.69616	0.859434	COL6A3
ENSG00000143320.8	3.90066e-16	0	0.752975	0.0924848	6.84524	0.180355	CRABP2
ENSG00000100401.19	4.23814e-16	0	0.475397	0.0584632	6.34051	0.0713532	RANGAP1
ENSG00000106367.13	4.25915e-16	0	0.471362	0.0579713	7.00518	0.0706876	AP1S1
ENSG00000178952.9	4.28286e-16	0	0.444957	0.0547284	7.61563	0.062436	TUFM
ENSG00000101439.8	4.76533e-16	0	0.657235	0.0809669	7.87765	0.137454	CST3
ENSG00000006744.18	4.92874e-16	0	0.532713	0.0656597	6.25084	0.0875099	ELAC2
ENSG00000198146.4	5.46568e-16	0	-0.447748	0.0552729	7.04272	0.0631903	ZNF770
ENSG00000102580.14	5.80395e-16	0	-0.457767	0.0565608	6.88623	0.0639865	DNAJC3
ENSG00000158623.14	5.92669e-16	0	-0.49498	0.061178	6.55984	0.0759873	COPG2
ENSG00000140740.10	6.22649e-16	0	0.518721	0.06416	6.74282	0.0810334	UQCRC2
ENSG00000233101.10	6.79519e-16	0	1.01421	0.125612	4.44785	0.324709	HOXB-AS3
ENSG00000126351.12	6.86294e-16	0	-0.707995	0.0876998	5.06643	0.158915	THRA
ENSG00000226950.6	6.89426e-16	0	0.568755	0.0704569	6.3488	0.103002	DANCR
ENSG00000175662.17	6.95905e-16	0	0.867607	0.107494	5.96742	0.239688	TOM1L2
ENSG00000124151.18	7.20645e-16	0	-0.626819	0.0777019	6.04929	0.123976	NCOA3
ENSG00000174915.11	7.29034e-16	0	0.769145	0.0953617	5.13441	0.178121	PTDSS2
ENSG00000166710.17	7.60213e-16	0	-0.454554	0.0563932	8.57912	0.0633428	B2M
ENSG00000140564.10	7.65599e-16	0	-0.60238	0.0747409	5.23317	0.111562	FURIN
ENSG00000119408.16	7.7118e-16	0	0.621547	0.0771275	6.82592	0.123034	NEK6
ENSG00000156030.13	7.90203e-16	0	-0.669431	0.0831002	5.89137	0.13955	ELMSAN1
ENSG00000085832.16	8.13765e-16	0	-0.693735	0.0861556	4.89631	0.15246	EPS15
ENSG00000129757.12	8.79809e-16	0	-0.991691	0.123305	5.24587	0.313281	CDKN1C
ENSG00000169359.13	9.17719e-16	0	-0.680029	0.0846082	5.36761	0.146625	SLC33A1
ENSG00000127948.14	9.24485e-16	0	-0.611891	0.076139	5.80095	0.116873	POR
ENSG00000168209.4	9.26353e-16	0	-1.04709	0.130296	7.67177	0.349292	DDIT4
ENSG00000182372.8	9.59192e-16	0	0.863467	0.107504	5.17924	0.230665	CLN8
ENSG00000170412.16	9.67427e-16	0	-0.608121	0.0757225	6.72412	0.11618	GPRC5C
ENSG00000020181.17	9.90864e-16	0	-0.691276	0.0861083	5.62834	0.152257	ADGRA2
ENSG00000081803.15	0	0	-0.745751	0.0929479	5.45941	0.176088	CADPS2
ENSG00000104998.3	0	0	-0.573524	0.0715801	5.97202	0.103769	IL27RA
ENSG00000149547.14	0	0	0.450196	0.0562234	7.12561	0.0632014	EI24
ENSG00000198455.4	0	0	-0.605449	0.075635	5.81415	0.114716	ZXDB
ENSG00000150054.18	0	0	-0.612367	0.0765141	6.58981	0.119523	MPP7
ENSG00000064115.10	0	0	0.653033	0.081606	5.57515	0.128783	TM7SF3
ENSG00000138594.13	0	0	0.648266	0.0810458	5.03683	0.133957	TMOD3
ENSG00000173540.12	0	0	-0.654295	0.0818089	5.51183	0.131593	GMPPB
ENSG00000279208.1	0	0	2.42743	0.303653	3.64253	1.87837	bP-21264C1.1
ENSG00000266412.5	0	0	0.430493	0.0538622	7.48722	0.0574433	NCOA4
ENSG00000187720.14	0	0	-1.47232	0.184263	5.87949	0.691059	THSD4
ENSG00000119013.8	0	0	0.584469	0.0732751	5.92478	0.107543	NDUFB3
ENSG00000185624.14	0	0	-0.441663	0.0553728	8.5695	0.0617756	P4HB
ENSG00000139624.12	0	0	0.742834	0.093178	5.01649	0.168551	CERS5
ENSG00000139318.7	0	0	-0.440546	0.0553852	8.15367	0.060335	DUSP6
ENSG00000171940.13	0	0	-0.744375	0.0937193	4.70826	0.171889	ZNF217
ENSG00000157693.14	0	0	-0.998893	0.125775	4.91684	0.318319	C9orf91
ENSG00000183617.4	0	0	-0.561044	0.0707202	5.86744	0.100269	MRPL54
ENSG00000179912.20	0	0	-0.798602	0.101038	6.26179	0.193828	R3HDM2
ENSG00000278266.1	0	0	-0.731709	0.0925735	5.13533	0.165718	RP11-575F12.3
ENSG00000164626.8	0	0	-0.766513	0.0972387	5.01249	0.183882	KCNK5
ENSG00000163840.9	0	0	-0.826495	0.104859	5.1827	0.211604	DTX3L
ENSG00000104371.4	0	0	3.27386	0.415708	0.943783	3.24606	DKK4
ENSG00000184470.20	0	0	0.733449	0.0932669	5.69453	0.169928	TXNRD2
ENSG00000129128.12	0	0	-0.461367	0.0587458	7.00203	0.0647665	SPCS3
ENSG00000164171.10	0	0	-0.439834	0.0560171	6.73806	0.0615852	ITGA2
ENSG00000198951.11	0	0	-0.725986	0.0924817	5.09651	0.16236	NAGA
ENSG00000011052.21	0	0	0.722039	0.0920745	7.20465	0.166575	NME1-NME2
ENSG00000112715.20	0	0	-1.02086	0.130327	6.65629	0.333028	VEGFA
ENSG00000183186.7	0	0	-0.959402	0.122563	4.47958	0.281823	C2CD4C
ENSG00000171346.14	0	0	1.22962	0.157119	4.81497	0.483212	KRT15
ENSG00000167861.15	0	0	-0.638463	0.0817535	5.09662	0.127199	HID1
ENSG00000165312.6	0	0	-0.77959	0.0998379	5.01447	0.183687	OTUD1
ENSG00000102144.13	0	0	0.42774	0.0547839	7.66995	0.0572784	PGK1
ENSG00000110047.17	0	0	0.567693	0.0727675	5.80314	0.102735	EHD1
ENSG00000138107.12	0	0	0.457572	0.0586762	6.49932	0.0655235	ACTR1A
ENSG00000206527.9	0	0	-0.6527	0.0837549	4.66411	0.135335	HACD2
ENSG00000137968.16	0	0	0.781804	0.100346	5.03597	0.192018	SLC44A5
ENSG00000145730.20	0	0	0.490637	0.063017	6.74848	0.0760528	PAM
ENSG00000051108.14	0	0	-0.601899	0.0774119	6.7764	0.115876	HERPUD1
ENSG00000099194.5	0	0	-0.45632	0.0586912	9.01573	0.0666019	SCD
ENSG00000125430.8	0	0	-0.99113	0.127501	4.42437	0.303054	HS3ST3B1
ENSG00000116678.18	0	0	-0.869795	0.11203	4.74312	0.232754	LEPR
ENSG00000065970.8	0	0	-0.545661	0.0703466	5.77146	0.09116	FOXJ2
ENSG00000120885.20	0	0	1.00858	0.130086	7.0063	0.325477	CLU
ENSG00000115762.16	0	0	0.422652	0.0545534	7.53862	0.054772	PLEKHB2
ENSG00000140395.8	0	0	0.544158	0.0703253	6.36405	0.0916266	WDR61
ENSG00000099284.13	0	0	-0.564816	0.0730747	6.22727	0.102113	H2AFY2
ENSG00000100979.14	0	0	-1.60227	0.207468	3.54539	0.803635	PLTP
ENSG00000138772.12	0	0	0.89651	0.116081	7.73627	0.257289	ANXA3
ENSG00000147459.17	0	0	0.839215	0.108685	5.68803	0.225459	DOCK5
ENSG00000089486.16	0	0	0.949592	0.12309	4.30018	0.271254	CDIP1
ENSG00000170043.11	0	0	0.530855	0.068819	6.32864	0.089317	TRAPPC1
ENSG00000158805.11	0	0	0.486653	0.0631822	7.26741	0.0737232	ZNF276
ENSG00000106591.3	0	0	0.513333	0.0666553	6.09687	0.0803788	MRPL32
ENSG00000008283.15	0	0	-0.525117	0.0681888	5.92009	0.087074	CYB561
ENSG00000137819.13	0	0	-0.728725	0.0947142	5.34406	0.167889	PAQR5
ENSG00000117862.11	0	0	-0.444622	0.0577977	6.40333	0.0606858	TXNDC12
ENSG00000177700.5	0	0	0.443962	0.0577127	7.22462	0.0611788	POLR2L
ENSG00000113732.8	0	0	0.522127	0.0678944	6.7001	0.0862685	ATP6V0E1
ENSG00000179833.4	0	0	-0.519788	0.0677019	5.73942	0.0853056	SERTAD2
ENSG00000163393.12	0	0	-1.61891	0.211029	4.13142	0.839697	SLC22A15
ENSG00000133056.13	0	0	-0.998105	0.130135	4.00781	0.31807	PIK3C2B
ENSG00000127022.14	0	0	-0.441204	0.0576015	7.68256	0.0588133	CANX
ENSG00000050327.14	0	0	-0.589625	0.0770249	6.20271	0.109586	ARHGEF5
ENSG00000144021.2	0	0	0.44536	0.0581784	6.61887	0.0629567	CIAO1
ENSG00000159267.14	0	0	-0.761539	0.0994971	4.69083	0.182702	HLCS
ENSG00000270641.1	0	0	0.743263	0.0972102	5.13586	0.17058	TSIX
ENSG00000143761.14	0	0	-0.405584	0.0530729	7.89722	0.0514388	ARF1
ENSG00000169499.14	0	0	-0.758774	0.0993868	4.41478	0.184045	PLEKHA2
ENSG00000120802.13	0	0	-0.528065	0.0692038	5.82208	0.0858022	TMPO
ENSG00000101849.15	0	0	-0.720738	0.0944724	4.97018	0.158601	TBL1X
ENSG00000134575.9	0	0	-0.674403	0.0884416	5.06123	0.138111	ACP2
ENSG00000164885.12	0	0	0.940619	0.12344	4.89627	0.283714	CDK5
ENSG00000168653.10	0	0	0.65316	0.0857211	7.47825	0.136803	NDUFS5
ENSG00000073060.15	0	0	0.690066	0.0906327	6.88155	0.152714	SCARB1
ENSG00000089356.17	0	0	1.19337	0.156938	5.96257	0.456794	FXYD3
ENSG00000162959.13	0	0	0.721401	0.0948801	5.96678	0.166928	MEMO1
ENSG00000176438.12	0	0	-1.10244	0.145113	3.9995	0.389883	SYNE3
ENSG00000109685.17	0	0	-0.522428	0.0688202	5.87247	0.0859931	WHSC1
ENSG00000119630.13	0	0	1.12513	0.14842	4.1275	0.388503	PGF
ENSG00000079459.12	0	0	0.485791	0.0641015	6.9007	0.0731974	FDFT1
ENSG00000087077.12	0	0	0.437636	0.0577634	6.71596	0.0580295	TRIP6
ENSG00000059573.8	0	0	0.44589	0.0589136	6.24104	0.0614716	ALDH18A1
ENSG00000170011.13	0	0	-1.77313	0.234895	3.17918	0.969377	MYRIP
ENSG00000165322.17	0	0	0.482484	0.0640008	7.69234	0.0747526	ARHGAP12
ENSG00000047578.12	0	0	1.1084	0.147095	4.78152	0.394527	KIAA0556
ENSG00000065054.13	0	0	0.48213	0.0639848	6.36047	0.0729921	SLC9A3R2
ENSG00000173166.17	0	0	-1.21477	0.161227	4.12525	0.473894	RAPH1
ENSG00000169403.11	0	0	0.875227	0.116198	5.05511	0.237944	PTAFR
ENSG00000174808.11	0	0	-1.13616	0.150852	4.66109	0.414568	BTC
ENSG00000075239.13	0	0	0.497483	0.0661218	5.90679	0.0754805	ACAT1
ENSG00000198420.9	0	0	-0.557064	0.074063	5.3841	0.0996783	TCAF1
ENSG00000183853.17	0	0	-0.490818	0.0652817	6.51058	0.0773847	KIRREL
ENSG00000225345.3	0	0	1.65814	0.220725	4.14312	0.88329	SNX18P3
ENSG00000178896.7	0	0	0.615665	0.0819653	5.86301	0.121775	EXOSC4
ENSG00000183049.12	0	0	-0.635881	0.0848583	4.96813	0.126305	CAMK1D
ENSG00000126500.3	0	0	-2.48424	0.332007	2.82912	1.96673	FLRT1
ENSG00000255198.4	0	0	0.840251	0.112377	5.1075	0.223192	SNHG9
ENSG00000163931.15	0	0	0.44852	0.0599885	9.0585	0.0629517	TKT
ENSG00000106537.7	0	0	0.667261	0.0892502	5.05284	0.141903	TSPAN13
ENSG00000150990.7	0	0	0.527197	0.0705534	6.69222	0.0844518	DHX37
ENSG00000136205.16	0	0	1.05579	0.141394	4.26953	0.358397	TNS3
ENSG00000188112.8	0	0	0.634832	0.0851157	6.23388	0.129597	C6orf132
ENSG00000204060.6	0	0	-0.949161	0.127262	4.42927	0.272163	FOXO6
ENSG00000074842.7	0	0	-0.564886	0.0757483	6.50536	0.102614	MYDGF
ENSG00000121552.3	0	0	-0.813708	0.109113	6.01606	0.212923	CSTA
ENSG00000116459.10	0	0	0.409918	0.0549698	7.88178	0.0519128	ATP5F1
ENSG00000124782.19	0	0	-0.554337	0.0743608	6.55811	0.0988221	RREB1
ENSG00000107281.9	0	0	0.620911	0.0834009	6.17279	0.124006	NPDC1
ENSG00000143815.14	0	0	-0.652285	0.0876882	5.03063	0.129798	LBR
ENSG00000170606.13	0	0	0.44161	0.0593689	7.69601	0.0623519	HSPA4
ENSG00000136295.14	0	0	0.591276	0.0794977	4.92365	0.108249	TTYH3
ENSG00000169919.16	0	0	-0.709448	0.0954011	4.92463	0.155562	GUSB
ENSG00000131711.14	0	0	-0.763599	0.102725	4.693	0.187588	MAP1B
ENSG00000169926.10	0	0	-0.871432	0.117246	4.69657	0.244314	KLF13
ENSG00000137831.14	0	0	-0.801811	0.107908	5.16359	0.196288	UACA
ENSG00000081721.11	0	0	-0.645791	0.0869536	5.21202	0.134187	DUSP12
ENSG00000170439.6	0	0	0.791479	0.10662	4.78922	0.201573	METTL7B
ENSG00000172175.12	0	0	-1.19294	0.16074	6.2327	0.457934	MALT1
ENSG00000135378.3	0	0	-0.626284	0.0844576	5.39383	0.121767	PRRG4
ENSG00000172977.12	0	0	-0.652844	0.0880384	5.69583	0.133774	KAT5
ENSG00000177707.10	0	0	0.856428	0.115494	4.26097	0.222849	NECTIN3
ENSG00000170955.9	0	0	-0.932015	0.125768	4.39599	0.261409	PRKCDBP
ENSG00000155660.10	0	0	-0.400754	0.0540994	6.70455	0.0499227	PDIA4
ENSG00000242259.8	0	0	-0.598713	0.0808401	5.8989	0.111268	C22orf39
ENSG00000124067.16	0	0	0.701009	0.0946681	5.00675	0.153661	SLC12A4
ENSG00000065809.13	0	0	-0.801872	0.108399	4.44537	0.202539	FAM107B
ENSG00000272666.1	0	0	-3.18488	0.430884	1.20836	3.22865	CTA-384D8.35
ENSG00000112812.15	0	0	-0.761921	0.103137	4.79036	0.185513	PRSS16
ENSG00000189171.14	0	0	-0.482931	0.0653889	6.48993	0.0721009	S100A13
ENSG00000180535.3	0	0	-1.12052	0.151923	3.98196	0.40023	BHLHA15
ENSG00000078177.13	0	0	-0.908797	0.123231	5.00108	0.265997	N4BP2
ENSG00000140905.9	0	0	0.560729	0.0760577	6.41562	0.0977323	GCSH
ENSG00000102531.16	0	0	-0.429623	0.0583058	7.29637	0.0564805	FNDC3A
ENSG00000058085.14	0	0	-1.07026	0.145309	6.24292	0.368972	LAMC2
ENSG00000140848.16	0	0	-0.604527	0.0821204	5.92485	0.117729	CPNE2
ENSG00000167733.13	0	0	1.11365	0.151342	4.57481	0.38102	HSD11B1L
ENSG00000087460.23	0	0	-0.399884	0.0543554	8.08948	0.0499878	GNAS
ENSG00000213977.7	0	0	0.592474	0.0805465	6.58548	0.113093	TAX1BP3
ENSG00000204856.11	0	0	0.889394	0.12097	4.60249	0.243544	FAM216A
ENSG00000104833.11	0	0	0.853587	0.116134	4.43408	0.234768	TUBB4A
ENSG00000213965.3	0	0	0.472711	0.0643236	6.35747	0.068914	NUDT19
ENSG00000144381.16	0	0	0.394668	0.0537174	8.26791	0.0490909	HSPD1
ENSG00000165684.4	0	0	0.590133	0.0803835	6.05718	0.111289	SNAPC4
ENSG00000226738.1	0	0	-4.21628	0.574381	1.98819	5.72901	CTA-384D8.31
ENSG00000156256.14	0	0	-0.438962	0.0598287	6.9	0.0599603	USP16
ENSG00000126216.13	0	0	-0.570204	0.07783	5.69433	0.0989777	TUBGCP3
ENSG00000103415.11	0	0	0.694872	0.0949239	6.93217	0.155667	HMOX2
ENSG00000243742.5	0	0	-2.45024	0.335189	2.67158	1.93593	RPLP0P2
ENSG00000177034.14	0	0	-0.460672	0.0630544	6.5989	0.0681552	MTX3
ENSG00000003989.16	0	0	-0.702185	0.0962137	5.62563	0.159027	SLC7A2
ENSG00000255529.7	0	0	-0.575849	0.0789084	5.78859	0.101486	POLR2M
ENSG00000228626.1	0	0	-3.44063	0.47172	1.40439	3.81841	RP11-495P10.9
ENSG00000130589.16	0	0	-0.675098	0.0925639	6.14323	0.147009	HELZ2
ENSG00000136378.14	0	0	0.606923	0.0832838	5.62445	0.111414	ADAMTS7
ENSG00000114770.16	0	0	1.11019	0.152391	5.17877	0.397623	ABCC5
ENSG00000140961.12	0	0	0.730835	0.100504	4.76208	0.172357	OSGIN1
ENSG00000213782.7	0	0	0.421478	0.0579762	6.4719	0.0541604	DDX47
ENSG00000167754.12	0	0	2.05023	0.282231	3.29914	1.29251	KLK5
ENSG00000111716.12	0	0	0.407458	0.0560983	8.72957	0.0506698	LDHB
ENSG00000110880.10	0	0	0.534844	0.0736689	6.08395	0.0923299	CORO1C
ENSG00000153179.12	0	0	0.437559	0.0602701	6.09703	0.0615405	RASSF3
ENSG00000091039.16	0	0	-0.453062	0.0624291	5.92496	0.0657312	OSBPL8
ENSG00000090776.5	0	0	0.650518	0.0897136	6.21109	0.13661	EFNB1
ENSG00000158109.14	0	0	0.657847	0.0907512	7.18757	0.139712	TPRG1L
ENSG00000059378.12	0	0	-0.843522	0.116412	4.35349	0.22236	PARP12
ENSG00000170396.7	0	0	1.98821	0.274463	3.19158	1.27502	ZNF804A
ENSG00000178105.9	0	0	0.564562	0.0780274	5.54244	0.0996575	DDX10
ENSG00000276180.1	0	0	1.10462	0.152735	4.79162	0.394047	HIST1H4I
ENSG00000105255.10	0	0	1.03585	0.143304	3.99028	0.33775	FSD1
ENSG00000154319.14	0	0	-1.01444	0.140341	3.76793	0.31462	FAM167A
ENSG00000155380.11	0	0	-0.444948	0.0616058	6.76068	0.0605639	SLC16A1
ENSG00000102898.11	0	0	0.475346	0.0658288	6.76665	0.0729861	NUTF2
ENSG00000145779.7	0	0	-0.73627	0.101985	5.16933	0.169584	TNFAIP8
ENSG00000107821.14	0	0	-0.915014	0.126751	4.55998	0.270454	KAZALD1
ENSG00000120742.10	0	0	-0.416721	0.0577516	6.44257	0.0546781	SERP1
ENSG00000185591.9	0	0	-0.628485	0.0871229	6.37317	0.127606	SP1
ENSG00000124795.14	0	0	-0.499903	0.0693029	6.16353	0.0807342	DEK
ENSG00000168214.20	0	0	-0.81064	0.112516	5.47716	0.212333	RBPJ
ENSG00000221926.11	0	0	0.613652	0.0851779	5.35156	0.121677	TRIM16
ENSG00000102218.5	0	0	0.645474	0.0896022	5.31621	0.12823	RP2
ENSG00000156795.6	0	0	-0.87741	0.121856	5.0739	0.242562	WDYHV1
ENSG00000197892.12	0	0	-0.690529	0.0960275	4.839	0.147688	KIF13B
ENSG00000106992.17	0	0	0.688699	0.0957811	5.91756	0.147534	AK1
ENSG00000233461.5	0	0	1.0271	0.142942	4.17984	0.326133	RP11-295G20.2
ENSG00000167085.11	0	0	0.404189	0.0562604	7.74836	0.0518874	PHB
ENSG00000111678.10	0	0	-0.593675	0.0826778	7.73606	0.113938	C12orf57
ENSG00000069535.13	0	0	0.673493	0.0938393	5.161	0.146645	MAOB
ENSG00000172409.5	0	0	0.555866	0.0774644	5.8093	0.0953576	CLP1
ENSG00000168283.13	0	0	-0.684418	0.0954013	5.28838	0.144559	BMI1
ENSG00000094975.13	0	0	-0.531684	0.0741639	5.56881	0.0874995	SUCO
ENSG00000123600.18	0	0	0.79811	0.111356	5.0007	0.197517	METTL8
ENSG00000172428.10	0	0	0.47373	0.0661752	6.60181	0.0705639	COPS9
ENSG00000134827.7	0	0	1.92136	0.268425	2.73725	1.17131	TCN1
ENSG00000161509.13	0	0	1.6635	0.23246	4.20743	0.895014	GRIN2C
ENSG00000278704.1	0	0	3.25036	0.454487	1.72111	3.38732	BX004987.1
ENSG00000089737.15	0	0	0.428763	0.0599756	7.86706	0.0569115	DDX24
ENSG00000181381.13	0	0	-0.664333	0.0929737	5.41322	0.142775	DDX60L
ENSG00000162009.8	0	0	-0.743905	0.104128	5.07979	0.17903	SSTR5
ENSG00000162545.5	0	0	-0.651429	0.0913416	5.82109	0.13732	CAMK2N1
ENSG00000173535.13	0	0	0.816887	0.114688	4.64485	0.212371	TNFRSF10C
ENSG00000183760.10	0	0	-1.02416	0.14379	4.22682	0.339485	ACP7
ENSG00000025708.13	0	0	-0.986772	0.138677	6.68186	0.315193	TYMP
ENSG00000186665.9	0	0	-0.47805	0.0671991	6.35217	0.0731366	C17orf58
ENSG00000148331.11	0	0	0.460675	0.0647888	6.29049	0.0648864	ASB6
ENSG00000128626.11	0	0	0.429572	0.060442	6.76184	0.0590567	MRPS12
ENSG00000120278.15	0	0	-0.867035	0.122094	4.9813	0.241195	PLEKHG1
ENSG00000113552.15	0	0	0.486961	0.0685895	5.80635	0.0767846	GNPDA1
ENSG00000188976.10	0	0	0.408311	0.0575522	7.6022	0.0517073	NOC2L
ENSG00000188549.12	0	0	1.45202	0.204796	5.7561	0.682836	C15orf52
ENSG00000111057.10	0	0	0.694239	0.0979589	9.96281	0.156106	KRT18
ENSG00000112210.11	0	0	-0.601221	0.084906	5.75313	0.116567	RAB23
ENSG00000182749.5	0	0	0.478173	0.0675445	6.18236	0.0709369	PAQR7
ENSG00000102974.14	0	0	-0.407469	0.0575869	6.76342	0.053762	CTCF
ENSG00000134013.15	0	0	-1.17961	0.166742	3.97934	0.450807	LOXL2
ENSG00000162032.15	0	0	-0.524647	0.0741719	5.97731	0.0874085	SPSB3
ENSG00000103222.18	0	0	0.441676	0.0624708	6.11496	0.0598759	ABCC1
ENSG00000197903.7	0	0	0.902283	0.127638	5.52554	0.263784	HIST1H2BK
ENSG00000164292.12	0	0	0.560432	0.0793401	5.19705	0.0962032	RHOBTB3
ENSG00000184489.11	0	0	-0.788961	0.111779	4.8634	0.201731	PTP4A3
ENSG00000138622.3	0	0	-0.962514	0.136418	4.23513	0.298587	HCN4
ENSG00000125166.12	0	0	0.383156	0.0543502	6.90129	0.044657	GOT2
ENSG00000109107.13	0	0	-0.697355	0.0989384	4.93277	0.15394	ALDOC
ENSG00000197774.12	0	0	0.982687	0.139417	4.65853	0.313026	EME2
ENSG00000147526.19	0	0	-0.708035	0.100544	5.02591	0.162525	TACC1
ENSG00000184076.13	0	0	0.474851	0.0674684	6.52543	0.0731075	UQCR10
ENSG00000237975.6	0	0	2.96215	0.420923	1.86192	2.83837	FLG-AS1
ENSG00000196557.11	0	0	-0.498779	0.0708811	6.2162	0.0773256	CACNA1H
ENSG00000100591.7	0	0	0.475229	0.0675453	7.35232	0.0732277	AHSA1
ENSG00000132361.16	0	0	0.57454	0.0816592	5.67367	0.107031	CLUH
ENSG00000137693.13	0	0	0.408147	0.0580192	6.81988	0.0539865	YAP1
ENSG00000105968.18	0	0	-0.526702	0.0749572	6.48267	0.0899669	H2AFV
ENSG00000105669.13	0	0	-0.387204	0.0551973	7.35498	0.0463406	COPE
ENSG00000108511.9	0	0	0.671126	0.0956713	6.36296	0.146107	HOXB6
ENSG00000129235.10	0	0	0.459127	0.0654714	6.56225	0.0662619	TXNDC17
ENSG00000165868.13	0	0	0.776498	0.110889	4.36172	0.19564	HSPA12A
ENSG00000101298.13	0	0	0.994836	0.14208	5.91942	0.321134	SNPH
ENSG00000152952.11	0	0	-0.835533	0.119345	4.97981	0.213225	PLOD2
ENSG00000132837.14	0	0	-1.47902	0.211324	3.29851	0.675405	DMGDH
ENSG00000188807.12	0	1e-10	0.498224	0.0712605	6.15077	0.0805617	TMEM201
ENSG00000169710.8	0	1e-10	0.674195	0.0964419	6.06959	0.147523	FASN
ENSG00000154822.16	0	1e-10	1.01126	0.144712	4.02716	0.311356	PLCL2
ENSG00000114738.10	0	1e-10	0.430399	0.0616022	6.56418	0.0582072	MAPKAPK3
ENSG00000125629.14	0	1e-10	0.661315	0.0946533	5.42008	0.133869	INSIG2
ENSG00000090539.15	0	1e-10	-1.60704	0.230029	3.32856	0.835516	CHRD
ENSG00000176973.7	0	1e-10	0.411896	0.0589696	6.89561	0.0536255	FAM89B
ENSG00000183309.11	0	1e-10	-0.595382	0.0852661	5.50803	0.115068	ZNF623
ENSG00000168056.15	0	1e-10	0.452788	0.0648707	7.68553	0.0665548	LTBP3
ENSG00000133048.12	0	1e-10	3.54061	0.507815	2.03397	4.07023	CHI3L1
ENSG00000187730.7	0	1e-10	-0.707908	0.101539	4.97934	0.160773	GABRD
ENSG00000146828.17	0	1e-10	0.627361	0.0900706	5.00999	0.118672	SLC12A9
ENSG00000103064.13	0	1e-10	0.977648	0.14044	4.19423	0.308304	SLC7A6
ENSG00000169871.12	0	1e-10	-0.729026	0.104796	4.63092	0.160517	TRIM56
ENSG00000159128.14	0	1e-10	-0.705789	0.10159	6.33904	0.161826	IFNGR2
ENSG00000167601.11	0	1e-10	-0.617316	0.0888715	6.44854	0.123801	AXL
ENSG00000172059.10	0	1e-10	-0.938038	0.135225	4.60886	0.274786	KLF11
ENSG00000124783.12	0	1e-10	-0.397396	0.0572897	7.0094	0.0488898	SSR1
ENSG00000174840.8	0	1e-10	0.449658	0.0648393	6.94647	0.0626717	PDE12
ENSG00000134590.13	0	1e-10	0.477794	0.0689098	5.63748	0.0706307	FAM127A
ENSG00000156510.12	0	1e-10	-2.1042	0.303616	2.10373	1.4047	HKDC1
ENSG00000198833.6	0	1e-10	-0.51505	0.0743166	7.23956	0.0862105	UBE2J1
ENSG00000183742.12	0	1e-10	1.21097	0.174855	4.9773	0.476621	MACC1
ENSG00000026652.13	0	1e-10	-1.14188	0.164968	3.78467	0.412557	AGPAT4
ENSG00000239264.8	0	1e-10	-0.365635	0.0528433	7.7145	0.0429616	TXNDC5
ENSG00000145431.10	0	1e-10	-0.982122	0.142048	3.93999	0.296067	PDGFC
ENSG00000152556.15	0	1e-10	0.590271	0.0853987	6.39309	0.113277	PFKM
ENSG00000163251.3	0	1e-10	-0.544446	0.0787676	5.58207	0.0923886	FZD5
ENSG00000132467.3	0	1e-10	0.400482	0.0579606	6.95233	0.049389	UTP3
ENSG00000165886.4	0	1e-10	0.734648	0.106334	5.41792	0.175481	UBTD1
ENSG00000282024.1	0	1e-10	1.31295	0.190116	3.64163	0.541599	RP3-467D16.3
ENSG00000140105.17	0	1e-10	-0.697666	0.101084	7.06613	0.158283	WARS
ENSG00000132793.11	0	1e-10	1.08311	0.156982	3.8225	0.376311	LPIN3
ENSG00000196371.3	0	1e-10	-0.666646	0.0966766	5.17814	0.144541	FUT4
ENSG00000198900.5	0	1e-10	-0.399977	0.0581092	8.96108	0.0507978	TOP1
ENSG00000065308.4	0	1e-10	-0.451111	0.0655877	6.7894	0.0662124	TRAM2
ENSG00000204282.4	0	1e-10	-0.711902	0.103591	5.29911	0.164918	TNRC6C-AS1
ENSG00000126756.11	0	1e-10	-0.452371	0.0658383	6.35617	0.0664056	UXT
ENSG00000223784.1	0	1e-10	1.85296	0.269731	3.17924	1.04206	RP11-554I8.2
ENSG00000197594.11	0	1e-10	-1.1382	0.165722	3.79677	0.404671	ENPP1
ENSG00000169045.17	0	1e-10	-0.385842	0.0561898	7.68446	0.0471699	HNRNPH1
ENSG00000241468.7	0	1e-10	0.592094	0.0863135	7.57547	0.114113	ATP5J2
ENSG00000099783.11	0	1e-10	-0.373514	0.0544662	7.63652	0.0440716	HNRNPM
ENSG00000148296.6	0	1e-10	0.43617	0.0636515	7.3979	0.0590143	SURF6
ENSG00000128524.4	0	1e-10	0.44288	0.0646428	7.06847	0.0638571	ATP6V1F
ENSG00000014919.12	0	1e-10	0.404852	0.0591246	7.29796	0.0533664	COX15
ENSG00000084092.6	0	1e-10	0.413573	0.0604048	6.9098	0.0556912	NOA1
ENSG00000155304.5	0	1e-10	-0.839941	0.122708	6.48515	0.229719	HSPA13
ENSG00000206337.10	0	1e-10	-0.890323	0.130158	4.34245	0.256424	HCP5
ENSG00000168036.16	0	1e-10	0.529406	0.0774095	7.3345	0.091272	CTNNB1
ENSG00000072864.13	0	1e-10	-0.705092	0.103128	5.26863	0.161909	NDE1
ENSG00000166783.20	0	1e-10	-0.70465	0.103068	5.02462	0.161707	KIAA0430
ENSG00000247903.1	0	1e-10	0.584177	0.0854479	5.4108	0.104969	RP11-421F16.3
ENSG00000162512.15	0	2e-10	-0.509389	0.074588	5.83424	0.0822074	SDC3
ENSG00000080824.18	0	2e-10	0.549286	0.0804699	8.34971	0.098285	HSP90AA1
ENSG00000106070.17	0	2e-10	-0.562731	0.0824892	5.01977	0.101465	GRB10
ENSG00000007314.11	0	2e-10	-1.89822	0.278284	4.36544	1.11208	SCN4A
ENSG00000213699.8	0	2e-10	-0.430991	0.0631911	6.58833	0.0598901	SLC35F6
ENSG00000178531.5	0	2e-10	0.665443	0.097573	5.99495	0.144269	CTXN1
ENSG00000197912.13	0	2e-10	0.477727	0.0701787	5.79506	0.072857	SPG7
ENSG00000097021.19	0	2e-10	0.379068	0.0557542	7.3705	0.0452511	ACOT7
ENSG00000127528.5	0	2e-10	-0.642348	0.0944908	6.43955	0.134498	KLF2
ENSG00000179598.5	0	2e-10	0.500924	0.0737086	5.92163	0.0786739	PLD6
ENSG00000215440.11	0	2e-10	0.516208	0.0759739	5.97299	0.0863936	NPEPL1
ENSG00000163683.11	0	2e-10	-0.874997	0.128785	4.80091	0.249589	SMIM14
ENSG00000166037.10	0	2e-10	-0.55084	0.0810797	5.68507	0.0971636	CEP57
ENSG00000143365.16	0	2e-10	-1.18038	0.173839	4.47545	0.454254	RORC
ENSG00000176894.9	0	2e-10	-0.642543	0.0946317	4.89516	0.128054	PXMP2
ENSG00000105523.3	0	2e-10	-1.47874	0.217842	3.26489	0.688227	FAM83E
ENSG00000156427.7	0	2e-10	-1.45442	0.214316	4.31022	0.689718	FGF18
ENSG00000172009.14	0	2e-10	0.399288	0.0588475	6.77235	0.051985	THOP1
ENSG00000178966.16	0	2e-10	-0.563838	0.0831077	5.64485	0.0973823	RMI1
ENSG00000141076.17	0	2e-10	0.453676	0.0669635	5.79958	0.0641765	UTP4
ENSG00000067141.16	0	2e-10	-0.713141	0.105416	5.26612	0.163415	NEO1
ENSG00000137193.13	0	2e-10	-0.992127	0.1468	3.68371	0.314723	PIM1
ENSG00000168394.10	0	3e-10	0.39841	0.0590247	6.72941	0.0502886	TAP1
ENSG00000244005.12	0	3e-10	0.502922	0.0745243	6.05628	0.0801326	NFS1
ENSG00000249550.6	0	3e-10	0.592047	0.087767	6.28576	0.114399	LINC01234
ENSG00000257704.3	0	3e-10	-0.626328	0.0929116	5.12259	0.128045	INAFM1
ENSG00000177732.8	0	3e-10	-0.369261	0.0547887	7.48958	0.0422333	SOX12
ENSG00000103005.11	0	3e-10	0.47844	0.0710045	6.2445	0.0726371	USB1
ENSG00000168924.14	0	3e-10	0.502354	0.074608	5.57028	0.0769746	LETM1
ENSG00000135919.12	0	3e-10	-0.43289	0.064319	7.54698	0.0611823	SERPINE2
ENSG00000108244.16	0	3e-10	1.86277	0.276942	3.89698	1.13301	KRT23
ENSG00000111676.14	0	3e-10	-0.380385	0.0565576	7.58421	0.0441664	ATN1
ENSG00000102158.19	0	3e-10	-0.428741	0.0637822	6.59874	0.0600275	MAGT1
ENSG00000170324.20	0	3e-10	3.07172	0.457365	1.61375	3.08166	FRMPD2
ENSG00000164985.14	0	3e-10	-0.410656	0.0612033	7.0938	0.0516186	PSIP1
ENSG00000064687.12	0	3e-10	0.645034	0.0961383	5.18479	0.135361	ABCA7
ENSG00000277443.2	0	3e-10	-0.716574	0.106804	6.49034	0.167732	MARCKS
ENSG00000161203.13	0	3e-10	0.358302	0.0534231	7.25992	0.0397828	AP2M1
ENSG00000182196.13	0	3e-10	-0.3935	0.0586849	7.49057	0.0497422	ARL6IP4
ENSG00000197860.9	0	3e-10	-0.706469	0.105357	5.75144	0.16305	SGTB
ENSG00000246089.3	0	3e-10	0.757351	0.112983	4.65397	0.18268	RP11-115C21.2
ENSG00000204227.4	0	3e-10	-0.392458	0.0585519	6.78051	0.0487355	RING1
ENSG00000100029.17	0	3e-10	0.390344	0.0582405	7.11403	0.0497808	PES1
ENSG00000136111.12	0	3e-10	0.6446	0.096189	4.71686	0.132626	TBC1D4
ENSG00000066468.21	0	4e-10	-0.525657	0.0784926	5.67365	0.0889039	FGFR2
ENSG00000164050.12	0	4e-10	0.823694	0.123041	4.87556	0.214503	PLXNB1
ENSG00000070540.12	0	4e-10	-0.499855	0.0746914	5.94525	0.0816511	WIPI1
ENSG00000067829.18	0	4e-10	0.476181	0.0711796	6.01724	0.0728749	IDH3G
ENSG00000119715.14	0	4e-10	1.14715	0.171479	4.28558	0.424219	ESRRB
ENSG00000151445.15	0	4e-10	0.547462	0.0818884	5.66396	0.0972831	VIPAS39
ENSG00000169583.12	0	4e-10	-1.43968	0.215459	3.93999	0.677515	CLIC3
ENSG00000169047.5	0	4e-10	-0.437132	0.0654735	7.75306	0.0612107	IRS1
ENSG00000139800.8	0	4e-10	-0.432677	0.0648118	6.33307	0.0573598	ZIC5
ENSG00000168453.14	0	4e-10	-0.673833	0.10094	5.12871	0.142469	HR
ENSG00000004487.15	0	4e-10	0.368572	0.0552173	7.40121	0.043905	KDM1A
ENSG00000074527.11	0	4e-10	-1.35795	0.203509	3.62165	0.559444	NTN4
ENSG00000100485.11	0	4e-10	-0.557055	0.0834849	4.91004	0.0962819	SOS2
ENSG00000115902.10	0	4e-10	-1.03642	0.155377	4.57781	0.351218	SLC1A4
ENSG00000142192.20	0	4e-10	0.378199	0.0567159	8.78506	0.0462785	APP
ENSG00000102547.18	0	4e-10	-0.732773	0.109931	4.41226	0.166156	CAB39L
ENSG00000184557.4	0	4e-10	-0.667442	0.100185	5.73839	0.145688	SOCS3
ENSG00000151694.12	0	5e-10	-0.550142	0.0826049	6.0827	0.098985	ADAM17
ENSG00000071127.16	0	5e-10	0.383444	0.0575947	7.02178	0.0478401	WDR1
ENSG00000177225.16	0	5e-10	0.712008	0.106961	5.07371	0.165796	PDDC1
ENSG00000069399.13	0	5e-10	-0.777859	0.116943	4.45907	0.19793	BCL3
ENSG00000182253.14	0	5e-10	-1.01115	0.152049	4.86864	0.334469	SYNM
ENSG00000166949.15	0	5e-10	0.731817	0.110079	4.79386	0.175208	SMAD3
ENSG00000086730.16	0	5e-10	-1.22176	0.183833	3.70562	0.488364	LAT2
ENSG00000166897.14	0	5e-10	0.604602	0.0910007	4.87094	0.1196	ELFN2
ENSG00000131368.7	0	5e-10	0.543558	0.0818164	5.79906	0.0940293	MRPS25
ENSG00000125505.16	0	5e-10	0.410283	0.0617622	6.75186	0.0526369	MBOAT7
ENSG00000166619.12	0	5e-10	0.483019	0.0727366	5.33177	0.0736487	BLCAP
ENSG00000128590.4	0	5e-10	-0.710444	0.107024	4.58146	0.16405	DNAJB9
ENSG00000124920.13	0	5e-10	-0.445329	0.0671125	5.84175	0.0612265	MYRF
ENSG00000146859.6	0	5e-10	-0.678893	0.10231	4.62996	0.147595	TMEM140
ENSG00000101079.20	0	5e-10	0.427789	0.0644765	6.45157	0.0586333	NDRG3
ENSG00000168306.12	0	5e-10	-1.13074	0.170422	3.56237	0.396844	ACOX2
ENSG00000099889.13	0	5e-10	0.565476	0.0852329	6.66355	0.104646	ARVCF
ENSG00000069966.18	0	5e-10	-0.498672	0.075197	5.44045	0.0780538	GNB5
ENSG00000164236.11	0	5e-10	0.7605	0.114683	5.6951	0.189291	ANKRD33B
ENSG00000185507.19	0	5e-10	-1.25676	0.189524	4.1712	0.516938	IRF7
ENSG00000145439.11	0	5e-10	0.589292	0.0888714	5.36162	0.111103	CBR4
ENSG00000176903.4	0	6e-10	-0.421746	0.0636336	6.43997	0.0541304	PNMA1
ENSG00000185551.13	0	6e-10	0.623277	0.0940589	6.88368	0.127159	NR2F2
ENSG00000148154.9	0	6e-10	0.517169	0.0780707	4.90663	0.0850533	UGCG
ENSG00000136802.11	0	6e-10	-0.424864	0.0641489	6.68685	0.0579206	LRRC8A
ENSG00000120337.8	0	6e-10	1.39041	0.209971	5.99302	0.632881	TNFSF18
ENSG00000205413.7	0	6e-10	0.65194	0.0984642	5.10857	0.139142	SAMD9
ENSG00000059804.15	0	6e-10	-1.31115	0.198036	3.84104	0.562794	SLC2A3
ENSG00000138385.15	0	6e-10	0.389424	0.0588433	6.38435	0.0456752	SSB
ENSG00000186891.13	0	6e-10	-0.508955	0.0769124	5.59473	0.084396	TNFRSF18
ENSG00000161980.5	0	6e-10	0.531982	0.0804062	5.43915	0.0919997	POLR3K
ENSG00000185883.11	0	6e-10	0.357321	0.0540273	7.27534	0.0395852	ATP6V0C
ENSG00000261659.2	0	6e-10	1.82253	0.275618	3.09208	1.08268	LA16c-313D11.12
ENSG00000110171.18	0	6e-10	1.02458	0.154973	4.91593	0.343747	TRIM3
ENSG00000175879.8	0	6e-10	-0.906544	0.137136	5.3612	0.269114	HOXD8
ENSG00000182771.18	0	6e-10	-0.708028	0.107107	5.01189	0.153864	GRID1
ENSG00000163882.9	0	6e-10	0.486743	0.0736495	6.71679	0.0775848	POLR2H
ENSG00000147044.20	0	6e-10	-0.608172	0.0920871	6.23196	0.11976	CASK
ENSG00000048162.20	0	6e-10	0.411535	0.0623442	6.56478	0.0550078	NOP16
ENSG00000072682.18	0	7e-10	-0.541785	0.0820912	5.27137	0.0961461	P4HA2
ENSG00000144120.12	0	7e-10	0.500355	0.0758121	5.82709	0.0789537	TMEM177
ENSG00000100065.14	0	7e-10	-0.527605	0.0799627	5.70855	0.0879094	CARD10
ENSG00000183018.8	0	7e-10	1.4618	0.22168	3.17836	0.655073	SPNS2
ENSG00000159377.10	0	7e-10	0.359573	0.0545356	7.80321	0.0404476	PSMB4
ENSG00000139625.12	0	7e-10	1.14073	0.173039	4.36067	0.42631	MAP3K12
ENSG00000133612.18	0	7e-10	0.472406	0.0717085	5.70104	0.0689145	AGAP3
ENSG00000169035.11	0	7e-10	0.963702	0.146459	7.38451	0.304357	KLK7
ENSG00000112576.12	0	8e-10	0.633406	0.096312	4.91163	0.121784	CCND3
ENSG00000167112.9	0	8e-10	0.552925	0.084084	5.53055	0.0930332	TRUB2
ENSG00000119812.18	0	8e-10	0.749205	0.11397	6.22316	0.183979	FAM98A
ENSG00000198964.13	0	8e-10	-0.883729	0.134442	4.95236	0.255983	SGMS1
ENSG00000171307.18	1e-10	8e-10	0.515432	0.0784837	5.85756	0.081363	ZDHHC16
ENSG00000123983.13	1e-10	8e-10	-0.710476	0.10831	5.12045	0.16551	ACSL3
ENSG00000132768.13	1e-10	9e-10	0.498004	0.0759739	5.89422	0.0792059	DPH2
ENSG00000100304.12	1e-10	9e-10	0.359357	0.0548456	7.07529	0.0388491	TTLL12
ENSG00000178719.16	1e-10	9e-10	0.368804	0.0563443	6.74225	0.0426054	GRINA
ENSG00000101347.8	1e-10	9e-10	0.482809	0.07378	5.57481	0.0745083	SAMHD1
ENSG00000178127.12	1e-10	1e-09	0.378628	0.0578884	6.73233	0.0449156	NDUFV2
ENSG00000275052.4	1e-10	1e-09	-0.397828	0.0608534	7.2201	0.0478735	PPP4R3B
ENSG00000006025.11	1e-10	1e-09	0.795944	0.121802	5.30676	0.193982	OSBPL7
ENSG00000163739.4	1e-10	1e-09	-3.08153	0.471794	3.17324	3.11586	CXCL1
ENSG00000273749.4	1e-10	1e-09	0.421255	0.0645147	5.87992	0.0582312	CYFIP1
ENSG00000065154.11	1e-10	1e-09	0.578378	0.0886194	6.56188	0.10978	OAT
ENSG00000100982.11	1e-10	1.1e-09	-0.538658	0.0825592	5.25604	0.0930594	PCIF1
ENSG00000125089.16	1e-10	1.1e-09	-2.30725	0.353743	2.21877	1.7007	SH3TC1
ENSG00000166979.12	1e-10	1.1e-09	0.671397	0.102945	5.95607	0.14728	EVA1C
ENSG00000129353.14	1e-10	1.1e-09	-0.718783	0.110263	4.95827	0.169584	SLC44A2
ENSG00000088826.17	1e-10	1.1e-09	-0.669593	0.102723	5.8443	0.147169	SMOX
ENSG00000134109.10	1e-10	1.1e-09	-0.748521	0.114833	4.07847	0.180149	EDEM1
ENSG00000160049.11	1e-10	1.1e-09	0.439651	0.0674484	6.74593	0.0634471	DFFA
ENSG00000170836.11	1e-10	1.1e-09	0.698026	0.107151	6.48915	0.15995	PPM1D
ENSG00000068912.13	1e-10	1.1e-09	-0.410794	0.063077	6.85367	0.0540591	ERLEC1
ENSG00000132819.16	1e-10	1.1e-09	0.467182	0.071736	5.54815	0.0664987	RBM38
ENSG00000242180.3	1e-10	1.1e-09	1.82654	0.280506	3.3162	1.07583	OR51B5
ENSG00000136504.11	1e-10	1.1e-09	-0.459008	0.0705038	5.48577	0.0678382	KAT7
ENSG00000151006.7	1e-10	1.2e-09	1.26332	0.194093	3.83382	0.485528	PRSS53
ENSG00000261236.6	1e-10	1.2e-09	0.397808	0.0611602	6.08977	0.0499033	BOP1
ENSG00000008311.14	1e-10	1.2e-09	-0.88498	0.136125	4.46219	0.253707	AASS
ENSG00000280206.1	1e-10	1.2e-09	-0.823625	0.126701	4.38917	0.215579	CTB-193M12.5
ENSG00000129493.14	1e-10	1.2e-09	0.890534	0.137036	4.93592	0.26045	HEATR5A
ENSG00000198496.10	1e-10	1.3e-09	-0.960592	0.147882	4.68182	0.303064	NBR2
ENSG00000034510.5	1e-10	1.3e-09	-0.425467	0.0655191	9.71388	0.0578322	TMSB10
ENSG00000099810.18	1e-10	1.3e-09	0.466557	0.0718793	6.85325	0.0715027	MTAP
ENSG00000181467.4	1e-10	1.3e-09	0.362793	0.0559271	7.28623	0.0428848	RAP2B
ENSG00000105173.13	1e-10	1.3e-09	0.909251	0.140175	6.2102	0.2716	CCNE1
ENSG00000225733.5	1e-10	1.3e-09	-0.392611	0.060526	6.28974	0.0477862	FGD5-AS1
ENSG00000145623.12	1e-10	1.3e-09	-0.655676	0.101086	4.87381	0.141235	OSMR
ENSG00000106462.10	1e-10	1.4e-09	-0.417186	0.064412	6.5199	0.0542119	EZH2
ENSG00000105223.19	1e-10	1.4e-09	-0.419602	0.064791	7.04899	0.0578573	PLD3
ENSG00000173218.14	1e-10	1.4e-09	-0.557306	0.0860611	5.73884	0.102065	VANGL1
ENSG00000214046.8	1e-10	1.4e-09	-0.442406	0.0683255	6.47586	0.0614179	SMIM7
ENSG00000100311.16	1e-10	1.5e-09	-0.691943	0.106906	4.74845	0.15735	PDGFB
ENSG00000205336.11	1e-10	1.5e-09	-0.542687	0.0838496	5.32937	0.0967895	ADGRG1
ENSG00000157637.12	1e-10	1.5e-09	-0.384203	0.0593648	6.41196	0.047677	SLC38A10
ENSG00000180817.11	1e-10	1.5e-09	0.483802	0.0748524	7.2552	0.0769428	PPA1
ENSG00000167114.12	1e-10	1.6e-09	0.495632	0.0767344	6.60463	0.0807613	SLC27A4
ENSG00000108175.16	1e-10	1.6e-09	-0.544403	0.084361	6.35593	0.0974524	ZMIZ1
ENSG00000068366.19	1e-10	1.6e-09	0.542871	0.0841384	4.91797	0.093596	ACSL4
ENSG00000177542.10	1e-10	1.7e-09	0.471428	0.0730729	5.70371	0.0730808	SLC25A22
ENSG00000131652.13	1e-10	1.7e-09	-0.506215	0.0785297	5.51007	0.0800738	THOC6
ENSG00000261824.6	1e-10	1.7e-09	-0.650501	0.100915	5.37828	0.139166	LINC00662
ENSG00000148334.14	1e-10	1.8e-09	0.415429	0.0644862	6.70354	0.0525688	PTGES2
ENSG00000110057.7	1e-10	1.9e-09	0.423696	0.065887	5.9347	0.0546617	UNC93B1
ENSG00000151748.14	1e-10	1.9e-09	0.486752	0.0756969	5.97899	0.0779544	SAV1
ENSG00000176142.12	1e-10	2e-09	-0.678676	0.105627	5.40314	0.14871	TMEM39A
ENSG00000125821.11	1e-10	2e-09	-0.381648	0.0594089	6.89788	0.0464143	DTD1
ENSG00000079616.12	1e-10	2e-09	-0.39035	0.060766	6.50754	0.049484	KIF22
ENSG00000088038.17	1e-10	2.1e-09	-0.410693	0.064008	6.78479	0.0534988	CNOT3
ENSG00000170382.11	1e-10	2.1e-09	-1.02969	0.160523	4.52326	0.341636	LRRN2
ENSG00000130487.5	1e-10	2.1e-09	-5.14656	0.802494	3.45311	8.71892	KLHDC7B
ENSG00000143314.12	1e-10	2.1e-09	0.44732	0.0697554	6.59071	0.0658675	MRPL24
ENSG00000100196.10	1e-10	2.1e-09	-0.493085	0.0769113	5.51818	0.0742129	KDELR3
ENSG00000229891.1	1e-10	2.1e-09	0.769433	0.120024	4.56344	0.187055	LINC01315
ENSG00000109519.12	1e-10	2.2e-09	0.38757	0.0604757	7.20376	0.048184	GRPEL1
ENSG00000160271.14	1e-10	2.2e-09	0.721877	0.112658	7.17615	0.171562	RALGDS
ENSG00000253797.2	1e-10	2.2e-09	-0.411301	0.0642006	6.3852	0.0514371	UTP14C
ENSG00000083720.12	1e-10	2.2e-09	0.502935	0.0785074	5.68341	0.0780901	OXCT1
ENSG00000101019.21	2e-10	2.2e-09	0.54268	0.0847546	6.23013	0.0969705	UQCC1
ENSG00000069275.12	2e-10	2.2e-09	-0.495217	0.077351	8.08429	0.0753459	NUCKS1
ENSG00000005001.9	2e-10	2.3e-09	0.865857	0.135328	5.46908	0.246889	PRSS22
ENSG00000137133.10	2e-10	2.3e-09	-0.864864	0.135203	5.59734	0.246333	HINT2
ENSG00000181789.14	2e-10	2.4e-09	-0.388473	0.0607735	6.67148	0.0469331	COPG1
ENSG00000103187.7	2e-10	2.4e-09	0.439143	0.0687043	7.63236	0.0635183	COTL1
ENSG00000250337.5	2e-10	2.4e-09	2.4876	0.389279	2.60988	1.93476	LINC01021
ENSG00000075643.5	2e-10	2.4e-09	-0.760152	0.118991	6.09802	0.19034	MOCOS
ENSG00000101442.9	2e-10	2.5e-09	0.45441	0.0711561	5.99761	0.0643673	ACTR5
ENSG00000109572.13	2e-10	2.5e-09	-0.369916	0.0579307	7.13753	0.0441575	CLCN3
ENSG00000131495.8	2e-10	2.5e-09	0.484521	0.075921	6.30686	0.077345	NDUFA2
ENSG00000125398.5	2e-10	2.6e-09	0.350925	0.0550028	8.31496	0.0381582	SOX9
ENSG00000224032.6	2e-10	2.6e-09	-0.477934	0.07492	6.91727	0.0742335	EPB41L4A-AS1
ENSG00000132297.11	2e-10	2.6e-09	1.31337	0.205933	5.15499	0.568375	HHLA1
ENSG00000120063.9	2e-10	2.6e-09	-0.366528	0.0574891	6.70245	0.0411384	GNA13
ENSG00000150403.17	2e-10	2.7e-09	-0.440462	0.0691152	5.69211	0.0610879	TMCO3
ENSG00000131981.15	2e-10	2.7e-09	-0.617303	0.0968962	6.78733	0.125585	LGALS3
ENSG00000119401.10	2e-10	2.8e-09	0.440447	0.0691855	6.63086	0.0588423	TRIM32
ENSG00000185269.11	2e-10	2.8e-09	-1.40812	0.221246	3.19236	0.651713	NOTUM
ENSG00000170348.8	2e-10	2.9e-09	-0.629578	0.0989699	7.18048	0.130665	TMED10
ENSG00000140464.19	2e-10	3e-09	0.481686	0.0757688	5.81775	0.0710793	PML
ENSG00000173156.6	2e-10	3e-09	0.560677	0.0881932	5.68889	0.103641	RHOD
ENSG00000179195.15	2e-10	3e-09	-0.380779	0.0599113	6.34348	0.047805	ZNF664
ENSG00000134107.4	2e-10	3.1e-09	-0.570132	0.0897636	5.54709	0.107184	BHLHE40
ENSG00000132002.7	2e-10	3.2e-09	0.351259	0.0553483	6.58199	0.0395064	DNAJB1
ENSG00000137309.19	2e-10	3.2e-09	-0.930019	0.146618	9.92819	0.285277	HMGA1
ENSG00000136002.17	2e-10	3.3e-09	-0.485629	0.0765808	5.96914	0.0745257	ARHGEF4
ENSG00000105372.6	2e-10	3.5e-09	-0.411059	0.0649166	9.65888	0.0553127	RPS19
ENSG00000116717.11	2e-10	3.5e-09	-0.390432	0.0616629	7.13646	0.0502939	GADD45A
ENSG00000170835.13	3e-10	3.6e-09	1.33142	0.210448	3.39392	0.566673	CEL
ENSG00000136231.13	3e-10	3.7e-09	0.51301	0.0811329	5.37982	0.0801606	IGF2BP3
ENSG00000104852.14	3e-10	3.7e-09	0.345656	0.0546946	7.8689	0.0390241	SNRNP70
ENSG00000162813.17	3e-10	3.7e-09	0.6722	0.106374	4.79771	0.149135	BPNT1
ENSG00000108639.7	3e-10	3.8e-09	0.356838	0.0565007	8.30282	0.0391825	SYNGR2
ENSG00000197724.10	3e-10	3.9e-09	-0.436262	0.0690964	5.9717	0.0602892	PHF2
ENSG00000265148.5	3e-10	3.9e-09	2.28048	0.361217	2.35784	1.71675	TSPOAP1-AS1
ENSG00000149136.8	3e-10	4e-09	-0.408672	0.0647659	7.12423	0.0551374	SSRP1
ENSG00000132254.12	3e-10	4e-09	0.388252	0.0615327	7.07097	0.0497654	ARFIP2
ENSG00000115274.14	3e-10	4e-09	0.657299	0.104193	5.03237	0.132125	INO80B
ENSG00000153832.11	3e-10	4e-09	-0.779777	0.123617	4.37783	0.185952	FBXO36
ENSG00000110066.14	3e-10	4e-09	-0.467473	0.0741201	6.18236	0.0696695	KMT5B
ENSG00000166889.13	3e-10	4e-09	-0.398133	0.0631371	6.29275	0.0486063	PATL1
ENSG00000103034.14	3e-10	4.1e-09	1.01399	0.160833	3.93266	0.319607	NDRG4
ENSG00000126261.12	3e-10	4.2e-09	-0.440194	0.0698556	6.42822	0.0635624	UBA2
ENSG00000141349.8	3e-10	4.2e-09	0.439812	0.0698176	6.14147	0.0619712	G6PC3
ENSG00000171223.5	3e-10	4.2e-09	-0.791988	0.125729	7.78376	0.207143	JUNB
ENSG00000108773.10	3e-10	4.4e-09	0.606419	0.0963705	5.26615	0.121468	KAT2A
ENSG00000231925.11	3e-10	4.5e-09	-0.447554	0.0711638	5.80008	0.0630458	TAPBP
ENSG00000257698.1	3e-10	4.5e-09	-1.64986	0.262356	3.20617	0.838525	RP11-620J15.3
ENSG00000069956.11	3e-10	4.7e-09	-0.548559	0.0873521	4.79501	0.0937921	MAPK6
ENSG00000136371.10	3e-10	4.8e-09	-0.498222	0.0793481	5.66196	0.0789521	MTHFS
ENSG00000139044.10	3e-10	4.8e-09	-0.80174	0.127702	4.46692	0.201157	B4GALNT3
ENSG00000144036.15	3e-10	4.8e-09	-0.56531	0.0900665	4.55056	0.100608	EXOC6B
ENSG00000001497.16	3e-10	4.9e-09	0.356581	0.0568241	7.51087	0.0409471	LAS1L
ENSG00000099617.3	4e-10	5e-09	-1.00295	0.1599	3.95762	0.312265	EFNA2
ENSG00000177954.11	4e-10	5.1e-09	-0.427747	0.0682297	9.90649	0.0600844	RPS27
ENSG00000253293.4	4e-10	5.1e-09	-0.551022	0.0879085	5.41121	0.0999177	HOXA10
ENSG00000234964.4	4e-10	5.1e-09	0.848991	0.135473	5.55613	0.238259	FABP5P7
ENSG00000138801.8	4e-10	5.3e-09	0.472087	0.0753999	5.65461	0.0736819	PAPSS1
ENSG00000165730.14	4e-10	5.4e-09	-0.718961	0.114862	4.52891	0.166714	STOX1
ENSG00000008405.11	4e-10	5.5e-09	-0.600594	0.0960041	4.71453	0.119101	CRY1
ENSG00000136938.8	4e-10	5.8e-09	-0.33639	0.0538528	6.98428	0.0368631	ANP32B
[truncated: 14,301 more rows]

## Sheet: MAVS_cl2_DMSO_vs_alis
Ensembl ID	P-value	Q-value	Effect Size	Standard Error of Effect Size	Mean Log-Counts	Variance of Log-Counts	Gene Symbol
[truncated: 15,259 more rows]

[truncated: 4 more sheets: alis ctrl1_vs_MAVS1, alis ctrl1_vs_MAVS2, alis ctrl2_vs_MAVS1, alis ctrl2_vs_MAVS2]
