# Supplementary material for: Inhibition of Aurora Kinase Induces Endogenous Retroelements to Induce a Type I/III IFN Response via RIG-I
Source: Cancer Res Commun. 2024 Feb 26;4(2):540–55. doi: 10.1158/2767-9764.CRC-23-0432 (PMC10896070; doi:10.1158/2767-9764.CRC-23-0432)
Supplement: Supplemental Table 6 — ICE analysis of various CRISPR KO lines used in this study. [file crc-23-0432-s06.xlsx]

## Sheet: Sheet1
Supplemental Table 6. % knockout in pooled RNP-transfected cell lines.
Inference of CRISPR edits (ICE) analysis results using Synthego tool at https://ice.synthego.com/#/
		% KO
guide	protospacer	SW1417	Ls174T	HT-29
MAVS #1	TTAGAAGGCACTGCACCAGG	86	94	65
MAVS #2	TCTGGGGCTGAGCGTCTGCA	97	99	94
MAVS #3	GTCCTGCTCCTGATGCCCGC	94	26	94
MAVS #4	CCAGCACGGGTTGAGTTGAT	87	93	70
STING #1	ATAGATGGACAGCAGCAACA	85	88	68
STING #2	CTACTACTCCCTCCCAAATG	97	97	92
STING #3	GCGGGCCGACCGCATTTGGG	93	82	79
STING #4	CGGTCGGCCCGCCCTTCACT	82	84	82
		CT26
Sting#1	CAGTAGTCCAAGTTCGTGCG	98
Sting#2	CACCTAGCCTCGCACGAACT	91
Sting #3	GCATGCTTAGGGACTTATAG	93
Sting#4	GTACCCAATGTAGTATGACC	0
Mavs#1	ATCGACTGCGGGCTTCCTAC	93
Mavs#2	GGACCCTCTGCATTTGCGCC	96
Mavs#3	TTGGTGTCTCTCGTAAGCCA	89
Mavs#4	GCCACCAGACATCCTCGCGA	90
		HCT116
RIG-I #1	GGATTATATCCGGAAGACCC	81
RIG-I #2	CTCACCCTCCCTAAACCAGG	96
RIG-I #3	AACAGCTGAGAATGTCCCAG	83
RIG-I #4	CTAGGGCATCCAAAAAGCCA	40
MDA5 #1	TCATGTAGCGGGCGGCCAGA	89
MDA5 #2	CGAATTCCCGAGTCCAACCA	98
MDA5 #3	AACTGCCTGCATGTTCCCGG	92
MDA5 #4	GCGTTCTCAAACGATGGAGA	59
