# Supplementary material for: Inhibition of Aurora Kinase Induces Endogenous Retroelements to Induce a Type I/III IFN Response via RIG-I
Source: Cancer Res Commun. 2024 Feb 26;4(2):540–55. doi: 10.1158/2767-9764.CRC-23-0432 (PMC10896070; doi:10.1158/2767-9764.CRC-23-0432)
Supplement: Supplemental Table 7 — TEtranscripts analysis results from RNAseq data from Figure 3A. [file crc-23-0432-s07.xlsx]

## Sheet: HCT116-Decitabine
name	baseMean	log2FC	lfcSE	stat	pvalue	padj
7SK:RNA:RNA	46.7681	0.447632	0.519072	0.862371	0.388483	0.86921
ACRO1:acro:Satellite	65.6901	2.0573	0.52208	3.94058	8.12839e-05	0.00252371
ALR/Alpha:centr:Satellite	764.955	-0.0666555	0.245823	-0.271152	0.786274	0.977018
Alu:Alu:SINE	128.012	0.118903	0.339434	0.350299	0.726114	0.96597
AluJb:Alu:SINE	9342.6	-0.102709	0.218147	-0.470827	0.637764	0.95335
AluJo:Alu:SINE	5700.81	-0.104571	0.214981	-0.48642	0.62667	0.950017
AluJr4:Alu:SINE	1392.25	-0.143734	0.24254	-0.592621	0.553435	0.937817
AluJr:Alu:SINE	7011.16	-0.072873	0.217073	-0.335708	0.737091	0.966179
AluSc5:Alu:SINE	401.168	0.0128694	0.295641	0.0435306	0.965279	0.998345
AluSc8:Alu:SINE	1442.85	-0.042703	0.212061	-0.201371	0.840408	0.98402
AluSc:Alu:SINE	2024.02	-9.7922e-05	0.217614	-0.000449979	0.999641	0.999929
AluSg4:Alu:SINE	477.581	-0.1055	0.244394	-0.431679	0.665975	0.962901
AluSg7:Alu:SINE	575.277	-0.0727341	0.266727	-0.272691	0.785091	0.977018
AluSg:Alu:SINE	2691.02	-0.00835585	0.211127	-0.0395775	0.96843	0.998501
AluSp:Alu:SINE	4236.95	-0.0502088	0.204075	-0.246031	0.805658	0.979061
AluSq10:Alu:SINE	91.7969	-0.122688	0.382384	-0.32085	0.748324	0.968205
AluSq2:Alu:SINE	4296.17	-0.0892694	0.210253	-0.424581	0.671142	0.964988
AluSq4:Alu:SINE	159.689	-0.104492	0.344426	-0.303379	0.761601	0.971343
AluSq:Alu:SINE	1138.75	-0.0548264	0.241757	-0.226783	0.820592	0.979915
AluSx1:Alu:SINE	8015.94	-0.0238064	0.210976	-0.11284	0.910158	0.992631
AluSx3:Alu:SINE	2013.64	0.064291	0.220469	0.29161	0.770585	0.973932
AluSx4:Alu:SINE	654.583	-0.0657734	0.236128	-0.27855	0.78059	0.975467
AluSx:Alu:SINE	8546.05	-0.0658027	0.20807	-0.316253	0.75181	0.969622
AluSz6:Alu:SINE	3298.63	-0.0735949	0.22003	-0.334477	0.73802	0.966399
AluSz:Alu:SINE	7040.31	-0.0580626	0.21232	-0.273468	0.784494	0.977018
AluY:Alu:SINE	5896.27	-0.0149891	0.208564	-0.0718682	0.942707	0.994602
AluYa5:Alu:SINE	132.831	1.01091	0.335624	3.01202	0.00259511	0.0440935
AluYa8:Alu:SINE	8.48644	-0.828206	1.20371	-0.688046	0.491424	0.92404
AluYb8:Alu:SINE	177.122	0.565536	0.29865	1.89364	0.0582727	0.382164
AluYb9:Alu:SINE	10.5683	1.23362	1.04441	1.18117	0.237535	0.761788
AluYc3:Alu:SINE	44.4608	0.24489	0.53129	0.460935	0.644845	0.956313
AluYc:Alu:SINE	232.378	0.135492	0.28588	0.473947	0.635538	0.952943
AluYd8:Alu:SINE	3.50957	0.837761	1.8206	0.460156	0.645404	0.956556
AluYe5:Alu:SINE	47.5438	0.536136	0.509754	1.05175	0.292912	0.80817
AluYe6:Alu:SINE	23.8443	-0.585842	0.73318	-0.799043	0.424265	0.888438
AluYf1:Alu:SINE	98.793	0.164138	0.37917	0.432887	0.665097	0.962474
AluYg6:Alu:SINE	18.5712	0.252392	0.781916	0.322786	0.746857	0.967305
AluYh3:Alu:SINE	82.9859	0.110775	0.427436	0.259163	0.79551	0.978644
AluYh3a3:Alu:SINE	19.5169	-0.23539	0.769898	-0.305742	0.759801	0.9708
AluYh7:Alu:SINE	2.28537	-0.0632367	2.12606	-0.0297436	0.976272	0.998819
AluYh9:Alu:SINE	0.8793	3.42896	4.10807	0.83469	0.403892	0.875255
AluYi6:Alu:SINE	31.782	0.333942	0.616393	0.541768	0.587978	0.940768
AluYi6_4d:Alu:SINE	4.00226	0.0136643	1.63735	0.00834538	0.993341	0.999189
AluYj4:Alu:SINE	109.602	-0.14106	0.385375	-0.366034	0.71434	0.964988
AluYk11:Alu:SINE	38.4514	-0.0586876	0.573382	-0.102353	0.918476	0.993723
AluYk12:Alu:SINE	10.6473	0.301315	1.04033	0.289635	0.772096	0.973932
AluYk2:Alu:SINE	24.2556	-0.157037	0.698051	-0.224965	0.822006	0.980114
AluYk3:Alu:SINE	46.6892	-0.0485201	0.530698	-0.0914269	0.927153	0.994152
AluYk4:Alu:SINE	35.9686	0.00671225	0.574484	0.011684	0.990678	0.999056
AluYm1:Alu:SINE	190.519	-0.161895	0.324852	-0.498365	0.618227	0.949472
AmnSINE1:5S-Deu-L2:SINE	91.1894	-0.0474253	0.408029	-0.11623	0.90747	0.992533
Arthur1:hAT-Tip100:DNA	30.178	0.857104	0.636208	1.34721	0.177913	0.679515
Arthur1A:hAT-Tip100:DNA	24.774	-0.106465	0.687769	-0.154797	0.876981	0.987226
Arthur1B:hAT-Tip100:DNA	74.5368	0.0240043	0.424804	0.0565068	0.954938	0.997206
Arthur1C:hAT-Tip100:DNA	63.1302	1.0811	0.533728	2.02557	0.0428092	0.31865
BLACKJACK:hAT-Blackjack:DNA	70.9632	-0.203985	0.462947	-0.440623	0.659486	0.96133
BSR/Beta:Satellite:Satellite	13.0304	0.15781	0.946635	0.166706	0.867601	0.986913
CER:Satellite:Satellite	10.472	2.39759	1.13693	2.10882	0.0349599	0.279113
CR1-12_AMi:CR1:LINE	2.58578	-0.336617	2.0192	-0.166708	0.8676	0.986913
CR1-13_AMi:CR1:LINE	3.21718	-0.925969	2.08965	-0.443121	0.657678	0.96133
CR1-16_AMi:CR1:LINE	12.0398	-0.582079	0.968861	-0.600787	0.547982	0.937817
CR1-3_Croc:CR1:LINE	34.259	-0.20286	0.621226	-0.326548	0.74401	0.966477
CR1-8_Crp:CR1:LINE	0.622367	-0.373403	4.37475	-0.0853542	0.93198	0.994152
CR1-L3A_Croc:CR1:LINE	16.3759	-0.322524	0.835327	-0.386105	0.699419	0.964988
CR1_Mam:CR1:LINE	59.7812	-0.242404	0.501283	-0.483568	0.628692	0.950017
Chap1_Mam:hAT-Charlie:DNA	55.1443	0.381646	0.497116	0.76772	0.442654	0.895003
Charlie10:hAT-Charlie:DNA	115.865	-0.270053	0.36357	-0.742782	0.457613	0.903801
Charlie10a:hAT-Charlie:DNA	14.925	-0.867319	0.906754	-0.956509	0.338815	0.847597
Charlie10b:hAT-Charlie:DNA	9.7833	0.113404	1.05936	0.10705	0.914749	0.993379
Charlie11:hAT-Charlie:DNA	1.21587	-0.121238	3.01761	-0.040177	0.967952	0.998345
Charlie12:hAT-Charlie:DNA	1.58513	-2.14447	2.87797	-0.745132	0.456192	0.902779
Charlie13a:hAT-Charlie:DNA	18.3372	-0.287475	0.818599	-0.35118	0.725454	0.96597
Charlie13b:hAT-Charlie:DNA	24.9972	-0.492752	0.684742	-0.719616	0.471761	0.914212
Charlie14a:hAT-Charlie:DNA	8.12311	-0.545952	1.23692	-0.441382	0.658937	0.96133
Charlie15a:hAT-Charlie:DNA	303.907	-0.149869	0.293282	-0.511007	0.609346	0.947053
Charlie15b:hAT-Charlie:DNA	66.7735	-0.0129798	0.47889	-0.0271038	0.978377	0.998819
Charlie16a:hAT-Charlie:DNA	75.6675	-0.266424	0.447316	-0.595607	0.551438	0.937817
Charlie17:hAT-Charlie:DNA	82.2893	-0.230376	0.415284	-0.554744	0.57907	0.938549
Charlie17a:hAT-Charlie:DNA	78.1701	0.0872688	0.407772	0.214014	0.830536	0.981961
Charlie17b:hAT-Charlie:DNA	11.1755	-0.285272	1.00675	-0.28336	0.776901	0.974667
Charlie18a:hAT-Charlie:DNA	149.196	-0.550222	0.381403	-1.44263	0.149126	0.622794
Charlie19a:hAT-Charlie:DNA	59.7458	-0.700533	0.502109	-1.39518	0.162962	0.649423
Charlie1:hAT-Charlie:DNA	143.204	-0.137946	0.35474	-0.388864	0.697377	0.964988
Charlie1a:hAT-Charlie:DNA	388.723	-0.0875002	0.250293	-0.349592	0.726645	0.96597
Charlie1b:hAT-Charlie:DNA	120.792	-0.303847	0.343914	-0.883499	0.376967	0.86328
Charlie20a:hAT-Charlie:DNA	25.3118	0.586754	0.710063	0.826342	0.40861	0.878634
Charlie21a:hAT-Charlie:DNA	12.158	0.317032	0.952831	0.332726	0.739341	0.966399
Charlie22a:hAT-Charlie:DNA	35.1946	0.0923459	0.596903	0.154708	0.877051	0.987226
Charlie23a:hAT-Charlie:DNA	33.7951	-0.168582	0.630358	-0.267438	0.789132	0.977247
Charlie24:hAT-Charlie:DNA	77.1727	-0.276111	0.41439	-0.666306	0.505215	0.931768
Charlie25:hAT-Charlie:DNA	20.8221	0.309258	0.748189	0.413342	0.679356	0.964988
Charlie26a:hAT-Charlie:DNA	6.24278	-0.294441	1.33753	-0.220138	0.825763	0.980501
Charlie29a:hAT-Charlie:DNA	35.7731	0.19784	0.624531	0.316781	0.75141	0.969603
Charlie2a:hAT-Charlie:DNA	133.705	-0.11145	0.338732	-0.32902	0.742141	0.966399
Charlie2b:hAT-Charlie:DNA	144.761	-0.19865	0.319324	-0.622095	0.533879	0.937817
Charlie30a:hAT-Charlie:DNA	19.7026	-0.0781539	0.759887	-0.102849	0.918083	0.993723
Charlie3:hAT-Charlie:DNA	66.4488	-0.0803693	0.480909	-0.16712	0.867276	0.986913
Charlie4:hAT-Charlie:DNA	1.80313	-1.20037	2.5485	-0.471008	0.637635	0.953331
Charlie4a:hAT-Charlie:DNA	126.071	0.082309	0.354587	0.232127	0.81644	0.979414
Charlie4z:hAT-Charlie:DNA	391.904	-0.0346155	0.254613	-0.135953	0.891858	0.990704
Charlie5:hAT-Charlie:DNA	102.778	-0.122778	0.4064	-0.302111	0.762567	0.971617
Charlie6:hAT-Charlie:DNA	10.5375	-0.421819	1.02591	-0.411165	0.680951	0.964988
Charlie7:hAT-Charlie:DNA	78.2014	-0.0509074	0.441337	-0.115348	0.908169	0.992533
Charlie7a:hAT-Charlie:DNA	81.5719	-0.120841	0.44897	-0.269152	0.787813	0.977018
Charlie8:hAT-Charlie:DNA	595.67	0.0241028	0.214839	0.11219	0.910673	0.992631
Charlie9:hAT-Charlie:DNA	45.7662	-0.38078	0.558668	-0.681586	0.495501	0.927489
Cheshire:hAT-Charlie:DNA	59.0615	-0.490283	0.460903	-1.06374	0.287445	0.804376
Chompy-7_Croc:PIF-Harbinger:DNA	0.700953	-2.77796	4.48826	-0.618939	0.535957	0.937817
D20S16:Satellite:Satellite	5.57765	-0.521581	1.46384	-0.356311	0.721608	0.96597
DNA1_Mam:TcMar:DNA	12.2773	-0.35436	0.965103	-0.367173	0.71349	0.964988
ERV24B_Prim-int:ERV1:LTR	11.6062	0.748069	0.985476	0.759094	0.447796	0.897788
ERV24_Prim-int:ERV1:LTR	23.781	-0.21036	0.70153	-0.299859	0.764285	0.972247
ERV3-16A3_I-int:ERVL:LTR	710.191	0.190639	0.216712	0.879692	0.379026	0.863446
ERV3-16A3_LTR:ERVL:LTR	33.97	0.0261531	0.622029	0.0420448	0.966463	0.998345
ERVL-B4-int:ERVL:LTR	362.352	-0.103761	0.244021	-0.425213	0.670681	0.96479
ERVL-E-int:ERVL:LTR	386.761	0.230279	0.235585	0.977475	0.328334	0.837169
ERVL-int:ERVL:LTR	7.33903	0.696979	1.21577	0.573284	0.566452	0.937817
Eulor2A:DNA:DNA?	0.830285	-0.957568	3.92089	-0.244222	0.807059	0.979061
Eulor2C:DNA:DNA?	1.00552	-1.36832	3.35774	-0.407511	0.683632	0.964988
Eulor5A:DNA:DNA?	6.56129	-1.23582	1.32704	-0.931261	0.351718	0.856842
Eulor6A:DNA:DNA?	0.558395	-2.40126	4.87363	-0.492704	0.622222	0.949472
Eulor6B:DNA:DNA?	0.525715	-2.36532	4.87584	-0.485109	0.627599	0.950017
Eulor6D:DNA:DNA?	5.05197	-2.28529	1.60533	-1.42357	0.154572	0.634513
Eulor8:TcMar:DNA	1.96098	-1.26678	2.58739	-0.489597	0.624419	0.950017
Eulor9A:DNA:DNA	2.36707	1.44757	2.17225	0.666394	0.505159	0.931768
Eulor9B:DNA:DNA	1.46239	-0.630438	3.03232	-0.207907	0.835302	0.983498
Eulor9C:DNA:DNA	1.01212	2.00116	3.32194	0.602406	0.546904	0.937817
FAM:Alu:SINE	478.203	-0.0548301	0.277382	-0.19767	0.843303	0.98402
FLAM_A:Alu:SINE	712.173	-0.0640999	0.237562	-0.269824	0.787296	0.977018
FLAM_C:Alu:SINE	1321.47	-0.0883932	0.21932	-0.403032	0.686924	0.964988
FRAM:Alu:SINE	482.695	-0.101691	0.260436	-0.390463	0.696194	0.964988
FordPrefect:hAT-Tip100:DNA	135.199	-0.264907	1.33805	-0.19798	0.84306	0.98402
FordPrefect_a:hAT-Tip100:DNA	5.01438	0.39204	1.45521	0.269405	0.787618	0.977018
GSATII:centr:Satellite	52.4918	0.305295	0.488289	0.625235	0.531817	0.937817
GSATX:centr:Satellite	1.40187	4.10755	3.10646	1.32226	0.186081	0.682957
HAL1:L1:LINE	1205.47	-0.0591169	0.251293	-0.235251	0.814014	0.979406
HAL1M8:L1:LINE	184.46	-0.0966896	0.366568	-0.26377	0.791957	0.977852
HAL1ME:L1:LINE	524.252	-0.106323	0.244941	-0.434077	0.664233	0.962323
HAL1b:L1:LINE	175.641	-0.305897	0.309332	-0.988896	0.322714	0.832147
HERV-Fc1-int:ERV1:LTR	114.086	10.4531	1.48379	7.04489	1.85608e-12	3.25255e-10
HERV-Fc1_LTR1:ERV1:LTR	4.03977	5.63041	2.22082	2.53528	0.0112356	0.129489
HERV-Fc2-int:ERV1:LTR	26.6672	5.27279	1.10686	4.76372	1.90055e-06	9.94927e-05
HERV-Fc2_LTR:ERV1:LTR	0.8793	3.42896	4.10807	0.83469	0.403892	0.875255
HERV15-int:ERV1:LTR	4.79013	-0.168013	1.49931	-0.11206	0.910776	0.992631
HERV16-int:ERVL:LTR	23.2455	0.491233	0.702572	0.699192	0.484432	0.920679
HERV17-int:ERV1:LTR	56.9096	-0.138159	0.537424	-0.257076	0.79712	0.978644
HERV1_LTRa:ERV1:LTR	0.350477	-1.79132	4.9195	-0.364126	0.715764	0.964988
HERV1_LTRb:ERV1:LTR	0.350477	-1.79132	4.9195	-0.364126	0.715764	0.964988
HERV1_LTRc:ERV1:LTR	1.19466	-0.164037	2.84097	-0.0577398	0.953956	0.997063
HERV1_LTRd:ERV1:LTR	1.34869	-0.56762	2.88421	-0.196803	0.843982	0.98402
HERV3-int:ERV1:LTR	53.0118	-0.77817	0.492466	-1.58015	0.114072	0.552151
HERV30-int:ERV1:LTR	21.5617	-0.455442	0.785623	-0.579721	0.562103	0.937817
HERV35I-int:ERV1:LTR	8.19052	0.535653	1.1588	0.462249	0.643903	0.955895
HERV4_I-int:ERV1:LTR	411.652	-0.229585	0.240506	-0.954593	0.339783	0.848656
HERV9-int:ERV1:LTR	339.471	4.81094	0.381123	12.6231	1.57525e-36	2.71442e-33
HERV9N-int:ERV1:LTR	39.4594	3.9162	0.729762	5.3664	8.03222e-08	5.88973e-06
HERV9NC-int:ERV1:LTR	754.12	3.63	0.287893	12.6088	1.88758e-36	3.00241e-33
HERVE-int:ERV1:LTR	186.771	-0.0336048	0.298222	-0.112684	0.910281	0.992631
HERVE_a-int:ERV1:LTR	6.38043	1.539	1.3376	1.15057	0.24991	0.77668
HERVFH19-int:ERV1:LTR	3.89205	-0.442991	1.69747	-0.260971	0.794115	0.978588
HERVFH21-int:ERV1:LTR	118.442	-0.398585	0.414692	-0.961158	0.336473	0.844776
HERVH-int:ERV1:LTR	25726.6	0.334636	0.583653	0.573347	0.566409	0.937817
HERVH48-int:ERV1:LTR	41.6842	0.28708	0.593275	0.48389	0.628464	0.950017
HERVI-int:ERV1:LTR	42.1026	1.37041	0.653348	2.09753	0.0359471	0.283491
HERVIP10B3-int:ERV1:LTR	61.3176	-0.117578	0.464471	-0.253144	0.800157	0.979061
HERVIP10F-int:ERV1:LTR	274.023	-0.929898	0.776267	-1.19791	0.230952	0.751919
HERVIP10FH-int:ERV1:LTR	390.774	0.649168	0.3572	1.81738	0.069159	0.420926
HERVK-int:ERVK:LTR	192.017	-0.0589239	0.40289	-0.146253	0.883722	0.989365
HERVK11-int:ERVK:LTR	58.1537	-0.593221	0.539076	-1.10044	0.271141	0.787561
HERVK11D-int:ERVK:LTR	1.87752	1.67015	2.38631	0.699886	0.483998	0.920372
HERVK13-int:ERVK:LTR	34.0341	-0.595051	0.657305	-0.905289	0.365312	0.86328
HERVK14-int:ERVK:LTR	31.8126	0.135183	0.671277	0.201382	0.8404	0.98402
HERVK14C-int:ERVK:LTR	8.69259	0.122035	1.13303	0.107707	0.914228	0.993332
HERVK22-int:ERVK:LTR	163.753	-0.324984	0.37151	-0.874766	0.381701	0.865452
HERVK3-int:ERVK:LTR	220.043	-0.194075	0.302695	-0.641158	0.52142	0.937817
HERVK9-int:ERVK:LTR	435.407	-0.195728	0.269139	-0.727236	0.467082	0.910131
HERVL-int:ERVL:LTR	378.585	0.32797	0.245906	1.33372	0.182294	0.680554
HERVL18-int:ERVL:LTR	82.8206	-0.22008	0.453372	-0.485428	0.627372	0.950017
HERVL32-int:ERVL:LTR	1.68178	-0.940698	2.72341	-0.345412	0.729785	0.96597
HERVL40-int:ERVL:LTR	330.879	-0.384168	0.267053	-1.43854	0.15028	0.625627
HERVL66-int:ERVL:LTR	13.7508	0.0458216	0.916424	0.0500004	0.960122	0.997658
HERVL74-int:ERVL:LTR	60.4404	-0.243753	0.47031	-0.518282	0.604262	0.945574
HERVP71A-int:ERV1:LTR	13.2139	0.856726	0.94943	0.902359	0.366866	0.86328
HERVS71-int:ERV1:LTR	49.6598	0.577976	0.547092	1.05645	0.290762	0.807318
HSAT5:Satellite:Satellite	2.86254	-1.2411	2.00633	-0.618595	0.536183	0.937817
HSATI:Satellite:Satellite	0.894257	0.582698	3.71929	0.156669	0.875506	0.987164
HSMAR1:TcMar-Mariner:DNA	289.024	0.549443	0.267182	2.05644	0.0397404	0.303341
HSMAR2:TcMar-Mariner:DNA	171.29	0.0692376	0.311892	0.221992	0.82432	0.980355
HUERS-P1-int:ERV1:LTR	20.9605	0.204861	0.73837	0.277451	0.781434	0.976162
HUERS-P2-int:ERV1:LTR	13.2754	3.98282	1.19859	3.32292	0.000890789	0.0187192
HUERS-P3-int:ERV1:LTR	40.1329	-0.151387	0.57004	-0.265572	0.790569	0.977714
HUERS-P3b-int:ERV1:LTR	47.8829	-0.608011	0.583074	-1.04277	0.297056	0.811288
Harlequin-int:ERV1:LTR	242.8	-0.407657	0.32809	-1.24251	0.214047	0.726301
Helitron1Na_Mam:Helitron:RC	3.23697	2.65099	1.97635	1.34135	0.179806	0.680554
Helitron1Nb_Mam:Helitron:RC	6.81474	-0.439629	1.33256	-0.329914	0.741465	0.966399
Helitron2Na_Mam:Helitron:RC?	27.0329	0.189883	0.741636	0.256033	0.797925	0.978723
Helitron3Na_Mam:Helitron:RC	27.6365	0.0214216	0.665174	0.0322046	0.974309	0.998819
Kanga11a:TcMar-Tc2:DNA	9.74194	-0.269884	1.15659	-0.233344	0.815494	0.979406
Kanga1:TcMar-Tc2:DNA	17.0924	0.139728	0.843141	0.165724	0.868374	0.986913
Kanga1a:TcMar-Tc2:DNA	21.359	-0.216369	0.732618	-0.295337	0.767737	0.973525
Kanga1b:TcMar-Tc2:DNA	26.3479	0.153149	0.666358	0.22983	0.818224	0.979419
Kanga1c:TcMar-Tc2:DNA	84.6669	-0.358188	0.401077	-0.893066	0.371822	0.86328
Kanga1d:TcMar-Tc2:DNA	29.5867	0.0815194	0.64181	0.127015	0.898929	0.992469
Kanga2_a:TcMar-Tc2:DNA	57.7868	0.131944	0.472036	0.279521	0.779845	0.975238
L1HS:L1:LINE	625.824	1.60086	0.30832	5.1922	2.07821e-07	1.40896e-05
L1M1:L1:LINE	375.656	-0.0138776	0.272211	-0.0509811	0.959341	0.997583
L1M2:L1:LINE	275.562	0.0138396	0.293359	0.0471764	0.962373	0.998318
L1M2a1:L1:LINE	2.4147	0.517947	2.09944	0.246707	0.805135	0.979061
L1M2a:L1:LINE	22.5718	-1.11039	0.790806	-1.40413	0.16028	0.645177
L1M2b:L1:LINE	6.97712	-0.304071	1.3223	-0.229956	0.818126	0.979419
L1M2c:L1:LINE	7.96972	1.04025	1.21323	0.857424	0.391211	0.870628
L1M3:L1:LINE	187.754	0.119045	0.312692	0.38071	0.703419	0.964988
L1M3a:L1:LINE	107.625	0.111928	0.427144	0.262038	0.793292	0.978314
L1M3b:L1:LINE	16.185	0.19887	0.900168	0.220926	0.82515	0.980376
L1M3c:L1:LINE	19.116	-0.230076	0.777025	-0.296098	0.767155	0.973204
L1M3d:L1:LINE	8.36644	0.917782	1.30838	0.701464	0.483013	0.920372
L1M3de:L1:LINE	146.307	-0.236693	0.35871	-0.659844	0.509354	0.933559
L1M3e:L1:LINE	34.7687	-0.550212	0.606016	-0.907917	0.363922	0.86328
L1M3f:L1:LINE	112.306	-0.255747	0.386545	-0.661623	0.508213	0.933233
L1M4:L1:LINE	1225.04	-0.00240957	0.227669	-0.0105837	0.991556	0.999189
L1M4a1:L1:LINE	42.8785	0.231867	0.548919	0.422407	0.672728	0.964988
L1M4a2:L1:LINE	62.71	0.259857	0.482173	0.53893	0.589935	0.940768
L1M4b:L1:LINE	327.358	-0.512643	0.265649	-1.92978	0.0536345	0.362555
L1M4c:L1:LINE	168.697	0.472073	0.340765	1.38533	0.16595	0.65512
L1M5:L1:LINE	2079.05	-0.117514	0.215692	-0.544823	0.585875	0.940195
L1M6:L1:LINE	139.833	-0.480937	0.345516	-1.39194	0.163941	0.650471
L1M6B:L1:LINE	303.099	-0.328774	0.269628	-1.21936	0.222708	0.738834
L1M7:L1:LINE	94.1823	-0.0279947	0.38185	-0.0733134	0.941557	0.994602
L1M8:L1:LINE	273.995	-0.134823	0.377595	-0.357058	0.721049	0.96597
L1M:L1:LINE	14.6357	-0.334068	0.912819	-0.365974	0.714385	0.964988
L1MA10:L1:LINE	93.6285	-0.0707377	0.380431	-0.185941	0.852491	0.985618
L1MA1:L1:LINE	330.09	0.16469	0.25828	0.637642	0.523707	0.937817
L1MA2:L1:LINE	445.901	0.274736	0.662299	0.414822	0.678272	0.964988
L1MA3:L1:LINE	278.756	-0.0447814	0.32778	-0.13662	0.891331	0.990569
L1MA4:L1:LINE	287.061	-0.351868	0.305454	-1.15195	0.249341	0.776233
L1MA4A:L1:LINE	269.05	0.216782	0.300808	0.720665	0.471116	0.913944
L1MA5:L1:LINE	182.782	-0.295703	0.330237	-0.895425	0.37056	0.86328
L1MA5A:L1:LINE	281.943	-0.107141	0.292386	-0.366439	0.714038	0.964988
L1MA6:L1:LINE	168.902	-0.260688	0.336097	-0.775634	0.437965	0.892768
L1MA7:L1:LINE	257.167	-0.335029	0.280584	-1.19404	0.232461	0.753777
L1MA8:L1:LINE	178.428	0.0655109	0.305986	0.214098	0.830471	0.981961
L1MA9:L1:LINE	830.803	-0.178443	0.231427	-0.771055	0.440674	0.893683
L1MB1:L1:LINE	316.854	-0.0333936	0.272562	-0.122518	0.902489	0.992533
L1MB2:L1:LINE	457.498	-0.0513464	0.261551	-0.196315	0.844364	0.98402
L1MB3:L1:LINE	1024.5	0.122897	0.23039	0.533431	0.593735	0.94203
L1MB4:L1:LINE	686.349	-0.148291	0.251102	-0.590562	0.554814	0.937817
L1MB5:L1:LINE	639.674	0.178386	0.215335	0.828414	0.407436	0.877966
L1MB7:L1:LINE	1511.45	0.100741	0.194443	0.518097	0.604391	0.945574
L1MB8:L1:LINE	996.719	-0.112507	0.224372	-0.50143	0.616069	0.948662
L1MC1:L1:LINE	925.494	-0.181503	0.218753	-0.829718	0.406698	0.8774
L1MC2:L1:LINE	237.317	-0.172321	0.29193	-0.590282	0.555001	0.937817
L1MC3:L1:LINE	565.508	-0.0916776	0.25038	-0.366154	0.71425	0.964988
L1MC4:L1:LINE	1749.46	0.0784231	0.206802	0.379218	0.704526	0.964988
L1MC4a:L1:LINE	686.206	-0.0597547	0.249737	-0.23927	0.810896	0.979406
L1MC5:L1:LINE	1152.16	-0.0632809	0.219855	-0.28783	0.773476	0.974316
L1MC5a:L1:LINE	1439.73	-0.113117	0.191605	-0.590364	0.554947	0.937817
L1MC:L1:LINE	213.598	-0.0130166	0.308894	-0.0421393	0.966388	0.998345
L1MCa:L1:LINE	154.094	0.240624	0.352109	0.683377	0.494368	0.926391
L1MCb:L1:LINE	37.9476	0.28151	0.598462	0.470389	0.638077	0.953493
L1MCc:L1:LINE	67.5889	-0.12332	0.454165	-0.271531	0.785983	0.977018
L1MD1:L1:LINE	383.736	-0.0563473	0.263865	-0.213546	0.830901	0.981961
L1MD2:L1:LINE	638.554	-0.102454	0.232822	-0.440054	0.659898	0.96133
L1MD3:L1:LINE	918.621	-0.346652	1.02215	-0.33914	0.734504	0.96597
L1MD:L1:LINE	468.182	-0.0306754	0.274499	-0.11175	0.911021	0.992631
L1MDa:L1:LINE	473.726	0.176469	0.262896	0.671247	0.502063	0.931008
L1MDb:L1:LINE	16.1562	-0.364981	0.845684	-0.431581	0.666046	0.96291
L1ME1:L1:LINE	1829.4	-0.0152433	0.1902	-0.0801435	0.936123	0.994602
L1ME2:L1:LINE	609.795	-0.279746	0.247616	-1.12976	0.258577	0.778767
L1ME2z:L1:LINE	325.165	-0.231112	0.274096	-0.843179	0.399129	0.875255
L1ME3:L1:LINE	529.701	-0.110424	0.22941	-0.48134	0.630275	0.950745
L1ME3A:L1:LINE	513.591	0.0902049	0.250441	0.360183	0.71871	0.965629
L1ME3B:L1:LINE	324.424	-0.101736	0.278052	-0.365888	0.714448	0.964988
L1ME3C:L1:LINE	112.038	0.00926095	0.384593	0.0240799	0.980789	0.998819
L1ME3Cz:L1:LINE	394.023	-0.231219	0.265175	-0.871949	0.383236	0.86664
L1ME3D:L1:LINE	153.793	-0.355935	0.349176	-1.01936	0.308034	0.822063
L1ME3E:L1:LINE	177.319	0.108951	0.322868	0.337448	0.735779	0.96597
L1ME3F:L1:LINE	250.014	-0.0560133	0.29747	-0.188299	0.850642	0.985618
L1ME3G:L1:LINE	584.803	-0.0536432	0.249194	-0.215267	0.829559	0.981761
L1ME4a:L1:LINE	1171.13	-0.300806	0.25178	-1.19472	0.232198	0.753351
L1ME4b:L1:LINE	934.517	-0.194527	0.23226	-0.837542	0.402288	0.875255
L1ME4c:L1:LINE	372.736	-0.222624	0.279172	-0.797445	0.425193	0.889172
L1ME5:L1:LINE	48.1971	0.214338	0.512502	0.418218	0.675788	0.964988
L1MEa:L1:LINE	4.05964	-0.45685	1.62286	-0.281509	0.77832	0.975104
L1MEb:L1:LINE	141.526	0.464573	0.32923	1.41109	0.158218	0.641516
L1MEc:L1:LINE	696.433	-0.0710954	0.260822	-0.272581	0.785175	0.977018
L1MEd:L1:LINE	881.975	-0.292275	0.228787	-1.2775	0.201427	0.707489
L1MEf:L1:LINE	355.107	-0.0675494	0.261631	-0.258186	0.796263	0.978644
L1MEg1:L1:LINE	25.04	-0.395697	0.694765	-0.569541	0.568989	0.937817
L1MEg2:L1:LINE	7.09742	-0.823042	1.25397	-0.656348	0.5116	0.933992
L1MEg:L1:LINE	472.827	-0.162913	0.275867	-0.59055	0.554822	0.937817
L1MEh:L1:LINE	114.967	-0.0591064	0.364777	-0.162034	0.871279	0.986913
L1MEi:L1:LINE	151.241	-0.0831034	0.363327	-0.228729	0.819079	0.979859
L1MEj:L1:LINE	96.1639	-0.471586	0.414013	-1.13906	0.254678	0.778767
L1P1:L1:LINE	359.656	0.527634	0.321887	1.63919	0.101173	0.51555
L1P2:L1:LINE	173.848	0.189837	0.336961	0.563379	0.573177	0.937817
L1P3:L1:LINE	187.483	0.373441	0.326924	1.14229	0.253335	0.778767
L1P3b:L1:LINE	0.5862	2.84385	4.86362	0.584719	0.558736	0.937817
L1P4:L1:LINE	80.5111	0.00796536	0.431673	0.0184523	0.985278	0.999056
L1P4a:L1:LINE	39.0111	0.404866	0.592149	0.683724	0.49415	0.926385
L1P4b:L1:LINE	3.63477	-1.73524	1.78498	-0.972132	0.330985	0.837855
L1P4d:L1:LINE	6.88219	-0.524678	1.25316	-0.418685	0.675446	0.964988
L1P4e:L1:LINE	4.01793	-1.9107	1.728	-1.10573	0.268844	0.786959
L1P5:L1:LINE	6.60056	-0.688634	1.30115	-0.529249	0.596633	0.943552
L1P:L1:LINE	1.1585	1.79721	3.43216	0.523639	0.60053	0.943997
L1PA10:L1:LINE	933.097	0.0660147	0.224098	0.294579	0.768316	0.973601
L1PA11:L1:LINE	314.986	-0.143806	0.295375	-0.486861	0.626357	0.950017
L1PA12:L1:LINE	176.01	0.313942	0.305011	1.02928	0.303348	0.818346
L1PA13:L1:LINE	387.39	-0.0867949	0.270459	-0.320917	0.748273	0.968199
L1PA14:L1:LINE	184.159	0.130459	0.327845	0.39793	0.690682	0.964988
L1PA15-16:L1:LINE	53.667	0.12709	0.480028	0.264755	0.791198	0.977751
L1PA15:L1:LINE	209.166	0.404221	0.311088	1.29938	0.193814	0.697143
L1PA16:L1:LINE	395.401	-0.0264435	0.265982	-0.0994186	0.920806	0.993723
L1PA17:L1:LINE	122.137	0.016168	0.354945	0.0455507	0.963668	0.998345
L1PA2:L1:LINE	2251.56	1.0423	0.266035	3.9179	8.93229e-05	0.00271745
L1PA3:L1:LINE	3240.53	0.540959	0.263635	2.05193	0.0401768	0.305839
L1PA4:L1:LINE	1949.2	0.602888	0.254529	2.36865	0.0178534	0.180701
L1PA5:L1:LINE	1725.88	0.311849	0.246453	1.26535	0.205746	0.713757
L1PA6:L1:LINE	1154.54	0.367292	0.247816	1.48212	0.138309	0.599324
L1PA7:L1:LINE	1092.34	0.352668	0.259424	1.35943	0.174012	0.670891
L1PA8:L1:LINE	432.669	0.278463	0.261335	1.06554	0.286632	0.803515
L1PA8A:L1:LINE	89.5434	0.125871	0.404709	0.311017	0.755788	0.96967
L1PB1:L1:LINE	1188.6	0.217692	0.251558	0.865375	0.386833	0.868799
L1PB2:L1:LINE	67.3959	-0.138646	0.465671	-0.297733	0.765907	0.972516
L1PB3:L1:LINE	140.036	0.095714	0.324456	0.294999	0.767995	0.973601
L1PB4:L1:LINE	149.122	0.504942	0.362622	1.39248	0.163778	0.650146
L1PB:L1:LINE	127.555	-0.0753464	0.36412	-0.206927	0.836067	0.983849
L1PBa1:L1:LINE	64.831	1.41459	0.494719	2.85937	0.00424479	0.0638416
L1PBa:L1:LINE	55.5695	0.229766	0.567717	0.404719	0.685684	0.964988
L1PBb:L1:LINE	6.8888	-1.08144	1.56138	-0.692619	0.488549	0.922027
L1PREC2:L1:LINE	931.494	0.120848	0.269821	0.447882	0.654238	0.960156
L2-1_AMi:L2:LINE	75.5984	-0.4579	0.460115	-0.995186	0.319646	0.830427
L2-1_Crp:L2:LINE	0.558395	-2.40126	4.87363	-0.492704	0.622222	0.949472
L2-3_Crp:L2:LINE	60.3424	-0.236292	0.493485	-0.478823	0.632065	0.951572
L2:L2:LINE	3127.72	-0.0628102	0.230559	-0.272426	0.785295	0.977018
L2a:L2:LINE	9046.88	-0.0823307	0.21543	-0.38217	0.702335	0.964988
L2b:L2:LINE	4937.44	0.0354886	0.216983	0.163555	0.870082	0.986913
L2c:L2:LINE	7254.68	-0.127233	0.210189	-0.60533	0.54496	0.937817
L3:CR1:LINE	2405.07	-0.114752	0.210777	-0.544423	0.58615	0.940195
L3b:CR1:LINE	714.475	-0.139262	0.246034	-0.566024	0.571377	0.937817
L4_A_Mam:RTE-X:LINE	246.75	0.208809	0.278376	0.750096	0.453197	0.90009
L4_B_Mam:RTE-X:LINE	154.563	0.0937506	0.334631	0.280161	0.779354	0.975238
L4_C_Mam:RTE-X:LINE	140.368	-0.16457	0.339992	-0.484041	0.628357	0.950017
L5:RTE-X:LINE	26.7225	-0.399612	0.671777	-0.594859	0.551938	0.937817
LOR1-int:ERV1:LTR	134.993	-0.0836615	0.340843	-0.245455	0.806104	0.979061
LOR1a:ERV1:LTR	26.3667	0.663317	0.66583	0.996226	0.31914	0.830427
LOR1b:ERV1:LTR	49.6503	1.10011	0.53106	2.07154	0.0383084	0.295575
LSAU:Satellite:Satellite	1.31253	0.933397	2.75521	0.338776	0.734779	0.96597
LTR06:ERV1:LTR	8.86854	-0.487626	1.13743	-0.428711	0.668134	0.963793
LTR101_Mam:ERVL:LTR	51.0819	2.64698	0.552546	4.79052	1.6635e-06	8.91134e-05
LTR102_Mam:ERVL:LTR	10.1265	0.159682	1.03845	0.153769	0.877791	0.987226
LTR103_Mam:ERV1:LTR	11.899	0.708883	0.969559	0.73114	0.464694	0.908872
LTR103b_Mam:ERV1:LTR	4.94381	-0.526594	1.53068	-0.344026	0.730827	0.96597
LTR104_Mam:Gypsy:LTR	29.781	0.265874	0.630451	0.421721	0.673229	0.964988
LTR105_Mam:ERVL:LTR	23.9711	0.0317411	0.714301	0.0444365	0.964556	0.998345
LTR106_Mam:LTR:LTR	15.386	0.379449	0.891405	0.425675	0.670345	0.964785
LTR107_Mam:LTR:LTR	8.50315	-1.18623	1.20696	-0.982821	0.325695	0.834332
LTR108c_Mam:ERVL:LTR	0.629674	-2.60334	4.27305	-0.609247	0.542361	0.937817
LTR10A:ERV1:LTR	52.9283	-0.935589	0.565828	-1.65349	0.098232	0.506923
LTR10B1:ERV1:LTR	1.98807	4.60963	2.73115	1.6878	0.0914504	0.490809
LTR10B2:ERV1:LTR	2.04234	-0.615044	2.64009	-0.232964	0.81579	0.979406
LTR10C:ERV1:LTR	59.8215	0.112756	0.461741	0.244198	0.807078	0.979061
LTR10D:ERV1:LTR	4.74426	-1.69469	1.58902	-1.0665	0.286196	0.803515
LTR10E:ERV1:LTR	25.5163	-0.344189	0.680126	-0.506067	0.61281	0.947502
LTR10F:ERV1:LTR	105.303	0.628205	0.395547	1.58819	0.112242	0.547135
LTR10G:ERV1:LTR	17.8333	0.396318	0.867931	0.456625	0.647941	0.957145
LTR12:ERV1:LTR	364.87	3.90095	0.933174	4.1803	2.91123e-05	0.00104875
LTR12B:ERV1:LTR	102.636	3.67499	0.501531	7.32754	2.34421e-13	4.4883e-11
LTR12C:ERV1:LTR	5215.3	2.91301	0.621343	4.68825	2.75549e-06	0.000137297
LTR12D:ERV1:LTR	540.498	4.88607	0.879539	5.55526	2.77191e-08	2.21303e-06
LTR12E:ERV1:LTR	66.8186	0.700648	0.453353	1.54548	0.12223	0.573141
LTR12F:ERV1:LTR	74.409	2.32761	0.462529	5.03236	4.84484e-07	3.02663e-05
LTR12_:ERV1:LTR	72.234	1.46104	0.462807	3.15691	0.00159452	0.0300287
LTR13:ERVK:LTR	116.333	0.070439	0.34989	0.201318	0.84045	0.98402
LTR13A:ERVK:LTR	44.0175	0.233071	0.55922	0.416779	0.67684	0.964988
LTR13_:ERVK:LTR	26.2468	-0.616757	0.681858	-0.904524	0.365717	0.86328
LTR14:ERVK:LTR	28.9132	-0.0985098	0.650436	-0.151452	0.879619	0.988036
LTR14A:ERVK:LTR	5.29009	0.617182	1.56619	0.394067	0.693532	0.964988
LTR14B:ERVK:LTR	11.7224	0.306603	0.985059	0.311253	0.755608	0.96967
LTR15:ERV1:LTR	47.83	-0.063506	0.504313	-0.125926	0.899791	0.992533
LTR16:ERVL:LTR	51.4149	0.496795	0.496884	0.999821	0.317397	0.829727
LTR16A1:ERVL:LTR	67.2495	0.0853382	0.448496	0.190276	0.849093	0.985216
LTR16A2:ERVL:LTR	26.3845	-0.190489	0.669563	-0.284497	0.776029	0.974577
LTR16A:ERVL:LTR	127.091	-0.0780179	0.352094	-0.221583	0.824639	0.980355
LTR16B1:ERVL:LTR	46.5737	0.453588	0.517532	0.876444	0.380789	0.864828
LTR16B2:ERVL:LTR	34.6765	0.366015	0.615079	0.59507	0.551797	0.937817
LTR16B:ERVL:LTR	60.6626	-0.223762	0.479699	-0.466464	0.640883	0.954602
LTR16C:ERVL:LTR	180.059	0.0125162	0.305187	0.0410117	0.967287	0.998345
LTR16D1:ERVL:LTR	4.69622	2.23883	1.61783	1.38385	0.166406	0.656166
LTR16D2:ERVL:LTR	6.48094	0.395211	1.28359	0.307895	0.758162	0.969949
LTR16D:ERVL:LTR	21.6086	0.375407	0.744816	0.504027	0.614243	0.947967
LTR16E1:ERVL:LTR	83.1237	-0.0264035	0.404125	-0.0653349	0.947907	0.995471
LTR16E2:ERVL:LTR	49.3942	0.0955219	0.506566	0.188568	0.850432	0.985618
LTR17:ERV1:LTR	88.0726	0.438068	0.415081	1.05538	0.291252	0.807784
LTR18A:ERVL:LTR	4.44137	1.60352	1.71352	0.935808	0.349372	0.856506
LTR18B:ERVL:LTR	39.2803	-0.22519	0.558329	-0.403328	0.686707	0.964988
LTR18C:ERVL:LTR	42.6246	-0.952249	0.564294	-1.68751	0.0915061	0.490809
LTR19-int:ERV1:LTR	57.016	-0.283206	0.47411	-0.597341	0.55028	0.937817
LTR19A:ERV1:LTR	54.5812	-0.659995	0.52807	-1.24982	0.211364	0.722051
LTR19B:ERV1:LTR	3.32357	-0.428118	1.79429	-0.2386	0.811416	0.979406
LTR1:ERV1:LTR	22.0887	0.803679	0.762511	1.05399	0.291887	0.80817
LTR1A1:ERV1:LTR	20.5989	-0.427386	0.753592	-0.567132	0.570625	0.937817
LTR1A2:ERV1:LTR	294.607	0.364098	0.25436	1.43143	0.152308	0.630022
LTR1B0:ERV1:LTR	6.4482	6.30757	4.79426	1.31565	0.188291	0.68829
LTR1B1:ERV1:LTR	5.83736	0.479429	1.35065	0.354962	0.722618	0.96597
LTR1B:ERV1:LTR	31.5629	0.261067	0.687113	0.379948	0.703984	0.964988
LTR1C1:ERV1:LTR	5.33634	0.451123	1.41493	0.318831	0.749855	0.968791
LTR1C3:ERV1:LTR	1.27011	0.869952	2.99853	0.290126	0.77172	0.973932
LTR1C:ERV1:LTR	8.50443	3.10187	1.28859	2.40718	0.0160761	0.167205
LTR1D1:ERV1:LTR	11.818	0.0183064	0.964144	0.0189872	0.984851	0.999056
LTR1D:ERV1:LTR	8.76631	0.273258	1.11458	0.245166	0.806328	0.979061
LTR1E:ERV1:LTR	19.2415	0.253808	0.790601	0.321032	0.748186	0.968147
LTR1F1:ERV1:LTR	8.79093	2.38788	1.21854	1.95963	0.0500396	0.34839
LTR1F:ERV1:LTR	1.48046	1.59341	2.77705	0.573779	0.566117	0.937817
LTR21A:ERV1:LTR	15.2817	-0.675602	0.982128	-0.687896	0.491518	0.924095
LTR21B:ERV1:LTR	16.9214	-0.661735	0.856768	-0.772362	0.4399	0.89284
LTR21C:ERVL:LTR	0.901564	-1.17632	3.48046	-0.337979	0.735379	0.96597
LTR22A:ERVK:LTR	4.43894	1.19628	1.56832	0.76278	0.445595	0.896446
LTR22B1:ERVK:LTR	2.75858	-1.17307	2.00175	-0.586022	0.557861	0.937817
LTR22B2:ERVK:LTR	0.350477	-1.79132	4.9195	-0.364126	0.715764	0.964988
LTR22B:ERVK:LTR	11.2738	0.398914	1.00659	0.3963	0.691884	0.964988
LTR22C0:ERVK:LTR	4.78907	0.604874	1.53291	0.394592	0.693144	0.964988
LTR22E:ERVK:LTR	19.0305	-0.425589	0.779875	-0.545714	0.585262	0.940195
LTR23-int:ERV1:LTR	4.74489	3.27706	1.75325	1.86913	0.0616046	0.395978
LTR23:ERV1:LTR	12.0116	0.332218	0.971945	0.341808	0.732495	0.96597
LTR24:ERV1:LTR	13.6809	0.452308	0.899222	0.502999	0.614965	0.948195
LTR24B:ERV1:LTR	21.3541	0.323763	0.730863	0.442987	0.657775	0.96133
LTR24C:ERV1:LTR	11.4727	0.669181	1.06837	0.626356	0.531082	0.937817
LTR25-int:ERV1:LTR	11.2999	0.8879	1.02187	0.868896	0.384904	0.867043
LTR25:ERV1:LTR	79.2631	-0.554705	0.451721	-1.22798	0.219454	0.733689
LTR26:ERV1:LTR	31.6969	-0.619846	0.66424	-0.933165	0.350735	0.856842
LTR26B:ERV1:LTR	1.83824	-0.221597	2.35616	-0.0940502	0.925069	0.994152
LTR26C:ERV1:LTR	33.7878	0.107793	0.590807	0.18245	0.855229	0.985618
LTR26D:ERV1:LTR	3.83048	2.14384	1.76637	1.2137	0.224864	0.743362
LTR26E:ERV1:LTR	9.18249	0.278758	1.10041	0.253322	0.800019	0.979061
LTR2752:ERV1:LTR	10.3299	0.527446	1.06475	0.495373	0.620337	0.949472
LTR27:ERV1:LTR	0.922774	-1.13403	3.45187	-0.328527	0.742513	0.966399
LTR27B:ERV1:LTR	8.39222	-0.788802	1.15434	-0.683338	0.494393	0.926391
LTR27C:ERV1:LTR	13.5603	-0.466741	0.916384	-0.509329	0.610521	0.947053
LTR27D:ERV1:LTR	0.5862	2.84385	4.86362	0.584719	0.558736	0.937817
LTR27E:ERV1:LTR	1.34139	0.585249	3.12298	0.1874	0.851347	0.985618
LTR28:ERV1:LTR	1.11608	1.75094	3.21414	0.544761	0.585918	0.940195
LTR28B:ERV1:LTR	6.08144	0.0537956	1.34069	0.0401254	0.967993	0.998345
LTR28C:ERV1:LTR	27.0148	-0.124739	0.663616	-0.187969	0.850901	0.985618
LTR29:ERV1:LTR	37.8475	-0.140778	0.593573	-0.237171	0.812524	0.979406
LTR2:ERV1:LTR	83.5384	0.182493	0.40017	0.456037	0.648363	0.957427
LTR2B:ERV1:LTR	37.1371	0.535664	0.564703	0.948577	0.342836	0.850288
LTR2C:ERV1:LTR	25.6504	0.811114	0.714717	1.13487	0.256428	0.778767
LTR30:ERV1:LTR	4.67364	0.663499	1.573	0.421804	0.673168	0.964988
LTR31:ERV1:LTR	12.5265	1.214	0.990944	1.22509	0.220541	0.734953
LTR32:ERVL:LTR	25.8309	0.332034	0.734859	0.451834	0.651389	0.95892
LTR33:ERVL:LTR	389.12	-0.144744	0.23923	-0.605041	0.545152	0.937817
LTR33A:ERVL:LTR	20.7359	-0.036961	0.800095	-0.0461957	0.963154	0.998345
LTR33A_:ERVL:LTR	71.1325	0.080258	0.42951	0.186859	0.851771	0.985618
LTR33B:ERVL:LTR	68.5395	0.0157786	0.437024	0.0361046	0.971199	0.998819
LTR33C:ERVL:LTR	40.8685	0.0431846	0.574733	0.0751386	0.940104	0.994602
LTR34:ERV1:LTR	7.8661	1.23748	1.24345	0.995196	0.319641	0.830427
LTR35:ERV1:LTR	8.52746	-0.516628	1.29079	-0.400241	0.688979	0.964988
LTR35A:ERV1:LTR	2.74951	3.6009	2.34162	1.53778	0.124102	0.577552
LTR35B:ERV1:LTR	9.88381	-0.562229	1.06911	-0.525884	0.598969	0.943726
LTR36:ERV1:LTR	10.3622	0.424219	1.02816	0.412598	0.679901	0.964988
LTR37-int:ERV1:LTR	20.2217	-0.367443	0.826338	-0.444664	0.656563	0.960978
LTR37A:ERV1:LTR	44.0982	0.0154385	0.53208	0.0290154	0.976852	0.998819
LTR37B:ERV1:LTR	27.4224	-0.313909	0.689981	-0.454954	0.649142	0.957552
LTR38:ERV1:LTR	12.908	0.387948	0.930708	0.416831	0.676802	0.964988
LTR38A1:ERV1:LTR	1.6557	1.0274	2.61805	0.39243	0.69474	0.964988
LTR38B:ERV1:LTR	8.41167	0.225721	1.15542	0.195358	0.845113	0.98402
LTR38C:ERV1:LTR	11.0193	0.424291	1.02946	0.412148	0.680231	0.964988
LTR39:ERV1:LTR	71.8304	-0.00483481	0.427561	-0.0113079	0.990978	0.999056
LTR3:ERVK:LTR	1.10948	-1.5474	3.51508	-0.440218	0.659779	0.96133
LTR3A:ERVK:LTR	17.6435	0.105369	0.821809	0.128216	0.897978	0.99218
LTR3B:ERVK:LTR	8.90991	-0.0624258	1.20221	-0.051926	0.958588	0.997583
LTR3B_:ERVK:LTR	25.3192	-0.138443	0.684726	-0.202187	0.839771	0.98402
LTR40A1:ERVL:LTR	23.0168	-0.155322	0.73132	-0.212386	0.831806	0.98224
LTR40a:ERVL:LTR	29.5387	0.0680932	0.6361	0.107048	0.914751	0.993379
LTR40b:ERVL:LTR	28.3938	-0.205335	0.674348	-0.304494	0.760751	0.97109
LTR40c:ERVL:LTR	84.4551	-0.368107	0.43603	-0.844225	0.398544	0.875161
LTR41:ERVL:LTR	145.868	0.911553	0.330993	2.754	0.00588726	0.0812661
LTR41B:ERVL:LTR	55.75	-0.0142816	0.473294	-0.0301748	0.975928	0.998819
LTR41C:ERVL:LTR	13.5759	0.261257	0.980788	0.266374	0.789951	0.977455
LTR42:ERVL:LTR	81.4221	0.0699627	0.414772	0.168677	0.86605	0.986913
LTR43-int:ERV1:LTR	4.73275	0.235981	1.52547	0.154694	0.877063	0.987226
LTR43:ERV1:LTR	25.8699	0.140656	0.685282	0.205253	0.837374	0.98402
LTR43B:ERV1:LTR	2.49988	1.04775	2.04093	0.513368	0.607694	0.947053
LTR44:ERV1:LTR	7.15959	2.01375	1.32085	1.52459	0.127362	0.583096
LTR45:ERV1:LTR	14.5174	0.519774	0.88787	0.585416	0.558268	0.937817
LTR45B:ERV1:LTR	90.9268	-0.6194	0.384712	-1.61004	0.10739	0.533417
LTR45C:ERV1:LTR	35.3375	0.178387	0.605876	0.294429	0.76843	0.973675
LTR46-int:ERV1:LTR	45.8398	-0.274987	0.674509	-0.407684	0.683505	0.964988
LTR46:ERV1:LTR	25.614	0.194474	0.68608	0.283456	0.776827	0.974667
LTR47A2:ERVL:LTR	3.14103	0.227174	1.84713	0.122988	0.902117	0.992533
LTR47A:ERVL:LTR	41.4655	-0.0579204	0.575412	-0.100659	0.919821	0.993723
LTR47B2:ERVL:LTR	11.9345	-0.310255	0.992367	-0.312641	0.754553	0.96967
LTR47B3:ERVL:LTR	10.3507	-0.215288	1.14688	-0.187716	0.851099	0.985618
LTR47B4:ERVL:LTR	2.89765	-0.578004	1.96401	-0.294298	0.76853	0.973694
LTR47B:ERVL:LTR	0.836881	3.36406	3.82288	0.879981	0.378869	0.86328
LTR48:ERV1:LTR	64.0427	0.190149	0.451605	0.421052	0.673717	0.964988
LTR48B:ERV1:LTR	161.768	0.635009	0.333526	1.90393	0.0569195	0.376996
LTR49-int:ERV1:LTR	54.3039	0.379182	0.505674	0.749854	0.453343	0.90009
LTR49:ERV1:LTR	34.188	0.032614	0.589445	0.0553301	0.955876	0.997467
LTR4:ERV1:LTR	22.4368	-0.463149	0.754897	-0.613526	0.539528	0.937817
LTR50:ERVL:LTR	71.5207	-0.326154	0.42977	-0.758905	0.447909	0.897788
LTR51:ERV1:LTR	8.78925	0.272984	1.13607	0.240289	0.810106	0.979155
LTR52-int:ERVL:LTR	33.2006	-0.534086	0.60521	-0.882481	0.377517	0.86328
LTR52:ERVL:LTR	50.5649	0.172863	0.5003	0.345519	0.729704	0.96597
LTR53-int:ERVL:LTR	86.8943	0.3934	0.399982	0.983544	0.32534	0.833916
LTR53:ERVL:LTR	17.1387	-0.316755	0.822071	-0.385313	0.700006	0.964988
LTR53B:ERVL:LTR	2.15012	-0.557154	2.25565	-0.247004	0.804905	0.979061
LTR54:ERV1:LTR	102.78	2.68692	0.431089	6.23287	4.57961e-10	5.38053e-08
LTR54B:ERV1:LTR	29.6851	0.104078	0.646446	0.161	0.872093	0.986913
LTR55:ERVL:LTR	4.71814	0.936222	1.52376	0.614414	0.538942	0.937817
LTR56:ERV1:LTR	46.2814	0.0399357	0.536326	0.0744617	0.940643	0.994602
LTR57-int:ERVL:LTR	10.1296	0.686808	1.05246	0.652576	0.51403	0.935379
LTR57:ERVL:LTR	2.91921	-0.144068	1.90868	-0.0754803	0.939833	0.994602
LTR59:ERV1:LTR	2.52945	-1.05735	2.18834	-0.483178	0.62897	0.950017
LTR5:ERVK:LTR	1.42379	-0.483363	3.09904	-0.155972	0.876055	0.987164
LTR5A:ERVK:LTR	160.015	0.339281	0.313855	1.08101	0.279692	0.79717
LTR5B:ERVK:LTR	150.477	-0.322626	0.32245	-1.00054	0.317047	0.829727
LTR5_Hs:ERVK:LTR	452.196	0.0293788	0.247304	0.118796	0.905437	0.992533
LTR60B:ERV1:LTR	5.21848	0.198303	1.43537	0.138154	0.890119	0.990569
LTR61:ERV1:LTR	22.0049	0.620509	0.737051	0.841881	0.399854	0.875255
LTR62:ERVL:LTR	21.8978	0.389075	0.723221	0.537975	0.590594	0.940815
LTR64:ERV1:LTR	22.839	0.520356	0.718249	0.724479	0.468772	0.911705
LTR65:ERV1:LTR	24.136	-0.797137	0.709638	-1.1233	0.26131	0.779257
LTR66:ERVL:LTR	23.3245	-0.562808	0.732293	-0.768555	0.442157	0.894624
LTR67B:ERVL:LTR	71.0773	-0.0182039	0.43575	-0.0417759	0.966677	0.998345
LTR68:ERV1:LTR	3.79854	-1.80122	1.78058	-1.01159	0.311734	0.825252
LTR69:ERVL:LTR	6.70347	-0.16433	1.3009	-0.12632	0.899479	0.992533
LTR6A:ERV1:LTR	54.9989	0.73091	0.487027	1.50076	0.133418	0.590495
LTR6B:ERV1:LTR	22.9721	1.76045	0.760452	2.315	0.0206128	0.197421
LTR70:ERV1:LTR	11.7829	-0.123042	0.966783	-0.12727	0.898727	0.99241
LTR71A:ERV1:LTR	3.19181	-1.51028	2.01259	-0.750415	0.453005	0.90009
LTR71B:ERV1:LTR	8.6547	0.356876	1.15077	0.31012	0.75647	0.96967
LTR72:ERV1:LTR	21.7362	-0.249786	0.766863	-0.325725	0.744632	0.966589
LTR72B:ERV1:LTR	9.41056	0.623423	1.09739	0.568097	0.569969	0.937817
LTR73:ERV1:LTR	13.7911	0.485193	0.974791	0.497741	0.618667	0.949472
LTR75:ERVL:LTR	26.075	-0.0348338	0.695536	-0.050082	0.960057	0.997641
LTR75B:ERVL:LTR	4.67886	0.216786	1.50646	0.143905	0.885576	0.989895
LTR75_1:ERV1:LTR	13.2911	0.962452	0.926547	1.03875	0.29892	0.812748
LTR76:ERV1:LTR	32.1631	0.230694	0.672959	0.342805	0.731745	0.96597
LTR78:ERV1:LTR	161.257	-0.246403	0.338466	-0.728001	0.466613	0.909904
LTR78B:ERV1:LTR	71.9475	0.171222	0.421613	0.406111	0.684661	0.964988
LTR79:ERVL:LTR	134.975	0.123817	0.335277	0.369296	0.711907	0.964988
LTR7:ERV1:LTR	1441.86	0.630951	0.563842	1.11902	0.263131	0.780438
LTR7B:ERV1:LTR	91.7257	0.464438	0.506126	0.917631	0.358812	0.86328
LTR7C:ERV1:LTR	45.0075	-0.149994	0.549857	-0.272787	0.785017	0.977018
LTR7Y:ERV1:LTR	2767.44	-0.898037	0.201825	-4.44959	8.60334e-06	0.000370625
LTR80A:ERVL:LTR	1.94951	-1.22422	2.47345	-0.494944	0.62064	0.949472
LTR80B:ERVL:LTR	15.7684	0.488788	0.907098	0.538848	0.589992	0.940768
LTR81:Gypsy:LTR	2.90043	0.395274	2.07023	0.190932	0.848579	0.985127
LTR81A:Gypsy:LTR	16.1147	1.4319	0.886185	1.6158	0.106137	0.529994
LTR81AB:Gypsy:LTR	1.48776	0.434086	2.57688	0.168454	0.866226	0.986913
LTR81B:Gypsy:LTR	12.6702	0.240886	0.988779	0.24362	0.807525	0.979061
LTR81C:Gypsy:LTR	6.53411	1.19729	1.30002	0.920985	0.357058	0.861856
LTR82A:ERVL:LTR	10.9495	-0.535477	1.01472	-0.527709	0.597701	0.943552
LTR82B:ERVL:LTR	11.0082	0.525528	1.01248	0.519051	0.603725	0.945327
LTR83:ERVL:LTR	55.8167	0.194356	0.514959	0.377421	0.705861	0.964988
LTR84a:ERVL:LTR	6.12035	1.6912	1.42728	1.18491	0.236053	0.759313
LTR84b:ERVL:LTR	43.175	0.564428	0.555103	1.0168	0.309249	0.823304
LTR85a:Gypsy:LTR	13.2136	0.168524	0.923635	0.182457	0.855224	0.985618
LTR85b:Gypsy:LTR	22.0119	0.429255	0.721746	0.594745	0.552014	0.937817
LTR85c:Gypsy:LTR	33.9443	-0.298559	0.599408	-0.498089	0.618421	0.949472
LTR86A1:ERVL:LTR	30.3286	0.111118	0.665015	0.167091	0.867299	0.986913
LTR86A2:ERVL:LTR	8.59943	-0.26001	1.13165	-0.229762	0.818276	0.979419
LTR86B1:ERVL:LTR	1.09071	0.0466091	3.16238	0.0147386	0.988241	0.999056
LTR86B2:ERVL:LTR	5.50221	-0.777055	1.48289	-0.524015	0.600268	0.943997
LTR86C:ERVL:LTR	2.27492	2.34522	2.40971	0.973235	0.330437	0.837751
LTR87:ERVL:LTR	214.224	-0.497725	0.307517	-1.61853	0.105549	0.528075
LTR88a:Gypsy:LTR	15.3774	-1.00868	0.87895	-1.1476	0.251135	0.778434
LTR88b:Gypsy:LTR	28.4371	0.743206	0.678544	1.0953	0.273387	0.790294
LTR88c:Gypsy:LTR	9.66507	0.582505	1.11599	0.521961	0.601698	0.944316
LTR89:ERVL:LTR	37.319	-0.016907	0.566035	-0.0298692	0.976171	0.998819
LTR8:ERV1:LTR	478.721	-0.287302	0.232875	-1.23372	0.217309	0.731043
LTR8A:ERV1:LTR	187.206	-0.24066	0.337068	-0.71398	0.475239	0.916413
LTR8B:ERV1:LTR	61.7873	0.145225	0.476257	0.304929	0.76042	0.971035
LTR90A:LTR:LTR	19.4153	0.285995	0.76458	0.374055	0.708364	0.964988
LTR90B:LTR:LTR	10.3069	-0.0958001	1.10539	-0.086666	0.930937	0.994152
LTR91:ERVL:LTR	2.38827	1.46511	2.3385	0.626515	0.530977	0.937817
LTR9:ERV1:LTR	33.8781	1.05569	0.596461	1.76992	0.0767407	0.449404
LTR9A1:ERV1:LTR	11.9654	-0.297514	0.961155	-0.309538	0.756912	0.96967
LTR9B:ERV1:LTR	50.4206	2.31701	0.531014	4.36336	1.28079e-05	0.000517268
LTR9C:ERV1:LTR	1.85702	-1.1595	2.44064	-0.475079	0.634731	0.952696
LTR9D:ERV1:LTR	43.221	-0.0035554	0.543285	-0.00654427	0.994778	0.999189
Looper:PiggyBac:DNA	40.2563	-0.152536	0.552408	-0.27613	0.782448	0.976844
MADE1:TcMar-Mariner:DNA	108.258	0.116111	0.407203	0.285142	0.775535	0.974334
MADE2:TcMar-Mariner:DNA	59.7193	-0.413324	0.475507	-0.869228	0.384722	0.867043
MARNA:TcMar-Mariner:DNA	280.514	-0.124402	0.280371	-0.443706	0.657255	0.96133
MER101-int:ERV1:LTR	196.795	0.00251791	0.289351	0.00870192	0.993057	0.999189
MER101:ERV1:LTR	8.03578	1.27423	1.18485	1.07543	0.28218	0.800008
MER101B:ERV1:LTR	0.558395	-2.40126	4.87363	-0.492704	0.622222	0.949472
MER102a:hAT-Charlie:DNA	165.919	0.0222934	0.335309	0.0664863	0.946991	0.99539
MER102b:hAT-Charlie:DNA	279.174	0.00182986	0.293291	0.00623906	0.995022	0.999189
MER102c:hAT-Charlie:DNA	156.069	-0.122728	0.339061	-0.361965	0.717378	0.96514
MER103C:hAT-Charlie:DNA	301.018	-0.136492	0.295127	-0.462486	0.643733	0.955895
MER104:TcMar-Tc2:DNA	88.3567	0.036364	0.425399	0.0854821	0.931878	0.994152
MER105:hAT-Charlie:DNA	66.104	-0.343255	0.440682	-0.778917	0.436028	0.890842
MER106A:hAT-Charlie:DNA	12.8889	-0.0807854	0.960868	-0.0840754	0.932996	0.994305
MER106B:hAT-Charlie:DNA	20.3051	-0.569004	0.76285	-0.745892	0.455733	0.902305
MER107:hAT-Charlie:DNA	33.139	-0.225875	0.6932	-0.325844	0.744542	0.966577
MER110-int:ERV1:LTR	14.6263	-0.296038	0.889932	-0.332652	0.739397	0.966399
MER110:ERV1:LTR	14.1694	-0.331884	0.912524	-0.363699	0.716083	0.964988
MER110A:ERV1:LTR	32.5538	0.53571	0.623387	0.859354	0.390145	0.870366
MER112:hAT-Charlie:DNA	154.547	-0.00292195	0.346834	-0.00842462	0.993278	0.999189
MER113:hAT-Charlie:DNA	149.248	-0.0211063	0.337581	-0.0625224	0.950147	0.996406
MER113A:hAT-Charlie:DNA	87.5369	-0.0882027	0.407413	-0.216495	0.828602	0.98121
MER113B:hAT-Charlie:DNA	21.5364	-1.30809	0.835825	-1.56502	0.117577	0.562271
MER115:hAT-Tip100:DNA	68.3796	-0.328072	0.453429	-0.723536	0.469351	0.912146
MER117:hAT-Charlie:DNA	193.378	-0.010204	0.337188	-0.0302619	0.975858	0.998819
MER119:hAT-Charlie:DNA	55.2508	-0.293131	0.492647	-0.595011	0.551836	0.937817
MER11A:ERVK:LTR	84.6261	0.888715	0.407731	2.17966	0.0292826	0.249899
MER11B:ERVK:LTR	162.375	-0.220439	0.323335	-0.681765	0.495387	0.927464
MER11C:ERVK:LTR	188.997	0.200549	0.305795	0.65583	0.511934	0.933992
MER11D:ERVK:LTR	9.37234	-0.118161	1.08598	-0.108805	0.913357	0.993332
MER121:hAT:DNA	9.58828	-0.863333	1.11644	-0.773289	0.439351	0.89284
MER124:DNA:DNA?	18.2516	0.320723	0.789995	0.405981	0.684757	0.964988
MER125:DNA:DNA	1.92444	4.56742	2.82193	1.61855	0.105545	0.528075
MER126:DNA:DNA	4.43478	0.787734	1.55289	0.507269	0.611966	0.947502
MER127:TcMar-Tigger:DNA	1.48117	-2.0344	2.89707	-0.702228	0.482537	0.920372
MER129:LTR:LTR?	1.84904	-2.52268	2.9253	-0.862364	0.388487	0.86921
MER130:DNA:DNA	1.39111	-0.485471	2.85082	-0.170292	0.864781	0.986913
MER131:DNA:DNA?	18.9846	0.0441233	0.866845	0.050901	0.959404	0.997583
MER133B:DNA:DNA?	1.93246	-0.402753	2.73209	-0.147416	0.882804	0.989294
MER134:DNA:DNA?	2.38273	-1.67652	2.17033	-0.772471	0.439835	0.89284
MER135:DNA:DNA	16.8648	-0.914768	0.871845	-1.04923	0.294071	0.80817
MER136:DNA:DNA	0.858091	3.39635	3.78755	0.896715	0.369871	0.86328
MER1A:hAT-Charlie:DNA	572.236	-0.103846	0.23923	-0.434083	0.664228	0.962323
MER1B:hAT-Charlie:DNA	320.323	-0.193866	0.27422	-0.706971	0.479584	0.918396
MER20:hAT-Charlie:DNA	1052.12	-0.115906	0.25442	-0.455568	0.6487	0.957515
MER20B:hAT-Charlie:DNA	169.43	-0.468203	0.335078	-1.39729	0.162325	0.648109
MER21-int:ERVL:LTR	41.9242	-0.260033	0.550599	-0.472272	0.636733	0.952943
MER21A:ERVL:LTR	167.374	-0.0495374	0.324082	-0.152854	0.878513	0.987492
MER21B:ERVL:LTR	278.309	0.0383488	0.272536	0.140711	0.888098	0.990022
MER21C:ERVL:LTR	303.306	-0.0500337	0.279229	-0.179185	0.857792	0.985618
MER2:TcMar-Tigger:DNA	838.848	-0.435837	0.225321	-1.93429	0.0530773	0.360437
MER2B:TcMar-Tigger:DNA	55.134	-0.234738	0.507844	-0.462225	0.64392	0.955895
MER30:hAT-Charlie:DNA	208.461	-0.158221	0.309327	-0.511499	0.609002	0.947053
MER30B:hAT-Charlie:DNA	13.997	-0.0938844	0.890347	-0.105447	0.916021	0.993584
MER31-int:ERV1:LTR	96.0494	0.0382414	0.378193	0.101116	0.919458	0.993723
MER31A:ERV1:LTR	46.0008	-0.105498	0.526724	-0.200291	0.841253	0.98402
MER31B:ERV1:LTR	105.794	-0.397447	0.378143	-1.05105	0.293236	0.80817
MER33:hAT-Charlie:DNA	503.111	-0.0661838	0.270492	-0.24468	0.806705	0.979061
MER34-int:ERV1:LTR	10.0437	1.07038	1.07127	0.999175	0.31771	0.830125
MER34:ERV1:LTR	261.021	1.30534	0.265367	4.919	8.69876e-07	5.01039e-05
MER34A1:ERV1:LTR	70.7146	-0.0191086	0.428848	-0.044558	0.96446	0.998345
MER34A:ERV1:LTR	47.1968	0.227423	0.544031	0.418033	0.675923	0.964988
MER34B-int:ERV1:LTR	240.074	-0.234661	0.30021	-0.781657	0.434416	0.890362
MER34B:ERV1:LTR	19.0103	0.595698	0.791511	0.752609	0.451685	0.89963
MER34C2:ERV1:LTR	42.8601	-0.219054	0.572124	-0.382878	0.70181	0.964988
MER34C:ERV1:LTR	11.6209	-0.141855	1.09005	-0.130135	0.896459	0.991813
MER34C_:ERV1:LTR	9.50234	1.12837	1.08615	1.03887	0.298864	0.812748
MER34D:ERV1:LTR	5.49348	1.37015	1.41466	0.968534	0.332778	0.839885
MER39:ERV1:LTR	100.058	-0.177271	0.371935	-0.476618	0.633634	0.952174
MER39B:ERV1:LTR	67.8916	0.462263	0.439107	1.05273	0.292463	0.80817
MER3:hAT-Charlie:DNA	609.789	-0.118043	0.287723	-0.410264	0.681612	0.964988
MER4-int:ERV1:LTR	141.75	-0.25098	0.357961	-0.701139	0.483216	0.920372
MER41-int:ERV1:LTR	145.513	0.519773	0.337045	1.54215	0.123037	0.57555
MER41A:ERV1:LTR	84.4429	-0.169411	0.39551	-0.428336	0.668407	0.963793
MER41B:ERV1:LTR	345.594	0.680075	0.25999	2.61578	0.00890248	0.108991
MER41C:ERV1:LTR	11.3308	0.890796	0.991091	0.898803	0.368758	0.86328
MER41D:ERV1:LTR	37.7784	2.03889	0.593499	3.43537	0.000591735	0.0133144
MER41E:ERV1:LTR	45.9323	-0.181518	0.517072	-0.35105	0.725551	0.96597
MER41G:ERV1:LTR	20.6323	-0.256373	0.757184	-0.338587	0.734921	0.96597
MER44A:TcMar-Tigger:DNA	108.446	-0.35773	0.399877	-0.894599	0.371001	0.86328
MER44B:TcMar-Tigger:DNA	81.8319	0.40726	0.433394	0.939698	0.347372	0.854098
MER44C:TcMar-Tigger:DNA	44.4094	0.141726	0.582639	0.243249	0.807813	0.979061
MER44D:TcMar-Tigger:DNA	52.761	-0.235756	0.497548	-0.473836	0.635617	0.952943
MER45A:hAT-Tip100:DNA	78.4775	-0.126365	0.43795	-0.288537	0.772935	0.974024
MER45B:hAT-Tip100:DNA	35.6119	-0.438684	0.595984	-0.736067	0.46169	0.907407
MER45C:hAT-Tip100:DNA	13.0634	-0.389568	0.922003	-0.422524	0.672643	0.964988
MER45R:hAT-Tip100:DNA	22.6124	-0.430003	0.72582	-0.592437	0.553558	0.937817
MER46C:TcMar-Tigger:DNA	235.087	-0.183501	0.326081	-0.562748	0.573607	0.937817
MER47A:TcMar-Tigger:DNA	115.809	-0.140292	0.40249	-0.34856	0.72742	0.96597
MER47B:TcMar-Tigger:DNA	21.0532	1.08	0.752785	1.43467	0.151381	0.629178
MER47C:TcMar-Tigger:DNA	49.6836	-0.553846	0.516369	-1.07258	0.283461	0.800668
MER48:ERV1:LTR	19.2595	1.25669	0.77698	1.61741	0.105791	0.52903
MER49:ERV1:LTR	604.536	0.418745	0.225368	1.85805	0.0631624	0.403585
MER4A1:ERV1:LTR	93.5707	0.113247	0.388689	0.291356	0.770779	0.973932
MER4A1_:ERV1:LTR	17.9018	0.59394	0.798368	0.743943	0.456911	0.903397
MER4A:ERV1:LTR	114.947	0.338919	0.412881	0.820862	0.411725	0.880742
MER4B-int:ERV1:LTR	36.3593	0.207413	0.62409	0.332344	0.739629	0.966399
MER4B:ERV1:LTR	76.0802	-0.0470368	0.429215	-0.109588	0.912736	0.993332
MER4C:ERV1:LTR	32.547	-0.150587	0.605432	-0.248727	0.803572	0.979061
MER4CL34:ERV1:LTR	21.5262	0.055184	0.726748	0.0759328	0.939473	0.994602
MER4D0:ERV1:LTR	23.7529	-0.762442	0.709937	-1.07396	0.282842	0.800301
MER4D1:ERV1:LTR	78.6795	0.145132	0.419259	0.346162	0.729221	0.96597
MER4D:ERV1:LTR	33.1711	-0.37555	0.603145	-0.622653	0.533512	0.937817
MER4E1:ERV1:LTR	102.835	0.4165	0.382485	1.08893	0.276184	0.79331
MER4E:ERV1:LTR	40.3911	0.44884	0.555071	0.808617	0.418736	0.88409
MER50-int:ERV1:LTR	22.3311	-0.0519658	0.714777	-0.0727021	0.942043	0.994602
MER50:ERV1:LTR	82.6474	-0.139358	0.40468	-0.344365	0.730571	0.96597
MER50B:ERV1:LTR	20.2842	1.08891	0.766147	1.42128	0.155234	0.634711
MER50C:ERV1:LTR	4.40839	-2.75077	1.79063	-1.53621	0.124488	0.578061
MER51-int:ERV1:LTR	30.6597	-0.543421	0.646869	-0.840079	0.400864	0.875255
MER51A:ERV1:LTR	68.9227	-0.11918	0.433811	-0.274728	0.783525	0.977018
MER51B:ERV1:LTR	37.9893	0.377542	0.558401	0.676113	0.498969	0.929912
MER51C:ERV1:LTR	25.2618	0.242545	0.693888	0.349545	0.72668	0.96597
MER51D:ERV1:LTR	6.26085	0.216056	1.374	0.157246	0.875051	0.987164
MER51E:ERV1:LTR	10.3702	1.38076	1.1004	1.25479	0.209556	0.719646
MER52-int:ERV1:LTR	5.66107	1.31889	1.43655	0.918095	0.358569	0.863053
MER52A:ERV1:LTR	271.865	-0.0939172	0.258453	-0.363382	0.716319	0.964988
MER52C:ERV1:LTR	53.491	0.383136	0.481757	0.795288	0.426446	0.88927
MER52D:ERV1:LTR	38.902	0.0976179	0.55488	0.175926	0.860352	0.986111
MER53:hAT:DNA	138.757	-0.154596	0.356323	-0.433864	0.664387	0.962323
MER54A:ERVL:LTR	70.2163	0.158133	0.435851	0.362815	0.716743	0.964988
MER54B:ERVL:LTR	11.8214	0.557544	0.965696	0.577349	0.563703	0.937817
MER57-int:ERV1:LTR	190.855	0.350802	0.299484	1.17135	0.241456	0.76716
MER57A-int:ERV1:LTR	63.9703	0.735482	0.44675	1.6463	0.0997029	0.511561
MER57A1:ERV1:LTR	54.7781	0.803293	0.480458	1.67193	0.0945377	0.497798
MER57B1:ERV1:LTR	30.8297	0.292142	0.649577	0.449743	0.652896	0.959462
MER57B2:ERV1:LTR	25.9835	0.737679	0.691121	1.06736	0.285807	0.803032
MER57C1:ERV1:LTR	26.743	-0.467115	0.664451	-0.703009	0.48205	0.920306
MER57C2:ERV1:LTR	7.9659	0.959614	1.2071	0.794975	0.426628	0.88927
MER57D:ERV1:LTR	72.127	-0.036341	0.431537	-0.0842131	0.932887	0.994305
MER57E1:ERV1:LTR	6.81331	1.01629	1.27346	0.798056	0.424838	0.88897
MER57E2:ERV1:LTR	0.558395	-2.40126	4.87363	-0.492704	0.622222	0.949472
MER57E3:ERV1:LTR	1.37407	0.614375	3.12996	0.196288	0.844384	0.98402
MER57F:ERV1:LTR	101.698	-0.363953	0.38158	-0.953807	0.340182	0.84914
MER58A:hAT-Charlie:DNA	653.418	0.0154314	0.253073	0.060976	0.951378	0.996951
MER58B:hAT-Charlie:DNA	421.585	-0.242956	0.278195	-0.873331	0.382483	0.866284
MER58C:hAT-Charlie:DNA	169.812	-0.118205	0.340834	-0.346813	0.728732	0.96597
MER58D:hAT-Charlie:DNA	85.5757	-0.446336	0.412751	-1.08137	0.279533	0.796827
MER5A1:hAT-Charlie:DNA	647.534	-0.18642	0.267852	-0.695983	0.48644	0.920695
MER5A:hAT-Charlie:DNA	1645.15	-0.0744028	0.220974	-0.336703	0.736341	0.966029
MER5B:hAT-Charlie:DNA	1323.93	0.108784	0.199315	0.545787	0.585213	0.940195
MER5C1:hAT-Charlie:DNA	28.9626	0.0959694	0.632881	0.151639	0.879472	0.988021
MER5C:hAT-Charlie:DNA	60.027	-0.218205	0.467091	-0.467156	0.640388	0.954512
MER61-int:ERV1:LTR	117.992	0.165745	0.409048	0.405197	0.685333	0.964988
MER61A:ERV1:LTR	150.88	-0.367264	0.316347	-1.16095	0.24566	0.771477
MER61B:ERV1:LTR	6.35157	1.65378	1.33593	1.23793	0.215743	0.7293
MER61C:ERV1:LTR	51.4823	1.15362	0.495476	2.32831	0.0198958	0.192786
MER61D:ERV1:LTR	3.41292	0.446911	1.78804	0.249944	0.80263	0.979061
MER61E:ERV1:LTR	21.5734	0.628165	0.760077	0.826449	0.408549	0.878634
MER61F:ERV1:LTR	1.3699	-0.528379	2.68819	-0.196556	0.844175	0.98402
MER63A:hAT-Blackjack:DNA	65.7864	0.174101	0.455973	0.381824	0.702592	0.964988
MER63B:hAT-Blackjack:DNA	112.523	-0.278068	0.363223	-0.765557	0.44394	0.895414
MER63C:hAT-Blackjack:DNA	130.252	2.94569	0.419701	7.01853	2.24213e-12	3.80023e-10
MER63D:hAT-Blackjack:DNA	70.2751	0.307043	0.427327	0.718521	0.472436	0.91424
MER65-int:ERV1:LTR	37.8408	0.369143	0.568662	0.649143	0.516246	0.936247
MER65A:ERV1:LTR	71.1284	-0.0405895	0.427486	-0.0949493	0.924355	0.994152
MER65B:ERV1:LTR	8.31603	0.64162	1.14194	0.561866	0.574207	0.937817
MER65C:ERV1:LTR	471.577	1.197	0.236526	5.06077	4.17566e-07	2.63245e-05
MER65D:ERV1:LTR	35.0425	1.3993	0.642594	2.17759	0.0294369	0.250916
MER66-int:ERV1:LTR	24.2232	0.281351	0.69337	0.405772	0.68491	0.964988
MER66A:ERV1:LTR	61.2516	-0.364944	0.488299	-0.747379	0.454835	0.90156
MER66B:ERV1:LTR	122.2	0.281235	0.342909	0.820143	0.412134	0.881185
MER66C:ERV1:LTR	19.3917	0.199645	0.778925	0.256308	0.797713	0.978706
MER66D:ERV1:LTR	2.39907	-0.114662	2.47619	-0.046306	0.963066	0.998345
MER67A:ERV1:LTR	5.79145	0.839589	1.48147	0.566728	0.570899	0.937817
MER67B:ERV1:LTR	27.0757	0.0381634	0.671739	0.0568129	0.954694	0.997201
MER67C:ERV1:LTR	235.849	0.912216	0.277232	3.29045	0.00100029	0.0206426
MER67D:ERV1:LTR	14.8714	0.879937	0.871127	1.01011	0.312441	0.825855
MER68-int:ERVL:LTR	273.076	-0.086572	0.2729	-0.31723	0.751069	0.969458
MER68:ERVL:LTR	142.978	-0.107892	0.328724	-0.328213	0.74275	0.966462
MER68B:ERVL:LTR	18.0312	0.196051	0.791582	0.24767	0.80439	0.979061
MER68C:ERVL:LTR	1.04064	0.371921	3.25041	0.114423	0.908903	0.992533
MER6:TcMar-Tigger:DNA	23.8091	0.324632	0.707996	0.458522	0.646577	0.956556
MER6A:TcMar-Tigger:DNA	53.5379	0.596169	0.487006	1.22415	0.220896	0.734953
MER6B:TcMar-Tigger:DNA	27.9185	-0.379856	0.683764	-0.555536	0.578528	0.938334
MER6C:TcMar-Tigger:DNA	3.08054	-0.855415	2.00871	-0.425853	0.670215	0.964772
MER70-int:ERVL:LTR	43.1115	-0.313439	0.578816	-0.541518	0.588151	0.940768
MER70A:ERVL:LTR	11.497	0.390045	1.01366	0.38479	0.700393	0.964988
MER70B:ERVL:LTR	6.98544	0.130472	1.23994	0.105225	0.916197	0.993584
MER70C:ERVL:LTR	13.0488	0.493958	0.929908	0.531191	0.595287	0.94285
MER72:ERV1:LTR	37.5693	-0.189961	0.652006	-0.291349	0.770785	0.973932
MER72B:ERV1:LTR	2.87468	3.45211	2.33265	1.47991	0.138897	0.600106
MER73:ERVL:LTR	4.42402	-0.287145	1.57647	-0.182145	0.855469	0.985618
MER74A:ERVL:LTR	66.2815	0.409012	0.453188	0.902522	0.36678	0.86328
MER74B:ERVL:LTR	33.4498	0.279804	0.619442	0.451704	0.651482	0.95892
MER74C:ERVL:LTR	7.87932	1.16766	1.23812	0.94309	0.345635	0.852065
MER75:PiggyBac:DNA	27.262	0.522001	0.650218	0.802809	0.422085	0.886955
MER75A:PiggyBac:DNA	1.1724	3.84411	3.66607	1.04857	0.294378	0.80817
MER75B:PiggyBac:DNA	6.60716	-0.190518	1.28033	-0.148804	0.881708	0.988825
MER76-int:ERVL:LTR	7.59419	2.69349	1.36136	1.97853	0.0478689	0.339566
MER76:ERVL:LTR	11.7676	-0.0116215	1.09573	-0.0106061	0.991538	0.999189
MER77:ERVL:LTR	54.3629	0.912852	0.483012	1.88991	0.0587693	0.384689
MER77B:ERVL:LTR	35.6354	0.294398	0.588607	0.500161	0.616961	0.949123
MER81:hAT-Blackjack:DNA	107.665	0.0361824	0.379219	0.0954129	0.923987	0.994152
MER83:ERV1:LTR	17.4081	0.49551	0.803673	0.616557	0.537527	0.937817
MER83A-int:ERV1:LTR	6.61619	0.534142	1.31972	0.40474	0.685669	0.964988
MER83B-int:ERV1:LTR	4.90068	0.443563	1.48155	0.299391	0.764642	0.972312
MER83B:ERV1:LTR	3.40145	0.441005	1.74691	0.252449	0.800694	0.979061
MER83C:ERV1:LTR	2.13622	-1.44241	2.33523	-0.617675	0.53679	0.937817
MER84-int:ERV1:LTR	2.11429	0.961164	2.25712	0.425837	0.670227	0.964772
MER84:ERV1:LTR	8.24059	0.487238	1.14558	0.42532	0.670604	0.964785
MER85:PiggyBac:DNA	56.7327	-0.317359	0.47452	-0.6688	0.503623	0.931768
MER87:ERV1:LTR	7.66901	-0.108442	1.1875	-0.0913196	0.927239	0.994152
MER87B:ERV1:LTR	5.4222	1.4806	1.46072	1.01361	0.31077	0.823859
MER88:ERVL:LTR	2.20678	0.777983	2.15316	0.361321	0.71786	0.965331
MER89-int:ERV1:LTR	18.5333	0.0135094	0.790073	0.0170989	0.986358	0.999056
MER89:ERV1:LTR	31.7938	0.664689	0.657961	1.01023	0.312387	0.825855
MER8:TcMar-Tigger:DNA	110.884	-0.333417	0.381137	-0.874795	0.381686	0.865452
MER90:ERV1:LTR	109.42	0.0380124	0.393922	0.0964972	0.923126	0.994152
MER90a:ERV1:LTR	100.458	-0.0448648	0.376515	-0.119158	0.90515	0.992533
MER91A:hAT-Tip100:DNA	130.967	-0.159829	0.389828	-0.409999	0.681807	0.964988
MER91B:hAT-Tip100:DNA	62.4868	0.0322998	0.482731	0.0669106	0.946653	0.995316
MER91C:hAT-Tip100:DNA	80.5108	0.0737474	0.424317	0.173803	0.86202	0.986871
MER92-int:ERV1:LTR	51.1062	0.16934	0.50833	0.33313	0.739036	0.966399
MER92A:ERV1:LTR	1.09071	0.0466091	3.16238	0.0147386	0.988241	0.999056
MER92B:ERV1:LTR	82.0275	-0.116816	0.4047	-0.288648	0.772851	0.974024
MER92C:ERV1:LTR	9.76104	0.485585	1.0669	0.455138	0.64901	0.957536
MER92D:ERV1:LTR	3.44807	-1.61544	1.83523	-0.880239	0.37873	0.86328
MER94:hAT-Blackjack:DNA	147.193	-0.00603447	0.321047	-0.0187962	0.985004	0.999056
MER94B:hAT-Blackjack:DNA	3.88474	-0.0422144	1.71942	-0.0245515	0.980413	0.998819
MER95:ERV1:LTR	13.5293	-0.478257	0.916248	-0.521973	0.601689	0.944316
MER96:hAT-Tip100:DNA	71.3504	0.433665	0.427111	1.01535	0.309941	0.823304
MER96B:hAT-Tip100:DNA	49.4579	-0.0585396	0.510966	-0.114567	0.908789	0.992533
MER96B:hAT:DNA	1.10948	-1.5474	3.51508	-0.440218	0.659779	0.96133
MER97a:hAT-Tip100:DNA	2.22556	0.0470214	2.38382	0.0197252	0.984263	0.999056
MER97b:hAT-Tip100:DNA	7.17458	0.277222	1.23435	0.224588	0.822299	0.980114
MER97c:hAT-Tip100:DNA	0.350477	-1.79132	4.9195	-0.364126	0.715764	0.964988
MER97d:hAT-Tip100:DNA	1.38797	2.17533	2.96922	0.732628	0.463785	0.908679
MER99:hAT:DNA	25.9686	0.161877	0.674763	0.239902	0.810406	0.979288
MER9B:ERVK:LTR	4.63853	0.302494	1.52301	0.198616	0.842563	0.98402
MER9a1:ERVK:LTR	34.7932	1.84408	0.60638	3.04112	0.00235697	0.0408008
MER9a2:ERVK:LTR	41.4868	-0.427763	0.542433	-0.7886	0.430346	0.88927
MER9a3:ERVK:LTR	58.6602	0.157585	0.471416	0.334281	0.738168	0.966399
MERX:TcMar-Tigger:DNA	11.1024	0.49707	0.994036	0.500052	0.617038	0.949123
MIR1_Amn:MIR:SINE	774.296	-0.105022	0.263553	-0.398485	0.690273	0.964988
MIR3:MIR:SINE	4858.74	-0.0940352	0.221561	-0.424421	0.671259	0.964988
MIR:MIR:SINE	8843.74	-0.0488194	0.223638	-0.218297	0.827198	0.98076
MIRb:MIR:SINE	12270.2	-0.0989086	0.213644	-0.462961	0.643392	0.95559
MIRc:MIR:SINE	5427.54	-0.0287441	0.222094	-0.129423	0.897023	0.991973
MLT-int:ERVL-MaLR:LTR	6.59255	0.283639	1.28893	0.220057	0.825827	0.980503
MLT1-int:ERVL-MaLR:LTR	34.4279	0.141362	0.63638	0.222135	0.824209	0.980355
MLT1A-int:ERVL-MaLR:LTR	65.0656	0.491304	0.451496	1.08817	0.276521	0.79349
MLT1A0-int:ERVL-MaLR:LTR	14.6628	0.218428	0.885131	0.246775	0.805083	0.979061
MLT1A0:ERVL-MaLR:LTR	788.091	0.154022	0.206038	0.747542	0.454736	0.90156
MLT1A1-int:ERVL-MaLR:LTR	23.2052	-0.847834	0.828334	-1.02354	0.306052	0.821198
MLT1A1:ERVL-MaLR:LTR	294.518	0.0992747	0.270274	0.367311	0.713387	0.964988
MLT1A:ERVL-MaLR:LTR	396.352	0.137067	0.2364	0.579809	0.562043	0.937817
MLT1B-int:ERVL-MaLR:LTR	17.9325	0.0647461	0.83772	0.0772885	0.938394	0.994602
MLT1B:ERVL-MaLR:LTR	899.992	0.115994	0.204632	0.566839	0.570824	0.937817
MLT1C-int:ERVL-MaLR:LTR	8.84557	0.470776	1.12816	0.417295	0.676462	0.964988
MLT1C:ERVL-MaLR:LTR	1253.03	0.221071	0.207025	1.06785	0.285589	0.802846
MLT1D-int:ERVL-MaLR:LTR	22.7286	-0.660296	0.721288	-0.915441	0.35996	0.86328
MLT1D:ERVL-MaLR:LTR	1042.24	-0.0248765	0.224655	-0.110732	0.911829	0.993055
MLT1E1:ERVL-MaLR:LTR	15.055	-0.0850667	0.862415	-0.0986378	0.921426	0.993826
MLT1E1A-int:ERVL-MaLR:LTR	19.3566	0.519634	0.778663	0.667342	0.504554	0.931768
MLT1E1A:ERVL-MaLR:LTR	215.914	-0.251339	0.287592	-0.873944	0.382149	0.86617
MLT1E2-int:ERVL-MaLR:LTR	18.2614	-0.0298095	0.794505	-0.0375196	0.970071	0.998819
MLT1E2:ERVL-MaLR:LTR	241.631	0.136269	0.269279	0.506051	0.612821	0.947502
MLT1E3:ERVL-MaLR:LTR	68.9566	0.530637	0.456469	1.16248	0.24504	0.770893
MLT1E:ERVL-MaLR:LTR	26.017	-0.699469	0.673927	-1.0379	0.299317	0.812846
MLT1F-int:ERVL-MaLR:LTR	27.6236	0.1501	0.682619	0.219889	0.825958	0.98052
MLT1F1-int:ERVL-MaLR:LTR	19.117	0.383656	0.827958	0.463376	0.643095	0.955516
MLT1F1:ERVL-MaLR:LTR	327.851	0.128414	0.251532	0.510526	0.609683	0.947053
MLT1F2-int:ERVL-MaLR:LTR	35.8913	0.0555082	0.618253	0.0897822	0.92846	0.994152
MLT1F2:ERVL-MaLR:LTR	525.472	0.0847028	0.225356	0.375863	0.707019	0.964988
MLT1F:ERVL-MaLR:LTR	303.175	0.275631	0.273665	1.00718	0.313847	0.826975
MLT1G-int:ERVL-MaLR:LTR	1.72454	-0.132573	2.5826	-0.051333	0.95906	0.997583
MLT1G1-int:ERVL-MaLR:LTR	26.0233	-0.597515	0.715029	-0.835652	0.403351	0.875255
MLT1G1:ERVL-MaLR:LTR	122.819	0.0609633	0.345127	0.17664	0.859791	0.98589
MLT1G3-int:ERVL-MaLR:LTR	2.48598	0.374795	2.01836	0.185693	0.852686	0.985618
MLT1G3:ERVL-MaLR:LTR	152.181	0.146539	0.327384	0.447607	0.654437	0.960156
MLT1G:ERVL-MaLR:LTR	142.223	-0.000950452	0.355189	-0.00267591	0.997865	0.99965
MLT1H-int:ERVL-MaLR:LTR	14.6395	0.142467	0.879019	0.162075	0.871247	0.986913
MLT1H1-int:ERVL-MaLR:LTR	4.42889	-1.06855	1.58567	-0.673877	0.500389	0.930239
MLT1H1:ERVL-MaLR:LTR	284.869	0.63824	0.259884	2.45587	0.0140545	0.15254
MLT1H2-int:ERVL-MaLR:LTR	14.5421	-0.0698428	0.925619	-0.0754553	0.939852	0.994602
MLT1H2:ERVL-MaLR:LTR	330.629	-0.258435	0.308048	-0.838945	0.4015	0.875255
MLT1H:ERVL-MaLR:LTR	348.065	0.270413	0.260215	1.03919	0.298717	0.812748
MLT1I-int:ERVL-MaLR:LTR	9.36952	1.22889	1.1109	1.10621	0.268635	0.786959
MLT1I:ERVL-MaLR:LTR	297.215	-0.0295006	0.275113	-0.107231	0.914606	0.993379
MLT1J-int:ERVL-MaLR:LTR	21.3221	0.49344	0.743715	0.663479	0.507024	0.932927
MLT1J1-int:ERVL-MaLR:LTR	9.87402	0.964256	1.07196	0.899527	0.368372	0.86328
MLT1J1:ERVL-MaLR:LTR	118.037	0.126826	0.34984	0.362525	0.71696	0.964988
MLT1J2-int:ERVL-MaLR:LTR	16.8832	-0.172704	0.816915	-0.21141	0.832567	0.982302
MLT1J2:ERVL-MaLR:LTR	260.742	0.426406	0.273596	1.55853	0.119108	0.566398
MLT1J:ERVL-MaLR:LTR	480.709	0.117475	0.22767	0.51599	0.605862	0.94651
MLT1K:ERVL-MaLR:LTR	616.283	0.271347	0.226441	1.19831	0.230796	0.751919
MLT1L-int:ERVL-MaLR:LTR	3.20186	1.81045	1.96872	0.919608	0.357778	0.86224
MLT1L:ERVL-MaLR:LTR	505.653	0.177466	0.232395	0.763636	0.445084	0.896113
MLT1M:ERVL-MaLR:LTR	72.3829	-0.251282	0.427206	-0.588198	0.556399	0.937817
MLT1N2-int:ERVL-MaLR:LTR	2.27806	0.616557	2.28009	0.27041	0.786845	0.977018
MLT1N2:ERVL-MaLR:LTR	196.875	0.148997	0.351263	0.424175	0.671438	0.964988
MLT1O:ERVL-MaLR:LTR	170.973	0.499236	0.306344	1.62966	0.103173	0.520219
MLT2A1:ERVL:LTR	174.478	0.0147543	0.304916	0.0483881	0.961407	0.99788
MLT2A2:ERVL:LTR	139.009	1.10108	0.356826	3.08576	0.00203031	0.0361921
MLT2B1:ERVL:LTR	57.7169	0.197665	0.470722	0.419919	0.674545	0.964988
MLT2B2:ERVL:LTR	62.0007	0.593572	0.459547	1.29165	0.19648	0.699633
MLT2B3:ERVL:LTR	488.074	0.027358	0.231453	0.118201	0.905908	0.992533
MLT2B4:ERVL:LTR	162.521	0.0774937	0.315954	0.245269	0.806248	0.979061
MLT2B5:ERVL:LTR	1.10877	3.77087	3.42519	1.10092	0.27093	0.78717
MLT2C1:ERVL:LTR	45.6148	0.344411	0.523472	0.657936	0.510579	0.933586
MLT2C2:ERVL:LTR	135.427	-0.587677	0.348523	-1.68619	0.0917586	0.491423
MLT2D:ERVL:LTR	74.5742	0.313683	0.433307	0.723928	0.46911	0.91185
MLT2E:ERVL:LTR	5.45526	0.0322663	1.44005	0.0224064	0.982124	0.998819
MLT2F:ERVL:LTR	85.7525	0.420794	0.406637	1.03482	0.300755	0.814918
MSR1:Satellite:Satellite	395.849	-0.101071	0.300796	-0.336012	0.736862	0.966175
MST-int:ERVL-MaLR:LTR	93.3372	-0.352795	0.381438	-0.924907	0.355014	0.860106
MSTA-int:ERVL-MaLR:LTR	448.645	0.226437	0.250291	0.904696	0.365626	0.86328
MSTA1:ERVL-MaLR:LTR	7.28342	-0.199344	1.22855	-0.162259	0.871102	0.986913
MSTA:ERVL-MaLR:LTR	842.019	0.231412	0.20641	1.12113	0.262232	0.77985
MSTB-int:ERVL-MaLR:LTR	74.9412	-0.166401	0.45482	-0.365861	0.714469	0.964988
MSTB1-int:ERVL-MaLR:LTR	17.9127	-0.44585	0.830755	-0.53668	0.591489	0.941048
MSTB1:ERVL-MaLR:LTR	160.441	0.104614	0.333859	0.313348	0.754016	0.96967
MSTB2-int:ERVL-MaLR:LTR	2.19359	-2.76188	2.5423	-1.08637	0.277315	0.794578
MSTB2:ERVL-MaLR:LTR	67.9542	0.278223	0.435152	0.63937	0.522582	0.937817
MSTB:ERVL-MaLR:LTR	265.295	0.290742	0.270696	1.07405	0.282798	0.800301
MSTC-int:ERVL-MaLR:LTR	5.61138	0.0163968	1.40047	0.0117081	0.990659	0.999056
MSTC:ERVL-MaLR:LTR	163.567	0.116633	0.320483	0.36393	0.71591	0.964988
MSTD-int:ERVL-MaLR:LTR	36.3089	0.185817	0.604346	0.307468	0.758487	0.970244
MSTD:ERVL-MaLR:LTR	206.164	-0.129366	0.312758	-0.413629	0.679146	0.964988
MamGyp-int:Gypsy:LTR	16.2589	3.07989	0.955947	3.22182	0.00127381	0.0249903
MamGypLTR1a:Gypsy:LTR	30.012	-0.303997	0.635159	-0.478616	0.632212	0.951572
MamGypLTR1b:Gypsy:LTR	19.7651	0.468384	0.767011	0.610661	0.541424	0.937817
MamGypLTR1c:Gypsy:LTR	25.9805	-0.34317	0.709386	-0.483757	0.628559	0.950017
MamGypLTR1d:Gypsy:LTR	14.9476	-0.38272	0.934284	-0.40964	0.68207	0.964988
MamGypLTR2b:Gypsy:LTR	16.5692	-0.599166	0.858623	-0.697823	0.485288	0.920695
MamGypLTR2c:Gypsy:LTR	6.78307	0.257176	1.37057	0.187642	0.851157	0.985618
MamGypLTR3:Gypsy:LTR	10.978	0.0829942	1.00125	0.0828907	0.933938	0.994479
MamGypLTR3a:Gypsy:LTR	31.42	0.433503	0.618165	0.701274	0.483132	0.920372
MamGypsy2-I:Gypsy:LTR	71.0948	0.496724	0.447385	1.11028	0.266877	0.785212
MamGypsy2-LTR:Gypsy:LTR	4.9678	0.0603635	1.46838	0.0411088	0.967209	0.998345
MamRTE1:RTE-BovB:LINE	376.114	0.709333	0.239645	2.95993	0.00307714	0.0499835
MamRep1151:LTR:LTR?	61.7989	-0.626503	0.520086	-1.20461	0.228353	0.749267
MamRep137:TcMar-Tigger:DNA	138.359	-0.22475	0.355727	-0.631805	0.527514	0.937817
MamRep137:TcMar:DNA	6.09778	0.586621	1.33568	0.439191	0.660523	0.96133
MamRep1527:LTR:LTR	29.9399	0.138375	0.633894	0.218294	0.8272	0.98076
MamRep1879:hAT-Tip100:DNA	34.575	0.0272307	0.627837	0.0433723	0.965405	0.998345
MamRep1894:hAT:DNA	6.78134	0.270437	1.26477	0.213824	0.830684	0.981961
MamRep38:hAT:DNA	114.672	0.545576	0.358235	1.52296	0.12777	0.583096
MamRep4096:hAT-Tip100:DNA	35.2237	0.572654	0.582564	0.982989	0.325613	0.834224
MamRep4096:hAT:DNA	1.18076	-1.69026	3.13562	-0.539052	0.589851	0.940768
MamRep434:TcMar-Tigger:DNA	66.4026	-0.217686	0.444997	-0.489184	0.624711	0.950017
MamRep488:hAT-Tip100:DNA	9.27569	-0.262168	1.08816	-0.240927	0.809612	0.979061
MamRep564:MamRep564:Unknown	33.9565	-0.245991	0.588233	-0.418186	0.675811	0.964988
MamRep605:LTR:LTR?	186.02	-0.251406	0.311135	-0.808029	0.419074	0.88409
MamTip1:hAT-Tip100:DNA	28.1931	0.282004	0.641384	0.439681	0.660168	0.96133
MamTip2:hAT-Tip100:DNA	179.671	0.0240386	0.330289	0.0727806	0.941981	0.994602
MamTip3:hAT-Tip100:DNA	38.4368	-0.0337814	0.593219	-0.0569459	0.954588	0.997201
Mam_R4:Dong-R4:LINE	43.099	-0.445095	0.543252	-0.819316	0.412606	0.881481
Merlin1_HS:Merlin:DNA	6.58352	-0.459426	1.40405	-0.327214	0.743506	0.966477
ORSL-2a:hAT-Tip100:DNA	5.90028	1.3838	1.39698	0.99057	0.321896	0.8315
ORSL-2b:hAT-Tip100:DNA	19.5614	-0.177852	0.814031	-0.218483	0.827053	0.98076
ORSL:hAT-Tip100:DNA	129.709	-0.0452949	0.336693	-0.134529	0.892985	0.99091
OldhAT1:hAT-Ac:DNA	253.515	0.348116	0.270485	1.28701	0.198092	0.701874
PABL_A-int:ERV1:LTR	19.6403	0.181052	0.756872	0.239211	0.810942	0.979406
PABL_A:ERV1:LTR	20.1521	0.432286	0.750915	0.575678	0.564833	0.937817
PABL_B-int:ERV1:LTR	8.18738	0.950359	1.1765	0.807782	0.419216	0.88409
PABL_B:ERV1:LTR	30.3046	0.468392	0.643761	0.727587	0.466867	0.910131
PRIMA4-int:ERV1:LTR	71.6214	0.029027	0.426773	0.0680151	0.945774	0.995203
PRIMA41-int:ERV1:LTR	36.3694	0.295677	0.626771	0.471746	0.637108	0.953205
PRIMA4_LTR:ERV1:LTR	23.1527	-0.266327	0.713602	-0.373215	0.708988	0.964988
PRIMAX-int:ERV1:LTR	0.901564	-1.17632	3.48046	-0.337979	0.735379	0.96597
Penelope1_Vert:Penelope:LINE	46.2524	0.508028	0.58867	0.863009	0.388132	0.869158
Plat_L3:CR1:LINE	135.828	-0.345095	0.365912	-0.94311	0.345625	0.852065
PrimLTR79:ERV1:LTR	1.12339	0.0769202	3.16295	0.0243191	0.980598	0.998819
REP522:telo:Satellite	49.1248	2.06404	0.616396	3.34856	0.000812326	0.0173168
Ricksha:MULE-MuDR:DNA	4.76161	0.151289	1.52574	0.099158	0.921013	0.993723
Ricksha_0:MULE-MuDR:DNA	6.99032	-0.329914	1.25957	-0.261925	0.793379	0.978314
Ricksha_a:MULE-MuDR:DNA	5.26926	-0.774437	1.45185	-0.533416	0.593746	0.94203
Ricksha_b:MULE-MuDR:DNA	18.8897	-0.867474	0.827504	-1.0483	0.294499	0.808183
Ricksha_c:MULE-MuDR:DNA	28.3899	0.0552864	0.643553	0.085908	0.93154	0.994152
SATR1:Satellite:Satellite	9.25028	0.4669	1.09778	0.425313	0.670609	0.964785
SATR2:Satellite:Satellite	13.3004	2.421	0.983876	2.46067	0.0138677	0.151394
SST1:centr:Satellite	194.72	0.0261565	0.295957	0.0883792	0.929575	0.994152
SVA_A:SVA:Retroposon	406.858	0.0957149	0.233314	0.410241	0.681629	0.964988
SVA_B:SVA:Retroposon	359.491	0.34059	0.244928	1.39057	0.164356	0.650827
SVA_C:SVA:Retroposon	421.33	0.583114	0.230235	2.53269	0.0113192	0.130177
SVA_D:SVA:Retroposon	2369.26	1.319	0.177412	7.43471	1.04801e-13	2.16708e-11
SVA_E:SVA:Retroposon	371.846	1.29458	0.271524	4.76784	1.86211e-06	9.79765e-05
SVA_F:SVA:Retroposon	964.441	1.69295	0.216894	7.80541	5.93073e-15	1.59267e-12
TAR1:telo:Satellite	17.2937	0.797783	0.810053	0.984853	0.324696	0.833916
THE1-int:ERVL-MaLR:LTR	2.72901	0.808319	2.00452	0.403248	0.686766	0.964988
THE1A-int:ERVL-MaLR:LTR	775.274	0.128967	0.208981	0.617123	0.537153	0.937817
THE1A:ERVL-MaLR:LTR	316.797	0.394811	0.249068	1.58515	0.112932	0.548557
THE1B-int:ERVL-MaLR:LTR	656.3	-0.200302	0.226587	-0.883995	0.376699	0.86328
THE1B:ERVL-MaLR:LTR	922.956	0.419627	0.213277	1.96752	0.049123	0.343776
THE1C-int:ERVL-MaLR:LTR	103.768	0.10361	0.367639	0.281824	0.778078	0.974979
THE1C:ERVL-MaLR:LTR	230.94	0.513093	0.280429	1.82967	0.0672991	0.41553
THE1D-int:ERVL-MaLR:LTR	338.232	-0.359107	0.256185	-1.40175	0.16099	0.645836
THE1D:ERVL-MaLR:LTR	582.116	-0.0687878	0.229879	-0.299235	0.764761	0.972329
Tigger10:TcMar-Tigger:DNA	51.9927	-0.496771	0.500008	-0.993526	0.320454	0.830427
Tigger11a:TcMar-Tigger:DNA	26.1279	-0.530719	0.670035	-0.792076	0.428316	0.88927
Tigger12:TcMar-Tigger:DNA	23.8248	0.0381375	0.721258	0.0528764	0.95783	0.997559
Tigger12A:TcMar-Tigger:DNA	34.9384	-0.122009	0.610723	-0.199778	0.841654	0.98402
Tigger12c:TcMar-Tigger:DNA	59.8406	-0.0139019	0.475732	-0.0292221	0.976687	0.998819
Tigger13a:TcMar-Tigger:DNA	117.45	-0.491286	0.372555	-1.31869	0.187272	0.685866
Tigger14a:TcMar-Tigger:DNA	153.569	-0.50448	0.320262	-1.57521	0.115208	0.555958
Tigger15a:TcMar-Tigger:DNA	295.6	-0.274186	0.315074	-0.870228	0.384176	0.866917
Tigger16a:TcMar-Tigger:DNA	69.8173	-0.426878	0.443069	-0.963456	0.335319	0.843518
Tigger16b:TcMar-Tigger:DNA	73.4562	0.949706	0.477534	1.98877	0.0467266	0.336191
Tigger17:TcMar-Tigger:DNA	6.05607	-0.210389	1.32882	-0.158328	0.874198	0.987164
Tigger17a:TcMar-Tigger:DNA	114.839	0.031704	0.367292	0.0863183	0.931213	0.994152
Tigger17b:TcMar-Tigger:DNA	11.3507	-0.327346	0.99916	-0.327621	0.743198	0.966471
Tigger17c:TcMar-Tigger:DNA	24.4697	0.2448	0.68505	0.357346	0.720833	0.96597
Tigger18a:TcMar-Tigger:DNA	85.713	-0.227812	0.43675	-0.521609	0.601943	0.944444
Tigger19a:TcMar-Tigger:DNA	244.35	-0.207847	0.329034	-0.631689	0.52759	0.937817
Tigger19b:TcMar-Tigger:DNA	308.014	-0.132124	0.283949	-0.465311	0.641709	0.954829
Tigger1:TcMar-Tigger:DNA	1213.23	0.170896	0.196493	0.869732	0.384447	0.866917
Tigger1a_Art:TcMar-Tigger:DNA	9.1623	0.80395	1.21744	0.660364	0.50902	0.933233
Tigger20a:TcMar-Tigger:DNA	69.5722	-0.553907	0.498	-1.11226	0.266026	0.784537
Tigger2:TcMar-Tigger:DNA	369.308	-0.0547317	0.25615	-0.21367	0.830804	0.981961
Tigger2a:TcMar-Tigger:DNA	207.246	-0.166622	0.282942	-0.58889	0.555935	0.937817
Tigger2b_Pri:TcMar-Tigger:DNA	66.4077	0.105177	0.477526	0.220254	0.825673	0.980501
Tigger3:TcMar-Tigger:DNA	42.9762	0.176906	0.555321	0.318566	0.750056	0.968808
Tigger3a:TcMar-Tigger:DNA	323.479	-0.0658686	0.289646	-0.227411	0.820104	0.979859
Tigger3b:TcMar-Tigger:DNA	361.756	0.00805657	0.271179	0.0297094	0.976299	0.998819
Tigger3c:TcMar-Tigger:DNA	71.3891	-0.00586022	0.442856	-0.0132328	0.989442	0.999056
Tigger3d:TcMar-Tigger:DNA	10.4623	0.352139	1.03069	0.341654	0.732612	0.96597
Tigger4:TcMar-Tigger:DNA	73.6175	0.0497224	0.436493	0.113913	0.909306	0.992538
Tigger4a:TcMar-Tigger:DNA	307.639	-0.122473	0.316044	-0.38752	0.698371	0.964988
Tigger4b:TcMar-Tigger:DNA	381.335	0.0199727	0.256768	0.0777849	0.937999	0.994602
Tigger5:TcMar-Tigger:DNA	72.9674	-0.352626	0.423778	-0.8321	0.405353	0.875575
Tigger5b:TcMar-Tigger:DNA	103.949	-0.219492	0.412482	-0.532125	0.594639	0.942435
Tigger6a:TcMar-Tigger:DNA	165.224	-0.653485	0.331346	-1.97221	0.0485851	0.341463
Tigger6b:TcMar-Tigger:DNA	12.2856	0.43022	0.950286	0.452727	0.650745	0.958509
Tigger7:TcMar-Tigger:DNA	172.36	-0.197633	0.322847	-0.612158	0.540433	0.937817
Tigger8:TcMar-Tigger:DNA	35.7867	-0.251235	0.588411	-0.426972	0.6694	0.964063
Tigger9a:TcMar-Tigger:DNA	50.3956	-0.0195591	0.513473	-0.0380917	0.969615	0.998782
Tigger9b:TcMar-Tigger:DNA	16.9081	0.780042	0.827348	0.942822	0.345772	0.852083
UCON105:UCON105:Unknown	16.4329	-0.00366617	0.828097	-0.00442722	0.996468	0.999513
UCON107:hAT-Tag1:DNA	3.60555	0.165257	1.8118	0.0912116	0.927324	0.994152
UCON132b:hAT-Tip100:DNA	16.395	-0.281231	0.866615	-0.324516	0.745547	0.966971
UCON14:DNA:DNA?	4.03112	-0.079592	1.61137	-0.0493941	0.960605	0.99781
UCON18:UCON18:Unknown	1.32332	-1.94206	3.26987	-0.593924	0.552563	0.937817
UCON1:UCON1:Unknown	1.40258	-0.519386	2.90496	-0.178793	0.858101	0.985618
UCON23:hAT-Tip100:DNA	11.6244	-0.404794	1.02605	-0.394517	0.693199	0.964988
UCON26:UCON26:Unknown	6.00113	0.372595	1.35179	0.275631	0.782832	0.977018
UCON28a:UCON28a:Unknown	1.14808	-1.68115	3.43989	-0.488721	0.625039	0.950017
UCON28b:UCON28b:Unknown	1.46727	-3.80569	3.06115	-1.24322	0.213786	0.726246
UCON29:PiggyBac:DNA	2.28953	0.626113	2.14186	0.292322	0.770041	0.973932
UCON2:DNA:DNA?	1.18807	-3.5042	3.30589	-1.05999	0.28915	0.806594
UCON33:TcMar-Tigger:DNA	4.19348	0.526293	1.8468	0.284976	0.775663	0.974373
UCON34:UCON34:Unknown	5.27586	-0.157279	1.44641	-0.108737	0.913411	0.993332
UCON35:UCON35:Unknown	3.59059	0.722057	1.74123	0.414683	0.678374	0.964988
UCON37:UCON37:Unknown	3.88856	0.0626948	1.65946	0.0377803	0.969863	0.998819
UCON39:TcMar-Tigger:DNA	1.11192	0.0979024	3.38596	0.0289142	0.976933	0.998819
UCON40:UCON40:Unknown	1.82119	0.611044	2.57152	0.237619	0.812176	0.979406
UCON43:UCON43:Unknown	1.84312	-2.46106	2.75048	-0.894773	0.370908	0.86328
UCON44:UCON44:Unknown	3.00855	0.836654	1.91702	0.436436	0.662521	0.96169
UCON47:UCON47:Unknown	1.48046	1.59341	2.77705	0.573779	0.566117	0.937817
UCON48:UCON48:Unknown	1.59172	0.258186	2.52218	0.102366	0.918466	0.993723
UCON4:UCON4:Unknown	4.75396	0.245671	1.52429	0.161171	0.871959	0.986913
UCON50:UCON50:Unknown	0.815671	3.32999	4.23064	0.787114	0.431215	0.88927
UCON54:UCON54:Unknown	0.543781	2.74539	4.89601	0.56074	0.574975	0.937817
UCON55:TcMar-Tigger:DNA	7.29489	-0.205756	1.27752	-0.161059	0.872047	0.986913
UCON5:UCON5:Unknown	2.66924	-3.04331	2.3884	-1.2742	0.202592	0.708741
UCON62:DNA:DNA?	1.82434	-1.16255	2.39183	-0.48605	0.626932	0.950017
UCON63:UCON63:Unknown	0.350477	-1.79132	4.9195	-0.364126	0.715764	0.964988
UCON66:UCON66:Unknown	0.797605	-0.951171	3.95118	-0.240731	0.809764	0.979061
UCON6:UCON6:Unknown	0.922774	-1.13403	3.45187	-0.328527	0.742513	0.966399
UCON70:UCON70:Unknown	1.6491	-0.939269	2.48571	-0.377867	0.705529	0.964988
UCON71_Crp:UCON71_Crp:Unknown	8.61821	-0.449885	1.15023	-0.391128	0.695703	0.964988
UCON73:UCON73:Unknown	0.719019	1.39082	4.11735	0.337794	0.735519	0.96597
UCON74:DNA:DNA?	1.99958	-1.35529	2.31418	-0.585648	0.558112	0.937817
UCON78:DNA:DNA	23.4791	0.224263	0.699531	0.32059	0.748521	0.968379
UCON79:DNA:DNA?	1.53469	2.70213	3.09602	0.872775	0.382786	0.866284
UCON7:DNA:DNA?	0.936677	0.672437	3.65335	0.184061	0.853966	0.985618
UCON80_AMi:UCON80_AMi:Unknown	9.01561	-0.234196	1.18788	-0.197154	0.843707	0.98402
UCON81:hAT-Charlie:DNA	2.32884	-1.71039	2.31951	-0.737393	0.460884	0.906597
UCON83:SINE:SINE?	0.622367	-0.373403	4.37475	-0.0853542	0.93198	0.994152
UCON86:L2:LINE	1.61293	0.28281	2.70063	0.10472	0.916598	0.993584
UCON8:DNA:DNA	2.75056	1.24943	1.97991	0.631056	0.528004	0.937817
X1_LINE:CR1:LINE	0.543781	2.74539	4.89601	0.56074	0.574975	0.937817
X2_LINE:CR1:LINE	0.901564	-1.17632	3.48046	-0.337979	0.735379	0.96597
X5B_LINE:CR1:LINE	1.29862	-0.345808	2.76674	-0.124988	0.900533	0.992533
X6A_LINE:CR1:LINE	32.1705	-1.02784	0.6419	-1.60124	0.109324	0.539138
X6B_LINE:CR1:LINE	47.0689	-0.0645357	0.513521	-0.125673	0.899991	0.992533
X7A_LINE:CR1:LINE	59.9304	-0.591014	0.50369	-1.17337	0.240648	0.765909
X7B_LINE:CR1:LINE	72.6314	0.0609937	0.467527	0.13046	0.896202	0.991722
X7C_LINE:CR1:LINE	28.1129	-0.173691	0.648841	-0.267694	0.788935	0.977164
X8_LINE:CR1:LINE	5.26926	-0.774437	1.45185	-0.533416	0.593746	0.94203
X9_LINE:L1:LINE	43.0931	-0.321328	0.543556	-0.591159	0.554414	0.937817
Zaphod2:hAT-Tip100:DNA	19.8305	-0.28002	0.814684	-0.343715	0.73106	0.96597
Zaphod3:hAT-Tip100:DNA	25.6874	-0.0992261	0.674926	-0.147018	0.883118	0.989294
Zaphod:hAT-Tip100:DNA	70.021	-0.0447698	0.442787	-0.101109	0.919464	0.993723
hAT-N1_Mam:hAT-Tip100:DNA	13.1448	-0.310089	0.937879	-0.330628	0.740926	0.966399

## Sheet: HCT116-Aza
name	baseMean	log2FC	lfcSE	stat	pvalue	padj
7SK:RNA:RNA	57.9263	0.146538	0.476578	0.30748	0.758478	0.938961
ACRO1:acro:Satellite	65.7572	1.44002	0.548161	2.62701	0.00861382	0.0835579
ALR/Alpha:centr:Satellite	1154.87	0.170315	0.232208	0.733456	0.46328	0.837933
Alu:Alu:SINE	184.403	0.220942	0.312373	0.707301	0.47938	0.845697
AluJb:Alu:SINE	12816.4	-0.139478	0.230562	-0.604947	0.545214	0.882641
AluJo:Alu:SINE	7756.02	-0.166483	0.230623	-0.721882	0.470367	0.841062
AluJr4:Alu:SINE	1946.39	-0.123494	0.238737	-0.51728	0.604961	0.900384
AluJr:Alu:SINE	9670.3	-0.093074	0.228947	-0.406531	0.684352	0.923735
AluSc5:Alu:SINE	556.814	0.00909294	0.248931	0.036528	0.970861	0.994636
AluSc8:Alu:SINE	2011.61	-0.0312292	0.237352	-0.131574	0.895321	0.978217
AluSc:Alu:SINE	2811.98	0.00112624	0.217944	0.00516759	0.995877	0.998519
AluSg4:Alu:SINE	648.637	-0.172523	0.244931	-0.704375	0.481199	0.845903
AluSg7:Alu:SINE	804.343	-0.052399	0.240406	-0.21796	0.82746	0.958181
AluSg:Alu:SINE	3749.07	-8.73744e-05	0.204928	-0.000426366	0.99966	0.999936
AluSp:Alu:SINE	5867.62	-0.0584081	0.206542	-0.28279	0.777338	0.9439
AluSq10:Alu:SINE	122.843	-0.234778	0.350921	-0.669033	0.503475	0.860078
AluSq2:Alu:SINE	6052.44	-0.0466493	0.213021	-0.218989	0.826659	0.958065
AluSq4:Alu:SINE	227.129	-0.0429126	0.289522	-0.148219	0.88217	0.973784
AluSq:Alu:SINE	1591.37	-0.0362908	0.229975	-0.157803	0.874612	0.972896
AluSx1:Alu:SINE	11081.2	-0.0371673	0.220076	-0.168884	0.865888	0.970621
AluSx3:Alu:SINE	2828	0.0963641	0.230777	0.417564	0.676266	0.923735
AluSx4:Alu:SINE	927.462	-0.00696411	0.22728	-0.0306411	0.975556	0.995175
AluSx:Alu:SINE	12017.2	-0.0293927	0.205194	-0.143244	0.886098	0.974961
AluSz6:Alu:SINE	4627.88	-0.0435555	0.220145	-0.197849	0.843163	0.963659
AluSz:Alu:SINE	9687.48	-0.0851045	0.217284	-0.391674	0.695299	0.927515
AluY:Alu:SINE	8175.12	-0.019688	0.214695	-0.0917021	0.926935	0.984718
AluYa5:Alu:SINE	193.336	1.11158	0.298942	3.7184	0.000200492	0.0040533
AluYa8:Alu:SINE	11.3434	-0.987076	0.993804	-0.99323	0.320598	0.747741
AluYb8:Alu:SINE	268.789	0.775182	0.270187	2.86906	0.00411692	0.0470455
AluYb9:Alu:SINE	16.2623	1.45037	0.864376	1.67794	0.0933585	0.413838
AluYc3:Alu:SINE	55.8009	-0.0321621	0.496922	-0.0647226	0.948395	0.988312
AluYc:Alu:SINE	310.012	0.0233458	0.267714	0.087204	0.930509	0.985107
AluYd8:Alu:SINE	7.56208	1.78049	1.32094	1.3479	0.177689	0.579842
AluYe5:Alu:SINE	59.1328	0.259207	0.481555	0.538271	0.59039	0.893156
AluYe6:Alu:SINE	38.4516	-0.088982	0.588622	-0.15117	0.879842	0.973539
AluYf1:Alu:SINE	136.022	0.142953	0.368238	0.388208	0.697862	0.928553
AluYg6:Alu:SINE	23.6002	0.00642922	0.692871	0.00927911	0.992596	0.997968
AluYh3:Alu:SINE	113.848	0.0783028	0.374012	0.209359	0.834168	0.960823
AluYh3a3:Alu:SINE	28.5248	-0.077457	0.642679	-0.120522	0.90407	0.979899
AluYh7:Alu:SINE	5.7406	1.31396	1.42905	0.919466	0.357852	0.77698
AluYh9:Alu:SINE	1.54762	3.78044	2.95704	1.27846	0.201089	0.614053
AluYi6:Alu:SINE	40.9174	0.133432	0.556608	0.239724	0.810544	0.953695
AluYi6_4d:Alu:SINE	5.03235	-0.285797	1.43898	-0.198611	0.842567	0.963602
AluYj4:Alu:SINE	158.252	-0.0231893	0.353687	-0.0655644	0.947725	0.988156
AluYk11:Alu:SINE	52.8662	-0.0888012	0.489957	-0.181243	0.856177	0.96804
AluYk12:Alu:SINE	13.2722	0.00154543	0.934981	0.0016529	0.998681	0.99979
AluYk2:Alu:SINE	36.5709	0.0864726	0.615166	0.140568	0.888211	0.975426
AluYk3:Alu:SINE	67.0093	0.0459193	0.436219	0.105267	0.916164	0.982711
AluYk4:Alu:SINE	53.0216	0.173953	0.487929	0.356513	0.721456	0.931746
AluYm1:Alu:SINE	301.003	0.208573	0.272748	0.76471	0.444444	0.830852
AmnSINE1:5S-Deu-L2:SINE	127.733	-0.0224368	0.341523	-0.0656963	0.94762	0.988156
Arthur1:hAT-Tip100:DNA	41.3636	0.830379	0.552551	1.50281	0.132888	0.501024
Arthur1A:hAT-Tip100:DNA	34.4254	-0.101278	0.585356	-0.173019	0.862637	0.970033
Arthur1B:hAT-Tip100:DNA	112.895	0.259929	0.355369	0.731433	0.464514	0.838996
Arthur1C:hAT-Tip100:DNA	108.551	1.52495	0.448649	3.39899	0.000676351	0.01116
BLACKJACK:hAT-Blackjack:DNA	112.003	0.172875	0.414855	0.416713	0.676889	0.923735
BSR/Beta:Satellite:Satellite	20.1275	0.449405	0.767251	0.585734	0.558054	0.88585
CER:Satellite:Satellite	14.5666	2.41786	1.01981	2.37088	0.0177458	0.140563
CR1-12_AMi:CR1:LINE	4.53868	0.34177	1.52896	0.223531	0.823122	0.957248
CR1-13_AMi:CR1:LINE	3.99836	-1.47378	1.75833	-0.838168	0.401936	0.804097
CR1-16_AMi:CR1:LINE	19.9947	-0.00556358	0.749657	-0.0074215	0.994079	0.998185
CR1-3_Croc:CR1:LINE	49.0571	-0.101595	0.53896	-0.188501	0.850484	0.966112
CR1-8_Crp:CR1:LINE	0.711697	-1.21961	4.1058	-0.297045	0.766432	0.940465
CR1-L3A_Croc:CR1:LINE	21.7749	-0.461736	0.749093	-0.616394	0.537635	0.878691
CR1_Mam:CR1:LINE	86.3209	-0.118017	0.438618	-0.269065	0.787879	0.945648
Chap1_Mam:hAT-Charlie:DNA	62.1723	-0.200729	0.481102	-0.417227	0.676512	0.923735
Charlie10:hAT-Charlie:DNA	159.893	-0.288103	0.342679	-0.840737	0.400495	0.802922
Charlie10a:hAT-Charlie:DNA	20.8891	-0.842741	0.733338	-1.14919	0.250479	0.678707
Charlie10b:hAT-Charlie:DNA	12.7448	-0.060177	0.962598	-0.0625152	0.950153	0.988539
Charlie11:hAT-Charlie:DNA	4.13784	1.88231	1.69066	1.11336	0.265553	0.695339
Charlie12:hAT-Charlie:DNA	2.1602	-2.21006	2.44026	-0.905664	0.365114	0.780504
Charlie13a:hAT-Charlie:DNA	23.9357	-0.485828	0.733217	-0.662598	0.507588	0.86234
Charlie13b:hAT-Charlie:DNA	32.3594	-0.742797	0.635127	-1.16952	0.242192	0.669277
Charlie14a:hAT-Charlie:DNA	14.103	0.123552	0.931599	0.132624	0.894491	0.978111
Charlie15a:hAT-Charlie:DNA	450.905	0.0454826	0.273362	0.166382	0.867856	0.971057
Charlie15b:hAT-Charlie:DNA	96.0839	0.0916754	0.414393	0.221228	0.824915	0.95747
Charlie16a:hAT-Charlie:DNA	121.892	0.17405	0.382777	0.454704	0.649323	0.915536
Charlie17:hAT-Charlie:DNA	118.944	-0.106492	0.355749	-0.299346	0.764676	0.940465
Charlie17a:hAT-Charlie:DNA	94.8652	-0.316772	0.380217	-0.833135	0.404769	0.806183
Charlie17b:hAT-Charlie:DNA	17.9436	0.145805	0.789648	0.184645	0.853507	0.967102
Charlie18a:hAT-Charlie:DNA	230.375	-0.196348	0.352187	-0.557509	0.577179	0.888534
Charlie19a:hAT-Charlie:DNA	87.5562	-0.497131	0.461424	-1.07738	0.281309	0.711978
Charlie1:hAT-Charlie:DNA	220.515	0.156634	0.287078	0.545613	0.585332	0.890961
Charlie1a:hAT-Charlie:DNA	537.356	-0.10066	0.254499	-0.395523	0.692457	0.926735
Charlie1b:hAT-Charlie:DNA	175.642	-0.159395	0.304818	-0.522917	0.601032	0.898962
Charlie20a:hAT-Charlie:DNA	33.9089	0.502395	0.614289	0.817848	0.413444	0.814625
Charlie21a:hAT-Charlie:DNA	18.9792	0.612016	0.783347	0.781283	0.434636	0.823872
Charlie22a:hAT-Charlie:DNA	53.9581	0.35705	0.492068	0.725611	0.468078	0.84092
Charlie23a:hAT-Charlie:DNA	44.2402	-0.352287	0.558099	-0.631227	0.527892	0.874347
Charlie24:hAT-Charlie:DNA	104.892	-0.342331	0.389333	-0.879275	0.379252	0.790301
Charlie25:hAT-Charlie:DNA	30.3244	0.436074	0.638243	0.683241	0.494455	0.85418
Charlie26a:hAT-Charlie:DNA	9.49032	-0.00741276	1.09231	-0.00678632	0.994585	0.998403
Charlie29a:hAT-Charlie:DNA	49.5622	0.1969	0.545019	0.361271	0.717897	0.931746
Charlie2a:hAT-Charlie:DNA	194.108	0.0206198	0.332943	0.061932	0.950617	0.988735
Charlie2b:hAT-Charlie:DNA	205.941	-0.121929	0.326335	-0.373631	0.708679	0.931746
Charlie30a:hAT-Charlie:DNA	27.855	-0.0196769	0.659649	-0.0298294	0.976203	0.99532
Charlie3:hAT-Charlie:DNA	84.6208	-0.348218	0.445839	-0.781041	0.434778	0.823872
Charlie4:hAT-Charlie:DNA	2.66363	-0.912234	2.12493	-0.4293	0.667705	0.923735
Charlie4a:hAT-Charlie:DNA	172.764	0.0462077	0.325574	0.141927	0.887138	0.975271
Charlie4z:hAT-Charlie:DNA	534.916	-0.0851178	0.254725	-0.334156	0.738262	0.935126
Charlie5:hAT-Charlie:DNA	144.388	-0.0863068	0.353476	-0.244166	0.807102	0.952482
Charlie6:hAT-Charlie:DNA	15.8972	-0.155896	0.841097	-0.185348	0.852956	0.966792
Charlie7:hAT-Charlie:DNA	116.399	0.150256	0.413383	0.363479	0.716247	0.931746
Charlie7a:hAT-Charlie:DNA	108.459	-0.252087	0.440769	-0.571926	0.567372	0.888534
Charlie8:hAT-Charlie:DNA	794.155	-0.0947341	0.211345	-0.448243	0.653978	0.918149
Charlie9:hAT-Charlie:DNA	66.9228	-0.210534	0.465348	-0.452424	0.650964	0.916356
Cheshire:hAT-Charlie:DNA	87.6758	-0.26541	0.399896	-0.663699	0.506883	0.862028
Chompy-7_Croc:PIF-Harbinger:DNA	1.19841	-2.22759	3.35067	-0.66482	0.506165	0.861477
D20S16:Satellite:Satellite	8.77078	-0.107235	1.19742	-0.0895553	0.928641	0.985037
DNA1_Mam:TcMar:DNA	16.6444	-0.430205	0.830572	-0.517963	0.604484	0.9003
ERV24B_Prim-int:ERV1:LTR	18.4963	1.04466	0.799598	1.30649	0.191387	0.60097
ERV24_Prim-int:ERV1:LTR	36.015	0.0520141	0.579775	0.0897144	0.928514	0.985037
ERV3-16A3_I-int:ERVL:LTR	943.766	0.069457	0.228636	0.303789	0.761289	0.940019
ERV3-16A3_LTR:ERVL:LTR	49.592	0.171841	0.54163	0.317266	0.751042	0.936816
ERVL-B4-int:ERVL:LTR	476.615	-0.27065	0.236286	-1.14543	0.252029	0.680467
ERVL-E-int:ERVL:LTR	533.656	0.213481	0.225093	0.948414	0.342919	0.765467
ERVL-int:ERVL:LTR	10.301	0.730287	1.05936	0.689369	0.490591	0.851996
ERVL47-int:ERVL:LTR	1.32622	1.88239	2.98607	0.630389	0.52844	0.874347
Eulor11:DNA:DNA	0.44996	1.98082	4.88308	0.40565	0.685	0.923735
Eulor2A:DNA:DNA?	1.14137	-1.00083	3.35242	-0.298538	0.765292	0.940465
Eulor2C:DNA:DNA?	1.24382	-2.2314	3.09125	-0.721844	0.47039	0.841062
Eulor5A:DNA:DNA?	11.488	-0.331465	0.969897	-0.341752	0.732537	0.93263
Eulor6A:DNA:DNA?	0.77548	-3.34352	4.29375	-0.778696	0.436159	0.823872
Eulor6B:DNA:DNA?	0.913019	-1.93067	3.71064	-0.520308	0.602849	0.899379
Eulor6D:DNA:DNA?	8.18773	-1.27345	1.17716	-1.0818	0.27934	0.709917
Eulor6E:DNA:DNA?	1.62989	0.688357	2.47448	0.278183	0.780872	0.943941
Eulor8:TcMar:DNA	4.69529	0.575797	1.72814	0.333188	0.738992	0.935387
Eulor9A:DNA:DNA	3.23792	1.42504	1.85094	0.7699	0.441359	0.828817
Eulor9B:DNA:DNA	2.4826	-0.0195032	2.1817	-0.00893946	0.992867	0.997968
Eulor9C:DNA:DNA	2.8318	3.13781	2.27626	1.37849	0.168051	0.564046
FAM:Alu:SINE	643.421	-0.148977	0.267404	-0.557123	0.577443	0.888534
FLAM_A:Alu:SINE	964.49	-0.1391	0.236161	-0.589003	0.555859	0.884975
FLAM_C:Alu:SINE	1752.84	-0.227201	0.231795	-0.980183	0.326996	0.753955
FRAM:Alu:SINE	644.058	-0.221559	0.265041	-0.835946	0.403186	0.805153
FordPrefect:hAT-Tip100:DNA	151.45	-1.06439	1.32679	-0.802228	0.422421	0.819185
FordPrefect_a:hAT-Tip100:DNA	5.86657	-0.0768854	1.33415	-0.0576286	0.954044	0.989711
GSATII:centr:Satellite	84.8406	0.681248	0.401445	1.69699	0.0896984	0.404578
GSATX:centr:Satellite	0.365887	1.70963	4.90315	0.348681	0.727329	0.931746
HAL1:L1:LINE	1610.04	-0.176553	0.265786	-0.664266	0.50652	0.861809
HAL1M8:L1:LINE	235.148	-0.364883	0.372206	-0.980325	0.326926	0.753955
HAL1ME:L1:LINE	670.08	-0.366441	0.236301	-1.55074	0.120964	0.4778
HAL1b:L1:LINE	262.12	-0.0810714	0.286287	-0.283182	0.777037	0.943862
HERV-Fc1-int:ERV1:LTR	130.121	10.1712	1.4945	6.80577	1.00509e-11	1.24954e-09
HERV-Fc1_LTR1:ERV1:LTR	5.19169	5.52704	2.04406	2.70395	0.00685206	0.0698509
HERV-Fc2-int:ERV1:LTR	17.054	4.10151	1.13398	3.61691	0.000298137	0.00569224
HERV15-int:ERV1:LTR	5.86466	-0.57732	1.37074	-0.421175	0.673627	0.923735
HERV16-int:ERVL:LTR	31.6122	0.442974	0.613328	0.722247	0.470143	0.841062
HERV17-int:ERV1:LTR	69.8272	-0.543163	0.496619	-1.09372	0.274078	0.704616
HERV1_I-int:ERV1:LTR	0.674939	2.56836	4.52413	0.567702	0.570237	0.888534
HERV1_LTRa:ERV1:LTR	0.486717	-2.74169	4.9195	-0.557311	0.577315	0.888534
HERV1_LTRb:ERV1:LTR	1.75252	1.2656	2.56866	0.492707	0.62222	0.908926
HERV1_LTRc:ERV1:LTR	1.24034	-1.22751	2.96945	-0.413378	0.67933	0.923735
HERV1_LTRd:ERV1:LTR	1.89163	-0.539618	2.29749	-0.234873	0.814307	0.954868
HERV3-int:ERV1:LTR	86.7541	-0.204941	0.398125	-0.514766	0.606717	0.90147
HERV30-int:ERV1:LTR	31.6296	-0.263028	0.725547	-0.362523	0.716961	0.931746
HERV35I-int:ERV1:LTR	10.7947	0.414287	1.01452	0.408359	0.68301	0.923735
HERV4_I-int:ERV1:LTR	527.765	-0.492795	0.23234	-2.12101	0.033921	0.221018
HERV9-int:ERV1:LTR	432.104	4.69215	0.327368	14.333	1.36146e-46	2.45427e-43
HERV9N-int:ERV1:LTR	48.2387	3.70997	0.656387	5.65212	1.58484e-08	1.03263e-06
HERV9NC-int:ERV1:LTR	1076.4	3.67145	0.22028	16.6672	2.2701e-62	1.22767e-58
HERVE-int:ERV1:LTR	266.114	0.0415528	0.282173	0.14726	0.882927	0.973784
HERVE_a-int:ERV1:LTR	10.0998	1.78012	1.11493	1.59662	0.110351	0.457943
HERVFH19-int:ERV1:LTR	3.92593	-1.94936	1.6844	-1.1573	0.247149	0.674189
HERVFH21-int:ERV1:LTR	136.702	-1.11692	0.401753	-2.78013	0.00543373	0.0582759
HERVH-int:ERV1:LTR	29863	-0.168214	0.329476	-0.510551	0.609666	0.903122
HERVH48-int:ERV1:LTR	58.1432	0.308268	0.509859	0.604614	0.545436	0.882686
HERVI-int:ERV1:LTR	52.5614	1.15944	0.599517	1.93395	0.0531189	0.295173
HERVIP10B3-int:ERV1:LTR	82.2396	-0.225787	0.401404	-0.562493	0.57378	0.888534
HERVIP10F-int:ERV1:LTR	393.832	-0.785232	0.391845	-2.00394	0.0450768	0.265117
HERVIP10FH-int:ERV1:LTR	703.429	1.221	0.347612	3.51252	0.000443875	0.00787688
HERVK-int:ERVK:LTR	255.534	-0.187199	0.417343	-0.448549	0.653757	0.917958
HERVK11-int:ERVK:LTR	77.708	-0.732978	0.52749	-1.38956	0.164663	0.558305
HERVK11D-int:ERVK:LTR	1.44694	0.389914	2.59598	0.150199	0.880607	0.973539
HERVK13-int:ERVK:LTR	51.7113	-0.280584	0.609594	-0.460281	0.645315	0.91382
HERVK14-int:ERVK:LTR	37.5365	-0.344547	0.628594	-0.548124	0.583607	0.889708
HERVK14C-int:ERVK:LTR	8.63769	-1.02827	1.13475	-0.906168	0.364847	0.780504
HERVK22-int:ERVK:LTR	200.116	-0.779634	0.38476	-2.02629	0.0427355	0.256727
HERVK3-int:ERVK:LTR	278.395	-0.49881	0.327364	-1.52372	0.12758	0.491024
HERVK9-int:ERVK:LTR	599.809	-0.220477	0.274745	-0.802481	0.422275	0.819178
HERVKC4-int:ERVK:LTR	1.95554	4.1167	2.71028	1.51892	0.128783	0.492893
HERVL-int:ERVL:LTR	502.86	0.210601	0.234452	0.898271	0.369041	0.781745
HERVL18-int:ERVL:LTR	97.5296	-0.79503	0.433742	-1.83296	0.0668088	0.340209
HERVL32-int:ERVL:LTR	1.95888	-1.88206	2.56534	-0.73365	0.463162	0.837877
HERVL40-int:ERVL:LTR	486.241	-0.201129	0.307372	-0.654349	0.512887	0.866137
HERVL66-int:ERVL:LTR	17.666	-0.177111	0.850568	-0.208227	0.835052	0.960937
HERVL74-int:ERVL:LTR	103.527	0.356806	0.401933	0.887725	0.374689	0.786096
HERVP71A-int:ERV1:LTR	19.4478	0.981532	0.786893	1.24735	0.212269	0.632044
HERVS71-int:ERV1:LTR	60.642	0.255337	0.533655	0.478468	0.632317	0.91228
HSAT4:centr:Satellite	0.609245	0.358272	4.3432	0.0824902	0.934257	0.985107
HSAT5:Satellite:Satellite	4.7687	-0.472508	1.5442	-0.305988	0.759613	0.939452
HSATI:Satellite:Satellite	1.30256	0.653484	2.87857	0.227017	0.82041	0.956436
HSMAR1:TcMar-Mariner:DNA	404.201	0.566684	0.239499	2.36612	0.0179755	0.141966
HSMAR2:TcMar-Mariner:DNA	230.506	-0.018824	0.300167	-0.0627118	0.949996	0.988539
HUERS-P1-int:ERV1:LTR	29.3591	0.22904	0.636908	0.359613	0.719137	0.931746
HUERS-P2-int:ERV1:LTR	18.9096	3.99694	1.06814	3.74195	0.000182598	0.00376291
HUERS-P3-int:ERV1:LTR	56.5585	-0.108308	0.467774	-0.231539	0.816896	0.955935
HUERS-P3b-int:ERV1:LTR	72.5368	-0.304423	0.482264	-0.631239	0.527884	0.874347
Harlequin-int:ERV1:LTR	323.192	-0.55362	0.348776	-1.58732	0.11244	0.461075
Helitron1Na_Mam:Helitron:RC	2.58664	1.66808	2.09429	0.79649	0.425747	0.821567
Helitron1Nb_Mam:Helitron:RC	10.827	-0.00103462	1.05745	-0.000978411	0.999219	0.999936
Helitron2Na_Mam:Helitron:RC?	44.1613	0.58685	0.594865	0.986526	0.323875	0.75116
Helitron3Na_Mam:Helitron:RC	43.4724	0.360883	0.535243	0.674241	0.500158	0.857935
Kanga11a:TcMar-Tc2:DNA	15.785	0.184471	0.843538	0.218687	0.826894	0.958081
Kanga1:TcMar-Tc2:DNA	24.5418	0.236421	0.70834	0.333767	0.738555	0.935224
Kanga1a:TcMar-Tc2:DNA	29.9733	-0.177808	0.636555	-0.279329	0.779992	0.943941
Kanga1b:TcMar-Tc2:DNA	37.2021	0.200753	0.569489	0.352514	0.724453	0.931746
Kanga1c:TcMar-Tc2:DNA	126.139	-0.136202	0.352436	-0.386458	0.699157	0.929232
Kanga1d:TcMar-Tc2:DNA	38.9289	-0.0725758	0.56201	-0.129136	0.89725	0.978674
Kanga2_a:TcMar-Tc2:DNA	76.0387	-0.0168352	0.444533	-0.0378716	0.96979	0.993959
L1HS:L1:LINE	798.2	1.43704	0.259751	5.53239	3.1589e-08	1.93579e-06
L1M1:L1:LINE	522.336	-0.00928978	0.26206	-0.035449	0.971722	0.994781
L1M2:L1:LINE	367.203	-0.106541	0.294809	-0.361391	0.717807	0.931746
L1M2a1:L1:LINE	3.72801	0.794755	1.75008	0.454126	0.649738	0.915644
L1M2a:L1:LINE	32.6222	-0.923802	0.670992	-1.37677	0.168583	0.565131
L1M2b:L1:LINE	12.8259	0.461319	0.977821	0.471783	0.637082	0.91228
L1M2c:L1:LINE	10.4838	0.931883	1.1543	0.807313	0.419486	0.818263
L1M3:L1:LINE	254.638	0.0542611	0.290031	0.187087	0.851592	0.966407
L1M3a:L1:LINE	155.12	0.217097	0.393069	0.552313	0.580734	0.888534
L1M3b:L1:LINE	19.2948	-0.236063	0.797189	-0.29612	0.767138	0.940958
L1M3c:L1:LINE	25.3031	-0.373745	0.742584	-0.503303	0.614751	0.905691
L1M3d:L1:LINE	8.64995	0.190715	1.27686	0.149362	0.881268	0.973675
L1M3de:L1:LINE	188.24	-0.486645	0.351507	-1.38445	0.166219	0.560799
L1M3e:L1:LINE	49.6356	-0.448649	0.521385	-0.860495	0.389516	0.795808
L1M3f:L1:LINE	142.858	-0.546234	0.356988	-1.53012	0.125987	0.488153
L1M4:L1:LINE	1622.55	-0.142527	0.239811	-0.59433	0.552292	0.884975
L1M4a1:L1:LINE	56.6876	0.101361	0.496622	0.204102	0.838274	0.961533
L1M4a2:L1:LINE	76.1985	-0.112018	0.455107	-0.246135	0.805578	0.951787
L1M4b:L1:LINE	478.346	-0.339852	0.249144	-1.36408	0.172542	0.570099
L1M4c:L1:LINE	233.656	0.466718	0.315882	1.47751	0.13954	0.513006
L1M5:L1:LINE	2815.58	-0.194252	0.239141	-0.81229	0.416625	0.816159
L1M6:L1:LINE	180.409	-0.746616	0.350903	-2.1277	0.0333621	0.219159
L1M6B:L1:LINE	433.768	-0.232119	0.24866	-0.933477	0.350574	0.770011
L1M7:L1:LINE	126.937	-0.113983	0.35053	-0.325173	0.74505	0.935952
L1M8:L1:LINE	409.947	0.0769049	0.869957	0.0884008	0.929558	0.985107
L1M:L1:LINE	19.1557	-0.53789	0.792851	-0.678425	0.497502	0.856572
L1MA10:L1:LINE	141.335	0.168337	0.33718	0.499251	0.617603	0.907458
L1MA1:L1:LINE	433.353	0.00768141	0.253504	0.0303009	0.975827	0.995242
L1MA2:L1:LINE	547.175	-0.0655244	0.342796	-0.191147	0.84841	0.965663
L1MA3:L1:LINE	383.065	-0.0745329	0.32093	-0.23224	0.816351	0.955844
L1MA4:L1:LINE	416.602	-0.210064	0.312044	-0.673187	0.500828	0.858064
L1MA4A:L1:LINE	335.337	-0.0876531	0.293763	-0.29838	0.765413	0.940465
L1MA5:L1:LINE	258.435	-0.237099	0.312863	-0.757837	0.448549	0.830852
L1MA5A:L1:LINE	384.62	-0.161613	0.314459	-0.513939	0.607295	0.901709
L1MA6:L1:LINE	226.232	-0.376148	0.312343	-1.20428	0.228482	0.652041
L1MA7:L1:LINE	373.128	-0.19401	0.280498	-0.691662	0.48915	0.850927
L1MA8:L1:LINE	255.357	0.150925	0.28537	0.528875	0.596892	0.897226
L1MA9:L1:LINE	1145.88	-0.199214	0.238858	-0.834024	0.404267	0.805676
L1MB1:L1:LINE	433.48	-0.0768324	0.268781	-0.285855	0.774989	0.942995
L1MB2:L1:LINE	688.31	0.17516	0.224863	0.778962	0.436002	0.823872
L1MB3:L1:LINE	1388.66	0.0540528	0.238712	0.226435	0.820863	0.956436
L1MB4:L1:LINE	927.323	-0.233108	0.251065	-0.928478	0.35316	0.772299
L1MB5:L1:LINE	871.346	0.125747	0.224191	0.560894	0.57487	0.888534
L1MB7:L1:LINE	2090.26	0.0892237	0.211007	0.422846	0.672407	0.923735
L1MB8:L1:LINE	1380.31	-0.120918	0.242821	-0.497973	0.618503	0.907758
L1MC1:L1:LINE	1268.25	-0.222636	0.231046	-0.9636	0.335247	0.761209
L1MC2:L1:LINE	346.367	-0.0218072	0.275885	-0.0790447	0.936997	0.985457
L1MC3:L1:LINE	758.831	-0.195657	0.255654	-0.765319	0.444082	0.830852
L1MC4:L1:LINE	2370.86	0.00904402	0.216699	0.0417354	0.96671	0.993346
L1MC4a:L1:LINE	905.315	-0.215116	0.249327	-0.862787	0.388255	0.794581
L1MC5:L1:LINE	1600.2	-0.0629667	0.234436	-0.268588	0.788247	0.945741
L1MC5a:L1:LINE	2045.54	-0.0453135	0.203514	-0.222655	0.823804	0.957278
L1MC:L1:LINE	295.176	-0.0261499	0.300099	-0.0871375	0.930562	0.985107
L1MCa:L1:LINE	222.515	0.34742	0.308082	1.12769	0.259452	0.690331
L1MCb:L1:LINE	41.9212	-0.38908	0.577427	-0.673816	0.500428	0.857935
L1MCc:L1:LINE	83.2799	-0.507692	0.425957	-1.19189	0.233306	0.657488
L1MD1:L1:LINE	514.866	-0.159065	0.265168	-0.599865	0.548596	0.884975
L1MD2:L1:LINE	916.955	-0.0038421	0.247917	-0.0154975	0.987635	0.997968
L1MD3:L1:LINE	1105.53	-0.867616	0.990438	-0.875992	0.381034	0.792247
L1MD:L1:LINE	644.03	-0.0583034	0.280493	-0.20786	0.835338	0.961019
L1MDa:L1:LINE	684.828	0.284785	0.254641	1.11838	0.263405	0.69366
L1MDb:L1:LINE	24.1055	-0.141446	0.692755	-0.204179	0.838213	0.961526
L1ME1:L1:LINE	2657.88	0.112979	0.198708	0.568569	0.569649	0.888534
L1ME2:L1:LINE	836.442	-0.319342	0.250585	-1.27439	0.202526	0.616007
L1ME2z:L1:LINE	448.708	-0.250328	0.273909	-0.913908	0.360765	0.778772
L1ME3:L1:LINE	753.283	-0.0395932	0.24611	-0.160876	0.872191	0.972137
L1ME3A:L1:LINE	692.409	0.006331	0.257624	0.0245746	0.980394	0.996142
L1ME3B:L1:LINE	450.051	-0.104252	0.293294	-0.355453	0.72225	0.931746
L1ME3C:L1:LINE	152.531	-0.0472076	0.337401	-0.139916	0.888727	0.975736
L1ME3Cz:L1:LINE	543.41	-0.252604	0.265104	-0.952848	0.340667	0.764493
L1ME3D:L1:LINE	222.546	-0.222073	0.318655	-0.696906	0.485862	0.849031
L1ME3E:L1:LINE	241.188	0.051993	0.309541	0.167968	0.866609	0.970843
L1ME3F:L1:LINE	332.373	-0.186219	0.275493	-0.675948	0.499074	0.857367
L1ME3G:L1:LINE	811.128	-0.0570885	0.256003	-0.222999	0.823536	0.957278
L1ME4a:L1:LINE	1667.2	-0.222106	0.258916	-0.85783	0.390986	0.795987
L1ME4b:L1:LINE	1328.43	-0.123156	0.23377	-0.526825	0.598315	0.897686
L1ME4c:L1:LINE	515.356	-0.235921	0.268871	-0.877453	0.380241	0.791543
L1ME5:L1:LINE	70.128	0.340222	0.440009	0.773217	0.439394	0.826807
L1MEa:L1:LINE	5.84291	-0.33011	1.33682	-0.246937	0.804957	0.951469
L1MEb:L1:LINE	201.951	0.533679	0.30101	1.77296	0.0762352	0.366754
L1MEc:L1:LINE	987.848	-0.00899702	0.26382	-0.0341029	0.972795	0.994876
L1MEd:L1:LINE	1205.87	-0.342751	0.249673	-1.3728	0.169815	0.568028
L1MEf:L1:LINE	478.854	-0.155165	0.267554	-0.579939	0.561956	0.888344
L1MEg1:L1:LINE	35.6347	-0.30452	0.61429	-0.495727	0.620087	0.908122
L1MEg2:L1:LINE	12.0935	-0.100253	0.994159	-0.100842	0.919676	0.983432
L1MEg:L1:LINE	627.59	-0.300987	0.28795	-1.04528	0.295896	0.726356
L1MEh:L1:LINE	149.976	-0.247389	0.348196	-0.710487	0.477402	0.843516
L1MEi:L1:LINE	200.465	-0.223949	0.362516	-0.617763	0.536731	0.878192
L1MEj:L1:LINE	128.783	-0.597751	0.38231	-1.56352	0.11793	0.471369
L1P1:L1:LINE	443.976	0.22905	0.274268	0.835131	0.403644	0.805153
L1P2:L1:LINE	211.721	-0.187139	0.319078	-0.5865	0.557539	0.885448
L1P3:L1:LINE	254.284	0.314393	0.289421	1.08628	0.277354	0.707722
L1P3b:L1:LINE	2.30663	4.347	2.56487	1.69482	0.0901098	0.405335
L1P4:L1:LINE	113.249	0.0490316	0.380162	0.128975	0.897377	0.978674
L1P4a:L1:LINE	54.6711	0.453376	0.482673	0.939303	0.347575	0.76989
L1P4b:L1:LINE	6.43198	-0.601113	1.28819	-0.466632	0.640763	0.912706
L1P4d:L1:LINE	7.68889	-1.43046	1.28368	-1.11435	0.265129	0.695169
L1P4e:L1:LINE	6.73912	-0.900893	1.28478	-0.701203	0.483176	0.847211
L1P5:L1:LINE	10.3227	-0.265082	1.05785	-0.250586	0.802134	0.950169
L1P:L1:LINE	1.79445	2.06833	2.64039	0.783343	0.433426	0.823872
L1PA10:L1:LINE	1201.55	-0.155415	0.241751	-0.64287	0.520308	0.871513
L1PA11:L1:LINE	431.487	-0.184507	0.283289	-0.651301	0.514852	0.867119
L1PA12:L1:LINE	233.128	0.188012	0.285182	0.65927	0.509722	0.863387
L1PA13:L1:LINE	504.011	-0.287221	0.263509	-1.08998	0.27572	0.70576
L1PA14:L1:LINE	278.533	0.360532	0.293487	1.22844	0.21928	0.640634
L1PA15-16:L1:LINE	67.7488	-0.145918	0.438629	-0.33267	0.739384	0.935592
L1PA15:L1:LINE	293.909	0.436069	0.290236	1.50246	0.132978	0.501145
L1PA16:L1:LINE	563.936	0.0512476	0.249435	0.205454	0.837217	0.961526
L1PA17:L1:LINE	159.058	-0.172845	0.329476	-0.524606	0.599857	0.898498
L1PA2:L1:LINE	2813.65	0.810325	0.220247	3.67917	0.000233999	0.00461008
L1PA3:L1:LINE	3991.95	0.236113	0.234197	1.00818	0.313368	0.742106
L1PA4:L1:LINE	2522.54	0.430348	0.226712	1.89821	0.0576681	0.311091
L1PA5:L1:LINE	2256.95	0.151577	0.220554	0.687256	0.491921	0.853005
L1PA6:L1:LINE	1460.05	0.118455	0.231544	0.511589	0.608939	0.90254
L1PA7:L1:LINE	1485.79	0.299282	0.248073	1.20643	0.227652	0.650883
L1PA8:L1:LINE	509.332	-0.190789	0.251819	-0.757641	0.448666	0.830852
L1PA8A:L1:LINE	139.06	0.424314	0.349551	1.21388	0.224792	0.647379
L1PB1:L1:LINE	1528.77	0.00507526	0.238262	0.0213011	0.983005	0.996736
L1PB2:L1:LINE	87.1104	-0.363479	0.424419	-0.856417	0.391767	0.796276
L1PB3:L1:LINE	205.663	0.248989	0.288213	0.863905	0.38764	0.79415
L1PB4:L1:LINE	188.969	0.273823	0.348485	0.785753	0.432012	0.823872
L1PB:L1:LINE	153.919	-0.526348	0.350259	-1.50274	0.132906	0.501024
L1PBa1:L1:LINE	84.3312	1.28947	0.427793	3.01425	0.0025762	0.0326661
L1PBa:L1:LINE	74.7135	0.14808	0.526808	0.281088	0.778643	0.943941
L1PBb:L1:LINE	12.5117	-0.0822045	1.09867	-0.0748215	0.940357	0.986537
L1PREC2:L1:LINE	1233.39	-0.0141604	0.274082	-0.0516647	0.958796	0.991523
L2-1_AMi:L2:LINE	96.1897	-0.777471	0.41869	-1.85691	0.0633236	0.329204
L2-1_Crp:L2:LINE	1.6754	0.265601	2.87731	0.0923089	0.926453	0.984718
L2-3_Crp:L2:LINE	81.8264	-0.310373	0.417791	-0.74289	0.457548	0.83436
L2:L2:LINE	4100.34	-0.238345	0.256934	-0.927653	0.353588	0.772763
L2a:L2:LINE	12162.8	-0.18042	0.239925	-0.751983	0.452061	0.831428
L2b:L2:LINE	6449.12	-0.144882	0.241631	-0.5996	0.548773	0.884975
L2c:L2:LINE	9674.51	-0.252515	0.236532	-1.06757	0.285714	0.71501
L3:CR1:LINE	3304.37	-0.147214	0.231424	-0.63612	0.524698	0.873743
L3b:CR1:LINE	1000	-0.115421	0.242081	-0.476787	0.633514	0.91228
L4_A_Mam:RTE-X:LINE	334.485	0.144017	0.278957	0.516271	0.605665	0.900837
L4_B_Mam:RTE-X:LINE	214.084	0.0879034	0.324072	0.271246	0.786202	0.94526
L4_C_Mam:RTE-X:LINE	204.84	-0.0147867	0.315315	-0.046895	0.962597	0.991829
L5:RTE-X:LINE	42.6776	0.0311577	0.56365	0.0552785	0.955917	0.99034
LOR1-int:ERV1:LTR	191.229	-0.0213112	0.323124	-0.0659538	0.947415	0.988156
LOR1a:ERV1:LTR	35.3238	0.579892	0.579783	1.00019	0.317219	0.745388
LOR1b:ERV1:LTR	54.7973	0.583376	0.504581	1.15616	0.247616	0.67451
LSAU:Satellite:Satellite	1.264	0.0123806	2.76512	0.00447743	0.996428	0.998551
LTR06:ERV1:LTR	14.6723	0.0713173	0.893552	0.0798133	0.936386	0.985415
LTR101_Mam:ERVL:LTR	64.9989	2.50434	0.507687	4.93284	8.10414e-07	3.57849e-05
LTR102_Mam:ERVL:LTR	15.4322	0.410612	0.872274	0.470738	0.637828	0.91228
LTR103_Mam:ERV1:LTR	14.7082	0.44111	0.997548	0.442194	0.658349	0.921297
LTR103b_Mam:ERV1:LTR	6.6638	-0.617102	1.3002	-0.47462	0.635058	0.91228
LTR104_Mam:Gypsy:LTR	44.1142	0.429168	0.52541	0.816825	0.414029	0.815318
LTR105_Mam:ERVL:LTR	34.7437	0.158978	0.626705	0.253673	0.799748	0.949723
LTR106_Mam:LTR:LTR	20.7201	0.304866	0.762766	0.399685	0.689389	0.924771
LTR107_Mam:LTR:LTR	13.171	-0.696864	0.975829	-0.714125	0.47515	0.842263
LTR108a_Mam:ERVL:LTR	1.04083	3.19964	3.43153	0.932423	0.351118	0.770011
LTR108c_Mam:ERVL:LTR	0.874457	-3.5549	3.71986	-0.955653	0.339248	0.763801
LTR108d_Mam:ERVL:LTR	0.54883	2.29007	4.86427	0.470794	0.637788	0.91228
LTR108e_Mam:ERVL:LTR	0.590866	2.38929	4.33339	0.551367	0.581382	0.888534
LTR10A:ERV1:LTR	71.2025	-1.06786	0.528764	-2.01955	0.0434304	0.259813
LTR10B1:ERV1:LTR	1.99758	4.14492	2.6812	1.54592	0.122123	0.47935
LTR10B2:ERV1:LTR	3.25113	-0.190292	1.95472	-0.0973499	0.922449	0.984136
LTR10B:ERV1:LTR	0.857883	2.91746	3.7362	0.780864	0.434883	0.823872
LTR10C:ERV1:LTR	90.1308	0.333108	0.392654	0.84835	0.396243	0.798983
LTR10D:ERV1:LTR	8.90304	-0.374704	1.10106	-0.340312	0.733622	0.932963
LTR10E:ERV1:LTR	38.346	-0.0940424	0.562909	-0.167065	0.867319	0.971009
LTR10F:ERV1:LTR	141.521	0.553069	0.36912	1.49835	0.134044	0.503203
LTR10G:ERV1:LTR	19.6825	-0.252405	0.821869	-0.30711	0.758759	0.939201
LTR12:ERV1:LTR	419.857	3.63981	0.321826	11.3098	1.17303e-29	8.45831e-27
LTR12B:ERV1:LTR	155.041	3.82283	0.437691	8.7341	2.45604e-18	7.92972e-16
LTR12C:ERV1:LTR	7379.73	2.94496	0.209015	14.0897	4.39197e-45	7.30824e-42
LTR12D:ERV1:LTR	671.36	4.75689	0.304391	15.6276	4.72457e-55	1.22147e-51
LTR12E:ERV1:LTR	93.5002	0.717158	0.38917	1.84279	0.0653599	0.335599
LTR12F:ERV1:LTR	126.325	2.67202	0.377106	7.08561	1.38436e-12	1.88342e-10
LTR12_:ERV1:LTR	86.0975	1.15137	0.405097	2.84221	0.00448023	0.0502938
LTR13:ERVK:LTR	153.799	-0.0685036	0.362922	-0.188756	0.850284	0.966112
LTR13A:ERVK:LTR	60.5244	0.209861	0.484122	0.433489	0.66466	0.923735
LTR13_:ERVK:LTR	30.621	-1.37336	0.622809	-2.20511	0.0274464	0.191793
LTR14:ERVK:LTR	37.8071	-0.28718	0.560416	-0.51244	0.608343	0.90246
LTR14A:ERVK:LTR	4.60403	-0.78385	1.82066	-0.430531	0.666809	0.923735
LTR14B:ERVK:LTR	20.1459	0.834534	0.781628	1.06769	0.285662	0.71501
LTR14C:ERVK:LTR	1.02064	0.857434	3.28407	0.261089	0.794024	0.947398
LTR15:ERV1:LTR	69.7237	0.0797794	0.45455	0.175513	0.860677	0.969494
LTR16:ERVL:LTR	71.7178	0.512241	0.435196	1.17704	0.239181	0.665188
LTR16A1:ERVL:LTR	91.3892	0.0237551	0.392137	0.0605784	0.951695	0.989151
LTR16A2:ERVL:LTR	38.672	-0.0314642	0.552047	-0.0569955	0.954549	0.989711
LTR16A:ERVL:LTR	166.491	-0.254606	0.321441	-0.792078	0.428315	0.823458
LTR16B1:ERVL:LTR	63.6193	0.414468	0.47612	0.870513	0.38402	0.793262
LTR16B2:ERVL:LTR	45.726	0.23322	0.546557	0.426708	0.669592	0.923735
LTR16B:ERVL:LTR	96.1267	0.162292	0.383527	0.423157	0.672181	0.923735
LTR16C:ERVL:LTR	228.671	-0.255104	0.3171	-0.804492	0.421113	0.818826
LTR16D1:ERVL:LTR	6.74467	2.28563	1.38514	1.65011	0.0989213	0.42918
LTR16D2:ERVL:LTR	13.7746	1.34745	0.921821	1.46172	0.143817	0.520853
LTR16D:ERVL:LTR	29.162	0.304814	0.650972	0.468245	0.639609	0.912706
LTR16E1:ERVL:LTR	121.319	0.11796	0.363243	0.324742	0.745377	0.935952
LTR16E2:ERVL:LTR	66.0207	-0.0104019	0.448018	-0.0232176	0.981477	0.996323
LTR17:ERV1:LTR	128.774	0.564162	0.360883	1.56328	0.117986	0.471422
LTR18A:ERVL:LTR	5.37124	1.32998	1.57405	0.844945	0.398142	0.800874
LTR18B:ERVL:LTR	50.0805	-0.50487	0.502753	-1.00421	0.315277	0.743651
LTR18C:ERVL:LTR	54.8232	-1.3134	0.507933	-2.58577	0.00971621	0.0915741
LTR19-int:ERV1:LTR	73.7006	-0.520911	0.429914	-1.21166	0.225641	0.648475
LTR19A:ERV1:LTR	69.1937	-1.02189	0.460817	-2.21756	0.026585	0.187142
LTR19B:ERV1:LTR	5.07428	-0.113443	1.45488	-0.0779741	0.937849	0.985784
LTR19C:ERV1:LTR	1.56947	1.80851	2.77495	0.651728	0.514576	0.866925
LTR1:ERV1:LTR	30.673	0.812326	0.643192	1.26296	0.206603	0.62261
LTR1A1:ERV1:LTR	29.86	-0.291899	0.642121	-0.454586	0.649407	0.915536
LTR1A2:ERV1:LTR	405.991	0.344465	0.239706	1.43703	0.15071	0.533125
LTR1B0:ERV1:LTR	17.8497	7.30153	1.63746	4.45907	8.2317e-06	0.000266969
LTR1B1:ERV1:LTR	6.43726	-0.151946	1.27751	-0.118939	0.905324	0.980326
LTR1B:ERV1:LTR	39.6138	-0.0122186	0.615081	-0.019865	0.984151	0.997273
LTR1C1:ERV1:LTR	4.47476	-1.19097	1.55154	-0.767603	0.442723	0.829967
LTR1C3:ERV1:LTR	1.62989	0.688357	2.47448	0.278183	0.780872	0.943941
LTR1C:ERV1:LTR	15.5395	3.54757	1.0738	3.30377	0.000953957	0.01474
LTR1D1:ERV1:LTR	13.4767	-0.607817	0.909519	-0.668284	0.503952	0.860436
LTR1D:ERV1:LTR	16.5733	0.993282	0.863092	1.15084	0.249798	0.67757
LTR1E:ERV1:LTR	33.7042	0.832272	0.6227	1.33655	0.181368	0.585047
LTR1F1:ERV1:LTR	7.04642	1.36292	1.33461	1.02122	0.307152	0.736539
LTR1F2:ERV1:LTR	1.44875	3.6774	3.01717	1.21883	0.22291	0.644586
LTR1F:ERV1:LTR	2.85018	2.14591	2.13073	1.00712	0.313876	0.742106
LTR21A:ERV1:LTR	21.5294	-0.621438	0.813386	-0.764014	0.444859	0.830852
LTR21B:ERV1:LTR	22.1157	-0.886638	0.813205	-1.0903	0.275581	0.705566
LTR21C:ERVL:LTR	1.73234	-0.0522796	2.404	-0.0217469	0.98265	0.996603
LTR22:ERVK:LTR	0.792189	0.937966	3.9026	0.240344	0.810064	0.953606
LTR22A:ERVK:LTR	6.28158	1.23231	1.35546	0.909146	0.363273	0.780504
LTR22B1:ERVK:LTR	6.21397	0.454369	1.34086	0.338864	0.734712	0.933472
LTR22B2:ERVK:LTR	1.16166	0.382084	3.31123	0.11539	0.908136	0.98037
LTR22B:ERVK:LTR	15.2188	0.329514	0.90593	0.36373	0.71606	0.931746
LTR22C0:ERVK:LTR	6.31284	0.49772	1.36337	0.365064	0.715063	0.931746
LTR22C2:ERVK:LTR	0.753627	0.0575254	4.00556	0.0143614	0.988542	0.997968
LTR22E:ERVK:LTR	29.3205	-0.0966805	0.628477	-0.153833	0.877742	0.973539
LTR23-int:ERV1:LTR	3.57063	2.24971	1.88679	1.19235	0.233125	0.657234
LTR23:ERV1:LTR	19.9893	0.773854	0.796462	0.971614	0.331243	0.757446
LTR24:ERV1:LTR	21.1817	0.715482	0.738784	0.968459	0.332815	0.759116
LTR24B:ERV1:LTR	23.3217	-0.377897	0.697311	-0.541935	0.587863	0.892147
LTR24C:ERV1:LTR	17.1452	0.851275	0.88716	0.95955	0.337282	0.76274
LTR25-int:ERV1:LTR	14.4439	0.705884	0.917716	0.769174	0.44179	0.828869
LTR25:ERV1:LTR	101.643	-0.85371	0.421451	-2.02564	0.0428012	0.256973
LTR26:ERV1:LTR	45.3161	-0.506473	0.62509	-0.81024	0.417802	0.816744
LTR26B:ERV1:LTR	2.80992	0.0494783	1.91347	0.0258579	0.979371	0.996115
LTR26C:ERV1:LTR	47.9644	0.172102	0.509658	0.337681	0.735604	0.933728
LTR26D:ERV1:LTR	5.05603	2.06462	1.57777	1.30857	0.190681	0.5995
LTR26E:ERV1:LTR	13.4453	0.414135	0.905362	0.457425	0.647366	0.914449
LTR2752:ERV1:LTR	17.944	1.02202	0.820291	1.24592	0.212792	0.632818
LTR27:ERV1:LTR	1.0574	-2.14961	3.25728	-0.659939	0.509293	0.863387
LTR27B:ERV1:LTR	21.8857	0.966472	0.733975	1.31676	0.187918	0.59603
LTR27C:ERV1:LTR	15.5695	-1.2174	0.880427	-1.38274	0.166745	0.562192
LTR27D:ERV1:LTR	2.18052	4.27223	2.60341	1.64102	0.100794	0.433819
LTR27E:ERV1:LTR	1.27891	-0.444751	3.14611	-0.141365	0.887581	0.975271
LTR28:ERV1:LTR	3.83407	3.41705	2.08114	1.64191	0.100608	0.433819
LTR28B:ERV1:LTR	7.62066	-0.25571	1.18977	-0.214924	0.829827	0.959166
LTR28C:ERV1:LTR	34.9802	-0.34061	0.596561	-0.570955	0.56803	0.888534
LTR29:ERV1:LTR	56.5048	0.0799198	0.488086	0.163741	0.869935	0.971237
LTR2:ERV1:LTR	98.4536	-0.298126	0.389846	-0.764728	0.444433	0.830852
LTR2B:ERV1:LTR	58.3659	0.824298	0.467483	1.76327	0.0778555	0.37129
LTR2C:ERV1:LTR	32.5332	0.602779	0.626374	0.96233	0.335884	0.761858
LTR30:ERV1:LTR	6.1651	0.548161	1.35247	0.405304	0.685254	0.923735
LTR31:ERV1:LTR	17.6617	1.25706	0.871312	1.44272	0.1491	0.530046
LTR32:ERVL:LTR	30.8392	-0.0864219	0.629771	-0.137227	0.890851	0.976921
LTR33:ERVL:LTR	522.285	-0.249584	0.23821	-1.04775	0.294755	0.72522
LTR33A:ERVL:LTR	41.7115	0.882812	0.583868	1.51201	0.130532	0.497364
LTR33A_:ERVL:LTR	92.3221	-0.11411	0.395258	-0.288697	0.772813	0.942501
LTR33B:ERVL:LTR	98.5708	0.114244	0.383264	0.29808	0.765642	0.940465
LTR33C:ERVL:LTR	54.563	-0.066692	0.511443	-0.1304	0.89625	0.97835
LTR34:ERV1:LTR	10.471	1.14503	1.04162	1.09928	0.271647	0.70198
LTR35:ERV1:LTR	15.9494	0.398717	0.896956	0.444523	0.656665	0.920015
LTR35A:ERV1:LTR	1.69211	2.30437	2.69491	0.855085	0.392504	0.796646
LTR35B:ERV1:LTR	13.2403	-0.688947	0.916834	-0.751441	0.452387	0.831607
LTR36:ERV1:LTR	15.6057	0.627028	0.850315	0.737407	0.460875	0.836394
LTR37-int:ERV1:LTR	29.7621	-0.194888	0.638216	-0.305364	0.760089	0.939452
LTR37A:ERV1:LTR	67.5825	0.288631	0.455981	0.632989	0.526741	0.874278
LTR37B:ERV1:LTR	37.4597	-0.374941	0.565904	-0.662551	0.507618	0.86234
LTR38-int:ERV1:LTR	0.93657	0.654479	3.66705	0.178476	0.858349	0.968531
LTR38:ERV1:LTR	16.4828	0.305414	0.861191	0.354642	0.722858	0.931746
LTR38A1:ERV1:LTR	2.72765	1.34811	2.0964	0.643058	0.520186	0.871513
LTR38B:ERV1:LTR	11.7316	0.230783	0.98092	0.235272	0.813998	0.954789
LTR38C:ERV1:LTR	14.8389	0.347596	0.881361	0.394386	0.693296	0.926966
LTR39:ERV1:LTR	103.308	0.0971972	0.37433	0.259657	0.795129	0.94811
LTR3:ERVK:LTR	1.57114	-1.46099	2.76818	-0.527781	0.597651	0.897686
LTR3A:ERVK:LTR	26.8102	0.35003	0.655352	0.534111	0.593265	0.895187
LTR3B:ERVK:LTR	10.7026	-0.525551	1.05043	-0.500319	0.61685	0.907139
LTR3B_:ERVK:LTR	38.1756	0.0978851	0.557591	0.17555	0.860648	0.969494
LTR40A1:ERVL:LTR	32.5922	-0.104076	0.620715	-0.167671	0.866842	0.970843
LTR40a:ERVL:LTR	39.3689	-0.0551017	0.551171	-0.0999721	0.920366	0.983517
LTR40b:ERVL:LTR	47.1553	0.310163	0.536626	0.577987	0.563273	0.888534
LTR40c:ERVL:LTR	135.638	0.0729432	0.393913	0.185176	0.853091	0.966792
LTR41:ERVL:LTR	191.977	0.791899	0.306964	2.57978	0.00988628	0.0925951
LTR41B:ERVL:LTR	81.6251	0.136542	0.40346	0.338428	0.735041	0.933475
LTR41C:ERVL:LTR	21.2171	0.576334	0.818179	0.704411	0.481177	0.845903
LTR42:ERVL:LTR	97.9996	-0.361069	0.422261	-0.855086	0.392504	0.796646
LTR43-int:ERV1:LTR	6.4756	0.213017	1.37132	0.155337	0.876555	0.973504
LTR43:ERV1:LTR	38.0325	0.300627	0.584616	0.51423	0.607091	0.901654
LTR43B:ERV1:LTR	2.25751	0.018917	2.14376	0.00882422	0.992959	0.997968
LTR44:ERV1:LTR	6.49759	1.19277	1.36449	0.874156	0.382033	0.792767
LTR45:ERV1:LTR	16.7856	0.0397944	0.813229	0.0489338	0.960972	0.991829
LTR45B:ERV1:LTR	133.651	-0.417905	0.336215	-1.24297	0.21388	0.634656
LTR45C:ERV1:LTR	45.1681	-0.0520967	0.546259	-0.09537	0.924021	0.984486
LTR46-int:ERV1:LTR	52.02	-1.02356	0.719826	-1.42195	0.155041	0.542128
LTR46:ERV1:LTR	29.4479	-0.438184	0.65258	-0.671464	0.501925	0.859058
LTR47A2:ERVL:LTR	4.54205	0.351411	1.57388	0.223277	0.82332	0.957278
LTR47A:ERVL:LTR	60.6574	0.0862688	0.460161	0.187475	0.851288	0.966352
LTR47B2:ERVL:LTR	16.5385	-0.311851	0.837106	-0.372535	0.709495	0.931746
LTR47B3:ERVL:LTR	14.4636	-0.183854	1.03713	-0.177272	0.859295	0.96889
LTR47B4:ERVL:LTR	4.5639	-0.128435	1.56619	-0.0820045	0.934643	0.985107
LTR48:ERV1:LTR	80.7248	-0.0842188	0.409942	-0.205441	0.837228	0.961526
LTR48B:ERV1:LTR	240.506	0.796281	0.280407	2.83973	0.0045151	0.0505542
LTR49-int:ERV1:LTR	84.6043	0.666565	0.432028	1.54288	0.122861	0.481299
LTR49:ERV1:LTR	41.5655	-0.372942	0.536904	-0.694616	0.487296	0.850302
LTR4:ERV1:LTR	25.7866	-1.21303	0.67414	-1.79937	0.0719597	0.355424
LTR50:ERVL:LTR	112.132	0.0413823	0.354677	0.116676	0.907117	0.98037
LTR51:ERV1:LTR	11.5736	0.134947	0.994449	0.1357	0.892058	0.977185
LTR52-int:ERVL:LTR	52.8094	-0.0932917	0.492814	-0.189304	0.849854	0.966099
LTR52:ERVL:LTR	62.8107	-0.145683	0.459931	-0.31675	0.751433	0.936834
LTR53-int:ERVL:LTR	121.535	0.411489	0.346531	1.18745	0.23505	0.660137
LTR53:ERVL:LTR	25.8442	-0.0531653	0.691252	-0.0769115	0.938694	0.985962
LTR53B:ERVL:LTR	2.38518	-1.55012	2.16217	-0.716927	0.473419	0.841062
LTR54:ERV1:LTR	163.315	2.909	0.375879	7.73918	1.00064e-14	2.00424e-12
LTR54B:ERV1:LTR	37.4108	-0.172289	0.599913	-0.287189	0.773967	0.942726
LTR55:ERVL:LTR	4.72857	0.129005	1.49597	0.0862348	0.93128	0.985107
LTR56:ERV1:LTR	64.2549	0.0430598	0.47085	0.0914513	0.927134	0.984718
LTR57-int:ERVL:LTR	20.8411	1.53833	0.789102	1.94947	0.0512394	0.288958
LTR57:ERVL:LTR	3.40246	-0.763104	1.7497	-0.436135	0.662739	0.923437
LTR58:ERV1:LTR	0.365887	1.70963	4.90315	0.348681	0.727329	0.931746
LTR59:ERV1:LTR	4.47646	-0.170297	1.55898	-0.109236	0.913015	0.981972
LTR5:ERVK:LTR	2.24608	-0.0483353	2.35754	-0.0205025	0.983643	0.997102
LTR5A:ERVK:LTR	222.188	0.339327	0.287043	1.18215	0.237147	0.662605
LTR5B:ERVK:LTR	206.853	-0.356231	0.287559	-1.23881	0.215415	0.636794
LTR5_Hs:ERVK:LTR	622.739	0.00564341	0.241562	0.0233622	0.981361	0.996323
LTR60B:ERV1:LTR	4.81699	-1.18163	1.67432	-0.705737	0.480351	0.845779
LTR61:ERV1:LTR	27.75	0.386862	0.664137	0.582503	0.560228	0.887373
LTR62:ERVL:LTR	25.3613	-0.112657	0.671366	-0.167803	0.866738	0.970843
LTR64:ERV1:LTR	35.0935	0.762816	0.593291	1.28574	0.198535	0.610652
LTR65:ERV1:LTR	37.7288	-0.365112	0.5696	-0.640998	0.521524	0.871898
LTR66:ERVL:LTR	39.0763	0.0371294	0.552178	0.0672417	0.946389	0.988127
LTR67B:ERVL:LTR	101.511	0.0618481	0.382902	0.161525	0.87168	0.971918
LTR68:ERV1:LTR	7.17876	-0.41649	1.26243	-0.329912	0.741467	0.935952
LTR69:ERVL:LTR	7.53826	-0.905755	1.21755	-0.743913	0.456929	0.834108
LTR6A:ERV1:LTR	73.4638	0.642009	0.426353	1.50582	0.132114	0.499982
LTR6B:ERV1:LTR	24.6149	1.25761	0.699493	1.79788	0.0721953	0.355538
LTR70:ERV1:LTR	18.2107	0.184789	0.782799	0.236062	0.813385	0.954572
LTR71A:ERV1:LTR	6.19737	-0.163357	1.32953	-0.122868	0.902212	0.97926
LTR71B:ERV1:LTR	11.2815	0.193491	0.981369	0.197165	0.843699	0.963871
LTR72:ERV1:LTR	26.1634	-0.748787	0.704687	-1.06258	0.287972	0.717593
LTR72B:ERV1:LTR	10.6223	0.0825638	1.0451	0.0790011	0.937032	0.985457
LTR73:ERV1:LTR	18.0764	0.329477	0.859438	0.383364	0.70145	0.930564
LTR75:ERVL:LTR	40.2481	0.263671	0.560471	0.470446	0.638037	0.912403
LTR75B:ERVL:LTR	4.60077	-0.914475	1.50529	-0.607507	0.543515	0.881886
LTR75_1:ERV1:LTR	15.3569	0.543822	0.874612	0.621786	0.534082	0.877417
LTR76:ERV1:LTR	43.4829	0.152166	0.602145	0.252706	0.800495	0.950006
LTR78:ERV1:LTR	233.795	-0.111608	0.318866	-0.350017	0.726326	0.931746
LTR78B:ERV1:LTR	100.961	0.201551	0.377167	0.534381	0.593078	0.8951
LTR79:ERVL:LTR	194.261	0.222477	0.302837	0.734643	0.462557	0.837465
LTR7:ERV1:LTR	1592.16	0.0392881	0.323135	0.121584	0.903228	0.979626
LTR7B:ERV1:LTR	113.047	0.15534	0.463817	0.334917	0.737688	0.934934
LTR7C:ERV1:LTR	59.1436	-0.319916	0.489109	-0.654079	0.513061	0.866137
LTR7Y:ERV1:LTR	3633.54	-1.14291	0.2304	-4.96056	7.02909e-07	3.15463e-05
LTR80A:ERVL:LTR	2.30122	-2.20751	2.19902	-1.00386	0.315447	0.743651
LTR80B:ERVL:LTR	20.5861	0.32393	0.818427	0.395796	0.692255	0.926663
LTR81:Gypsy:LTR	5.14984	0.93138	1.5857	0.587363	0.55696	0.885113
LTR81A:Gypsy:LTR	20.1963	1.22344	0.809192	1.51193	0.130551	0.497364
LTR81AB:Gypsy:LTR	1.99936	0.334746	2.46727	0.135675	0.892078	0.977185
LTR81B:Gypsy:LTR	19.0113	0.456775	0.835763	0.546537	0.584697	0.890465
LTR81C:Gypsy:LTR	6.39702	0.401858	1.28845	0.311893	0.755122	0.937779
LTR82A:ERVL:LTR	20.5382	0.35726	0.766206	0.466271	0.641022	0.912706
LTR82B:ERVL:LTR	20.0896	1.1299	0.777081	1.45404	0.145936	0.525272
LTR83:ERVL:LTR	75.9794	0.135916	0.415537	0.327087	0.743602	0.935952
LTR84a:ERVL:LTR	6.47943	1.14551	1.31448	0.871456	0.383505	0.793133
LTR84b:ERVL:LTR	52.947	0.248216	0.485924	0.510812	0.609483	0.902913
LTR85a:Gypsy:LTR	20.0254	0.393906	0.750676	0.524735	0.599767	0.898488
LTR85b:Gypsy:LTR	29.7871	0.366074	0.638443	0.573385	0.566384	0.888534
LTR85c:Gypsy:LTR	44.867	-0.460514	0.526995	-0.873849	0.3822	0.792767
LTR86A1:ERVL:LTR	39.3643	-0.0783679	0.628282	-0.124734	0.900734	0.9791
LTR86A2:ERVL:LTR	14.4004	0.273453	0.874	0.312875	0.754376	0.937762
LTR86B1:ERVL:LTR	1.68683	0.324154	2.58895	0.125206	0.90036	0.9791
LTR86B2:ERVL:LTR	7.29837	-0.955001	1.27012	-0.751899	0.452112	0.831428
LTR86C:ERVL:LTR	2.52633	1.93545	2.22015	0.871766	0.383336	0.792993
LTR87:ERVL:LTR	304.549	-0.415491	0.304572	-1.36418	0.172511	0.570099
LTR88a:Gypsy:LTR	25.7281	-0.312571	0.675252	-0.462895	0.64344	0.913157
LTR88b:Gypsy:LTR	33.5609	0.345478	0.59355	0.582055	0.56053	0.887656
LTR88c:Gypsy:LTR	20.3424	1.46179	0.793991	1.84107	0.0656113	0.336009
LTR89:ERVL:LTR	47.6738	-0.271765	0.50217	-0.541182	0.588382	0.892494
LTR8:ERV1:LTR	661.115	-0.304724	0.226729	-1.344	0.178949	0.581845
LTR8A:ERV1:LTR	257.647	-0.268015	0.351794	-0.761851	0.446149	0.830852
LTR8B:ERV1:LTR	101.311	0.579569	0.395722	1.46459	0.143033	0.519405
LTR90A:LTR:LTR	21.0337	-0.452997	0.728688	-0.621661	0.534165	0.877417
LTR90B:LTR:LTR	13.0284	-0.387448	0.953122	-0.406504	0.684372	0.923735
LTR91:ERVL:LTR	2.23913	0.638581	2.13769	0.298725	0.76515	0.940465
LTR9:ERV1:LTR	45.4045	0.979451	0.528118	1.85461	0.0636525	0.329891
LTR9A1:ERV1:LTR	13.8206	-0.964736	0.925748	-1.04212	0.297358	0.727982
LTR9B:ERV1:LTR	96.9757	2.87204	0.472414	6.0795	1.20557e-09	1.05583e-07
LTR9C:ERV1:LTR	2.56813	-1.15405	2.07793	-0.555385	0.578631	0.888534
LTR9D:ERV1:LTR	53.1625	-0.375576	0.496584	-0.756319	0.449458	0.830852
Looper:PiggyBac:DNA	56.3622	-0.1237	0.508632	-0.243201	0.80785	0.952962
MADE1:TcMar-Mariner:DNA	140.774	-0.0704434	0.386518	-0.182251	0.855385	0.967774
MADE2:TcMar-Mariner:DNA	86.3537	-0.277849	0.408634	-0.679947	0.496538	0.85571
MARNA:TcMar-Mariner:DNA	405.725	-0.00422321	0.254098	-0.0166204	0.986739	0.997968
MER101-int:ERV1:LTR	272.179	-0.0070744	0.307276	-0.023023	0.981632	0.996371
MER101:ERV1:LTR	11.6379	1.35753	1.0025	1.35415	0.175689	0.575312
MER101B:ERV1:LTR	1.14137	-1.00083	3.35242	-0.298538	0.765292	0.940465
MER102a:hAT-Charlie:DNA	217.334	-0.149164	0.322439	-0.462611	0.643644	0.913173
MER102b:hAT-Charlie:DNA	362.132	-0.201453	0.294606	-0.683804	0.494099	0.853907
MER102c:hAT-Charlie:DNA	208.697	-0.23795	0.316824	-0.751048	0.452624	0.831874
MER103C:hAT-Charlie:DNA	422.641	-0.10272	0.286402	-0.358656	0.719853	0.931746
MER104:TcMar-Tc2:DNA	127.256	0.140208	0.359398	0.39012	0.696448	0.92803
MER105:hAT-Charlie:DNA	88.3635	-0.466547	0.407372	-1.14526	0.252102	0.680577
MER106A:hAT-Charlie:DNA	20.5643	0.317331	0.777663	0.408058	0.683231	0.923735
MER106B:hAT-Charlie:DNA	34.8338	0.105624	0.649183	0.162703	0.870753	0.971735
MER107:hAT-Charlie:DNA	42.5296	-0.482223	0.704895	-0.684106	0.493908	0.853755
MER110-int:ERV1:LTR	19.4307	-0.435646	0.76349	-0.570598	0.568272	0.888534
MER110:ERV1:LTR	17.4601	-0.753191	0.821693	-0.916634	0.359335	0.777982
MER110A:ERV1:LTR	41.1424	0.302628	0.588125	0.514564	0.606858	0.901508
MER112:hAT-Charlie:DNA	216.987	0.0291628	0.298133	0.0978182	0.922077	0.984034
MER113:hAT-Charlie:DNA	215.086	0.0861899	0.321285	0.268266	0.788495	0.945809
MER113A:hAT-Charlie:DNA	116.733	-0.210062	0.36467	-0.576033	0.564593	0.888534
MER113B:hAT-Charlie:DNA	34.7458	-0.653233	0.664636	-0.982844	0.325684	0.753175
MER115:hAT-Tip100:DNA	93.6755	-0.369367	0.426368	-0.866311	0.386319	0.794063
MER117:hAT-Charlie:DNA	271.977	0.0271382	0.298111	0.0910337	0.927466	0.984781
MER119:hAT-Charlie:DNA	79.1027	-0.191986	0.478166	-0.401504	0.688049	0.924338
MER11A:ERVK:LTR	107.31	0.683107	0.38826	1.75941	0.0785085	0.373072
MER11B:ERVK:LTR	240.05	-0.0303127	0.294049	-0.103087	0.917894	0.982848
MER11C:ERVK:LTR	259.345	0.168434	0.282706	0.595792	0.551315	0.884975
MER11D:ERVK:LTR	13.804	0.0618134	0.918621	0.0672893	0.946351	0.988127
MER121:hAT:DNA	12.8155	-1.01876	0.966913	-1.05362	0.292055	0.722182
MER124:DNA:DNA?	25.5157	0.335776	0.675586	0.497015	0.619179	0.908053
MER125:DNA:DNA	0.590866	2.38929	4.33339	0.551367	0.581382	0.888534
MER126:DNA:DNA	6.23079	0.809991	1.32771	0.610067	0.541817	0.880784
MER127:TcMar-Tigger:DNA	3.32367	0.0455889	1.77784	0.0256429	0.979542	0.996115
MER129:LTR:LTR?	2.922	-1.58975	2.27506	-0.698776	0.484692	0.848152
MER130:DNA:DNA	1.3428	-2.41142	2.98746	-0.80718	0.419563	0.818263
MER131:DNA:DNA?	25.3807	-0.0698701	0.688937	-0.101417	0.919219	0.98341
MER133B:DNA:DNA?	1.95888	-1.88206	2.56534	-0.73365	0.463162	0.837877
MER134:DNA:DNA?	4.66288	-0.212573	1.50906	-0.140865	0.887977	0.975359
MER135:DNA:DNA	22.4199	-1.11095	0.715995	-1.55162	0.120752	0.477485
MER136:DNA:DNA	1.67373	3.88448	2.86634	1.3552	0.175352	0.57455
MER1A:hAT-Charlie:DNA	759.86	-0.241227	0.254893	-0.946387	0.343951	0.765783
MER1B:hAT-Charlie:DNA	453.708	-0.132783	0.268634	-0.49429	0.621102	0.908632
MER20:hAT-Charlie:DNA	1397.54	-0.252953	0.258445	-0.978749	0.327704	0.754889
MER20B:hAT-Charlie:DNA	229.542	-0.553427	0.314126	-1.7618	0.0781038	0.372064
MER21-int:ERVL:LTR	64.1727	0.0323942	0.478743	0.067665	0.946052	0.988075
MER21A:ERVL:LTR	228.529	-0.0984547	0.307703	-0.319967	0.748994	0.936613
MER21B:ERVL:LTR	385.76	0.0333456	0.251563	0.132554	0.894546	0.978111
MER21C:ERVL:LTR	418.45	-0.0687424	0.281589	-0.244123	0.807136	0.952482
MER2:TcMar-Tigger:DNA	1175.75	-0.404502	0.223776	-1.80762	0.0706652	0.352267
MER2B:TcMar-Tigger:DNA	71.4479	-0.459029	0.461106	-0.995496	0.319495	0.747111
MER30:hAT-Charlie:DNA	292.994	-0.120698	0.317988	-0.379568	0.704266	0.931746
MER30B:hAT-Charlie:DNA	17.0017	-0.522924	0.811351	-0.64451	0.519245	0.870924
MER31-int:ERV1:LTR	127.866	-0.0839656	0.341048	-0.246199	0.805528	0.951787
MER31A:ERV1:LTR	62.9416	-0.146919	0.44753	-0.328289	0.742693	0.935952
MER31B:ERV1:LTR	171.727	0.0820654	0.320278	0.256232	0.797772	0.949252
MER33:hAT-Charlie:DNA	716.212	0.00645487	0.249855	0.0258345	0.979389	0.996115
MER34-int:ERV1:LTR	10.4139	0.389661	1.04047	0.374505	0.708029	0.931746
MER34:ERV1:LTR	394.601	1.47516	0.249163	5.92044	3.21082e-09	2.50745e-07
MER34A1:ERV1:LTR	104.47	0.156967	0.364341	0.430824	0.666596	0.923735
MER34A:ERV1:LTR	60.6859	0.0174742	0.502878	0.0347483	0.97228	0.994781
MER34B-int:ERV1:LTR	380.365	0.150362	0.241578	0.622416	0.533668	0.877417
MER34B:ERV1:LTR	23.0665	0.25442	0.715494	0.355586	0.72215	0.931746
MER34C2:ERV1:LTR	61.9757	-0.0891297	0.533899	-0.166941	0.867416	0.971022
MER34C:ERV1:LTR	15.6107	-0.231544	0.866119	-0.267336	0.789211	0.946015
MER34C_:ERV1:LTR	14.6657	1.34727	0.899738	1.49741	0.134287	0.503537
MER34D:ERV1:LTR	4.62623	0.221746	1.50637	0.147206	0.88297	0.973784
MER39:ERV1:LTR	153.227	0.108226	0.3236	0.334442	0.738046	0.935029
MER39B:ERV1:LTR	90.7679	0.393705	0.395494	0.995476	0.319505	0.747111
MER3:hAT-Charlie:DNA	843.843	-0.128244	0.268415	-0.477783	0.632805	0.91228
MER4-int:ERV1:LTR	225.97	0.163075	0.324046	0.503246	0.614791	0.905691
MER41-int:ERV1:LTR	221.131	0.736741	0.306094	2.40691	0.0160882	0.131577
MER41A:ERV1:LTR	118.231	-0.142693	0.352704	-0.404568	0.685795	0.923735
MER41B:ERV1:LTR	443.017	0.489155	0.244821	1.99801	0.0457159	0.267929
MER41C:ERV1:LTR	17.7039	1.15105	0.816967	1.40893	0.158855	0.548239
MER41D:ERV1:LTR	82.0332	2.80782	0.461323	6.08646	1.15437e-09	1.0151e-07
MER41E:ERV1:LTR	59.1378	-0.422213	0.464096	-0.909754	0.362952	0.780504
MER41G:ERV1:LTR	30.432	-0.0639454	0.625976	-0.102153	0.918635	0.983028
MER44A:TcMar-Tigger:DNA	158.523	-0.192353	0.338894	-0.567589	0.570314	0.888534
MER44B:TcMar-Tigger:DNA	112.677	0.38608	0.36719	1.05145	0.293054	0.723504
MER44C:TcMar-Tigger:DNA	62.4839	0.182505	0.49744	0.366889	0.713702	0.931746
MER44D:TcMar-Tigger:DNA	76.9379	-0.0850068	0.439085	-0.1936	0.846489	0.965224
MER45A:hAT-Tip100:DNA	109.059	-0.121398	0.450229	-0.269636	0.78744	0.945467
MER45B:hAT-Tip100:DNA	58.0203	0.0565042	0.468547	0.120594	0.904012	0.979886
MER45C:hAT-Tip100:DNA	17.1461	-0.583726	0.802678	-0.727224	0.467089	0.840185
MER45R:hAT-Tip100:DNA	28.7944	-0.733515	0.65244	-1.12426	0.260901	0.692134
MER46C:TcMar-Tigger:DNA	329.227	-0.156726	0.317123	-0.494212	0.621156	0.908632
MER47A:TcMar-Tigger:DNA	156.042	-0.231574	0.387368	-0.597814	0.549964	0.884975
MER47B:TcMar-Tigger:DNA	24.5438	0.691573	0.692458	0.998722	0.317929	0.745388
MER47C:TcMar-Tigger:DNA	64.918	-0.783372	0.443455	-1.76652	0.077309	0.369662
MER48:ERV1:LTR	26.68	1.25175	0.677181	1.84847	0.064535	0.33294
MER49:ERV1:LTR	779.869	0.227457	0.219064	1.03831	0.299126	0.728272
MER4A1:ERV1:LTR	131.95	0.15709	0.344964	0.45538	0.648836	0.915148
MER4A1_:ERV1:LTR	28.495	0.916657	0.665343	1.37772	0.16829	0.564361
MER4A:ERV1:LTR	158.636	0.324937	0.381189	0.85243	0.393975	0.798134
MER4B-int:ERV1:LTR	52.5101	0.311698	0.488872	0.637585	0.523744	0.872852
MER4B:ERV1:LTR	108.167	0.023016	0.377202	0.0610176	0.951345	0.989044
MER4C:ERV1:LTR	48.937	0.0834455	0.522139	0.159815	0.873027	0.972275
MER4CL34:ERV1:LTR	31.3802	0.191525	0.613029	0.312423	0.754719	0.937762
MER4D0:ERV1:LTR	37.7182	-0.282166	0.569045	-0.495859	0.619994	0.908122
MER4D1:ERV1:LTR	94.1519	-0.293903	0.403026	-0.72924	0.465855	0.839407
MER4D:ERV1:LTR	42.2934	-0.670885	0.550319	-1.21908	0.222812	0.644586
MER4E1:ERV1:LTR	144.023	0.440591	0.335472	1.31335	0.189066	0.597628
MER4E:ERV1:LTR	53.7671	0.346567	0.489137	0.708527	0.478618	0.844905
MER50-int:ERV1:LTR	32.0333	0.0416571	0.601711	0.0692311	0.944806	0.987421
MER50:ERV1:LTR	112.041	-0.211278	0.361882	-0.58383	0.559334	0.886803
MER50B:ERV1:LTR	18.5326	0.0780248	0.794635	0.0981895	0.921782	0.984007
MER50C:ERV1:LTR	8.86795	-0.575004	1.14164	-0.503663	0.614498	0.905691
MER51-int:ERV1:LTR	46.777	-0.230462	0.521349	-0.442049	0.658453	0.921383
MER51A:ERV1:LTR	96.1151	-0.104879	0.380858	-0.275375	0.783028	0.944519
MER51B:ERV1:LTR	44.9296	-0.0614797	0.516495	-0.119033	0.905249	0.980294
MER51C:ERV1:LTR	30.8733	-0.11295	0.613423	-0.184131	0.853911	0.967363
MER51D:ERV1:LTR	8.16938	0.0525235	1.20078	0.0437413	0.965111	0.992879
MER51E:ERV1:LTR	19.296	1.94637	0.894788	2.17523	0.0296131	0.201952
MER52-int:ERV1:LTR	8.89188	1.57583	1.17196	1.3446	0.178753	0.58156
MER52A:ERV1:LTR	375.189	-0.112932	0.242254	-0.466174	0.641091	0.912706
MER52C:ERV1:LTR	88.94	0.816832	0.394654	2.06974	0.0384767	0.240071
MER52D:ERV1:LTR	53.8529	0.0913813	0.479334	0.190642	0.848806	0.965727
MER53:hAT:DNA	200.55	-0.0334674	0.325666	-0.102766	0.918149	0.982848
MER54A:ERVL:LTR	90.716	-0.0461338	0.394802	-0.116853	0.906977	0.98037
MER54B:ERVL:LTR	16.7821	0.613775	0.823965	0.744905	0.456329	0.833733
MER57-int:ERV1:LTR	262.876	0.329575	0.2728	1.20812	0.227002	0.649847
MER57A-int:ERV1:LTR	99.9606	1.00018	0.380425	2.62911	0.0085608	0.0831555
MER57A1:ERV1:LTR	76.3718	0.813231	0.417462	1.94803	0.0514108	0.289595
MER57B1:ERV1:LTR	42.8125	0.28898	0.54809	0.527249	0.598021	0.897686
MER57B2:ERV1:LTR	41.3934	1.04749	0.560184	1.8699	0.0614979	0.322737
MER57C1:ERV1:LTR	36.4895	-0.530358	0.565831	-0.937308	0.3486	0.770011
MER57C2:ERV1:LTR	10.4509	0.824874	1.03436	0.797472	0.425177	0.821272
MER57D:ERV1:LTR	104.84	0.0923858	0.364046	0.253775	0.799669	0.949681
MER57E1:ERV1:LTR	9.0914	0.932214	1.1141	0.83674	0.402738	0.804956
MER57E2:ERV1:LTR	0.77548	-3.34352	4.29375	-0.778696	0.436159	0.823872
MER57E3:ERV1:LTR	1.91518	0.656525	2.5107	0.261491	0.793714	0.947398
MER57F:ERV1:LTR	151.454	-0.139062	0.339054	-0.410146	0.681699	0.923735
MER58A:hAT-Charlie:DNA	888.732	-0.0446581	0.238965	-0.186881	0.851754	0.966488
MER58B:hAT-Charlie:DNA	571.238	-0.32117	0.270502	-1.18731	0.235106	0.660137
MER58C:hAT-Charlie:DNA	208.606	-0.514856	0.352013	-1.4626	0.143576	0.520501
MER58D:hAT-Charlie:DNA	117.521	-0.482006	0.380176	-1.26785	0.204852	0.619662
MER5A1:hAT-Charlie:DNA	890.348	-0.217092	0.266639	-0.814177	0.415544	0.815679
MER5A:hAT-Charlie:DNA	2220.04	-0.160733	0.230189	-0.698266	0.485011	0.848407
MER5B:hAT-Charlie:DNA	1866.86	0.150981	0.206872	0.72983	0.465494	0.839388
MER5C1:hAT-Charlie:DNA	42.5715	0.252851	0.532119	0.475177	0.634661	0.91228
MER5C:hAT-Charlie:DNA	82.3241	-0.255412	0.420674	-0.607149	0.543752	0.881923
MER61-int:ERV1:LTR	180.639	0.424689	0.364533	1.16502	0.24401	0.671149
MER61A:ERV1:LTR	241.925	0.0682815	0.27713	0.246388	0.805382	0.951763
MER61B:ERV1:LTR	8.03052	1.47345	1.20111	1.22674	0.219921	0.64167
MER61C:ERV1:LTR	70.6453	1.12949	0.43681	2.58576	0.00971652	0.0915741
MER61D:ERV1:LTR	3.95118	-0.0383949	1.67667	-0.0228995	0.98173	0.996378
MER61E:ERV1:LTR	22.3106	-0.155899	0.741148	-0.210348	0.833396	0.960694
MER61F:ERV1:LTR	2.93245	0.669577	1.88163	0.355849	0.721954	0.931746
MER63A:hAT-Blackjack:DNA	89.8742	0.132406	0.444971	0.29756	0.766039	0.940465
MER63B:hAT-Blackjack:DNA	145.533	-0.514363	0.339097	-1.51686	0.129301	0.494264
MER63C:hAT-Blackjack:DNA	223.481	3.29718	0.364317	9.05031	1.42561e-19	5.22692e-17
MER63D:hAT-Blackjack:DNA	90.3816	0.103233	0.410097	0.251729	0.80125	0.950118
MER65-int:ERV1:LTR	56.972	0.570977	0.472764	1.20774	0.227147	0.649872
MER65A:ERV1:LTR	93.9381	-0.190724	0.382631	-0.498454	0.618164	0.907631
MER65B:ERV1:LTR	10.5242	0.422169	1.04628	0.403496	0.686583	0.92395
MER65C:ERV1:LTR	622.708	1.09119	0.238786	4.56972	4.88375e-06	0.000168493
MER65D:ERV1:LTR	50.488	1.4828	0.571369	2.59518	0.00945423	0.0895949
MER66-int:ERV1:LTR	32.477	0.188429	0.605878	0.311001	0.7558	0.937953
MER66A:ERV1:LTR	78.593	-0.634574	0.45351	-1.39925	0.161738	0.553857
MER66B:ERV1:LTR	180.72	0.444216	0.303534	1.46348	0.143336	0.51998
MER66C:ERV1:LTR	24.8291	-0.0286257	0.678084	-0.0422155	0.966327	0.993327
MER66D:ERV1:LTR	4.65784	0.719716	1.66042	0.433455	0.664684	0.923735
MER67A:ERV1:LTR	6.05278	0.132267	1.46061	0.0905561	0.927845	0.984913
MER67B:ERV1:LTR	32.0058	-0.461439	0.616821	-0.748091	0.454405	0.832894
MER67C:ERV1:LTR	386.682	1.26406	0.247179	5.11397	3.15452e-07	1.54736e-05
MER67D:ERV1:LTR	19.354	0.735059	0.768465	0.956529	0.338805	0.763801
MER68-int:ERVL:LTR	382.813	-0.0591191	0.246486	-0.239847	0.810449	0.953695
MER68:ERVL:LTR	202.713	-0.0461174	0.293987	-0.156869	0.875348	0.973166
MER68B:ERVL:LTR	23.6603	0.0462073	0.715028	0.0646231	0.948474	0.988312
MER68C:ERVL:LTR	2.03781	1.18444	2.27102	0.521545	0.601987	0.899136
MER6:TcMar-Tigger:DNA	38.6727	0.714723	0.569663	1.25464	0.209609	0.627491
MER6A:TcMar-Tigger:DNA	75.9117	0.648597	0.425177	1.52548	0.12714	0.490247
MER6B:TcMar-Tigger:DNA	37.427	-0.493006	0.655669	-0.751913	0.452103	0.831428
MER6C:TcMar-Tigger:DNA	5.31416	-0.10348	1.40997	-0.0733914	0.941495	0.986672
MER70-int:ERVL:LTR	59.3244	-0.338369	0.516397	-0.65525	0.512307	0.865979
MER70A:ERVL:LTR	14.429	0.124345	0.908594	0.136855	0.891146	0.976942
MER70B:ERVL:LTR	9.41185	0.0359816	1.08623	0.0331251	0.973575	0.995041
MER70C:ERVL:LTR	15.7044	0.123823	0.852772	0.145201	0.884552	0.974117
MER72:ERV1:LTR	50.3279	-0.293447	0.543565	-0.539857	0.589296	0.892943
MER72B:ERV1:LTR	4.10108	3.52621	2.04816	1.72165	0.0851333	0.391997
MER73:ERVL:LTR	6.75774	0.000210369	1.25948	0.000167028	0.999867	0.999936
MER74A:ERVL:LTR	78.4813	-0.0244247	0.423022	-0.0577387	0.953957	0.989711
MER74B:ERVL:LTR	41.2465	-0.0471003	0.575097	-0.0818997	0.934726	0.985107
MER74C:ERVL:LTR	11.4766	1.28411	1.05037	1.22253	0.221508	0.644221
MER75:PiggyBac:DNA	42.3266	0.786654	0.539989	1.4568	0.145172	0.523832
MER75B:PiggyBac:DNA	6.45203	-1.64055	1.32734	-1.23597	0.216471	0.637653
MER76-int:ERVL:LTR	6.93119	1.97125	1.34832	1.462	0.143741	0.520853
MER76:ERVL:LTR	20.1965	0.567346	0.830184	0.683397	0.494356	0.854078
MER77:ERVL:LTR	76.1116	0.932846	0.4247	2.19648	0.0280574	0.194809
MER77B:ERVL:LTR	55.8077	0.600563	0.480353	1.25025	0.211207	0.630274
MER81:hAT-Blackjack:DNA	136.997	-0.222923	0.367842	-0.60603	0.544495	0.882285
MER83:ERV1:LTR	26.4804	0.710328	0.688	1.03245	0.30186	0.732628
MER83A-int:ERV1:LTR	8.83064	0.43333	1.15934	0.373772	0.708574	0.931746
MER83B-int:ERV1:LTR	6.70955	0.402015	1.3002	0.309195	0.757173	0.938473
MER83B:ERV1:LTR	3.80691	-0.151511	1.64009	-0.0923802	0.926396	0.984718
MER83C:ERV1:LTR	2.95587	-1.43594	1.9833	-0.724016	0.469056	0.841062
MER84-int:ERV1:LTR	2.50962	0.588105	2.06917	0.284223	0.77624	0.943349
MER84:ERV1:LTR	11.1607	0.427173	0.989459	0.431724	0.665942	0.923735
MER85:PiggyBac:DNA	84.4276	-0.100221	0.414236	-0.241942	0.808825	0.953469
MER87:ERV1:LTR	12.6679	0.379678	0.938379	0.40461	0.685764	0.923735
MER87B:ERV1:LTR	6.79185	1.27697	1.32606	0.962975	0.33556	0.761523
MER88:ERVL:LTR	2.52453	0.305701	2.00195	0.152702	0.878633	0.973539
MER89-int:ERV1:LTR	26.8632	0.141104	0.675981	0.20874	0.834651	0.960855
MER89:ERV1:LTR	44.874	0.706052	0.529294	1.33395	0.18222	0.586139
MER8:TcMar-Tigger:DNA	157.758	-0.254168	0.330487	-0.76907	0.441852	0.828869
MER90:ERV1:LTR	132.628	-0.378455	0.378195	-1.00069	0.316977	0.745388
MER90a:ERV1:LTR	125.19	-0.380951	0.352631	-1.08031	0.280005	0.710415
MER91A:hAT-Tip100:DNA	179.847	-0.192434	0.366305	-0.525338	0.599348	0.898488
MER91B:hAT-Tip100:DNA	83.4936	-0.0767313	0.442494	-0.173406	0.862332	0.970033
MER91C:hAT-Tip100:DNA	104.199	-0.130815	0.376274	-0.347659	0.728097	0.931895
MER92-int:ERV1:LTR	92.1496	0.819777	0.402096	2.03876	0.0414739	0.251941
MER92A:ERV1:LTR	2.36177	1.06126	2.22028	0.477987	0.632659	0.91228
MER92B:ERV1:LTR	108.139	-0.275175	0.366705	-0.750398	0.453015	0.832284
MER92C:ERV1:LTR	8.31037	-1.09754	1.14715	-0.95675	0.338694	0.763801
MER92D:ERV1:LTR	4.22971	-2.54919	1.70733	-1.49309	0.135415	0.505836
MER94:hAT-Blackjack:DNA	197.448	-0.106562	0.305249	-0.3491	0.727014	0.931746
MER94B:hAT-Blackjack:DNA	6.04257	0.259538	1.35627	0.191362	0.848242	0.965594
MER95:ERV1:LTR	18.584	-0.503554	0.85856	-0.58651	0.557533	0.885448
MER96:hAT-Tip100:DNA	83.7752	-0.0153827	0.418349	-0.0367701	0.970668	0.994576
MER96B:hAT-Tip100:DNA	73.7262	0.147623	0.445139	0.331633	0.740166	0.935897
MER96B:hAT:DNA	1.75409	-0.910172	2.60019	-0.350041	0.726308	0.931746
MER97a:hAT-Tip100:DNA	3.40763	0.331447	1.93854	0.170978	0.864241	0.970325
MER97b:hAT-Tip100:DNA	11.9127	0.707937	0.97775	0.724047	0.469037	0.841062
MER97c:hAT-Tip100:DNA	1.89343	1.42007	2.47452	0.573876	0.566052	0.888534
MER97d:hAT-Tip100:DNA	2.42736	2.62639	2.3865	1.10052	0.271107	0.701337
MER99:hAT:DNA	37.9498	0.298591	0.573885	0.520297	0.602856	0.899379
MER9B:ERVK:LTR	5.59608	-0.0765025	1.38323	-0.0553072	0.955894	0.99034
MER9a1:ERVK:LTR	71.0252	2.52464	0.472024	5.34855	8.86599e-08	4.94302e-06
MER9a2:ERVK:LTR	58.9999	-0.348451	0.463131	-0.752381	0.451822	0.831306
MER9a3:ERVK:LTR	78.9364	0.072399	0.421012	0.171964	0.863466	0.97011
MERX:TcMar-Tigger:DNA	15.6957	0.549681	0.884028	0.621791	0.534079	0.877417
MIR1_Amn:MIR:SINE	1039.66	-0.20761	0.261814	-0.792967	0.427797	0.822806
MIR3:MIR:SINE	6764.02	-0.08675	0.217731	-0.398427	0.690316	0.925613
MIR:MIR:SINE	12234.6	-0.0601179	0.230234	-0.261117	0.794002	0.947398
MIRb:MIR:SINE	17028.9	-0.101007	0.225488	-0.447948	0.654191	0.918288
MIRc:MIR:SINE	7560.54	-0.0198311	0.221165	-0.0896666	0.928552	0.985037
MLT-int:ERVL-MaLR:LTR	10.2057	0.551296	1.03434	0.532992	0.594039	0.895452
MLT1-int:ERVL-MaLR:LTR	52.5481	0.39399	0.490405	0.803397	0.421745	0.818826
MLT1A-int:ERVL-MaLR:LTR	82.0016	0.240396	0.419759	0.5727	0.566848	0.888534
MLT1A0-int:ERVL-MaLR:LTR	19.034	0.0399179	0.841546	0.0474339	0.962167	0.991829
MLT1A0:ERVL-MaLR:LTR	1134.03	0.250069	0.210723	1.18672	0.23534	0.6602
MLT1A1-int:ERVL-MaLR:LTR	29.095	-1.30701	0.649881	-2.01115	0.0443092	0.261907
MLT1A1:ERVL-MaLR:LTR	409.173	0.10114	0.260391	0.388414	0.69771	0.928553
MLT1A:ERVL-MaLR:LTR	563.15	0.199711	0.226508	0.881697	0.377941	0.789
MLT1B-int:ERVL-MaLR:LTR	32.0748	0.708084	0.616942	1.14773	0.251079	0.678712
MLT1B:ERVL-MaLR:LTR	1288.24	0.198975	0.215284	0.924243	0.35536	0.774757
MLT1C-int:ERVL-MaLR:LTR	12.6495	0.556475	0.968017	0.57486	0.565386	0.888534
MLT1C:ERVL-MaLR:LTR	1727.86	0.200815	0.222189	0.903803	0.3661	0.780504
MLT1D-int:ERVL-MaLR:LTR	33.7767	-0.412515	0.596706	-0.691321	0.489364	0.851
MLT1D:ERVL-MaLR:LTR	1441.6	-0.0365232	0.227282	-0.160696	0.872333	0.972151
MLT1E1:ERVL-MaLR:LTR	21.669	0.0273822	0.787803	0.0347577	0.972273	0.994781
MLT1E1A-int:ERVL-MaLR:LTR	21.3259	-0.10093	0.727277	-0.138777	0.889626	0.976328
MLT1E1A:ERVL-MaLR:LTR	306.158	-0.185546	0.264979	-0.700229	0.483785	0.8474
MLT1E2-int:ERVL-MaLR:LTR	21.5874	-0.54324	0.736718	-0.737378	0.460892	0.836394
MLT1E2:ERVL-MaLR:LTR	337.543	0.152742	0.2504	0.609989	0.541869	0.880802
MLT1E3:ERVL-MaLR:LTR	99.7511	0.633018	0.37766	1.67616	0.0937072	0.414789
MLT1E:ERVL-MaLR:LTR	37.4241	-0.562605	0.574111	-0.97996	0.327106	0.753955
MLT1F-int:ERVL-MaLR:LTR	32.6918	-0.321551	0.663489	-0.484636	0.627935	0.911521
MLT1F1-int:ERVL-MaLR:LTR	26.7645	0.403545	0.658356	0.612958	0.539904	0.879103
MLT1F1:ERVL-MaLR:LTR	473.7	0.2349	0.231809	1.01333	0.310902	0.7404
MLT1F2-int:ERVL-MaLR:LTR	49.4597	0.0427825	0.543013	0.0787873	0.937202	0.98554
MLT1F2:ERVL-MaLR:LTR	709.937	0.00636705	0.220396	0.0288892	0.976953	0.995358
MLT1F:ERVL-MaLR:LTR	427.516	0.316385	0.262721	1.20426	0.228489	0.652041
MLT1G-int:ERVL-MaLR:LTR	3.97675	1.12398	1.66729	0.674138	0.500224	0.857935
MLT1G1-int:ERVL-MaLR:LTR	40.5278	-0.20607	0.577353	-0.356922	0.72115	0.931746
MLT1G1:ERVL-MaLR:LTR	182.071	0.240655	0.305371	0.788073	0.430654	0.823872
MLT1G3-int:ERVL-MaLR:LTR	3.37703	0.332469	1.82446	0.182229	0.855403	0.967774
MLT1G3:ERVL-MaLR:LTR	204.442	0.0546465	0.297635	0.183602	0.854326	0.967464
MLT1G:ERVL-MaLR:LTR	180.22	-0.275343	0.339094	-0.811995	0.416794	0.816306
MLT1H-int:ERVL-MaLR:LTR	24.3941	0.616498	0.706694	0.872369	0.383007	0.792767
MLT1H1-int:ERVL-MaLR:LTR	9.90005	0.486412	1.06855	0.455207	0.648961	0.915264
MLT1H1:ERVL-MaLR:LTR	425.547	0.80815	0.238201	3.39272	0.000692023	0.0113322
MLT1H2-int:ERVL-MaLR:LTR	17.5642	-0.515656	0.852273	-0.605037	0.545155	0.882641
MLT1H2:ERVL-MaLR:LTR	455.155	-0.285766	0.287352	-0.994481	0.319989	0.747457
MLT1H:ERVL-MaLR:LTR	509.237	0.405099	0.229553	1.76473	0.0776089	0.37044
MLT1I-int:ERVL-MaLR:LTR	14.2666	1.41606	0.911014	1.55438	0.120093	0.475625
MLT1I:ERVL-MaLR:LTR	426.227	0.06319	0.248708	0.254073	0.799439	0.949565
MLT1J-int:ERVL-MaLR:LTR	25.0959	0.0601893	0.692905	0.0868652	0.930779	0.985107
MLT1J1-int:ERVL-MaLR:LTR	13.3105	0.906566	0.963666	0.940747	0.346834	0.769156
MLT1J1:ERVL-MaLR:LTR	179.986	0.376115	0.306281	1.22801	0.219445	0.640798
MLT1J2-int:ERVL-MaLR:LTR	21.886	-0.385153	0.729215	-0.528174	0.597378	0.897582
MLT1J2:ERVL-MaLR:LTR	389.552	0.605687	0.243709	2.48529	0.0129448	0.113186
MLT1J:ERVL-MaLR:LTR	728.767	0.351857	0.222139	1.58395	0.113205	0.461613
MLT1K-int:ERVL-MaLR:LTR	0.834225	1.02959	3.52043	0.292462	0.769933	0.941239
MLT1K:ERVL-MaLR:LTR	843.941	0.234292	0.225784	1.03768	0.299418	0.728654
MLT1L-int:ERVL-MaLR:LTR	4.38109	1.79775	1.66217	1.08157	0.279445	0.709917
MLT1L:ERVL-MaLR:LTR	682.606	0.0997049	0.230647	0.432284	0.665535	0.923735
MLT1M:ERVL-MaLR:LTR	96.2255	-0.388818	0.409898	-0.948571	0.342839	0.765467
MLT1N2-int:ERVL-MaLR:LTR	3.43935	0.784194	1.87744	0.417692	0.676172	0.923735
MLT1N2:ERVL-MaLR:LTR	287.873	0.288675	0.28418	1.01582	0.309716	0.739306
MLT1O:ERVL-MaLR:LTR	219.561	0.301295	0.2857	1.05458	0.291615	0.721847
MLT2A1:ERVL:LTR	255.893	0.167323	0.27116	0.617064	0.537193	0.878654
MLT2A2:ERVL:LTR	239.235	1.5343	0.290029	5.29018	1.22198e-07	6.47891e-06
MLT2B1:ERVL:LTR	83.2753	0.301953	0.414636	0.728238	0.466468	0.839836
MLT2B2:ERVL:LTR	86.1738	0.594703	0.39849	1.49239	0.135597	0.506237
MLT2B3:ERVL:LTR	640.454	-0.131889	0.236584	-0.557473	0.577205	0.888534
MLT2B4:ERVL:LTR	240.465	0.251065	0.279877	0.897052	0.369691	0.781946
MLT2B5:ERVL:LTR	2.13849	4.24638	2.63225	1.61322	0.106697	0.448693
MLT2C1:ERVL:LTR	70.2942	0.600806	0.442112	1.35894	0.174164	0.57346
MLT2C2:ERVL:LTR	194.36	-0.473449	0.306056	-1.54693	0.121879	0.47935
MLT2D:ERVL:LTR	104.887	0.349357	0.391052	0.893377	0.371655	0.783057
MLT2E:ERVL:LTR	8.45332	0.31537	1.13256	0.278458	0.780661	0.943941
MLT2F:ERVL:LTR	107.058	0.142751	0.387225	0.368652	0.712387	0.931746
MSR1:Satellite:Satellite	484.549	-0.507372	0.302566	-1.6769	0.0935625	0.414318
MST-int:ERVL-MaLR:LTR	120.362	-0.60938	0.346181	-1.7603	0.0783576	0.372815
MSTA-int:ERVL-MaLR:LTR	644.072	0.314337	0.230366	1.36451	0.172407	0.570086
MSTA1:ERVL-MaLR:LTR	11.2191	0.119324	1.03357	0.115449	0.908089	0.98037
MSTA:ERVL-MaLR:LTR	1202.31	0.304845	0.202186	1.50775	0.131619	0.498807
MSTB-int:ERVL-MaLR:LTR	101.377	-0.245133	0.434272	-0.564467	0.572436	0.888534
MSTB1-int:ERVL-MaLR:LTR	26.4438	-0.240865	0.677316	-0.355617	0.722127	0.931746
MSTB1:ERVL-MaLR:LTR	207.526	-0.0991397	0.323184	-0.306759	0.759027	0.939371
MSTB2-int:ERVL-MaLR:LTR	3.85051	-1.13857	1.67464	-0.679887	0.496576	0.85571
MSTB2:ERVL-MaLR:LTR	93.5873	0.258665	0.390082	0.663104	0.507264	0.86234
MSTB:ERVL-MaLR:LTR	386.32	0.413633	0.263701	1.56857	0.116748	0.469303
MSTC-int:ERVL-MaLR:LTR	8.15917	0.145799	1.17457	0.12413	0.901213	0.9791
MSTC:ERVL-MaLR:LTR	206.37	-0.161996	0.294984	-0.549167	0.582891	0.889114
MSTD-int:ERVL-MaLR:LTR	44.3165	-0.185394	0.53839	-0.344348	0.730584	0.932085
MSTD:ERVL-MaLR:LTR	295.244	-0.0372267	0.271712	-0.137008	0.891025	0.976921
MamGyp-int:Gypsy:LTR	21.132	2.97544	0.858818	3.46458	0.000531058	0.00914638
MamGypLTR1a:Gypsy:LTR	41.9596	-0.282909	0.537096	-0.526738	0.598375	0.897708
MamGypLTR1b:Gypsy:LTR	29.6133	0.646398	0.636513	1.01553	0.309853	0.739327
MamGypLTR1c:Gypsy:LTR	35.6872	-0.368236	0.607681	-0.605969	0.544535	0.882285
MamGypLTR1d:Gypsy:LTR	21.124	-0.314435	0.825599	-0.380857	0.70331	0.931716
MamGypLTR2b:Gypsy:LTR	26.9105	-0.0745842	0.664061	-0.112315	0.910573	0.981392
MamGypLTR2c:Gypsy:LTR	12.7203	1.00668	1.05726	0.952161	0.341015	0.764493
MamGypLTR3:Gypsy:LTR	19.1893	0.678412	0.776851	0.873284	0.382508	0.792767
MamGypLTR3a:Gypsy:LTR	41.8265	0.326938	0.542302	0.602871	0.546594	0.883966
MamGypsy2-I:Gypsy:LTR	108.337	0.723411	0.388558	1.86178	0.0626339	0.327112
MamGypsy2-LTR:Gypsy:LTR	8.53034	0.601932	1.14168	0.527232	0.598032	0.897686
MamRTE1:RTE-BovB:LINE	514.024	0.672242	0.2312	2.90762	0.00364186	0.0426995
MamRep1151:LTR:LTR?	86.5615	-0.59306	0.416945	-1.42239	0.154912	0.541892
MamRep137:TcMar-Tigger:DNA	194.458	-0.187946	0.294533	-0.638117	0.523397	0.87241
MamRep137:TcMar:DNA	9.47229	0.83653	1.09288	0.765437	0.444011	0.830852
MamRep1527:LTR:LTR	48.4146	0.532346	0.505903	1.05227	0.292676	0.722841
MamRep1879:hAT-Tip100:DNA	43.3575	-0.277079	0.599667	-0.462054	0.644042	0.913233
MamRep1894:hAT:DNA	9.81609	0.386944	1.05677	0.366158	0.714247	0.931746
MamRep38:hAT:DNA	137.02	0.158832	0.333079	0.476859	0.633463	0.91228
MamRep4096:hAT-Tip100:DNA	41.5003	0.151047	0.538526	0.280482	0.779108	0.943941
MamRep4096:hAT:DNA	2.12008	-0.558507	2.1956	-0.254375	0.799206	0.949444
MamRep434:TcMar-Tigger:DNA	104.974	0.163053	0.37409	0.435864	0.662935	0.923473
MamRep488:hAT-Tip100:DNA	18.322	0.686125	0.794104	0.864025	0.387574	0.794149
MamRep564:MamRep564:Unknown	47.6519	-0.21118	0.503941	-0.419056	0.675175	0.923735
MamRep605:LTR:LTR?	261.066	-0.217684	0.285798	-0.76167	0.446257	0.830852
MamTip1:hAT-Tip100:DNA	33.9266	-0.11982	0.585625	-0.204602	0.837883	0.961526
MamTip2:hAT-Tip100:DNA	239.536	-0.0941047	0.329839	-0.285305	0.775411	0.943164
MamTip3:hAT-Tip100:DNA	53.8107	-0.0126819	0.497795	-0.0254762	0.979675	0.996115
Mam_R4:Dong-R4:LINE	56.5624	-0.643151	0.48236	-1.33334	0.182419	0.586606
Merlin1_HS:Merlin:DNA	9.75543	-0.232151	1.12176	-0.206953	0.836047	0.961366
ORSL-2a:hAT-Tip100:DNA	5.00702	0.288672	1.45757	0.198051	0.843005	0.963639
ORSL-2b:hAT-Tip100:DNA	27.7087	-0.112835	0.679437	-0.166071	0.868101	0.971057
ORSL:hAT-Tip100:DNA	187.309	0.0691305	0.327715	0.210947	0.832929	0.96055
OldhAT1:hAT-Ac:DNA	333.776	0.208198	0.258729	0.804695	0.420996	0.818826
PABL_A-int:ERV1:LTR	25.7463	0.0284097	0.70968	0.0400317	0.968068	0.9937
PABL_A:ERV1:LTR	31.4837	0.717455	0.616968	1.16287	0.244882	0.671562
PABL_B-int:ERV1:LTR	9.41692	0.513064	1.09504	0.468533	0.639403	0.912706
PABL_B:ERV1:LTR	40.5398	0.375812	0.560882	0.670039	0.502833	0.859797
PRIMA4-int:ERV1:LTR	104.036	0.155734	0.36935	0.421643	0.673285	0.923735
PRIMA41-int:ERV1:LTR	49.0459	0.226045	0.540344	0.418335	0.675702	0.923735
PRIMA4_LTR:ERV1:LTR	29.6461	-0.535607	0.621926	-0.861207	0.389124	0.795362
PRIMAX-int:ERV1:LTR	0.874457	-3.5549	3.71986	-0.955653	0.339248	0.763801
Penelope1_Vert:Penelope:LINE	64.9957	0.532007	0.444592	1.19662	0.231455	0.656242
Plat_L3:CR1:LINE	188.016	-0.353924	0.334623	-1.05768	0.290201	0.720077
PrimLTR79:ERV1:LTR	2.59012	1.34133	2.18892	0.61278	0.540022	0.879103
REP522:telo:Satellite	58.3087	1.78039	0.579913	3.0701	0.00213987	0.028191
Ricksha:MULE-MuDR:DNA	6.47571	0.0991672	1.29577	0.0765318	0.938996	0.985962
Ricksha_0:MULE-MuDR:DNA	14.5665	0.777333	0.897015	0.866578	0.386173	0.794063
Ricksha_a:MULE-MuDR:DNA	7.345	-0.75767	1.22036	-0.62086	0.534692	0.877417
Ricksha_b:MULE-MuDR:DNA	30.1467	-0.361181	0.622153	-0.580535	0.561554	0.888222
Ricksha_c:MULE-MuDR:DNA	34.3709	-0.356847	0.599349	-0.595391	0.551582	0.884975
SATR1:Satellite:Satellite	11.5702	0.200806	0.987887	0.203268	0.838926	0.962025
SATR2:Satellite:Satellite	21.9278	2.70258	0.819831	3.2965	0.000978965	0.0150578
SST1:centr:Satellite	265.468	-0.0254486	0.273771	-0.0929557	0.925939	0.98468
SVA_A:SVA:Retroposon	577.187	0.154365	0.222048	0.695187	0.486938	0.850158
SVA_B:SVA:Retroposon	506.865	0.378815	0.228371	1.65877	0.0971624	0.424407
SVA_C:SVA:Retroposon	587.748	0.594036	0.220606	2.69274	0.00708675	0.0715355
SVA_D:SVA:Retroposon	3582.63	1.48832	0.185924	8.00498	1.19487e-15	2.72078e-13
SVA_E:SVA:Retroposon	526.586	1.33368	0.26149	5.10032	3.3908e-07	1.63727e-05
SVA_F:SVA:Retroposon	1510.57	1.91601	0.232681	8.23451	1.80295e-16	4.43199e-14
TAR1:telo:Satellite	23.7594	0.779251	0.736002	1.05876	0.289708	0.719845
THE1-int:ERVL-MaLR:LTR	2.36333	-0.494517	2.12881	-0.232297	0.816307	0.955844
THE1A-int:ERVL-MaLR:LTR	1059.29	0.0840448	0.201967	0.416132	0.677314	0.923735
THE1A:ERVL-MaLR:LTR	448.223	0.44127	0.233519	1.88965	0.0588042	0.314242
THE1B-int:ERVL-MaLR:LTR	904.031	-0.225474	0.227724	-0.99012	0.322116	0.74957
THE1B:ERVL-MaLR:LTR	1379.15	0.599584	0.209725	2.8589	0.00425113	0.0481973
THE1C-int:ERVL-MaLR:LTR	150.118	0.214293	0.321552	0.666434	0.505134	0.860615
THE1C:ERVL-MaLR:LTR	379.144	0.890297	0.25044	3.55493	0.000378078	0.00695459
THE1D-int:ERVL-MaLR:LTR	455.86	-0.459071	0.249324	-1.84126	0.0655831	0.336009
THE1D:ERVL-MaLR:LTR	860.954	0.111716	0.214074	0.521854	0.601772	0.899136
Tigger10:TcMar-Tigger:DNA	94.5179	0.301134	0.384738	0.782699	0.433804	0.823872
Tigger11a:TcMar-Tigger:DNA	35.7304	-0.582019	0.581667	-1.00061	0.317017	0.745388
Tigger12:TcMar-Tigger:DNA	36.1173	0.283687	0.590051	0.480784	0.63067	0.91228
Tigger12A:TcMar-Tigger:DNA	45.6053	-0.316034	0.518497	-0.60952	0.54218	0.881056
Tigger12c:TcMar-Tigger:DNA	85.546	0.0728075	0.414011	0.175859	0.860405	0.96944
Tigger13a:TcMar-Tigger:DNA	167.227	-0.403959	0.342633	-1.17898	0.238404	0.664435
Tigger14a:TcMar-Tigger:DNA	230.142	-0.25314	0.277231	-0.913101	0.361189	0.779454
Tigger15a:TcMar-Tigger:DNA	411.457	-0.266374	0.326478	-0.815902	0.414556	0.815594
Tigger16a:TcMar-Tigger:DNA	106.739	-0.116675	0.420738	-0.277311	0.781541	0.944381
Tigger16b:TcMar-Tigger:DNA	106.794	1.04766	0.388467	2.6969	0.00699875	0.0710117
Tigger17:TcMar-Tigger:DNA	12.507	0.827852	0.947584	0.873645	0.382311	0.792767
Tigger17a:TcMar-Tigger:DNA	174.95	0.286421	0.322088	0.889265	0.373861	0.785714
Tigger17b:TcMar-Tigger:DNA	15.8235	-0.31644	0.833021	-0.379871	0.704042	0.931746
Tigger17c:TcMar-Tigger:DNA	31.3433	0.0247677	0.612758	0.04042	0.967758	0.9937
Tigger18a:TcMar-Tigger:DNA	125.771	-0.0580614	0.360457	-0.161077	0.872033	0.972011
Tigger19a:TcMar-Tigger:DNA	334.283	-0.253868	0.309958	-0.819039	0.412764	0.813794
Tigger19b:TcMar-Tigger:DNA	431.389	-0.105922	0.28331	-0.373875	0.708498	0.931746
Tigger1:TcMar-Tigger:DNA	1697.3	0.190992	0.21184	0.901587	0.367276	0.780504
Tigger1a_Art:TcMar-Tigger:DNA	10.6992	0.390166	1.04737	0.372521	0.709505	0.931746
Tigger20a:TcMar-Tigger:DNA	101.775	-0.371426	0.418107	-0.888353	0.374351	0.786057
Tigger2:TcMar-Tigger:DNA	506.923	-0.088721	0.25065	-0.353963	0.723367	0.931746
Tigger2a:TcMar-Tigger:DNA	292.147	-0.119356	0.274079	-0.435482	0.663213	0.923503
Tigger2b_Pri:TcMar-Tigger:DNA	81.1746	-0.276211	0.410545	-0.67279	0.501081	0.858075
Tigger3:TcMar-Tigger:DNA	59.0789	0.15382	0.51188	0.3005	0.763796	0.940465
Tigger3a:TcMar-Tigger:DNA	451.964	-0.0472259	0.267886	-0.176291	0.860065	0.969209
Tigger3b:TcMar-Tigger:DNA	508.506	0.0432801	0.264768	0.163464	0.870153	0.971333
Tigger3c:TcMar-Tigger:DNA	96.6651	-0.0769323	0.424278	-0.181325	0.856112	0.968032
Tigger3d:TcMar-Tigger:DNA	13.7788	0.216138	0.917535	0.235564	0.813771	0.954743
Tigger4:TcMar-Tigger:DNA	109.523	0.242316	0.379459	0.638584	0.523094	0.872318
Tigger4a:TcMar-Tigger:DNA	428.931	-0.109762	0.278591	-0.39399	0.693589	0.926985
Tigger4b:TcMar-Tigger:DNA	515.139	-0.0599394	0.252222	-0.237646	0.812156	0.954042
Tigger5:TcMar-Tigger:DNA	109.104	-0.119584	0.36963	-0.323523	0.746299	0.935952
Tigger5b:TcMar-Tigger:DNA	139.229	-0.333311	0.353796	-0.9421	0.346141	0.768209
Tigger6a:TcMar-Tigger:DNA	246.476	-0.399985	0.29313	-1.36453	0.172401	0.570086
Tigger6b:TcMar-Tigger:DNA	13.7806	-0.152043	0.897814	-0.169348	0.865523	0.970621
Tigger7:TcMar-Tigger:DNA	230.248	-0.319357	0.312329	-1.0225	0.306544	0.736239
Tigger8:TcMar-Tigger:DNA	51.5696	-0.132714	0.502217	-0.264257	0.791582	0.947041
Tigger9a:TcMar-Tigger:DNA	63.106	-0.339172	0.469044	-0.723114	0.46961	0.841062
Tigger9b:TcMar-Tigger:DNA	26.2193	1.02993	0.682186	1.50975	0.131108	0.497973
UCON105:UCON105:Unknown	22.7397	-0.0152964	0.714051	-0.021422	0.982909	0.99673
UCON107:hAT-Tag1:DNA	5.06396	0.183222	1.50395	0.121827	0.903036	0.979583
UCON132b:hAT-Tip100:DNA	25.931	0.112988	0.713048	0.158458	0.874096	0.972896
UCON14:DNA:DNA?	3.86552	-1.5279	1.66315	-0.91868	0.358263	0.777205
UCON15:UCON15:Unknown	0.44996	1.98082	4.88308	0.40565	0.685	0.923735
UCON18:UCON18:Unknown	2.05102	-1.34753	2.41819	-0.557245	0.57736	0.888534
UCON1:UCON1:Unknown	2.0211	-0.388555	2.45464	-0.158294	0.874225	0.972896
UCON23:hAT-Tip100:DNA	18.9034	0.0652753	0.818862	0.0797146	0.936464	0.985415
UCON26:UCON26:Unknown	8.85777	0.517693	1.12131	0.461687	0.644306	0.913463
UCON27:UCON27:Unknown	0.590866	2.38929	4.33339	0.551367	0.581382	0.888534
UCON28a:UCON28a:Unknown	1.8497	-1.01078	2.51342	-0.402154	0.68757	0.924273
UCON28b:UCON28b:Unknown	2.67058	-1.67575	2.03598	-0.823071	0.410467	0.812381
UCON29:PiggyBac:DNA	4.07562	1.18344	1.63888	0.722099	0.470233	0.841062
UCON2:DNA:DNA?	2.46578	-0.992387	2.0391	-0.486679	0.626486	0.910473
UCON33:TcMar-Tigger:DNA	4.15598	-0.433399	1.64484	-0.26349	0.792173	0.947205
UCON34:UCON34:Unknown	7.51147	-0.0959552	1.2077	-0.0794531	0.936672	0.985415
UCON35:UCON35:Unknown	2.84668	-0.920488	1.92338	-0.478579	0.632238	0.91228
UCON37:UCON37:Unknown	5.84809	0.294194	1.37019	0.21471	0.829993	0.959166
UCON38:UCON38:Unknown	2.44573	1.5541	2.12542	0.731194	0.464661	0.838996
UCON39:TcMar-Tigger:DNA	1.138	-0.902799	3.08387	-0.292749	0.769714	0.941239
UCON40:UCON40:Unknown	3.42434	1.30323	1.81083	0.719686	0.471718	0.841062
UCON43:UCON43:Unknown	3.36379	-0.828649	1.83664	-0.451176	0.651863	0.916786
UCON44:UCON44:Unknown	2.54638	-0.539641	1.98574	-0.271758	0.785808	0.945044
UCON47:UCON47:Unknown	1.93547	1.45671	2.45897	0.592407	0.553578	0.884975
UCON48:UCON48:Unknown	3.56525	1.39034	1.79396	0.775013	0.438332	0.82603
UCON4:UCON4:Unknown	6.9824	0.412811	1.3812	0.298878	0.765033	0.940465
UCON53:UCON53:Unknown	0.590866	2.38929	4.33339	0.551367	0.581382	0.888534
UCON54:UCON54:Unknown	0.590866	2.38929	4.33339	0.551367	0.581382	0.888534
UCON55:TcMar-Tigger:DNA	9.92705	-0.265374	1.09265	-0.242871	0.808105	0.953036
UCON5:UCON5:Unknown	5.4804	-0.564655	1.40417	-0.402128	0.68759	0.924273
UCON62:DNA:DNA?	3.33857	-0.142504	1.74324	-0.0817468	0.934848	0.985107
UCON63:UCON63:Unknown	0.711697	-1.21961	4.1058	-0.297045	0.766432	0.940465
UCON64:UCON64:Unknown	0.731773	2.70467	4.36352	0.619837	0.535365	0.877417
UCON66:UCON66:Unknown	1.27891	-0.444751	3.14611	-0.141365	0.887581	0.975271
UCON6:UCON6:Unknown	3.322	1.46888	1.82812	0.80349	0.421692	0.818826
UCON70:UCON70:Unknown	3.4463	0.354945	1.77657	0.199793	0.841643	0.962946
UCON71:UCON71:Unknown	0.365887	1.70963	4.90315	0.348681	0.727329	0.931746
UCON71_Crp:UCON71_Crp:Unknown	14.5245	0.147596	0.880366	0.167653	0.866856	0.970843
UCON73:UCON73:Unknown	1.60803	2.22812	2.74989	0.810256	0.417793	0.816744
UCON74:DNA:DNA?	3.27288	-0.624993	1.96164	-0.318608	0.750024	0.936816
UCON76:UCON76:Unknown	0.365887	1.70963	4.90315	0.348681	0.727329	0.931746
UCON78:DNA:DNA	35.9881	0.480176	0.578118	0.830585	0.406208	0.808282
UCON79:DNA:DNA?	1.28418	1.83074	2.97849	0.614654	0.538783	0.878691
UCON7:DNA:DNA?	0.66966	-1.35255	4.20168	-0.321906	0.747524	0.935952
UCON80_AMi:UCON80_AMi:Unknown	13.5074	-0.0098571	0.901904	-0.0109292	0.99128	0.997968
UCON81:hAT-Charlie:DNA	3.84367	-0.87361	1.66335	-0.525213	0.599435	0.898488
UCON83:SINE:SINE?	0.936677	-0.198039	3.61495	-0.0547832	0.956311	0.990516
UCON86:L2:LINE	1.6097	-0.740391	2.48945	-0.297412	0.766152	0.940465
UCON89:hAT:DNA	0.996985	-0.740487	3.27044	-0.226418	0.820876	0.956436
UCON8:DNA:DNA	5.64701	1.97286	1.47637	1.33629	0.181454	0.585047
UCON99:DNA:DNA	0.365887	1.70963	4.90315	0.348681	0.727329	0.931746
X2_LINE:CR1:LINE	1.24034	-1.22751	2.96945	-0.413378	0.67933	0.923735
X5B_LINE:CR1:LINE	1.4688	-1.18431	2.79847	-0.4232	0.672149	0.923735
X6A_LINE:CR1:LINE	49.9087	-0.592368	0.502624	-1.17855	0.238577	0.664465
X6B_LINE:CR1:LINE	71.4959	0.186668	0.428223	0.435913	0.6629	0.923473
X7A_LINE:CR1:LINE	81.7318	-0.653785	0.454056	-1.43988	0.149902	0.5315
X7B_LINE:CR1:LINE	108.663	0.263611	0.36063	0.730972	0.464796	0.839025
X7C_LINE:CR1:LINE	36.6764	-0.365511	0.639125	-0.571894	0.567394	0.888534
X8_LINE:CR1:LINE	8.89262	-0.112486	1.11986	-0.100447	0.91999	0.983517
X9_LINE:L1:LINE	60.049	-0.31105	0.470407	-0.661236	0.508461	0.863008
Zaphod2:hAT-Tip100:DNA	28.401	-0.178853	0.66336	-0.269617	0.787455	0.945467
Zaphod3:hAT-Tip100:DNA	37.2666	0.0339185	0.57962	0.0585185	0.953336	0.989467
Zaphod:hAT-Tip100:DNA	107.56	0.232813	0.372234	0.625449	0.531676	0.876156
hAT-N1_Mam:hAT-Tip100:DNA	19.7812	-0.0665379	0.775586	-0.0857905	0.931633	0.985107

## Sheet: HCT116-Alisertib
name	baseMean	log2FC	lfcSE	stat	pvalue	padj
7SK:RNA:RNA	55.3845	0.450511	0.581834	0.774294	0.438757	0.859968
ACRO1:acro:Satellite	50.1566	1.19506	0.711781	1.67898	0.0931561	0.417173
ALR/Alpha:centr:Satellite	717.656	-0.867555	0.240115	-3.61308	0.000302586	0.00780082
Alu:Alu:SINE	151.422	0.114832	0.368637	0.311504	0.755418	0.95024
AluJb:Alu:SINE	12118.6	0.157343	0.255066	0.616871	0.53732	0.894235
AluJo:Alu:SINE	7324.62	0.130535	0.25227	0.51744	0.604849	0.910559
AluJr4:Alu:SINE	1882.75	0.233091	0.263063	0.886066	0.375582	0.818844
AluJr:Alu:SINE	8907.23	0.127651	0.252166	0.506219	0.612703	0.910559
AluSc5:Alu:SINE	526.935	0.294499	0.305407	0.964283	0.334904	0.780041
AluSc8:Alu:SINE	1862.63	0.199675	0.22514	0.886892	0.375137	0.818567
AluSc:Alu:SINE	2566.82	0.191264	0.218569	0.875077	0.381532	0.823231
AluSg4:Alu:SINE	602.653	0.075778	0.269408	0.281276	0.778499	0.955769
AluSg7:Alu:SINE	754.817	0.216148	0.259412	0.833226	0.404718	0.835816
AluSg:Alu:SINE	3517	0.263762	0.20805	1.26778	0.204876	0.628931
AluSp:Alu:SINE	5352.53	0.133394	0.21068	0.633159	0.52663	0.894235
AluSq10:Alu:SINE	113.709	0.0102504	0.41184	0.0248893	0.980143	0.99661
AluSq2:Alu:SINE	5711.67	0.236016	0.222681	1.05988	0.289197	0.736969
AluSq4:Alu:SINE	209.768	0.190176	0.354422	0.536579	0.591558	0.909842
AluSq:Alu:SINE	1479.8	0.207592	0.268238	0.773907	0.438986	0.859968
AluSx1:Alu:SINE	10318.2	0.209512	0.220848	0.948673	0.342787	0.785426
AluSx3:Alu:SINE	2669.89	0.368196	0.25819	1.42606	0.15385	0.542107
AluSx4:Alu:SINE	878.809	0.283456	0.223453	1.26853	0.20461	0.628761
AluSx:Alu:SINE	11071.2	0.187902	0.210076	0.894446	0.371083	0.813601
AluSz6:Alu:SINE	4339.67	0.222183	0.232878	0.954074	0.340046	0.785426
AluSz:Alu:SINE	9103.47	0.190129	0.236452	0.804091	0.421345	0.850106
AluY:Alu:SINE	7525.88	0.194869	0.227125	0.857978	0.390905	0.828033
AluYa5:Alu:SINE	144.289	0.82158	0.369642	2.22264	0.0262401	0.195138
AluYa8:Alu:SINE	11.3242	-0.396005	1.20916	-0.327505	0.743286	0.945576
AluYb8:Alu:SINE	184.976	0.246617	0.34534	0.714129	0.475147	0.87586
AluYb9:Alu:SINE	8.59991	0.37464	1.3825	0.270987	0.786401	0.956889
AluYc3:Alu:SINE	56.273	0.417379	0.637659	0.65455	0.512758	0.891331
AluYc:Alu:SINE	276.656	0.149965	0.298648	0.502147	0.615564	0.910559
AluYd8:Alu:SINE	2.73379	-0.319774	2.34838	-0.136168	0.891688	0.980016
AluYe5:Alu:SINE	49.8186	0.22344	0.611341	0.365491	0.714745	0.934834
AluYe6:Alu:SINE	30.1663	-0.362063	0.77346	-0.468108	0.639707	0.91289
AluYf1:Alu:SINE	132.23	0.482834	0.397881	1.21351	0.224934	0.656375
AluYg6:Alu:SINE	22.0343	0.258034	0.861778	0.299421	0.764619	0.95332
AluYh3:Alu:SINE	117.624	0.574618	0.458047	1.25449	0.209662	0.636819
AluYh3a3:Alu:SINE	23.9454	-0.126428	0.836309	-0.151174	0.879838	0.979333
AluYh7:Alu:SINE	4.62123	1.21695	1.8579	0.655017	0.512457	0.891109
AluYi6:Alu:SINE	30.0675	-0.30352	0.763553	-0.39751	0.690992	0.927072
AluYi6_4d:Alu:SINE	5.1073	0.230697	1.7313	0.133251	0.893995	0.980624
AluYj4:Alu:SINE	143.624	0.149892	0.469719	0.319111	0.749642	0.948138
AluYk11:Alu:SINE	44.0169	-0.164117	0.638047	-0.257218	0.79701	0.959482
AluYk12:Alu:SINE	9.89345	-0.396625	1.3055	-0.30381	0.761272	0.95207
AluYk2:Alu:SINE	29.8195	-0.0460536	0.754671	-0.0610247	0.95134	0.992329
AluYk3:Alu:SINE	61.2974	0.239535	0.583347	0.410621	0.68135	0.923734
AluYk4:Alu:SINE	46.4208	0.247549	0.626771	0.394959	0.692873	0.927977
AluYm1:Alu:SINE	278.912	0.423506	0.350867	1.20703	0.227422	0.657025
AmnSINE1:5S-Deu-L2:SINE	124.217	0.336695	0.508952	0.661545	0.508263	0.888704
Arthur1:hAT-Tip100:DNA	35.7062	0.852132	0.717756	1.18722	0.235142	0.670737
Arthur1A:hAT-Tip100:DNA	34.4113	0.339724	0.756526	0.449058	0.65339	0.913415
Arthur1B:hAT-Tip100:DNA	113.204	0.665548	0.416838	1.59666	0.110342	0.457286
Arthur1C:hAT-Tip100:DNA	59.5781	0.553819	0.6733	0.822544	0.410767	0.84028
BLACKJACK:hAT-Blackjack:DNA	109.928	0.52922	0.529531	0.999413	0.317595	0.764216
BSR/Beta:Satellite:Satellite	18.3364	0.598731	0.97959	0.611206	0.541063	0.894235
CER:Satellite:Satellite	11.9643	2.31645	1.3041	1.77629	0.0756858	0.372407
CR1-12_AMi:CR1:LINE	4.66578	0.796993	1.83094	0.435292	0.66335	0.916464
CR1-13_AMi:CR1:LINE	2.74556	-3.42019	2.92752	-1.16829	0.242689	0.682302
CR1-16_AMi:CR1:LINE	14.1337	-0.615128	1.12862	-0.545026	0.585735	0.907116
CR1-3_Croc:CR1:LINE	46.816	0.209776	0.679345	0.308791	0.75748	0.951515
CR1-8_Crp:CR1:LINE	0.414347	-2.28802	4.91972	-0.465072	0.64188	0.91289
CR1-L3A_Croc:CR1:LINE	19.3608	-0.325385	0.936063	-0.34761	0.728133	0.941251
CR1_Mam:CR1:LINE	92.4132	0.494287	0.554483	0.891438	0.372694	0.815298
Chap1_Mam:hAT-Charlie:DNA	66.4026	0.42156	0.568024	0.742153	0.457995	0.870744
Charlie10:hAT-Charlie:DNA	159.506	0.172071	0.404186	0.425721	0.670311	0.919977
Charlie10a:hAT-Charlie:DNA	20.718	-0.296827	0.906382	-0.327486	0.7433	0.945576
Charlie10b:hAT-Charlie:DNA	11.1827	0.0116156	1.19698	0.00970412	0.992257	0.998111
Charlie11:hAT-Charlie:DNA	2.13543	0.893871	2.50981	0.356151	0.721727	0.938202
Charlie12:hAT-Charlie:DNA	3.14224	0.113609	2.23343	0.0508673	0.959431	0.993561
Charlie13a:hAT-Charlie:DNA	25.498	0.185292	0.88296	0.209853	0.833782	0.969334
Charlie13b:hAT-Charlie:DNA	38.4034	0.28849	0.758676	0.380255	0.703756	0.931346
Charlie14a:hAT-Charlie:DNA	16.1987	0.86513	1.10225	0.784876	0.432526	0.858942
Charlie15a:hAT-Charlie:DNA	386.964	0.062222	0.294392	0.211358	0.832608	0.968856
Charlie15b:hAT-Charlie:DNA	79.7914	0.00907542	0.554018	0.0163811	0.98693	0.997554
Charlie16a:hAT-Charlie:DNA	106.946	0.24466	0.520672	0.469893	0.638431	0.91289
Charlie17:hAT-Charlie:DNA	108.193	0.0795082	0.441369	0.18014	0.857043	0.97467
Charlie17a:hAT-Charlie:DNA	100.433	0.309173	0.470094	0.657682	0.510743	0.890505
Charlie17b:hAT-Charlie:DNA	16.6423	0.366195	0.989624	0.370035	0.711357	0.934069
Charlie18a:hAT-Charlie:DNA	230.811	0.260929	0.40671	0.64156	0.521159	0.894235
Charlie19a:hAT-Charlie:DNA	79.2617	-0.304369	0.554186	-0.549217	0.582857	0.905586
Charlie1:hAT-Charlie:DNA	178.868	0.018787	0.35066	0.0535761	0.957273	0.993561
Charlie1a:hAT-Charlie:DNA	525.469	0.281766	0.285334	0.987496	0.3234	0.768812
Charlie1b:hAT-Charlie:DNA	150.069	-0.15131	0.393416	-0.384606	0.700529	0.930526
Charlie20a:hAT-Charlie:DNA	24.3229	0.0305455	0.863343	0.0353805	0.971776	0.995093
Charlie21a:hAT-Charlie:DNA	16.2241	0.611127	1.00877	0.605811	0.54464	0.894235
Charlie22a:hAT-Charlie:DNA	44.2717	0.257745	0.662625	0.388976	0.697294	0.929601
Charlie23a:hAT-Charlie:DNA	42.2007	-0.0138789	0.642314	-0.0216076	0.982761	0.996632
Charlie24:hAT-Charlie:DNA	97.1212	-0.0879898	0.469616	-0.187365	0.851374	0.973868
Charlie25:hAT-Charlie:DNA	25.0643	0.347337	0.820541	0.423303	0.672075	0.919977
Charlie26a:hAT-Charlie:DNA	8.68721	0.172889	1.3738	0.125847	0.899853	0.982055
Charlie29a:hAT-Charlie:DNA	45.8747	0.402198	0.701337	0.573473	0.566324	0.896086
Charlie2a:hAT-Charlie:DNA	169.394	0.0743454	0.382036	0.194603	0.845703	0.972596
Charlie2b:hAT-Charlie:DNA	178.7	-0.0613724	0.338554	-0.181278	0.856149	0.97467
Charlie30a:hAT-Charlie:DNA	25.6547	0.191894	0.843811	0.227414	0.820102	0.966821
Charlie3:hAT-Charlie:DNA	74.6301	-0.247098	0.621977	-0.397279	0.691162	0.927072
Charlie4:hAT-Charlie:DNA	3.82948	0.6439	1.92688	0.334167	0.738253	0.943887
Charlie4a:hAT-Charlie:DNA	148.326	0.0632269	0.377877	0.167321	0.867117	0.976253
Charlie4z:hAT-Charlie:DNA	502.727	0.189861	0.282527	0.672011	0.501577	0.887508
Charlie5:hAT-Charlie:DNA	145.802	0.376268	0.421854	0.891938	0.372426	0.815038
Charlie6:hAT-Charlie:DNA	13.8855	-0.0800674	1.08425	-0.0738459	0.941133	0.991637
Charlie7:hAT-Charlie:DNA	109.081	0.393269	0.529258	0.743058	0.457447	0.870222
Charlie7a:hAT-Charlie:DNA	115.948	0.381529	0.530248	0.71953	0.471814	0.87586
Charlie8:hAT-Charlie:DNA	721.422	0.0882368	0.21351	0.413269	0.67941	0.923033
Charlie9:hAT-Charlie:DNA	64.1705	0.127343	0.669842	0.190108	0.849224	0.973618
Cheshire:hAT-Charlie:DNA	82.8445	0.0408202	0.473384	0.0862306	0.931283	0.989705
Chompy-7_Croc:PIF-Harbinger:DNA	1.27007	-0.922088	4.18802	-0.220173	0.825737	0.968612
D20S16:Satellite:Satellite	5.38835	-1.42022	1.82985	-0.77614	0.437666	0.859968
DNA1_Mam:TcMar:DNA	17.8487	0.244983	1.01599	0.241128	0.809456	0.964423
ERV24B_Prim-int:ERV1:LTR	10.0908	-0.0394531	1.25214	-0.0315085	0.974864	0.996001
ERV24_Prim-int:ERV1:LTR	24.9835	-0.61644	0.832392	-0.740564	0.458958	0.871207
ERV3-16A3_I-int:ERVL:LTR	829.242	0.15217	0.220677	0.68956	0.490471	0.880283
ERV3-16A3_LTR:ERVL:LTR	39.8521	-0.00503496	0.703045	-0.00716165	0.994286	0.998672
ERVL-B4-int:ERVL:LTR	419.512	-0.171725	0.279343	-0.614745	0.538723	0.894235
ERVL-E-int:ERVL:LTR	476.706	0.336055	0.235635	1.42616	0.153821	0.542107
ERVL-int:ERVL:LTR	8.8728	0.749732	1.33973	0.559615	0.575742	0.901974
ERVL47-int:ERVL:LTR	2.73351	3.34487	2.74937	1.2166	0.223758	0.654956
Eulor2A:DNA:DNA?	1.16943	-0.364427	4.38122	-0.0831793	0.933709	0.990257
Eulor2C:DNA:DNA?	1.09006	-1.88724	3.84533	-0.490788	0.623576	0.910559
Eulor5A:DNA:DNA?	12.261	0.319894	1.13518	0.2818	0.778097	0.955769
Eulor6A:DNA:DNA?	0.882887	-1.48804	4.86834	-0.305658	0.759865	0.951891
Eulor6B:DNA:DNA?	1.09582	-0.431676	3.7772	-0.114284	0.909012	0.983677
Eulor6D:DNA:DNA?	8.22265	-0.59399	1.40122	-0.423911	0.671631	0.919977
Eulor6E:DNA:DNA?	1.0455	-0.0882275	3.87871	-0.0227466	0.981852	0.996632
Eulor8:TcMar:DNA	2.63703	-0.731532	2.8337	-0.258154	0.796288	0.959482
Eulor9A:DNA:DNA	0.966134	-1.68654	3.98598	-0.423118	0.672209	0.919977
Eulor9B:DNA:DNA	1.47724	-1.24035	3.96382	-0.312917	0.754344	0.949867
Eulor9C:DNA:DNA	0.714404	1.03536	4.86886	0.21265	0.8316	0.968612
FAM:Alu:SINE	596.409	0.0933408	0.334602	0.278961	0.780275	0.955769
FLAM_A:Alu:SINE	897.136	0.112282	0.264253	0.424901	0.670909	0.919977
FLAM_C:Alu:SINE	1681.95	0.119698	0.248991	0.480732	0.630707	0.912073
FRAM:Alu:SINE	600.654	0.041511	0.344753	0.120408	0.90416	0.982517
FordPrefect:hAT-Tip100:DNA	145.883	-0.577371	0.784368	-0.736097	0.461672	0.87315
FordPrefect_a:hAT-Tip100:DNA	6.38497	0.580699	1.68958	0.343694	0.731076	0.94166
GSATII:centr:Satellite	59.9	0.204166	0.548914	0.371945	0.709934	0.934069
HAL1:L1:LINE	1371.15	-0.181839	0.29842	-0.609339	0.542299	0.894235
HAL1M8:L1:LINE	223.373	-0.0346333	0.466435	-0.0742511	0.940811	0.991637
HAL1ME:L1:LINE	591.882	-0.25019	0.256736	-0.974502	0.329807	0.774727
HAL1b:L1:LINE	209.46	-0.28363	0.350717	-0.808716	0.418679	0.847488
HERV-Fc1-int:ERV1:LTR	19.7161	7.67637	3.84423	1.99685	0.0458411	0.276821
HERV-Fc1_LTR1:ERV1:LTR	1.23515	3.67694	4.20485	0.874453	0.381872	0.823231
HERV-Fc2-int:ERV1:LTR	11.9297	3.73286	1.7149	2.17673	0.0295009	0.210489
HERV-Fc2_LTR:ERV1:LTR	0.507231	2.38757	4.88592	0.488663	0.62508	0.910559
HERV15-int:ERV1:LTR	5.83535	-0.087169	1.60671	-0.0542532	0.956733	0.993561
HERV16-int:ERVL:LTR	25.225	0.265958	0.81234	0.327398	0.743367	0.945603
HERV17-int:ERV1:LTR	60.1432	-0.517491	0.652405	-0.793205	0.427659	0.855317
HERV1_I-int:ERV1:LTR	1.61067	4.06502	3.73253	1.08908	0.276119	0.721645
HERV1_LTRa:ERV1:LTR	0.888649	0.143736	4.08082	0.0352223	0.971902	0.995093
HERV1_LTRb:ERV1:LTR	0.635034	-0.874104	4.91457	-0.17786	0.858833	0.97467
HERV1_LTRc:ERV1:LTR	1.91474	0.643423	2.6066	0.246844	0.805029	0.962557
HERV1_LTRd:ERV1:LTR	1.17331	-2.04533	3.71634	-0.550361	0.582072	0.905212
HERV3-int:ERV1:LTR	70.9847	-0.337796	0.560664	-0.602492	0.546847	0.894235
HERV30-int:ERV1:LTR	23.5219	-0.764011	0.940023	-0.812758	0.416357	0.845706
HERV35I-int:ERV1:LTR	11.0567	0.843439	1.20051	0.702568	0.482325	0.87586
HERV4_I-int:ERV1:LTR	553.61	0.143746	0.252776	0.56867	0.56958	0.898265
HERV9-int:ERV1:LTR	147.81	3.2405	0.785344	4.12622	3.68778e-05	0.00154347
HERV9N-int:ERV1:LTR	21.5148	2.73459	1.17989	2.31766	0.0204677	0.166392
HERV9NC-int:ERV1:LTR	366.583	2.17124	1.32013	1.64471	0.100029	0.432589
HERVE-int:ERV1:LTR	213.055	-0.146295	0.317414	-0.460896	0.644873	0.91289
HERVE_a-int:ERV1:LTR	5.76552	0.99556	1.65641	0.601035	0.547817	0.894235
HERVFH19-int:ERV1:LTR	5.71719	0.197249	1.61345	0.122253	0.902699	0.98223
HERVFH21-int:ERV1:LTR	178.047	0.300389	0.507914	0.591417	0.554241	0.894235
HERVH-int:ERV1:LTR	36157	0.750528	0.643927	1.16555	0.243797	0.68396
HERVH48-int:ERV1:LTR	44.9071	0.0252887	0.744329	0.0339751	0.972897	0.995093
HERVI-int:ERV1:LTR	35.3697	0.604389	0.859311	0.703342	0.481843	0.87586
HERVIP10B3-int:ERV1:LTR	62.7316	-0.596953	0.549485	-1.08639	0.277308	0.723193
HERVIP10F-int:ERV1:LTR	398.239	-0.197378	0.474371	-0.416084	0.677349	0.922484
HERVIP10FH-int:ERV1:LTR	364.374	0.0261226	0.428107	0.061019	0.951344	0.992329
HERVK-int:ERVK:LTR	264.828	0.355634	0.530018	0.670985	0.50223	0.887846
HERVK11-int:ERVK:LTR	76.1268	-0.25845	0.670862	-0.38525	0.700052	0.930307
HERVK13-int:ERVK:LTR	47.5403	-0.0602258	0.742388	-0.0811245	0.935343	0.99044
HERVK14-int:ERVK:LTR	34.5533	-0.116466	0.760769	-0.15309	0.878327	0.978866
HERVK14C-int:ERVK:LTR	9.9321	0.0138194	1.27461	0.0108421	0.991349	0.99788
HERVK22-int:ERVK:LTR	205.539	-0.145608	0.496579	-0.293223	0.769352	0.954137
HERVK3-int:ERVK:LTR	272.643	-0.0596191	0.431516	-0.138162	0.890113	0.979981
HERVK9-int:ERVK:LTR	572.705	0.108494	0.333459	0.32536	0.744909	0.946074
HERVKC4-int:ERVK:LTR	0.981533	3.34572	4.58555	0.729624	0.46562	0.874712
HERVL-int:ERVL:LTR	576.558	0.92665	0.239096	3.87564	0.000106344	0.00354343
HERVL18-int:ERVL:LTR	113.587	0.208257	0.505328	0.412122	0.68025	0.923364
HERVL32-int:ERVL:LTR	4.66763	1.38907	2.40481	0.577621	0.56352	0.896086
HERVL40-int:ERVL:LTR	341.058	-0.896672	0.304047	-2.94912	0.00318676	0.0464889
HERVL66-int:ERVL:LTR	20.731	0.667112	0.933766	0.714431	0.474961	0.87586
HERVL74-int:ERVL:LTR	81.6556	0.142737	0.500015	0.285466	0.775287	0.955556
HERVP71A-int:ERV1:LTR	15.8773	0.89629	1.03616	0.865011	0.387033	0.826146
HERVS71-int:ERV1:LTR	48.7696	0.0826261	0.693904	0.119074	0.905217	0.982665
HSAT5:Satellite:Satellite	5.94175	0.596146	1.68778	0.353213	0.723929	0.939447
HSATI:Satellite:Satellite	1.14226	0.749624	3.69305	0.202982	0.839149	0.970664
HSMAR1:TcMar-Mariner:DNA	281.728	0.0402755	0.304525	0.132257	0.894781	0.980966
HSMAR2:TcMar-Mariner:DNA	196.401	-0.0236223	0.373409	-0.0632612	0.949559	0.992178
HUERS-P1-int:ERV1:LTR	28.3572	0.546181	0.776495	0.703393	0.481811	0.87586
HUERS-P2-int:ERV1:LTR	5.22913	2.32108	2.07851	1.1167	0.264122	0.70781
HUERS-P3-int:ERV1:LTR	46.861	-0.196696	0.610525	-0.322175	0.74732	0.947296
HUERS-P3b-int:ERV1:LTR	68.2098	-0.012149	0.567999	-0.0213891	0.982935	0.996632
Harlequin-int:ERV1:LTR	283.139	-0.462769	0.402014	-1.15113	0.24968	0.691422
Helitron1Na_Mam:Helitron:RC	3.73649	2.59464	2.20157	1.17854	0.238581	0.675445
Helitron1Nb_Mam:Helitron:RC	9.10152	-0.0552668	1.39659	-0.0395728	0.968434	0.995093
Helitron2Na_Mam:Helitron:RC?	39.4175	0.710669	0.788511	0.901279	0.36744	0.810483
Helitron3Na_Mam:Helitron:RC	36.0146	0.287033	0.688079	0.417151	0.676568	0.922301
Kanga11a:TcMar-Tc2:DNA	14.079	0.298136	1.06843	0.279041	0.780213	0.955769
Kanga1:TcMar-Tc2:DNA	22.0439	0.363441	0.894239	0.406424	0.684431	0.924796
Kanga1a:TcMar-Tc2:DNA	31.2944	0.3814	0.736299	0.517997	0.604461	0.910559
Kanga1b:TcMar-Tc2:DNA	29.771	0.0205103	0.768868	0.0266759	0.978718	0.99661
Kanga1c:TcMar-Tc2:DNA	120.762	0.196159	0.436789	0.449092	0.653365	0.913415
Kanga1d:TcMar-Tc2:DNA	31.9821	-0.190563	0.763337	-0.249645	0.802862	0.961697
Kanga2_a:TcMar-Tc2:DNA	64.568	-0.0344428	0.572889	-0.0601213	0.952059	0.992648
L1HS:L1:LINE	470.865	0.640227	0.392004	1.63321	0.102424	0.438485
L1M1:L1:LINE	428.881	-0.123031	0.309386	-0.397663	0.690879	0.927072
L1M2:L1:LINE	328.298	0.0293797	0.345478	0.0850406	0.932229	0.990021
L1M2a1:L1:LINE	1.7077	-1.24015	3.24375	-0.38232	0.702224	0.930685
L1M2a:L1:LINE	24.1207	-1.64965	0.974607	-1.69263	0.0905258	0.409784
L1M2b:L1:LINE	10.0191	0.259192	1.34453	0.192774	0.847136	0.972961
L1M2c:L1:LINE	8.33079	0.748241	1.41516	0.528732	0.596991	0.910559
L1M3:L1:LINE	221.008	0.10144	0.344727	0.294261	0.768558	0.953626
L1M3a:L1:LINE	140.131	0.361352	0.529536	0.682394	0.49499	0.883568
L1M3b:L1:LINE	18.9445	0.165238	0.985373	0.167691	0.866826	0.976246
L1M3c:L1:LINE	27.5559	0.329417	0.790536	0.416701	0.676897	0.922347
L1M3d:L1:LINE	6.07744	-0.428134	1.84073	-0.232589	0.81608	0.965326
L1M3de:L1:LINE	151.534	-0.702342	0.428707	-1.63828	0.101363	0.435665
L1M3e:L1:LINE	36.1805	-1.06826	0.739391	-1.44478	0.14852	0.532414
L1M3f:L1:LINE	117.944	-0.670488	0.444793	-1.50741	0.131705	0.501583
L1M4:L1:LINE	1386.39	-0.137222	0.250566	-0.547651	0.583932	0.906046
L1M4a1:L1:LINE	57.4389	0.542638	0.592099	0.916466	0.359422	0.802351
L1M4a2:L1:LINE	61.7151	-0.282402	0.583349	-0.484105	0.628311	0.911087
L1M4b:L1:LINE	429.328	-0.178287	0.284528	-0.626607	0.530917	0.894235
L1M4c:L1:LINE	182.464	0.234699	0.441842	0.531183	0.595292	0.910559
L1M5:L1:LINE	2628.06	0.0724431	0.250829	0.288815	0.772723	0.955122
L1M6:L1:LINE	167.627	-0.439442	0.389748	-1.1275	0.25953	0.702168
L1M6B:L1:LINE	316.285	-0.775773	0.361167	-2.14796	0.0317169	0.220126
L1M7:L1:LINE	102.818	-0.275893	0.455921	-0.605133	0.54509	0.894235
L1M8:L1:LINE	258.97	-0.938363	0.475844	-1.972	0.0486101	0.286896
L1M:L1:LINE	19.0937	-0.0436906	0.990522	-0.0441086	0.964818	0.99462
L1MA10:L1:LINE	115.728	0.0538469	0.42462	0.126812	0.899089	0.982055
L1MA1:L1:LINE	369.647	0.00716932	0.28182	0.0254393	0.979705	0.99661
L1MA2:L1:LINE	540.988	0.339209	0.425764	0.796707	0.425621	0.853231
L1MA3:L1:LINE	343.957	0.0711978	0.387921	0.183537	0.854377	0.974366
L1MA4:L1:LINE	350.122	-0.258676	0.356063	-0.726489	0.467539	0.875414
L1MA4A:L1:LINE	350.678	0.463332	0.362968	1.27651	0.201777	0.625092
L1MA5:L1:LINE	265.331	0.29172	0.363584	0.802348	0.422352	0.850985
L1MA5A:L1:LINE	309.936	-0.334686	0.352629	-0.949116	0.342562	0.785426
L1MA6:L1:LINE	201.314	-0.241399	0.402704	-0.599446	0.548876	0.894235
L1MA7:L1:LINE	309.982	-0.278316	0.303067	-0.918331	0.358446	0.80125
L1MA8:L1:LINE	251.186	0.519284	0.328169	1.58237	0.113566	0.464643
L1MA9:L1:LINE	981.351	-0.186736	0.259521	-0.719539	0.471809	0.87586
L1MB1:L1:LINE	389.766	0.0753447	0.273545	0.275439	0.782979	0.955903
L1MB2:L1:LINE	566.544	0.0771016	0.251144	0.307001	0.758843	0.951891
L1MB3:L1:LINE	1222.92	0.144083	0.26445	0.54484	0.585863	0.907116
L1MB4:L1:LINE	795.454	-0.215986	0.279648	-0.772348	0.439908	0.859968
L1MB5:L1:LINE	814.937	0.371168	0.237166	1.56501	0.11758	0.47363
L1MB7:L1:LINE	1805.51	0.124958	0.213171	0.586187	0.55775	0.89433
L1MB8:L1:LINE	1198.43	-0.0676922	0.245959	-0.275218	0.783149	0.955911
L1MC1:L1:LINE	1135.71	-0.0742825	0.235619	-0.315265	0.75256	0.949468
L1MC2:L1:LINE	282.546	-0.156304	0.33282	-0.469636	0.638615	0.91289
L1MC3:L1:LINE	676.624	-0.0620626	0.287879	-0.215586	0.829311	0.968612
L1MC4:L1:LINE	2138.59	0.16619	0.213768	0.777431	0.436905	0.859968
L1MC4a:L1:LINE	785.084	-0.15954	0.29168	-0.546967	0.584401	0.906263
L1MC5:L1:LINE	1452.97	0.116026	0.25264	0.459255	0.646051	0.91289
L1MC5a:L1:LINE	1817.45	0.0727718	0.21383	0.340326	0.733611	0.94252
L1MC:L1:LINE	258.833	0.0513001	0.35443	0.14474	0.884916	0.97934
L1MCa:L1:LINE	168.412	0.0188767	0.372928	0.0506177	0.95963	0.993561
L1MCb:L1:LINE	34.9176	-0.480568	0.757244	-0.634627	0.525671	0.894235
L1MCc:L1:LINE	75.9026	-0.290381	0.523381	-0.554819	0.579019	0.902995
L1MD1:L1:LINE	502.56	0.2251	0.314535	0.715661	0.474201	0.87586
L1MD2:L1:LINE	773.945	-0.0343475	0.253808	-0.135329	0.892352	0.980105
L1MD3:L1:LINE	919.776	-0.973979	1.02725	-0.948143	0.343057	0.785426
L1MD:L1:LINE	561.906	0.00689846	0.310925	0.0221869	0.982299	0.996632
L1MDa:L1:LINE	543.015	0.0855351	0.287036	0.297995	0.765707	0.953407
L1MDb:L1:LINE	19.5507	-0.29147	0.932425	-0.312593	0.75459	0.949867
L1ME1:L1:LINE	2203.67	0.0339607	0.187764	0.180869	0.85647	0.97467
L1ME2:L1:LINE	789.279	-0.0104265	0.288452	-0.0361465	0.971166	0.995093
L1ME2z:L1:LINE	405.79	-0.0725621	0.333063	-0.217863	0.827536	0.968612
L1ME3:L1:LINE	646.865	-0.0197863	0.239054	-0.0827692	0.934035	0.990257
L1ME3A:L1:LINE	626.875	0.172732	0.286473	0.602962	0.546534	0.894235
L1ME3B:L1:LINE	415.174	0.120126	0.342909	0.350316	0.726102	0.940409
L1ME3C:L1:LINE	141.745	0.191811	0.450901	0.425395	0.670549	0.919977
L1ME3Cz:L1:LINE	493.02	-0.0646138	0.296126	-0.218197	0.827276	0.968612
L1ME3D:L1:LINE	194.559	-0.148569	0.392776	-0.378254	0.705242	0.931935
L1ME3E:L1:LINE	201.449	-0.0110202	0.371114	-0.0296948	0.97631	0.99661
L1ME3F:L1:LINE	310.331	0.0791806	0.331476	0.238873	0.811204	0.964948
L1ME3G:L1:LINE	751.021	0.17208	0.286923	0.599742	0.548678	0.894235
L1ME4a:L1:LINE	1547.67	0.0304318	0.287248	0.105942	0.915628	0.984926
L1ME4b:L1:LINE	1178.12	-0.0061462	0.244823	-0.0251046	0.979972	0.99661
L1ME4c:L1:LINE	461.046	-0.0908611	0.307104	-0.295864	0.767334	0.953407
L1ME5:L1:LINE	62.153	0.434501	0.546866	0.794529	0.426888	0.854356
L1MEa:L1:LINE	6.00576	0.210025	1.7183	0.122228	0.902718	0.98223
L1MEb:L1:LINE	148.824	0.153998	0.376263	0.409283	0.682332	0.92432
L1MEc:L1:LINE	847.279	0.0063134	0.293729	0.0214939	0.982852	0.996632
L1MEd:L1:LINE	1141.71	-0.0194677	0.258726	-0.0752445	0.94002	0.991435
L1MEf:L1:LINE	417.136	-0.0924017	0.295403	-0.312799	0.754433	0.949867
L1MEg1:L1:LINE	24.074	-1.23124	0.870429	-1.41452	0.15721	0.545638
L1MEg2:L1:LINE	14.3188	0.747054	1.13979	0.655431	0.51219	0.890877
L1MEg:L1:LINE	572.658	-0.0931444	0.327296	-0.284587	0.77596	0.955556
L1MEh:L1:LINE	110.107	-0.777939	0.442712	-1.75721	0.0788816	0.38151
L1MEi:L1:LINE	168.713	-0.270681	0.436301	-0.6204	0.534994	0.894235
L1MEj:L1:LINE	121.517	-0.25947	0.465842	-0.556993	0.577533	0.901975
L1P1:L1:LINE	336.786	-0.105071	0.334098	-0.314492	0.753148	0.949539
L1P2:L1:LINE	191.72	-0.0107852	0.388352	-0.0277716	0.977844	0.99661
L1P3:L1:LINE	193.546	-0.000784083	0.370781	-0.00211468	0.998313	0.999623
L1P3b:L1:LINE	1.32412	3.78394	4.82343	0.784491	0.432752	0.859004
L1P4:L1:LINE	108.064	0.348325	0.519568	0.670413	0.502594	0.88821
L1P4a:L1:LINE	34.1567	-0.470284	0.729151	-0.644975	0.518944	0.893796
L1P4b:L1:LINE	5.02234	-0.963353	1.7583	-0.54789	0.583767	0.906046
L1P4d:L1:LINE	7.17529	-1.021	1.45682	-0.700844	0.4834	0.875939
L1P4e:L1:LINE	6.4589	-0.483761	1.59094	-0.304072	0.761073	0.95207
L1P5:L1:LINE	9.10337	-0.170112	1.49908	-0.113477	0.909652	0.983756
L1P:L1:LINE	1.31263	1.70057	3.60363	0.471905	0.636995	0.91289
L1PA10:L1:LINE	1088.71	0.0258628	0.254431	0.101649	0.919035	0.985379
L1PA11:L1:LINE	368.304	-0.184053	0.339175	-0.54265	0.587371	0.90764
L1PA12:L1:LINE	252.917	0.784538	0.339557	2.31048	0.0208618	0.168595
L1PA13:L1:LINE	462.274	-0.0647277	0.301907	-0.214396	0.830238	0.968612
L1PA14:L1:LINE	230.753	0.282156	0.359055	0.785829	0.431968	0.858919
L1PA15-16:L1:LINE	63.9849	0.147764	0.544902	0.271176	0.786256	0.956833
L1PA15:L1:LINE	268.659	0.603699	0.347108	1.73922	0.0819952	0.388953
L1PA16:L1:LINE	456.761	-0.100119	0.288239	-0.347348	0.72833	0.941251
L1PA17:L1:LINE	130.202	-0.304788	0.430204	-0.708472	0.478652	0.87586
L1PA2:L1:LINE	1959.34	0.319457	0.254133	1.25704	0.208737	0.635001
L1PA3:L1:LINE	3371.37	0.20954	0.251695	0.832512	0.40512	0.836047
L1PA4:L1:LINE	2133.18	0.408735	0.240439	1.69995	0.0891405	0.405474
L1PA5:L1:LINE	1852.56	0.0447176	0.229639	0.19473	0.845604	0.972596
L1PA6:L1:LINE	1290.82	0.216324	0.251321	0.860749	0.389376	0.828033
L1PA7:L1:LINE	1375.44	0.506485	0.276326	1.83292	0.0668141	0.345688
L1PA8:L1:LINE	560.296	0.505422	0.323955	1.56016	0.118722	0.475541
L1PA8A:L1:LINE	97.7354	-0.112011	0.469616	-0.238516	0.811481	0.964948
L1PB1:L1:LINE	1250.88	-0.117542	0.257457	-0.456551	0.647994	0.91289
L1PB2:L1:LINE	86.6853	0.0992675	0.546108	0.181773	0.855761	0.97467
L1PB3:L1:LINE	175.074	0.245237	0.34852	0.703653	0.481649	0.87586
L1PB4:L1:LINE	182.493	0.582498	0.437231	1.33224	0.18278	0.593652
L1PB:L1:LINE	153.446	-0.0303319	0.413171	-0.0734125	0.941478	0.991637
L1PBa1:L1:LINE	53.3033	0.619566	0.610181	1.01538	0.309924	0.759387
L1PBa:L1:LINE	69.0419	0.351009	0.659716	0.532061	0.594683	0.910559
L1PBb:L1:LINE	15.7361	0.894129	1.2465	0.717312	0.473181	0.87586
L1PREC2:L1:LINE	1166.81	0.271192	0.325337	0.833573	0.404522	0.835656
L2-1_AMi:L2:LINE	99.0553	-0.135879	0.595338	-0.228238	0.819461	0.966821
L2-1_Crp:L2:LINE	1.39012	0.179782	3.48669	0.0515624	0.958877	0.993561
L2-3_Crp:L2:LINE	76.109	-0.0465423	0.517006	-0.0900228	0.928269	0.988771
L2:L2:LINE	3917.94	0.0974223	0.296077	0.329044	0.742123	0.945363
L2a:L2:LINE	11409.9	0.0982515	0.270336	0.363443	0.716274	0.935541
L2b:L2:LINE	6157.02	0.178852	0.273887	0.653015	0.513746	0.892146
L2c:L2:LINE	9130.79	0.0504644	0.257489	0.195987	0.844621	0.972187
L3:CR1:LINE	3083.78	0.114356	0.24327	0.470079	0.638298	0.91289
L3b:CR1:LINE	889.272	0.00744975	0.26805	0.0277925	0.977828	0.99661
L4_A_Mam:RTE-X:LINE	323.381	0.471037	0.307089	1.53388	0.125059	0.48847
L4_B_Mam:RTE-X:LINE	207.093	0.420399	0.380772	1.10407	0.269563	0.713611
L4_C_Mam:RTE-X:LINE	201.76	0.374928	0.346321	1.0826	0.278984	0.724902
L5:RTE-X:LINE	36.4311	0.0348281	0.707508	0.0492265	0.960739	0.993631
LOR1-int:ERV1:LTR	155.479	-0.166046	0.383076	-0.433454	0.664685	0.917003
LOR1a:ERV1:LTR	29.058	0.492814	0.781801	0.630357	0.528461	0.894235
LOR1b:ERV1:LTR	52.5788	0.850544	0.627264	1.35596	0.175113	0.580944
LTR06:ERV1:LTR	11.1326	-0.297731	1.22894	-0.242267	0.808574	0.963885
LTR101_Mam:ERVL:LTR	27.8536	1.19807	0.833919	1.43667	0.150812	0.536296
LTR102_Mam:ERVL:LTR	12.6658	0.300787	1.14455	0.2628	0.792705	0.95907
LTR103_Mam:ERV1:LTR	10.9678	0.0754875	1.1904	0.0634136	0.949437	0.992178
LTR103b_Mam:ERV1:LTR	7.0183	0.0503165	1.52847	0.0329195	0.973739	0.995246
LTR104_Mam:Gypsy:LTR	34.0979	0.176688	0.70528	0.250522	0.802184	0.961465
LTR105_Mam:ERVL:LTR	46.9909	1.23559	0.652283	1.89426	0.0581906	0.319034
LTR106_Mam:LTR:LTR	21.5151	0.777948	0.927117	0.839104	0.401411	0.833168
LTR107_Mam:LTR:LTR	12.5245	-0.326767	1.17486	-0.278133	0.78091	0.955769
LTR108a_Mam:ERVL:LTR	0.981533	3.34572	4.58555	0.729624	0.46562	0.874712
LTR108c_Mam:ERVL:LTR	0.966134	-1.68654	3.98598	-0.423118	0.672209	0.919977
LTR108e_Mam:ERVL:LTR	0.441374	2.20519	4.89939	0.450095	0.652642	0.91289
LTR10A:ERV1:LTR	60.4675	-1.09858	0.682646	-1.60929	0.107552	0.451339
LTR10B1:ERV1:LTR	2.37151	4.62097	3.19458	1.4465	0.148036	0.531999
LTR10B2:ERV1:LTR	2.77434	-0.148547	3.18445	-0.0466476	0.962794	0.993952
LTR10B:ERV1:LTR	0.727918	2.9149	4.85517	0.600371	0.548259	0.894235
LTR10C:ERV1:LTR	86.1751	0.616055	0.478119	1.2885	0.197573	0.618887
LTR10D:ERV1:LTR	8.04456	-0.204109	1.56864	-0.130118	0.896473	0.981854
LTR10E:ERV1:LTR	35.0389	0.102544	0.726708	0.141107	0.887785	0.979691
LTR10F:ERV1:LTR	100.449	0.0660565	0.504769	0.130865	0.895882	0.981743
LTR10G:ERV1:LTR	23.6523	0.663445	1.11822	0.593304	0.552978	0.894235
LTR12:ERV1:LTR	168.753	2.38178	1.28596	1.85214	0.0640051	0.336493
LTR12B:ERV1:LTR	48.8983	2.12059	1.01244	2.09453	0.036213	0.240393
LTR12C:ERV1:LTR	2543.66	1.3296	1.07188	1.24044	0.214813	0.643298
LTR12D:ERV1:LTR	198.802	3.08094	1.64725	1.87035	0.0614347	0.329444
LTR12E:ERV1:LTR	60.3342	0.00696717	0.594423	0.0117209	0.990648	0.997765
LTR12F:ERV1:LTR	41.3056	0.861227	0.724111	1.18936	0.234299	0.669175
LTR12_:ERV1:LTR	56.3644	0.560951	0.59956	0.935606	0.349476	0.791503
LTR13:ERVK:LTR	149.802	0.298368	0.386753	0.77147	0.440429	0.859968
LTR13A:ERVK:LTR	66.8703	0.840525	0.561846	1.496	0.134652	0.507739
LTR13_:ERVK:LTR	26.651	-1.26956	0.798252	-1.59043	0.111739	0.459909
LTR14:ERVK:LTR	43.9383	0.56747	0.660781	0.858786	0.390459	0.828033
LTR14A:ERVK:LTR	5.33776	0.193015	1.86609	0.103433	0.917619	0.985065
LTR14B:ERVK:LTR	18.4095	0.977262	1.03659	0.942768	0.345799	0.787333
LTR14C:ERVK:LTR	1.50039	1.97221	3.38132	0.583266	0.559714	0.89568
LTR15:ERV1:LTR	66.3926	0.37566	0.611807	0.614018	0.539203	0.894235
LTR16:ERVL:LTR	55.8768	0.277085	0.565626	0.489872	0.624224	0.910559
LTR16A1:ERVL:LTR	79.0635	0.0624384	0.491266	0.127097	0.898864	0.982055
LTR16A2:ERVL:LTR	34.5955	0.108497	0.713616	0.152038	0.879157	0.979155
LTR16A:ERVL:LTR	150.699	-0.0741764	0.387893	-0.191229	0.848346	0.973483
LTR16B1:ERVL:LTR	72.1356	1.07123	0.557085	1.92292	0.05449	0.306155
LTR16B2:ERVL:LTR	42.1419	0.431007	0.665435	0.647707	0.517174	0.893128
LTR16B:ERVL:LTR	68.3673	-0.384471	0.532386	-0.722166	0.470192	0.87586
LTR16C:ERVL:LTR	226.602	0.181921	0.391754	0.464376	0.642379	0.91289
LTR16D1:ERVL:LTR	6.48942	2.50209	1.67434	1.49437	0.13508	0.508419
LTR16D2:ERVL:LTR	6.91955	0.119181	1.4836	0.0803323	0.935973	0.990503
LTR16D:ERVL:LTR	25.7592	0.388522	0.841591	0.461652	0.644331	0.91289
LTR16E1:ERVL:LTR	104.011	0.129239	0.437436	0.295447	0.767652	0.953407
LTR16E2:ERVL:LTR	61.7563	0.243853	0.592431	0.411614	0.680622	0.923539
LTR17:ERV1:LTR	88.0222	-0.0186178	0.506778	-0.0367376	0.970694	0.995093
LTR18A:ERVL:LTR	3.73645	0.96072	2.39142	0.401736	0.687878	0.926073
LTR18B:ERVL:LTR	51.7743	0.0918322	0.604697	0.151865	0.879293	0.979254
LTR18C:ERVL:LTR	60.6631	-0.278413	0.633874	-0.439225	0.660499	0.915284
LTR19-int:ERV1:LTR	76.9022	0.104943	0.594334	0.176573	0.859844	0.97467
LTR19A:ERV1:LTR	81.0589	0.0702404	0.644228	0.10903	0.913178	0.984626
LTR19B:ERV1:LTR	5.21181	0.395151	1.82291	0.21677	0.828388	0.968612
LTR19C:ERV1:LTR	2.22831	2.70023	2.93671	0.919475	0.357847	0.80094
LTR1:ERV1:LTR	20.1952	0.15492	0.93292	0.166059	0.86811	0.976947
LTR1A1:ERV1:LTR	35.1682	0.598967	0.697761	0.858412	0.390665	0.828033
LTR1A2:ERV1:LTR	301.647	-0.0333978	0.278243	-0.120031	0.904458	0.982517
LTR1B0:ERV1:LTR	2.53615	4.71519	3.90437	1.20767	0.227174	0.656757
LTR1B1:ERV1:LTR	6.2747	0.233816	1.67831	0.139316	0.8892	0.979981
LTR1B:ERV1:LTR	41.1118	0.501828	0.806473	0.62225	0.533777	0.894235
LTR1C1:ERV1:LTR	4.41618	-0.582491	2.25346	-0.258487	0.796031	0.959482
LTR1C3:ERV1:LTR	1.26619	0.445609	3.13296	0.142233	0.886896	0.97934
LTR1C:ERV1:LTR	4.34062	1.61054	2.11227	0.762469	0.44578	0.862824
LTR1D1:ERV1:LTR	11.1268	-0.732366	1.20676	-0.606884	0.543928	0.894235
LTR1D:ERV1:LTR	10.3715	0.273836	1.22806	0.222982	0.823549	0.968154
LTR1E:ERV1:LTR	30.3628	0.942501	0.794085	1.1869	0.235267	0.670813
LTR1F1:ERV1:LTR	4.55163	0.727733	1.84124	0.39524	0.692666	0.927977
LTR1F2:ERV1:LTR	0.694989	2.85226	4.85827	0.587094	0.557141	0.894235
LTR1F:ERV1:LTR	2.56517	2.2765	2.68508	0.847831	0.396532	0.828216
LTR21A:ERV1:LTR	19.6902	-0.386536	1.05331	-0.366974	0.713638	0.934277
LTR21B:ERV1:LTR	23.7343	-0.0978847	0.99617	-0.098261	0.921725	0.986148
LTR21C:ERVL:LTR	0.745447	-3.10089	4.86222	-0.637752	0.523635	0.894235
LTR22A:ERVK:LTR	6.70043	1.67746	1.57382	1.06586	0.286488	0.733524
LTR22B1:ERVK:LTR	5.43249	0.499984	1.80649	0.276771	0.781956	0.955769
LTR22B2:ERVK:LTR	0.635034	-0.874104	4.91457	-0.17786	0.858833	0.97467
LTR22B:ERVK:LTR	15.159	0.712081	1.10465	0.644622	0.519172	0.893796
LTR22C0:ERVK:LTR	7.39556	1.20207	1.50644	0.797953	0.424898	0.852943
LTR22C:ERVK:LTR	0.902163	1.49681	4.06928	0.367832	0.712999	0.934069
LTR22E:ERVK:LTR	20.73	-0.727944	0.887422	-0.820291	0.41205	0.841932
LTR23-int:ERV1:LTR	2.50134	1.88482	2.48503	0.758467	0.448172	0.863646
LTR23:ERV1:LTR	13.7847	0.249578	1.07521	0.23212	0.816445	0.96561
LTR24:ERV1:LTR	18.549	0.779735	1.00114	0.77885	0.436068	0.859968
LTR24B:ERV1:LTR	20.9698	-0.210151	0.884434	-0.237611	0.812183	0.965048
LTR24C:ERV1:LTR	12.1352	0.375433	1.26402	0.297016	0.766454	0.953407
LTR25-int:ERV1:LTR	10.4199	0.268473	1.26184	0.212764	0.831511	0.968612
LTR25:ERV1:LTR	99.6487	-0.351566	0.54086	-0.650013	0.515684	0.893039
LTR26:ERV1:LTR	37.9982	-0.581932	0.76194	-0.76375	0.445016	0.862617
LTR26B:ERV1:LTR	1.88771	-0.698761	2.67326	-0.261389	0.793793	0.959482
LTR26C:ERV1:LTR	41.8227	0.22969	0.673415	0.341083	0.733041	0.942383
LTR26D:ERV1:LTR	2.61175	1.03144	2.46908	0.417743	0.676135	0.92212
LTR26E:ERV1:LTR	14.1931	0.914723	1.06918	0.855533	0.392256	0.828033
LTR2752:ERV1:LTR	13.1553	0.702783	1.13949	0.616754	0.537397	0.894235
LTR27:ERV1:LTR	1.66112	0.296129	2.79153	0.106081	0.915518	0.984926
LTR27B:ERV1:LTR	12.1082	-0.114318	1.15011	-0.0993974	0.920823	0.985741
LTR27C:ERV1:LTR	17.6668	-0.157286	0.961827	-0.163528	0.870103	0.977707
LTR27E:ERV1:LTR	2.23219	1.31145	2.82748	0.463822	0.642775	0.91289
LTR28:ERV1:LTR	1.31263	1.70057	3.60363	0.471905	0.636995	0.91289
LTR28B:ERV1:LTR	6.27484	-0.371815	1.6571	-0.224377	0.822464	0.967463
LTR28C:ERV1:LTR	36.4424	0.24391	0.719458	0.339019	0.734595	0.943131
LTR29:ERV1:LTR	49.1822	0.127061	0.641151	0.198176	0.842907	0.971793
LTR2:ERV1:LTR	92.43	-0.00770038	0.469605	-0.0163976	0.986917	0.997554
LTR2B:ERV1:LTR	38.5569	0.197901	0.691507	0.286188	0.774734	0.955556
LTR2C:ERV1:LTR	34.074	1.06572	0.742519	1.43527	0.15121	0.537125
LTR30:ERV1:LTR	3.28171	-0.86614	2.09013	-0.414395	0.678585	0.922825
LTR31:ERV1:LTR	9.89327	0.253346	1.32255	0.191558	0.848088	0.973483
LTR32:ERVL:LTR	36.1242	0.737222	0.753533	0.978353	0.3279	0.772729
LTR33:ERVL:LTR	497.348	0.078404	0.280618	0.279398	0.779939	0.955769
LTR33A:ERVL:LTR	39.5643	1.11801	0.71208	1.57006	0.116402	0.471098
LTR33A_:ERVL:LTR	107.438	0.700294	0.464452	1.50778	0.13161	0.501407
LTR33B:ERVL:LTR	86.809	0.202778	0.496895	0.408091	0.683207	0.924676
LTR33C:ERVL:LTR	45.1186	-0.169194	0.67742	-0.249763	0.802771	0.961644
LTR34:ERV1:LTR	8.46624	1.03276	1.35714	0.760983	0.446667	0.863385
LTR35:ERV1:LTR	11.6417	0.109514	1.2291	0.0891011	0.929002	0.989253
LTR35A:ERV1:LTR	1.34354	2.20406	3.54391	0.621927	0.53399	0.894235
LTR35B:ERV1:LTR	12.6892	-0.289198	1.12867	-0.256229	0.797774	0.959846
LTR36:ERV1:LTR	10.598	0.0310838	1.22866	0.0252989	0.979817	0.99661
LTR37-int:ERV1:LTR	27.9104	0.0907127	0.801642	0.113159	0.909905	0.983815
LTR37A:ERV1:LTR	63.1363	0.517262	0.545969	0.947419	0.343425	0.785426
LTR37B:ERV1:LTR	38.0166	0.150575	0.678005	0.222085	0.824248	0.968209
LTR38:ERV1:LTR	11.1404	-0.542592	1.20834	-0.449039	0.653404	0.913415
LTR38A1:ERV1:LTR	1.31651	0.118185	3.49083	0.033856	0.972992	0.995093
LTR38B:ERV1:LTR	10.6889	0.414722	1.22685	0.338038	0.735335	0.943131
LTR38C:ERV1:LTR	10.2671	-0.247276	1.23889	-0.199595	0.841797	0.971489
LTR39-int:ERV1:LTR	1.24678	1.60629	3.65531	0.439441	0.660342	0.915284
LTR39:ERV1:LTR	82.8661	-0.0825555	0.47924	-0.172263	0.86323	0.974859
LTR3:ERVK:LTR	1.43467	-1.13306	4.05609	-0.279349	0.779977	0.955769
LTR3A:ERVK:LTR	23.7088	0.44488	0.871527	0.51046	0.60973	0.910559
LTR3B:ERVK:LTR	8.42406	-0.832722	1.43611	-0.579846	0.562018	0.895749
LTR3B_:ERVK:LTR	32.0827	0.0566738	0.72247	0.0784446	0.937474	0.990989
LTR40A1:ERVL:LTR	31.7726	0.27788	0.768729	0.361481	0.71774	0.935898
LTR40a:ERVL:LTR	37.4143	0.252615	0.682347	0.370215	0.711222	0.934069
LTR40b:ERVL:LTR	46.6118	0.668516	0.718105	0.930945	0.351882	0.793817
LTR40c:ERVL:LTR	76.5417	-1.4748	0.557745	-2.64422	0.00818786	0.0907452
LTR41:ERVL:LTR	148.683	0.563151	0.374797	1.50255	0.132955	0.503483
LTR41B:ERVL:LTR	67.5611	0.0532558	0.529168	0.100641	0.919836	0.985393
LTR41C:ERVL:LTR	15.628	0.173425	1.14853	0.150997	0.879978	0.979333
LTR42:ERVL:LTR	70.2158	-1.02937	0.532295	-1.93383	0.0531335	0.302078
LTR43-int:ERV1:LTR	13.1549	2.06171	1.27568	1.61616	0.106059	0.447443
LTR43:ERV1:LTR	49.6373	1.27131	0.652285	1.949	0.051295	0.296233
LTR43B:ERV1:LTR	2.66207	0.817614	2.32473	0.351703	0.725061	0.940097
LTR44:ERV1:LTR	6.12937	1.37791	1.66712	0.826523	0.408508	0.838766
LTR45:ERV1:LTR	16.0925	0.353398	1.00218	0.352629	0.724366	0.939614
LTR45B:ERV1:LTR	91.3183	-1.32432	0.481862	-2.74834	0.00598973	0.0725533
LTR45C:ERV1:LTR	37.7073	-0.126064	0.718234	-0.175519	0.860671	0.97467
LTR46-int:ERV1:LTR	66.5227	0.303557	0.851429	0.356527	0.721446	0.938202
LTR46:ERV1:LTR	25.7422	-0.36272	0.910436	-0.398403	0.690333	0.927072
LTR47A2:ERVL:LTR	4.55163	0.727733	1.84124	0.39524	0.692666	0.927977
LTR47A:ERVL:LTR	51.1371	0.0608705	0.643966	0.0945244	0.924693	0.987413
LTR47B2:ERVL:LTR	12.4453	-0.765771	1.20861	-0.633598	0.526344	0.894235
LTR47B3:ERVL:LTR	11.3319	-0.491474	1.60807	-0.30563	0.759887	0.951891
LTR47B4:ERVL:LTR	3.45982	-0.544459	2.09342	-0.260082	0.794801	0.959482
LTR48:ERV1:LTR	68.6534	-0.0950335	0.522899	-0.181744	0.855784	0.97467
LTR48B:ERV1:LTR	180.368	0.489886	0.342882	1.42873	0.153082	0.541396
LTR49-int:ERV1:LTR	66.9313	0.476286	0.555882	0.856812	0.391549	0.828033
LTR49:ERV1:LTR	41.0794	0.0763089	0.696398	0.109577	0.912745	0.984508
LTR4:ERV1:LTR	24.7743	-0.703546	0.88672	-0.793426	0.42753	0.855226
LTR50:ERVL:LTR	103.749	0.266396	0.45152	0.589999	0.555192	0.894235
LTR51:ERV1:LTR	11.2039	0.458873	1.26606	0.362441	0.717023	0.935668
LTR52-int:ERVL:LTR	48.783	0.13599	0.621157	0.218931	0.826704	0.968612
LTR52:ERVL:LTR	72.3108	0.650159	0.556705	1.16787	0.242859	0.682631
LTR53-int:ERVL:LTR	92.517	0.113342	0.443399	0.25562	0.798244	0.960075
LTR53:ERVL:LTR	24.8182	0.270486	0.917617	0.29477	0.76817	0.953486
LTR53B:ERVL:LTR	3.2081	0.165362	2.19728	0.0752576	0.94001	0.991435
LTR54:ERV1:LTR	69.482	1.69785	0.688435	2.46625	0.0136537	0.128641
LTR54B:ERV1:LTR	34.1041	-0.0397991	0.733889	-0.0542305	0.956752	0.993561
LTR55:ERVL:LTR	3.6883	-0.153234	2.10448	-0.0728133	0.941955	0.991637
LTR56:ERV1:LTR	59.1408	0.246982	0.60326	0.409413	0.682237	0.924251
LTR57-int:ERVL:LTR	12.4139	0.762828	1.1533	0.66143	0.508336	0.888704
LTR57:ERVL:LTR	4.22643	0.402148	1.84757	0.217663	0.827692	0.968612
LTR59:ERV1:LTR	4.33482	0.187566	1.83364	0.102291	0.918525	0.985313
LTR5:ERVK:LTR	1.68829	-0.474612	3.2606	-0.14556	0.884269	0.97934
LTR5A:ERVK:LTR	203.824	0.523422	0.349837	1.49619	0.134605	0.507653
LTR5B:ERVK:LTR	184.492	-0.212346	0.331707	-0.640163	0.522067	0.894235
LTR5_Hs:ERVK:LTR	529.046	-0.00620052	0.279539	-0.0221812	0.982303	0.996632
LTR60:ERV1:LTR	0.507231	2.38757	4.88592	0.488663	0.62508	0.910559
LTR60B:ERV1:LTR	10.0614	1.31441	1.30154	1.00988	0.312551	0.762108
LTR61:ERV1:LTR	23.289	0.332293	0.889156	0.373717	0.708615	0.933862
LTR62:ERVL:LTR	25.7128	0.364711	0.806716	0.452093	0.651202	0.91289
LTR64:ERV1:LTR	36.7977	1.20965	0.705036	1.71573	0.0862116	0.39842
LTR65:ERV1:LTR	33.7964	-0.211346	0.724292	-0.291797	0.770442	0.954542
LTR66:ERVL:LTR	27.5274	-0.565454	0.819941	-0.689629	0.490428	0.880283
LTR67B:ERVL:LTR	90.8961	0.197573	0.460365	0.429165	0.667803	0.918576
LTR68:ERV1:LTR	5.63021	-0.71347	1.6674	-0.427894	0.668728	0.919011
LTR69:ERVL:LTR	7.22358	-0.471975	1.5091	-0.312753	0.754469	0.949867
LTR6A:ERV1:LTR	79.7094	1.17563	0.492367	2.38771	0.0169538	0.147847
LTR6B:ERV1:LTR	17.3411	0.844956	0.970338	0.870785	0.383872	0.823246
LTR70:ERV1:LTR	16.9289	0.408962	0.976555	0.41878	0.675377	0.921953
LTR71A:ERV1:LTR	5.40749	-0.0991416	1.67572	-0.0591637	0.952822	0.992912
LTR71B:ERV1:LTR	7.57211	-0.536081	1.41832	-0.377968	0.705454	0.931937
LTR72:ERV1:LTR	29.8405	0.180634	0.852336	0.211928	0.832163	0.968625
LTR72B:ERV1:LTR	12.77	0.935438	1.17753	0.794405	0.42696	0.854417
LTR73:ERV1:LTR	14.2766	0.148059	1.2476	0.118675	0.905533	0.982855
LTR75:ERVL:LTR	34.1599	0.189029	0.742959	0.254427	0.799166	0.960128
LTR75B:ERVL:LTR	5.12671	-0.000163602	1.68658	-9.70023e-05	0.999923	0.999923
LTR75_1:ERV1:LTR	16.3246	1.03705	1.02141	1.01531	0.309958	0.759387
LTR76:ERV1:LTR	35.159	0.0201511	0.817339	0.0246545	0.980331	0.99661
LTR77:ERV1:LTR	0.441374	2.20519	4.89939	0.450095	0.652642	0.91289
LTR78:ERV1:LTR	190.227	-0.260656	0.394347	-0.660981	0.508625	0.888704
LTR78B:ERV1:LTR	88.8029	0.284555	0.475425	0.598528	0.549487	0.894235
LTR79:ERVL:LTR	160.401	0.133363	0.396344	0.336482	0.736507	0.943404
LTR7:ERV1:LTR	1779.86	0.729606	0.346794	2.10386	0.0353905	0.236457
LTR7B:ERV1:LTR	87.9486	-0.118683	0.639078	-0.18571	0.852672	0.973868
LTR7C:ERV1:LTR	51.4979	-0.259087	0.678875	-0.381642	0.702727	0.930685
LTR7Y:ERV1:LTR	4265.22	7.45973e-05	0.298721	0.000249722	0.999801	0.999849
LTR80A:ERVL:LTR	3.19256	-0.0134378	2.18289	-0.00615598	0.995088	0.998966
LTR80B:ERVL:LTR	16.8515	0.126366	1.07997	0.117008	0.906854	0.983462
LTR81:Gypsy:LTR	5.02395	1.24693	2.07783	0.600113	0.548431	0.894235
LTR81A:Gypsy:LTR	19.5923	1.49413	1.00791	1.4824	0.138233	0.514795
LTR81AB:Gypsy:LTR	2.42197	1.15798	2.38909	0.484695	0.627893	0.911011
LTR81B:Gypsy:LTR	17.8079	0.663097	1.08587	0.61066	0.541425	0.894235
LTR81C:Gypsy:LTR	4.76471	0.0293989	1.75011	0.0167983	0.986598	0.997554
LTR82A:ERVL:LTR	16.2222	0.157144	1.02878	0.152748	0.878597	0.978955
LTR82B:ERVL:LTR	15.4264	0.916598	1.07824	0.850084	0.395278	0.828033
LTR83:ERVL:LTR	67.5006	0.250106	0.529884	0.472002	0.636925	0.91289
LTR84a:ERVL:LTR	6.3423	1.4365	1.58983	0.903554	0.366232	0.809342
LTR84b:ERVL:LTR	51.6788	0.58792	0.59195	0.993192	0.320616	0.766743
LTR85a:Gypsy:LTR	17.223	0.422048	1.03936	0.406066	0.684694	0.924829
LTR85b:Gypsy:LTR	31.7702	0.895248	0.73338	1.22072	0.222194	0.653537
LTR85c:Gypsy:LTR	40.1604	-0.304594	0.663116	-0.459338	0.645992	0.91289
LTR86A1:ERVL:LTR	33.9703	-0.0546299	0.813921	-0.0671195	0.946487	0.991771
LTR86A2:ERVL:LTR	13.7672	0.564765	1.07591	0.524918	0.599641	0.910559
LTR86B1:ERVL:LTR	1.57013	0.556672	3.22809	0.172446	0.863087	0.974859
LTR86B2:ERVL:LTR	7.39395	-0.320873	1.53694	-0.208774	0.834625	0.969334
LTR86C:ERVL:LTR	2.02501	1.87692	2.95225	0.635758	0.524934	0.894235
LTR87:ERVL:LTR	305.774	0.0828156	0.327792	0.252647	0.800541	0.960598
LTR88a:Gypsy:LTR	22.6579	-0.209004	0.861695	-0.24255	0.808354	0.963817
LTR88b:Gypsy:LTR	33.9133	0.759829	0.744743	1.02026	0.307606	0.756326
LTR88c:Gypsy:LTR	8.85758	-0.0973863	1.3396	-0.0726981	0.942046	0.991637
LTR89:ERVL:LTR	34.6255	-0.841477	0.708194	-1.1882	0.234755	0.670095
LTR8:ERV1:LTR	583.059	-0.19853	0.260664	-0.761631	0.44628	0.863297
LTR8A:ERV1:LTR	223.471	-0.218273	0.414359	-0.526773	0.598351	0.910559
LTR8B:ERV1:LTR	76.7706	0.274751	0.524928	0.523408	0.60069	0.910559
LTR90A:LTR:LTR	18.1198	-0.410392	1.02938	-0.398678	0.69013	0.926979
LTR90B:LTR:LTR	8.38739	-1.61105	1.44568	-1.11439	0.265111	0.709151
LTR91:ERVL:LTR	1.47336	-0.047104	2.92211	-0.0161198	0.987139	0.997554
LTR9:ERV1:LTR	42.482	1.17543	0.649158	1.8107	0.0701876	0.357034
LTR9A1:ERV1:LTR	17.4573	0.307907	1.0308	0.298706	0.765164	0.953407
LTR9B:ERV1:LTR	26.9245	0.744935	0.801395	0.929547	0.352605	0.79508
LTR9C:ERV1:LTR	4.05791	0.76877	2.03505	0.377765	0.705605	0.931937
LTR9D:ERV1:LTR	45.6241	-0.360223	0.644259	-0.559128	0.576075	0.901974
Looper:PiggyBac:DNA	49.6078	-0.031849	0.641364	-0.0496582	0.960395	0.993631
MADE1:TcMar-Mariner:DNA	140.379	0.356661	0.442676	0.805695	0.420419	0.849001
MADE2:TcMar-Mariner:DNA	79.4914	-0.0473222	0.510959	-0.0926143	0.92621	0.988081
MARNA:TcMar-Mariner:DNA	350.918	0.0364323	0.27458	0.132684	0.894443	0.980959
MER101-int:ERV1:LTR	263.813	0.340321	0.288993	1.17761	0.238953	0.676009
MER101:ERV1:LTR	5.17905	-0.212574	1.68539	-0.126128	0.899631	0.982055
MER101B:ERV1:LTR	0.882887	-1.48804	4.86834	-0.305658	0.759865	0.951891
MER102a:hAT-Charlie:DNA	214.436	0.261469	0.371604	0.703623	0.481668	0.87586
MER102b:hAT-Charlie:DNA	365.777	0.278731	0.356927	0.780919	0.43485	0.859968
MER102c:hAT-Charlie:DNA	198.333	0.0806988	0.411473	0.196122	0.844515	0.972174
MER103C:hAT-Charlie:DNA	404.884	0.22463	0.330723	0.679209	0.497005	0.884787
MER104:TcMar-Tc2:DNA	132.377	0.643956	0.408041	1.57817	0.114528	0.46706
MER105:hAT-Charlie:DNA	92.2495	0.149287	0.478505	0.311987	0.75505	0.95007
MER106A:hAT-Charlie:DNA	13.7211	-0.425578	1.14833	-0.370606	0.710931	0.934069
MER106B:hAT-Charlie:DNA	31.5733	0.261897	0.745583	0.351265	0.725389	0.940216
MER107:hAT-Charlie:DNA	44.3534	0.128145	0.799338	0.160314	0.872634	0.977707
MER110-int:ERV1:LTR	20.7836	0.239963	0.903159	0.265692	0.790476	0.958479
MER110:ERV1:LTR	16.1277	-0.46651	1.05715	-0.441292	0.659002	0.915284
MER110A:ERV1:LTR	51.5425	1.18713	0.636268	1.86577	0.0620738	0.331388
MER112:hAT-Charlie:DNA	209.883	0.368852	0.362575	1.01731	0.309004	0.758412
MER113:hAT-Charlie:DNA	216.784	0.521504	0.349934	1.49029	0.136147	0.510965
MER113A:hAT-Charlie:DNA	127.285	0.467833	0.439224	1.06514	0.286815	0.733675
MER113B:hAT-Charlie:DNA	33.899	-0.20654	0.847903	-0.243589	0.807549	0.963817
MER115:hAT-Tip100:DNA	93.328	0.0982529	0.489126	0.200874	0.840797	0.971189
MER117:hAT-Charlie:DNA	251.465	0.249068	0.338463	0.735879	0.461805	0.87315
MER119:hAT-Charlie:DNA	68.0281	-0.172484	0.565996	-0.304744	0.760561	0.951966
MER11A:ERVK:LTR	72.1164	0.0758446	0.527363	0.143819	0.885644	0.97934
MER11B:ERVK:LTR	230.778	0.29886	0.311632	0.959017	0.33755	0.783457
MER11C:ERVK:LTR	228.29	0.25251	0.359382	0.702624	0.48229	0.87586
MER11D:ERVK:LTR	11.268	-0.0784513	1.18189	-0.066378	0.947077	0.991897
MER121:hAT:DNA	10.4029	-1.26361	1.30249	-0.970144	0.331975	0.776998
MER123:DNA:DNA?	1.45584	3.91533	3.88541	1.0077	0.313597	0.762108
MER124:DNA:DNA?	21.3488	0.296056	0.924696	0.320166	0.748842	0.947684
MER125:DNA:DNA	0.727918	2.9149	4.85517	0.600371	0.548259	0.894235
MER126:DNA:DNA	5.1595	0.755846	1.71744	0.440101	0.659864	0.915284
MER127:TcMar-Tigger:DNA	2.51108	-0.325255	2.76532	-0.117619	0.906369	0.983233
MER129:LTR:LTR?	2.30594	-2.07916	3.40398	-0.610801	0.541332	0.894235
MER130:DNA:DNA	2.53036	0.716443	2.42723	0.295169	0.767865	0.953408
MER131:DNA:DNA?	30.9687	0.840466	0.756018	1.1117	0.266266	0.709796
MER133B:DNA:DNA?	1.7987	-1.45385	3.26091	-0.445843	0.655711	0.914427
MER134:DNA:DNA?	5.08788	0.465663	1.81012	0.257256	0.796981	0.959482
MER135:DNA:DNA	21.5237	-0.627101	0.87929	-0.713191	0.475728	0.87586
MER136:DNA:DNA	0.948605	3.29898	4.59787	0.717502	0.473064	0.87586
MER1A:hAT-Charlie:DNA	687.505	-0.0616135	0.26694	-0.230814	0.817459	0.96587
MER1B:hAT-Charlie:DNA	430.533	0.172079	0.352081	0.48875	0.625019	0.910559
MER20:hAT-Charlie:DNA	1319.55	0.0567295	0.305197	0.185878	0.85254	0.973868
MER20B:hAT-Charlie:DNA	237.824	0.0586839	0.411197	0.142715	0.886515	0.97934
MER21-int:ERVL:LTR	48.398	-0.332023	0.753426	-0.440684	0.659442	0.915284
MER21A:ERVL:LTR	228.461	0.340196	0.420222	0.809563	0.418192	0.847245
MER21B:ERVL:LTR	395.6	0.519209	0.260881	1.99021	0.0465678	0.278895
MER21C:ERVL:LTR	384.417	0.142442	0.306227	0.465153	0.641822	0.91289
MER2:TcMar-Tigger:DNA	1078.78	-0.170124	0.262616	-0.647804	0.517111	0.893128
MER2B:TcMar-Tigger:DNA	69.6619	-0.0408091	0.571901	-0.071357	0.943114	0.991667
MER30:hAT-Charlie:DNA	273.66	0.166879	0.368616	0.452717	0.650753	0.91289
MER30B:hAT-Charlie:DNA	17.3628	0.0390606	0.964898	0.0404816	0.967709	0.995093
MER31-int:ERV1:LTR	97.7924	-0.430907	0.434066	-0.992722	0.320846	0.767015
MER31A:ERV1:LTR	57.9078	0.0758416	0.558964	0.135682	0.892072	0.980059
MER31B:ERV1:LTR	127.898	-0.329692	0.412522	-0.79921	0.424168	0.852061
MER33:hAT-Charlie:DNA	658.26	0.214486	0.255673	0.838909	0.401521	0.833168
MER34-int:ERV1:LTR	8.53608	0.275667	1.38318	0.1993	0.842028	0.971651
MER34:ERV1:LTR	248.595	0.841339	0.334157	2.51779	0.0118092	0.117106
MER34A1:ERV1:LTR	116.404	0.819039	0.408446	2.00526	0.0449357	0.273762
MER34A:ERV1:LTR	56.4651	0.249843	0.663742	0.376415	0.706608	0.932516
MER34B-int:ERV1:LTR	301.981	-0.0533383	0.292156	-0.182568	0.855137	0.974491
MER34B:ERV1:LTR	19.4514	0.237821	1.00638	0.236314	0.813189	0.965048
MER34C2:ERV1:LTR	56.442	0.0912321	0.698218	0.130664	0.896041	0.981815
MER34C:ERV1:LTR	10.6545	-1.0681	1.34379	-0.794844	0.426704	0.854244
MER34C_:ERV1:LTR	11.5503	1.18555	1.18056	1.00422	0.315271	0.762461
MER34D:ERV1:LTR	4.16058	0.367073	1.84877	0.19855	0.842615	0.971793
MER39:ERV1:LTR	128.557	0.0643154	0.403442	0.159417	0.873341	0.977707
MER39B:ERV1:LTR	74.0988	0.277105	0.510102	0.543234	0.586969	0.90749
MER3:hAT-Charlie:DNA	839.475	0.302381	0.33613	0.899593	0.368337	0.811381
MER4-int:ERV1:LTR	192.203	0.145864	0.399693	0.36494	0.715157	0.934969
MER41-int:ERV1:LTR	158.813	0.311116	0.384824	0.808463	0.418824	0.847488
MER41A:ERV1:LTR	107.588	0.0464077	0.416645	0.111384	0.911312	0.984096
MER41B:ERV1:LTR	399.9	0.626328	0.251828	2.48713	0.0128778	0.123974
MER41C:ERV1:LTR	10.4353	0.286388	1.28955	0.222083	0.824249	0.968209
MER41D:ERV1:LTR	33.8279	1.5155	0.735068	2.06171	0.0392352	0.251535
MER41E:ERV1:LTR	50.9619	-0.352598	0.586897	-0.600783	0.547985	0.894235
MER41G:ERV1:LTR	24.6503	-0.228428	0.830647	-0.275	0.783316	0.955911
MER44A:TcMar-Tigger:DNA	148.486	0.0817109	0.435013	0.187835	0.851006	0.973868
MER44B:TcMar-Tigger:DNA	115.482	0.8256	0.501834	1.64517	0.0999353	0.432507
MER44C:TcMar-Tigger:DNA	54.1517	0.216388	0.645894	0.335021	0.737609	0.943497
MER44D:TcMar-Tigger:DNA	52.6661	-0.830568	0.604166	-1.37474	0.169214	0.569261
MER45A:hAT-Tip100:DNA	96.5017	-0.0174645	0.505195	-0.0345699	0.972423	0.995093
MER45B:hAT-Tip100:DNA	46.6129	-0.119175	0.637764	-0.186864	0.851767	0.973868
MER45C:hAT-Tip100:DNA	17.9686	0.0725123	1.00586	0.0720898	0.94253	0.991667
MER45R:hAT-Tip100:DNA	28.7817	-0.18955	0.794895	-0.238459	0.811525	0.964948
MER46C:TcMar-Tigger:DNA	312.151	0.146809	0.405859	0.361723	0.717559	0.935857
MER47A:TcMar-Tigger:DNA	147.224	0.065895	0.427561	0.154118	0.877516	0.978598
MER47B:TcMar-Tigger:DNA	19.3508	0.498448	0.916577	0.543814	0.586569	0.907486
MER47C:TcMar-Tigger:DNA	56.7686	-0.68463	0.564578	-1.21264	0.225268	0.656577
MER48:ERV1:LTR	17.8135	0.717927	0.956408	0.750649	0.452864	0.866198
MER49:ERV1:LTR	827.006	0.765282	0.262889	2.91105	0.00360219	0.0506031
MER4A1:ERV1:LTR	106.407	-0.00491754	0.446873	-0.0110043	0.99122	0.99781
MER4A1_:ERV1:LTR	27.1971	1.15211	0.809517	1.4232	0.154677	0.542614
MER4A:ERV1:LTR	113.033	-0.191679	0.523359	-0.366247	0.714181	0.934571
MER4B-int:ERV1:LTR	45.7103	0.36163	0.616539	0.586548	0.557507	0.894235
MER4B:ERV1:LTR	88.9628	-0.0855447	0.493385	-0.173383	0.86235	0.974859
MER4C:ERV1:LTR	44.2856	0.242088	0.632614	0.382678	0.701958	0.930685
MER4CL34:ERV1:LTR	31.0929	0.572425	0.734369	0.779478	0.435698	0.859968
MER4D0:ERV1:LTR	38.7465	0.253596	0.673013	0.376807	0.706317	0.932386
MER4D1:ERV1:LTR	91.0743	0.0802698	0.536278	0.149679	0.881018	0.97934
MER4D:ERV1:LTR	36.1684	-0.666004	0.724176	-0.919671	0.357745	0.8009
MER4E1:ERV1:LTR	130.923	0.594727	0.403259	1.4748	0.140266	0.517998
MER4E:ERV1:LTR	37.1033	-0.262635	0.679601	-0.386454	0.69916	0.929825
MER50-int:ERV1:LTR	23.9823	-0.353773	0.833059	-0.424667	0.67108	0.919977
MER50:ERV1:LTR	95.8403	-0.205074	0.449079	-0.456656	0.647918	0.91289
MER50B:ERV1:LTR	19.9102	0.664045	0.925362	0.717606	0.473	0.87586
MER50C:ERV1:LTR	9.28725	0.0792436	1.47982	0.0535495	0.957294	0.993561
MER51-int:ERV1:LTR	37.2602	-0.447729	0.693684	-0.645437	0.518644	0.893792
MER51A:ERV1:LTR	80.4597	-0.162723	0.492723	-0.330253	0.741209	0.945341
MER51B:ERV1:LTR	44.9162	0.375757	0.692618	0.542517	0.587462	0.90764
MER51C:ERV1:LTR	28.2551	0.0870944	0.776548	0.112156	0.9107	0.983835
MER51D:ERV1:LTR	8.71793	0.621853	1.47461	0.421708	0.673238	0.920404
MER51E:ERV1:LTR	16.8427	1.97677	1.30701	1.51243	0.130423	0.499661
MER52-int:ERV1:LTR	3.11521	-0.716441	2.12726	-0.33679	0.736275	0.9434
MER52A:ERV1:LTR	369.801	0.293605	0.262693	1.11767	0.263706	0.707246
MER52C:ERV1:LTR	64.8619	0.440583	0.552628	0.797251	0.425305	0.853185
MER52D:ERV1:LTR	53.0981	0.472125	0.575354	0.820582	0.411884	0.841912
MER53:hAT:DNA	197.183	0.353715	0.379678	0.931618	0.351534	0.793379
MER54A:ERVL:LTR	75.3813	-0.125357	0.521031	-0.240594	0.80987	0.964648
MER54B:ERVL:LTR	14.0032	0.561625	1.25116	0.448882	0.653517	0.913415
MER57-int:ERV1:LTR	257.878	0.675207	0.321646	2.09923	0.0357969	0.238345
MER57A-int:ERV1:LTR	69.5157	0.53079	0.505401	1.05023	0.29361	0.742116
MER57A1:ERV1:LTR	106.914	1.81963	0.482136	3.77411	0.00016058	0.0048771
MER57B1:ERV1:LTR	37.7357	0.376272	0.692185	0.543601	0.586716	0.90749
MER57B2:ERV1:LTR	29.7956	0.659662	0.771522	0.855013	0.392544	0.828033
MER57C1:ERV1:LTR	32.8593	-0.342916	0.724975	-0.473004	0.636211	0.91289
MER57C2:ERV1:LTR	7.17114	0.312745	1.45487	0.214964	0.829795	0.968612
MER57D:ERV1:LTR	71.2837	-0.626759	0.507612	-1.23472	0.216935	0.645631
MER57E1:ERV1:LTR	10.4252	1.54314	1.35784	1.13647	0.255761	0.700329
MER57E2:ERV1:LTR	1.39012	0.179782	3.48669	0.0515624	0.958877	0.993561
MER57E3:ERV1:LTR	1.10357	-0.544863	4.46502	-0.122029	0.902876	0.98223
MER57F:ERV1:LTR	109.747	-0.712042	0.439801	-1.61901	0.105445	0.445907
MER58A:hAT-Charlie:DNA	807.491	0.139599	0.284031	0.491494	0.623077	0.910559
MER58B:hAT-Charlie:DNA	564.508	0.118709	0.312896	0.379386	0.704401	0.931641
MER58C:hAT-Charlie:DNA	197.091	-0.181406	0.395549	-0.458617	0.646509	0.91289
MER58D:hAT-Charlie:DNA	111.39	-0.143117	0.434872	-0.329101	0.74208	0.945363
MER5A1:hAT-Charlie:DNA	802.894	-0.0491052	0.298343	-0.164593	0.869264	0.977442
MER5A:hAT-Charlie:DNA	2069.31	0.0986122	0.243327	0.405266	0.685282	0.924829
MER5B:hAT-Charlie:DNA	1609.83	0.180407	0.204302	0.883041	0.377214	0.820097
MER5C1:hAT-Charlie:DNA	40.4652	0.528064	0.660878	0.799034	0.424271	0.852183
MER5C:hAT-Charlie:DNA	91.4836	0.479551	0.507417	0.945082	0.344617	0.786884
MER61-int:ERV1:LTR	160.359	0.518843	0.457149	1.13495	0.256394	0.700779
MER61A:ERV1:LTR	199.861	-0.0204669	0.320274	-0.0639042	0.949047	0.99213
MER61B:ERV1:LTR	3.21197	-0.381745	2.07924	-0.183599	0.854328	0.974366
MER61C:ERV1:LTR	74.8609	1.56599	0.532427	2.94123	0.00326906	0.0473061
MER61D:ERV1:LTR	4.07733	0.459403	1.92334	0.238857	0.811217	0.964948
MER61E:ERV1:LTR	23.9624	0.471283	0.861889	0.546803	0.584514	0.906263
MER61F:ERV1:LTR	2.62914	0.792105	2.29817	0.344668	0.730344	0.941542
MER63A:hAT-Blackjack:DNA	78.8888	0.206146	0.502587	0.410169	0.681682	0.923925
MER63B:hAT-Blackjack:DNA	251.617	1.29141	0.430089	3.00266	0.0026763	0.0407923
MER63C:hAT-Blackjack:DNA	74.0206	1.6285	0.84172	1.93473	0.053023	0.301699
MER63D:hAT-Blackjack:DNA	76.1242	0.0663188	0.511874	0.129561	0.896914	0.981937
MER65-int:ERV1:LTR	45.1334	0.385243	0.616932	0.624449	0.532333	0.894235
MER65A:ERV1:LTR	88.6179	0.103784	0.459627	0.225801	0.821356	0.967073
MER65B:ERV1:LTR	8.4954	0.274582	1.35237	0.203038	0.839105	0.970664
MER65C:ERV1:LTR	805.446	1.90703	0.229478	8.31027	9.54883e-17	5.46193e-14
MER65D:ERV1:LTR	39.0458	1.2655	0.766443	1.65113	0.0987116	0.429969
MER66-int:ERV1:LTR	27.3759	0.15469	0.819899	0.188669	0.850352	0.973777
MER66A:ERV1:LTR	80.086	-0.0564606	0.522917	-0.107972	0.914018	0.984901
MER66B:ERV1:LTR	146.734	0.318881	0.365027	0.873583	0.382346	0.823246
MER66C:ERV1:LTR	21.9434	0.0716266	0.873315	0.0820168	0.934633	0.990257
MER66D:ERV1:LTR	3.09381	0.14277	2.51386	0.056793	0.95471	0.993035
MER67A:ERV1:LTR	6.91549	0.842486	1.71934	0.490005	0.62413	0.910559
MER67B:ERV1:LTR	33.4551	0.156191	0.750033	0.208246	0.835037	0.969334
MER67C:ERV1:LTR	293.595	1.02177	0.299076	3.41641	0.000634519	0.0136674
MER67D:ERV1:LTR	15.1902	0.535069	1.02602	0.521502	0.602017	0.910559
MER68-int:ERVL:LTR	369.156	0.282815	0.262618	1.07691	0.281521	0.728119
MER68:ERVL:LTR	180.339	0.0756062	0.347636	0.217487	0.827829	0.968612
MER68B:ERVL:LTR	20.5261	0.0891229	0.967134	0.0921515	0.926578	0.988349
MER6:TcMar-Tigger:DNA	34.287	0.798229	0.776332	1.02821	0.303853	0.752035
MER6A:TcMar-Tigger:DNA	68.5919	0.778778	0.525073	1.48318	0.138027	0.51448
MER6B:TcMar-Tigger:DNA	35.9609	-0.118314	0.743675	-0.159094	0.873595	0.977707
MER6C:TcMar-Tigger:DNA	4.66592	-0.0230492	1.77688	-0.0129718	0.98965	0.997653
MER70-int:ERVL:LTR	50.1856	-0.375412	0.677538	-0.554083	0.579522	0.903347
MER70A:ERVL:LTR	13.9359	0.436753	1.16687	0.374293	0.708186	0.933543
MER70B:ERVL:LTR	11.4903	0.931338	1.18222	0.787784	0.430823	0.857564
MER70C:ERVL:LTR	12.118	-0.180592	1.15031	-0.156994	0.875249	0.977917
MER72:ERV1:LTR	45.5483	-0.117226	0.706848	-0.165843	0.868281	0.977053
MER72B:ERV1:LTR	2.04055	2.53671	3.06702	0.827095	0.408183	0.838588
MER73:ERVL:LTR	4.72214	-0.626019	1.7738	-0.352925	0.724144	0.939549
MER74A:ERVL:LTR	87.4604	0.671273	0.509545	1.3174	0.187705	0.601124
MER74B:ERVL:LTR	41.4198	0.391718	0.719888	0.544137	0.586347	0.907415
MER74C:ERVL:LTR	11.7863	1.63354	1.28869	1.2676	0.20494	0.628931
MER75:PiggyBac:DNA	31.4628	0.458319	0.728678	0.628973	0.529367	0.894235
MER75A:PiggyBac:DNA	1.86428	4.27505	3.50916	1.21825	0.223127	0.654041
MER75B:PiggyBac:DNA	5.72707	-1.41953	2.01701	-0.703783	0.481568	0.87586
MER76-int:ERVL:LTR	6.10039	2.04904	1.78427	1.14839	0.250808	0.693885
MER76:ERVL:LTR	16.0771	0.292806	1.10771	0.264334	0.791523	0.958479
MER77:ERVL:LTR	54.9973	0.545611	0.567728	0.961042	0.336531	0.782225
MER77B:ERVL:LTR	52.9681	0.844739	0.593021	1.42447	0.154312	0.54244
MER81:hAT-Blackjack:DNA	121.959	-0.0949674	0.466692	-0.203491	0.838752	0.970664
MER83:ERV1:LTR	19.6355	0.372789	0.910263	0.40954	0.682144	0.924186
MER83A-int:ERV1:LTR	5.74048	-0.303818	1.6823	-0.180597	0.856684	0.97467
MER83B-int:ERV1:LTR	5.17518	0.125402	1.75473	0.0714648	0.943028	0.991667
MER83B:ERV1:LTR	2.2053	-1.77182	2.87422	-0.616451	0.537597	0.894235
MER83C:ERV1:LTR	2.99904	-0.674639	2.34453	-0.28775	0.773538	0.955416
MER84-int:ERV1:LTR	1.78505	0.111424	2.74703	0.0405616	0.967645	0.995093
MER84:ERV1:LTR	10.3791	0.639251	1.22886	0.520201	0.602924	0.910559
MER85:PiggyBac:DNA	80.7451	0.22322	0.508364	0.439095	0.660593	0.915284
MER87:ERV1:LTR	10.8535	0.384295	1.19937	0.320414	0.748654	0.94767
MER87B:ERV1:LTR	10.7834	2.43442	1.3509	1.80206	0.0715353	0.359746
MER88:ERVL:LTR	2.30967	0.499888	2.49211	0.200588	0.84102	0.971246
MER89-int:ERV1:LTR	22.4778	0.0784708	0.870308	0.0901645	0.928157	0.988771
MER89:ERV1:LTR	55.9986	1.51423	0.602389	2.5137	0.0119472	0.117937
MER8:TcMar-Tigger:DNA	152.639	0.117541	0.41033	0.286455	0.77453	0.955556
MER90:ERV1:LTR	130.588	0.0570594	0.472709	0.120707	0.903923	0.982517
MER90a:ERV1:LTR	124.75	0.0909244	0.427502	0.212688	0.831571	0.968612
MER91A:hAT-Tip100:DNA	179.61	0.255296	0.448667	0.569009	0.56935	0.898265
MER91B:hAT-Tip100:DNA	78.7069	0.200445	0.539027	0.371864	0.709994	0.934069
MER91C:hAT-Tip100:DNA	87.453	-0.183148	0.473104	-0.38712	0.698668	0.929601
MER92-int:ERV1:LTR	89.5466	1.1019	0.49229	2.23832	0.0252004	0.19074
MER92A:ERV1:LTR	0.621521	-2.86192	4.876	-0.58694	0.557244	0.894235
MER92B:ERV1:LTR	89.0003	-0.393436	0.469524	-0.837947	0.402061	0.833451
MER92C:ERV1:LTR	12.4333	0.660003	1.14356	0.577147	0.56384	0.896086
MER92D:ERV1:LTR	5.06103	-0.641624	1.88644	-0.340124	0.733763	0.942645
MER94:hAT-Blackjack:DNA	183.591	0.141156	0.369782	0.381727	0.702664	0.930685
MER94B:hAT-Blackjack:DNA	6.01522	0.651123	1.6377	0.397585	0.690936	0.927072
MER95:ERV1:LTR	15.2372	-0.662015	1.03847	-0.637488	0.523807	0.894235
MER96:hAT-Tip100:DNA	87.3525	0.51625	0.472287	1.09308	0.274357	0.719342
MER96B:hAT-Tip100:DNA	68.0812	0.354416	0.564208	0.628165	0.529896	0.894235
MER96B:hAT:DNA	2.16259	0.281621	2.92695	0.0962165	0.923349	0.9868
MER97a:hAT-Tip100:DNA	3.37644	0.680218	2.52979	0.268884	0.788019	0.957792
MER97b:hAT-Tip100:DNA	9.87763	0.655738	1.28733	0.509377	0.610488	0.910559
MER97c:hAT-Tip100:DNA	1.58364	1.42396	3.22038	0.442172	0.658365	0.915284
MER99:hAT:DNA	24.9061	-0.484775	0.872365	-0.555702	0.578414	0.902668
MER9B:ERVK:LTR	5.28933	0.209027	1.66439	0.125588	0.900058	0.982055
MER9a1:ERVK:LTR	23.7882	0.720208	0.846016	0.851293	0.394607	0.828033
MER9a2:ERVK:LTR	46.2533	-0.6352	0.714963	-0.888437	0.374306	0.81736
MER9a3:ERVK:LTR	68.4107	0.132336	0.563186	0.234977	0.814226	0.965048
MERX:TcMar-Tigger:DNA	13.5522	0.572908	1.11743	0.512699	0.608162	0.910559
MIR1_Amn:MIR:SINE	1082	0.352626	0.303034	1.16365	0.244566	0.684997
MIR3:MIR:SINE	6467.26	0.235142	0.237452	0.990272	0.322041	0.767793
MIR:MIR:SINE	11667.9	0.252727	0.25981	0.972739	0.330683	0.775561
MIRb:MIR:SINE	16497.6	0.257666	0.247694	1.04026	0.29822	0.744886
MIRc:MIR:SINE	7189.27	0.280927	0.243895	1.15184	0.249388	0.691138
MLT-int:ERVL-MaLR:LTR	9.52135	0.769427	1.30989	0.587397	0.556937	0.894235
MLT1-int:ERVL-MaLR:LTR	49.3266	0.629959	0.600562	1.04895	0.294202	0.742791
MLT1A-int:ERVL-MaLR:LTR	71.2469	0.296597	0.519254	0.571198	0.567865	0.896877
MLT1A0-int:ERVL-MaLR:LTR	23.815	0.977585	0.859071	1.13796	0.255139	0.699483
MLT1A0:ERVL-MaLR:LTR	939.713	0.173081	0.212008	0.816389	0.414278	0.843592
MLT1A1-int:ERVL-MaLR:LTR	22.5543	-1.86274	0.93388	-1.99463	0.0460837	0.277716
MLT1A1:ERVL-MaLR:LTR	362.108	0.201505	0.292293	0.689394	0.490575	0.880342
MLT1A:ERVL-MaLR:LTR	496.376	0.287814	0.246308	1.16851	0.2426	0.682302
MLT1B-int:ERVL-MaLR:LTR	32.9976	1.12533	0.732657	1.53596	0.124548	0.487399
MLT1B:ERVL-MaLR:LTR	1116.79	0.243095	0.231968	1.04797	0.294653	0.743237
MLT1C-int:ERVL-MaLR:LTR	9.07435	0.0870359	1.34362	0.0647773	0.948351	0.991946
MLT1C:ERVL-MaLR:LTR	1438.77	0.136961	0.221345	0.618765	0.536071	0.894235
MLT1D-int:ERVL-MaLR:LTR	32.6404	-0.0276999	0.719743	-0.0384858	0.9693	0.995093
MLT1D:ERVL-MaLR:LTR	1268.43	0.0531749	0.237068	0.224302	0.822522	0.967463
MLT1E1:ERVL-MaLR:LTR	20.0944	0.250047	0.909076	0.275056	0.783273	0.955911
MLT1E1A-int:ERVL-MaLR:LTR	17.2177	-0.274336	0.968732	-0.283191	0.77703	0.955769
MLT1E1A:ERVL-MaLR:LTR	242.217	-0.428604	0.335885	-1.27605	0.201939	0.6255
MLT1E2-int:ERVL-MaLR:LTR	17.1715	-0.818742	0.992986	-0.824525	0.409641	0.839663
MLT1E2:ERVL-MaLR:LTR	315.296	0.393317	0.278301	1.41328	0.157573	0.546439
MLT1E3:ERVL-MaLR:LTR	77.667	0.405842	0.496472	0.817451	0.413671	0.842813
MLT1E:ERVL-MaLR:LTR	37.9199	-0.0129296	0.698144	-0.0185199	0.985224	0.997185
MLT1F-int:ERVL-MaLR:LTR	34.3998	0.283062	0.733451	0.385932	0.699547	0.9299
MLT1F1-int:ERVL-MaLR:LTR	25.5403	0.673552	0.812096	0.829399	0.406879	0.837509
MLT1F1:ERVL-MaLR:LTR	545.01	0.955302	0.274058	3.48576	0.000490734	0.0112655
MLT1F2-int:ERVL-MaLR:LTR	42.679	0.0629067	0.703487	0.0894213	0.928747	0.989075
MLT1F2:ERVL-MaLR:LTR	606.634	0.0124078	0.233863	0.0530561	0.957687	0.993561
MLT1F:ERVL-MaLR:LTR	336.801	0.100799	0.300358	0.335595	0.737176	0.943439
MLT1G-int:ERVL-MaLR:LTR	2.68721	0.600757	2.27567	0.263992	0.791786	0.958479
MLT1G1-int:ERVL-MaLR:LTR	31.7811	-0.493239	0.756889	-0.651666	0.514616	0.892475
MLT1G1:ERVL-MaLR:LTR	142.28	-0.00197352	0.401992	-0.00490934	0.996083	0.999188
MLT1G3-int:ERVL-MaLR:LTR	3.87592	1.01641	1.92571	0.527809	0.597632	0.910559
MLT1G3:ERVL-MaLR:LTR	173.244	0.0346936	0.356506	0.0973154	0.922476	0.986478
MLT1G:ERVL-MaLR:LTR	145.912	-0.451749	0.404102	-1.11791	0.263606	0.707161
MLT1H-int:ERVL-MaLR:LTR	17.1865	0.121051	0.965096	0.125429	0.900184	0.982055
MLT1H1-int:ERVL-MaLR:LTR	4.98365	-1.3137	1.74907	-0.751085	0.452601	0.866198
MLT1H1:ERVL-MaLR:LTR	279.266	0.159209	0.281968	0.564637	0.572321	0.900048
MLT1H2-int:ERVL-MaLR:LTR	17.2408	-0.0733343	1.07727	-0.0680745	0.945726	0.991681
MLT1H2:ERVL-MaLR:LTR	468.001	0.25504	0.373896	0.682114	0.495167	0.883669
MLT1H:ERVL-MaLR:LTR	395.68	0.160506	0.257656	0.622949	0.533318	0.894235
MLT1I-int:ERVL-MaLR:LTR	11.9722	1.38722	1.17216	1.18348	0.236621	0.673217
MLT1I:ERVL-MaLR:LTR	366.832	0.0884076	0.312557	0.282852	0.77729	0.955769
MLT1J-int:ERVL-MaLR:LTR	20.5747	-0.0633176	0.926286	-0.0683564	0.945502	0.991681
MLT1J1-int:ERVL-MaLR:LTR	8.26899	0.12858	1.38156	0.093069	0.925849	0.987879
MLT1J1:ERVL-MaLR:LTR	145.177	0.230323	0.399892	0.575962	0.564641	0.896086
MLT1J2-int:ERVL-MaLR:LTR	17.6495	-0.585363	0.957116	-0.61159	0.540809	0.894235
MLT1J2:ERVL-MaLR:LTR	304.414	0.390121	0.277511	1.40579	0.159787	0.550264
MLT1J:ERVL-MaLR:LTR	566.957	0.106145	0.222841	0.476327	0.633842	0.91289
MLT1K:ERVL-MaLR:LTR	728.551	0.266452	0.236981	1.12436	0.260861	0.704017
MLT1L-int:ERVL-MaLR:LTR	2.95434	1.30722	2.25213	0.580438	0.561619	0.895749
MLT1L:ERVL-MaLR:LTR	562.723	0.00325699	0.258731	0.0125883	0.989956	0.997708
MLT1M:ERVL-MaLR:LTR	76.9566	-0.620059	0.494632	-1.25358	0.209996	0.637293
MLT1N2-int:ERVL-MaLR:LTR	1.5431	-1.06622	3.91258	-0.27251	0.78523	0.956427
MLT1N2:ERVL-MaLR:LTR	273.028	0.555532	0.324359	1.71271	0.0867666	0.39953
MLT1O:ERVL-MaLR:LTR	188.119	0.31321	0.354707	0.883008	0.377232	0.820097
MLT2A1:ERVL:LTR	262.534	0.636796	0.311476	2.04445	0.0409095	0.258173
MLT2A2:ERVL:LTR	304.215	2.26554	0.28583	7.92617	2.26008e-15	1.13511e-12
MLT2B1:ERVL:LTR	87.8667	0.817097	0.466943	1.74988	0.0801382	0.384389
MLT2B2:ERVL:LTR	75.9099	0.673855	0.509112	1.32359	0.18564	0.597614
MLT2B3:ERVL:LTR	585.39	0.0636269	0.256833	0.247736	0.804339	0.962234
MLT2B4:ERVL:LTR	194.014	0.0995428	0.326106	0.305247	0.760178	0.951891
MLT2B5:ERVL:LTR	0.662061	2.78716	4.86164	0.573297	0.566444	0.896086
MLT2C1:ERVL:LTR	51.8823	0.242973	0.614434	0.395441	0.692517	0.927977
MLT2C2:ERVL:LTR	204.165	0.165816	0.418752	0.395978	0.692122	0.927815
MLT2D:ERVL:LTR	93.633	0.461456	0.479311	0.962748	0.335674	0.781216
MLT2E:ERVL:LTR	6.91752	0.219057	1.48314	0.147699	0.882581	0.97934
MLT2F:ERVL:LTR	106.18	0.535462	0.485286	1.1034	0.269855	0.713883
MSR1:Satellite:Satellite	493.416	0.046528	0.393219	0.118326	0.905809	0.983049
MST-int:ERVL-MaLR:LTR	109.072	-0.396716	0.425201	-0.933008	0.350816	0.792452
MSTA-int:ERVL-MaLR:LTR	756.251	1.06296	0.252487	4.20995	2.5543e-05	0.00113849
MSTA1:ERVL-MaLR:LTR	11.5213	0.588445	1.24332	0.473285	0.63601	0.91289
MSTA:ERVL-MaLR:LTR	1072.12	0.419734	0.225138	1.86434	0.0622744	0.331787
MSTB-int:ERVL-MaLR:LTR	98.5613	0.136516	0.469798	0.290584	0.771369	0.954668
MSTB1-int:ERVL-MaLR:LTR	22.5341	-0.251058	0.902891	-0.27806	0.780966	0.955769
MSTB1:ERVL-MaLR:LTR	208.251	0.349233	0.381515	0.915385	0.35999	0.802523
MSTB2-int:ERVL-MaLR:LTR	4.4937	-0.0255186	1.90581	-0.0133899	0.989317	0.997653
MSTB2:ERVL-MaLR:LTR	85.672	0.439317	0.48766	0.900867	0.367659	0.810842
MSTB:ERVL-MaLR:LTR	324.359	0.373373	0.284733	1.31131	0.189753	0.604996
MSTC-int:ERVL-MaLR:LTR	10.7293	1.16468	1.27197	0.91565	0.359851	0.802474
MSTC:ERVL-MaLR:LTR	182.539	-0.0537853	0.336733	-0.159727	0.873096	0.977707
MSTD-int:ERVL-MaLR:LTR	42.9962	0.182046	0.648856	0.280565	0.779044	0.955769
MSTD:ERVL-MaLR:LTR	261.815	0.0737658	0.316877	0.23279	0.815925	0.965272
MamGyp-int:Gypsy:LTR	8.94432	2.07001	1.41812	1.45968	0.144378	0.526738
MamGypLTR1a:Gypsy:LTR	37.9626	-0.100182	0.668956	-0.149759	0.880955	0.97934
MamGypLTR1b:Gypsy:LTR	26.266	0.747088	0.835818	0.89384	0.371407	0.813965
MamGypLTR1c:Gypsy:LTR	37.6079	0.250455	0.760896	0.329158	0.742036	0.945363
MamGypLTR1d:Gypsy:LTR	17.7231	-0.390735	1.05827	-0.36922	0.711964	0.934069
MamGypLTR2b:Gypsy:LTR	25.2346	0.190079	0.873127	0.217699	0.827664	0.968612
MamGypLTR2c:Gypsy:LTR	7.99407	0.22778	1.57136	0.144957	0.884745	0.97934
MamGypLTR3:Gypsy:LTR	11.7734	-0.21406	1.15585	-0.185198	0.853074	0.973868
MamGypLTR3a:Gypsy:LTR	41.7368	0.710308	0.716109	0.991899	0.321247	0.767387
MamGypsy2-I:Gypsy:LTR	89.4358	0.639296	0.4997	1.27936	0.20077	0.623945
MamGypsy2-LTR:Gypsy:LTR	5.3842	-0.186074	1.69952	-0.109486	0.912817	0.984534
MamRTE1:RTE-BovB:LINE	384.619	0.350813	0.261874	1.33963	0.180366	0.589029
MamRep1151:LTR:LTR?	69.8884	-0.810559	0.559548	-1.4486	0.147451	0.531268
MamRep137:TcMar-Tigger:DNA	183.171	0.103729	0.359026	0.288916	0.772645	0.955122
MamRep137:TcMar:DNA	5.60489	-0.0651478	1.68141	-0.0387459	0.969093	0.995093
MamRep1527:LTR:LTR	49.593	0.955524	0.635663	1.50319	0.132789	0.503483
MamRep1879:hAT-Tip100:DNA	41.9894	0.0937918	0.724778	0.129408	0.897035	0.982016
MamRep1894:hAT:DNA	7.37255	0.0399444	1.43443	0.0278468	0.977784	0.99661
MamRep38:hAT:DNA	146.298	0.723684	0.387355	1.86827	0.0617246	0.33031
MamRep4096:hAT-Tip100:DNA	53.5983	1.13684	0.623005	1.82476	0.068037	0.350255
MamRep4096:hAT:DNA	1.07655	-3.6241	4.37959	-0.827497	0.407956	0.838469
MamRep434:TcMar-Tigger:DNA	95.3412	0.327768	0.448395	0.730979	0.464792	0.874712
MamRep488:hAT-Tip100:DNA	13.4943	0.325639	1.0884	0.29919	0.764795	0.953407
MamRep564:MamRep564:Unknown	34.333	-0.797962	0.736814	-1.08299	0.278813	0.724902
MamRep605:LTR:LTR?	264.98	0.279487	0.326153	0.856919	0.391489	0.828033
MamTip1:hAT-Tip100:DNA	34.4113	0.361793	0.71683	0.504712	0.613761	0.910559
MamTip2:hAT-Tip100:DNA	265.177	0.597323	0.38794	1.53973	0.123626	0.485451
MamTip3:hAT-Tip100:DNA	45.9041	-0.00049165	0.673377	-0.000730127	0.999417	0.999802
Mam_R4:Dong-R4:LINE	59.1665	0.0142609	0.548992	0.0259765	0.979276	0.99661
Merlin1_HS:Merlin:DNA	10.2786	0.350609	1.29263	0.271236	0.78621	0.956833
ORSL-2a:hAT-Tip100:DNA	6.32879	1.1955	1.58487	0.754321	0.450657	0.865907
ORSL-2b:hAT-Tip100:DNA	25.3665	0.0833731	0.811512	0.102738	0.918171	0.985149
ORSL:hAT-Tip100:DNA	169.138	0.225563	0.392037	0.575362	0.565047	0.896086
OldhAT1:hAT-Ac:DNA	328.832	0.575619	0.309204	1.86162	0.0626569	0.333135
PABL_A-int:ERV1:LTR	19.3299	-0.367842	0.917102	-0.401091	0.688353	0.926196
PABL_A:ERV1:LTR	23.6877	0.411232	0.836932	0.491357	0.623174	0.910559
PABL_B-int:ERV1:LTR	7.23696	0.234893	1.53367	0.153158	0.878274	0.978866
PABL_B:ERV1:LTR	38.6569	0.646423	0.663122	0.974818	0.329651	0.774551
PRIMA4-int:ERV1:LTR	85.4698	0.0533178	0.46335	0.11507	0.908389	0.983677
PRIMA41-int:ERV1:LTR	47.8319	0.559768	0.695448	0.804903	0.420876	0.849507
PRIMA4_LTR:ERV1:LTR	25.572	-0.494035	0.801825	-0.616138	0.537803	0.894235
PRIMAX-int:ERV1:LTR	1.50629	0.0129117	3.36207	0.00384041	0.996936	0.99946
Penelope1_Vert:Penelope:LINE	52.074	0.379036	0.578284	0.65545	0.512178	0.890877
Plat_L3:CR1:LINE	170.754	-0.157955	0.429015	-0.368181	0.712739	0.934069
PrimLTR79:ERV1:LTR	1.57788	0.524147	3.32156	0.157801	0.874613	0.977707
REP522:telo:Satellite	32.5276	0.882031	0.9227	0.955923	0.339111	0.785165
Ricksha:MULE-MuDR:DNA	8.72558	1.1832	1.37079	0.863151	0.388055	0.826865
Ricksha_0:MULE-MuDR:DNA	8.84015	-0.12698	1.33933	-0.094809	0.924467	0.987413
Ricksha_a:MULE-MuDR:DNA	5.54507	-1.28654	1.68159	-0.765069	0.44423	0.861805
Ricksha_b:MULE-MuDR:DNA	22.7107	-0.812211	0.861542	-0.942741	0.345814	0.787333
Ricksha_c:MULE-MuDR:DNA	33.0797	0.0101937	0.732282	0.0139205	0.988893	0.997653
SATR1:Satellite:Satellite	13.6063	0.971368	1.16025	0.837203	0.402479	0.833451
SATR2:Satellite:Satellite	8.45461	1.28282	1.39451	0.919905	0.357622	0.800887
SST1:centr:Satellite	221.858	-0.0844169	0.327085	-0.258088	0.796339	0.959482
SVA_A:SVA:Retroposon	468.463	0.0164295	0.243081	0.0675887	0.946113	0.991681
SVA_B:SVA:Retroposon	371.226	-0.0352155	0.255317	-0.137928	0.890297	0.979993
SVA_C:SVA:Retroposon	430.198	0.206668	0.254872	0.810869	0.417441	0.846467
SVA_D:SVA:Retroposon	1979.77	0.55212	0.253903	2.17453	0.029665	0.211079
SVA_E:SVA:Retroposon	310.71	0.528092	0.393633	1.34158	0.179731	0.587929
SVA_F:SVA:Retroposon	731.036	0.766878	0.338163	2.26778	0.0233429	0.181282
TAR1:telo:Satellite	19.827	0.721132	0.910486	0.792029	0.428344	0.855827
THE1-int:ERVL-MaLR:LTR	3.60491	1.04506	2.09327	0.499249	0.617604	0.910559
THE1A-int:ERVL-MaLR:LTR	875.21	-0.00352327	0.216967	-0.0162387	0.987044	0.997554
THE1A:ERVL-MaLR:LTR	357.257	0.268932	0.261924	1.02676	0.304535	0.753262
THE1B-int:ERVL-MaLR:LTR	849.836	0.0635914	0.248158	0.256254	0.797755	0.959846
THE1B:ERVL-MaLR:LTR	1022.97	0.248637	0.198905	1.25003	0.211288	0.639199
THE1C-int:ERVL-MaLR:LTR	143.985	0.51732	0.397573	1.3012	0.193191	0.61073
THE1C:ERVL-MaLR:LTR	274.712	0.523761	0.285483	1.83465	0.0665579	0.344874
THE1D-int:ERVL-MaLR:LTR	450.32	0.00138344	0.298639	0.0046325	0.996304	0.999238
THE1D:ERVL-MaLR:LTR	691.989	-0.0574778	0.230401	-0.249468	0.802999	0.961757
Tigger10:TcMar-Tigger:DNA	75.1252	0.116322	0.496723	0.23418	0.814845	0.965118
Tigger11a:TcMar-Tigger:DNA	40.4539	0.279273	0.665905	0.419389	0.674932	0.921631
Tigger12:TcMar-Tigger:DNA	27.4963	-0.0428174	0.799187	-0.0535762	0.957273	0.993561
Tigger12A:TcMar-Tigger:DNA	45.5147	0.15255	0.688898	0.221441	0.824749	0.968209
Tigger12c:TcMar-Tigger:DNA	73.7797	0.099786	0.542999	0.183768	0.854195	0.974366
Tigger13a:TcMar-Tigger:DNA	150.529	-0.231491	0.383351	-0.603863	0.545935	0.894235
Tigger14a:TcMar-Tigger:DNA	205.472	-0.110088	0.325026	-0.338705	0.734832	0.943131
Tigger15a:TcMar-Tigger:DNA	372.325	-0.0859602	0.354438	-0.242525	0.808373	0.963817
Tigger16a:TcMar-Tigger:DNA	97.1265	0.0687928	0.492628	0.139645	0.888941	0.979981
Tigger16b:TcMar-Tigger:DNA	69.1831	0.410901	0.521011	0.788662	0.43031	0.856967
Tigger17:TcMar-Tigger:DNA	8.08695	0.139491	1.36627	0.102096	0.91868	0.985336
Tigger17a:TcMar-Tigger:DNA	142.444	0.160949	0.398683	0.403703	0.686431	0.925588
Tigger17b:TcMar-Tigger:DNA	15.8679	0.165044	1.01882	0.161995	0.87131	0.977707
Tigger17c:TcMar-Tigger:DNA	29.4318	0.287267	0.810818	0.354293	0.723119	0.939018
Tigger18a:TcMar-Tigger:DNA	121.249	0.279888	0.469725	0.595856	0.551271	0.894235
Tigger19a:TcMar-Tigger:DNA	320.348	0.0909008	0.343631	0.26453	0.791372	0.958479
Tigger19b:TcMar-Tigger:DNA	361.679	-0.159567	0.346029	-0.461137	0.6447	0.91289
Tigger1:TcMar-Tigger:DNA	1477.97	0.248491	0.214892	1.15635	0.247537	0.688942
Tigger1a_Art:TcMar-Tigger:DNA	9.12449	0.369727	1.66877	0.221557	0.824659	0.968209
Tigger20a:TcMar-Tigger:DNA	87.8579	-0.336851	0.506363	-0.665236	0.505899	0.888704
Tigger2:TcMar-Tigger:DNA	440.649	-0.0333488	0.277732	-0.120076	0.904423	0.982517
Tigger2a:TcMar-Tigger:DNA	272.106	0.135172	0.336203	0.402054	0.687644	0.926071
Tigger2b_Pri:TcMar-Tigger:DNA	84.7509	0.305357	0.493937	0.618211	0.536436	0.894235
Tigger3:TcMar-Tigger:DNA	53.0169	0.283295	0.641352	0.441716	0.658695	0.915284
Tigger3a:TcMar-Tigger:DNA	401.254	0.0624	0.329901	0.189148	0.849977	0.973659
Tigger3b:TcMar-Tigger:DNA	481.793	0.328007	0.291003	1.12716	0.259675	0.702288
Tigger3c:TcMar-Tigger:DNA	103.913	0.539401	0.503555	1.07119	0.284086	0.730818
Tigger3d:TcMar-Tigger:DNA	11.5814	0.181308	1.25	0.145047	0.884674	0.97934
Tigger4:TcMar-Tigger:DNA	86.6857	0.0314997	0.493805	0.0637897	0.949138	0.99213
Tigger4a:TcMar-Tigger:DNA	386.019	0.0467988	0.286613	0.163282	0.870296	0.977707
Tigger4b:TcMar-Tigger:DNA	481.736	0.199012	0.300057	0.663248	0.507172	0.888704
Tigger5:TcMar-Tigger:DNA	105.993	0.248575	0.434664	0.571878	0.567405	0.896527
Tigger5b:TcMar-Tigger:DNA	145.642	0.261986	0.414937	0.631387	0.527788	0.894235
Tigger6a:TcMar-Tigger:DNA	222.127	-0.223265	0.398438	-0.560352	0.57524	0.901952
Tigger6b:TcMar-Tigger:DNA	12.3269	-0.00361773	1.21751	-0.00297142	0.997629	0.999476
Tigger7:TcMar-Tigger:DNA	206.479	-0.163466	0.368238	-0.443915	0.657104	0.915128
Tigger8:TcMar-Tigger:DNA	52.4495	0.354002	0.648953	0.545498	0.585411	0.907116
Tigger9a:TcMar-Tigger:DNA	60.4594	0.0241813	0.594109	0.0407018	0.967534	0.995093
Tigger9b:TcMar-Tigger:DNA	18.8841	0.640285	0.941718	0.679911	0.496561	0.884557
UCON105:UCON105:Unknown	20.5823	0.15349	0.89679	0.171155	0.864102	0.975192
UCON107:hAT-Tag1:DNA	4.07346	0.0411458	1.9804	0.0207766	0.983424	0.996909
UCON132b:hAT-Tip100:DNA	20.5746	-0.104087	1.02583	-0.101467	0.91918	0.985379
UCON14:DNA:DNA?	3.35919	-1.41285	2.11116	-0.669227	0.503351	0.888479
UCON15:UCON15:Unknown	0.694989	2.85226	4.85827	0.587094	0.557141	0.894235
UCON16:UCON16:Unknown	0.981533	3.34572	4.58555	0.729624	0.46562	0.874712
UCON18:UCON18:Unknown	1.24304	-3.84967	4.83107	-0.796857	0.425534	0.853194
UCON1:UCON1:Unknown	1.4676	-1.03414	3.4736	-0.297714	0.765921	0.953407
UCON22:UCON22:Unknown	1.59715	2.48981	3.28497	0.757939	0.448487	0.863867
UCON23:hAT-Tip100:DNA	13.2913	-0.519867	1.18316	-0.439387	0.660381	0.915284
UCON26:UCON26:Unknown	8.24943	0.737933	1.3953	0.528869	0.596896	0.910559
UCON28a:UCON28a:Unknown	1.25655	-2.17913	4.27002	-0.510332	0.609819	0.910559
UCON28b:UCON28b:Unknown	2.18012	-1.93955	2.91091	-0.666306	0.505216	0.888704
UCON29:PiggyBac:DNA	2.46653	0.386532	2.34111	0.165106	0.86886	0.977308
UCON2:DNA:DNA?	3.20607	0.383501	2.22264	0.172543	0.86301	0.974859
UCON33:TcMar-Tigger:DNA	3.64758	-0.358037	2.13435	-0.167749	0.86678	0.976246
UCON34:UCON34:Unknown	7.09956	0.204675	1.49881	0.136559	0.891379	0.980016
UCON35:UCON35:Unknown	3.72497	0.416654	2.0185	0.206418	0.836465	0.970069
UCON37:UCON37:Unknown	5.87387	0.689244	1.77715	0.387835	0.698138	0.929601
UCON38:UCON38:Unknown	1.77342	1.21003	2.81784	0.429416	0.66762	0.918576
UCON39:TcMar-Tigger:DNA	0.842207	-1.448	4.8708	-0.297281	0.766252	0.953407
UCON40:UCON40:Unknown	2.22642	0.68333	2.56496	0.26641	0.789924	0.958479
UCON43:UCON43:Unknown	2.59059	-1.33615	2.4823	-0.53827	0.590391	0.909827
UCON44:UCON44:Unknown	2.99317	0.408973	2.17968	0.187629	0.851167	0.973868
UCON46:UCON46:Unknown	1.42291	3.88397	3.89743	0.996548	0.318984	0.764671
UCON47:UCON47:Unknown	0.414347	-2.28802	4.91972	-0.465072	0.64188	0.91289
UCON48:UCON48:Unknown	4.12363	1.95836	2.00164	0.978375	0.327889	0.772729
UCON49:L2:LINE	1.34556	1.71637	4.20892	0.407794	0.683425	0.924776
UCON4:UCON4:Unknown	6.42565	0.580573	1.74135	0.333404	0.738829	0.944418
UCON55:TcMar-Tigger:DNA	10.9889	0.459026	1.42811	0.321422	0.74789	0.947377
UCON5:UCON5:Unknown	4.7125	-0.552784	1.78318	-0.309998	0.756562	0.950933
UCON62:DNA:DNA?	1.93227	-1.73695	3.00062	-0.578865	0.56268	0.896086
UCON63:UCON63:Unknown	0.414347	-2.28802	4.91972	-0.465072	0.64188	0.91289
UCON66:UCON66:Unknown	0.621521	-2.86192	4.876	-0.58694	0.557244	0.894235
UCON6:UCON6:Unknown	3.0511	1.62218	2.21311	0.732985	0.463568	0.874712
UCON70:UCON70:Unknown	3.55645	0.832097	2.0598	0.40397	0.686234	0.925527
UCON71_Crp:UCON71_Crp:Unknown	10.8189	-0.261516	1.21949	-0.214448	0.830198	0.968612
UCON74:DNA:DNA?	2.64667	-0.850974	2.27072	-0.37476	0.707839	0.93333
UCON78:DNA:DNA	20.9333	-0.665781	0.888513	-0.749321	0.453664	0.867073
UCON79:DNA:DNA?	0.648547	0.85299	4.88237	0.174708	0.861309	0.97467
UCON7:DNA:DNA?	1.14226	0.749624	3.69305	0.202982	0.839149	0.970664
UCON80_AMi:UCON80_AMi:Unknown	14.5783	0.609662	1.086	0.561385	0.574535	0.901522
UCON81:hAT-Charlie:DNA	2.99516	-1.2531	2.56193	-0.489124	0.624754	0.910559
UCON83:SINE:SINE?	0.414347	-2.28802	4.91972	-0.465072	0.64188	0.91289
UCON86:L2:LINE	1.3766	-0.773875	3.49157	-0.221641	0.824594	0.968209
UCON88:UCON88:Unknown	0.441374	2.20519	4.89939	0.450095	0.652642	0.91289
UCON89:hAT:DNA	1.23326	0.38834	3.15317	0.123159	0.901982	0.982055
UCON8:DNA:DNA	1.42692	-1.02149	2.98701	-0.341976	0.732369	0.942295
UCON93:UCON93:Unknown	0.441374	2.20519	4.89939	0.450095	0.652642	0.91289
UCON9:UCON9:Unknown	0.441374	2.20519	4.89939	0.450095	0.652642	0.91289
X2_LINE:CR1:LINE	0.999062	-1.5978	3.94599	-0.404918	0.685538	0.924829
X5B_LINE:CR1:LINE	1.88384	0.235368	3.14264	0.0748951	0.940298	0.991435
X6A_LINE:CR1:LINE	45.8255	-0.340066	0.631869	-0.538191	0.590445	0.909827
X6B_LINE:CR1:LINE	60.1535	0.152932	0.547501	0.279327	0.779994	0.955769
X7A_LINE:CR1:LINE	85.266	-0.00428908	0.696464	-0.00615837	0.995086	0.998966
X7B_LINE:CR1:LINE	102.389	0.518162	0.51016	1.01569	0.309779	0.759387
X7C_LINE:CR1:LINE	36.789	0.118453	0.748621	0.158228	0.874277	0.977707
X8_LINE:CR1:LINE	7.76176	-0.0497902	1.40737	-0.0353782	0.971778	0.995093
X9_LINE:L1:LINE	54.3883	-0.118884	0.590302	-0.201396	0.840389	0.971112
Zaphod2:hAT-Tip100:DNA	28.0711	0.23576	0.816217	0.288844	0.772701	0.955122
Zaphod3:hAT-Tip100:DNA	32.7098	0.110195	0.754117	0.146124	0.883824	0.97934
Zaphod:hAT-Tip100:DNA	84.5173	0.0117125	0.482435	0.0242778	0.980631	0.99661
hAT-N1_Mam:hAT-Tip100:DNA	21.943	0.626413	0.904258	0.692737	0.488475	0.879524

## Sheet: HCT116-Tozasertib
name	baseMean	log2FC	lfcSE	stat	pvalue	padj
7SK:RNA:RNA	39.4791	-0.0140389	0.53886	-0.026053	0.979215	0.993623
ACRO1:acro:Satellite	41.2034	1.15707	0.621576	1.86151	0.0626721	0.204241
ALR/Alpha:centr:Satellite	549.227	-1.31605	0.211869	-6.2116	5.24468e-10	1.68146e-08
Alu:Alu:SINE	124.716	0.0509797	0.345803	0.147424	0.882798	0.956423
AluJb:Alu:SINE	10551.5	0.236771	0.217513	1.08854	0.276358	0.557368
AluJo:Alu:SINE	6327.62	0.189413	0.207442	0.913092	0.361194	0.649561
AluJr4:Alu:SINE	1637.4	0.30912	0.214057	1.4441	0.148711	0.373913
AluJr:Alu:SINE	7592.86	0.150571	0.214708	0.701284	0.483126	0.748787
AluSc5:Alu:SINE	453.517	0.347778	0.247088	1.40751	0.159277	0.390045
AluSc8:Alu:SINE	1552.68	0.162608	0.203182	0.800305	0.423534	0.704371
AluSc:Alu:SINE	2196.88	0.225603	0.189422	1.19101	0.23365	0.501464
AluSg4:Alu:SINE	499.785	0.0260829	0.247775	0.105269	0.916163	0.969688
AluSg7:Alu:SINE	645.348	0.24994	0.239583	1.04323	0.296844	0.582782
AluSg:Alu:SINE	3081.91	0.357327	0.18065	1.978	0.0479284	0.167039
AluSp:Alu:SINE	4655.05	0.210502	0.19112	1.10142	0.270716	0.549514
AluSq10:Alu:SINE	96.3765	0.0229436	0.36877	0.0622165	0.95039	0.982046
AluSq2:Alu:SINE	4926.42	0.289249	0.196568	1.47149	0.141157	0.360658
AluSq4:Alu:SINE	179.193	0.215746	0.301994	0.714406	0.474976	0.742773
AluSq:Alu:SINE	1282.25	0.274257	0.213381	1.28529	0.19869	0.451711
AluSx1:Alu:SINE	8870.12	0.254101	0.199804	1.27175	0.203461	0.458426
AluSx3:Alu:SINE	2284.4	0.399179	0.210232	1.89875	0.0575968	0.191933
AluSx4:Alu:SINE	754.803	0.326518	0.207252	1.57547	0.115149	0.315062
AluSx:Alu:SINE	9648.57	0.268948	0.181153	1.48465	0.137637	0.354893
AluSz6:Alu:SINE	3888.76	0.374648	0.191229	1.95916	0.0500941	0.173327
AluSz:Alu:SINE	7864.5	0.247928	0.202443	1.22468	0.220696	0.481857
AluY:Alu:SINE	6417.71	0.21783	0.196593	1.10803	0.267851	0.545605
AluYa5:Alu:SINE	107.518	0.523336	0.349535	1.49724	0.134332	0.348689
AluYa8:Alu:SINE	9.26272	-0.488999	1.08499	-0.450694	0.65221	0.856509
AluYb8:Alu:SINE	150.52	0.134847	0.318309	0.423635	0.671832	0.867073
AluYb9:Alu:SINE	7.46852	0.425721	1.19367	0.356648	0.721355	0.887836
AluYc3:Alu:SINE	40.4271	0.00708693	0.668429	0.0106024	0.991541	0.997252
AluYc:Alu:SINE	230.012	0.107227	0.270601	0.396254	0.691918	0.877954
AluYd8:Alu:SINE	2.87907	0.347247	1.92566	0.180326	0.856897	0.945066
AluYe5:Alu:SINE	45.2065	0.401678	0.508198	0.790397	0.429296	0.709074
AluYe6:Alu:SINE	27.8083	-0.0869199	0.648481	-0.134036	0.893374	0.96137
AluYf1:Alu:SINE	107.296	0.375912	0.353792	1.06252	0.287999	0.571822
AluYg6:Alu:SINE	14.9154	-0.372036	0.867963	-0.42863	0.668192	0.864804
AluYh3:Alu:SINE	88.8714	0.301069	0.390337	0.771305	0.440526	0.718299
AluYh3a3:Alu:SINE	15.9524	-0.910026	0.92426	-0.9846	0.32482	0.612396
AluYh7:Alu:SINE	4.3261	1.40999	1.59017	0.886688	0.375247	0.662893
AluYh9:Alu:SINE	0.421287	2.41636	4.92675	0.490458	0.62381	0.840087
AluYi6:Alu:SINE	24.9956	-0.34476	0.684385	-0.503751	0.614436	0.840087
AluYi6_4d:Alu:SINE	3.25966	-0.563708	1.9084	-0.295382	0.767702	0.91175
AluYj4:Alu:SINE	126.526	0.270761	0.349263	0.775235	0.438201	0.716652
AluYk11:Alu:SINE	37.515	-0.134826	0.559513	-0.24097	0.809578	0.926974
AluYk12:Alu:SINE	7.3185	-0.873943	1.23657	-0.706745	0.479725	0.745843
AluYk2:Alu:SINE	21.9224	-0.480612	0.715874	-0.671364	0.501989	0.763078
AluYk3:Alu:SINE	53.9822	0.344278	0.467886	0.735816	0.461843	0.737049
AluYk4:Alu:SINE	45.8267	0.633867	0.506823	1.25067	0.211055	0.469251
AluYm1:Alu:SINE	240.459	0.47844	0.279817	1.70983	0.0872969	0.258304
AmnSINE1:5S-Deu-L2:SINE	107.123	0.397144	0.366987	1.08217	0.279175	0.560572
Arthur1:hAT-Tip100:DNA	28.9828	0.772849	0.640114	1.20736	0.227293	0.491947
Arthur1A:hAT-Tip100:DNA	31.531	0.547766	0.603127	0.908209	0.363768	0.651912
Arthur1B:hAT-Tip100:DNA	112.622	1.03324	0.351584	2.93883	0.00329457	0.0199948
Arthur1C:hAT-Tip100:DNA	31.0843	-0.901476	0.782052	-1.15271	0.249031	0.52151
BLACKJACK:hAT-Blackjack:DNA	94.9924	0.59724	0.429092	1.39187	0.163962	0.396703
BSR/Beta:Satellite:Satellite	13.9594	0.353125	0.891529	0.396089	0.69204	0.877954
CER:Satellite:Satellite	10.9971	2.48101	1.1011	2.25321	0.0242457	0.0989862
CR1-12_AMi:CR1:LINE	2.43935	-0.502709	2.02665	-0.24805	0.804096	0.924473
CR1-13_AMi:CR1:LINE	2.9259	-1.38519	2.02303	-0.684712	0.493525	0.757242
CR1-16_AMi:CR1:LINE	12.8719	-0.372373	0.918453	-0.405435	0.685158	0.874398
CR1-3_Croc:CR1:LINE	36.2399	-0.0211156	0.605061	-0.0348983	0.972161	0.991134
CR1-8_Crp:CR1:LINE	0.721832	-0.111696	4.04817	-0.0275917	0.977988	0.993137
CR1-L3A_Croc:CR1:LINE	18.986	0.114765	0.756827	0.15164	0.879471	0.955039
CR1_Mam:CR1:LINE	80.8325	0.580763	0.435765	1.33275	0.182615	0.426444
Chap1_Mam:hAT-Charlie:DNA	60.3466	0.617304	0.495208	1.24656	0.212561	0.471174
Charlie10:hAT-Charlie:DNA	146.287	0.39135	0.318215	1.22983	0.218762	0.47931
Charlie10a:hAT-Charlie:DNA	16.687	-0.437465	0.819069	-0.5341	0.593272	0.828843
Charlie10b:hAT-Charlie:DNA	8.83891	-0.140002	1.15737	-0.120966	0.903718	0.9654
Charlie11:hAT-Charlie:DNA	5.33454	2.87548	1.55512	1.84904	0.064452	0.208517
Charlie12:hAT-Charlie:DNA	2.29733	-0.300684	2.14408	-0.140239	0.888471	0.959109
Charlie13a:hAT-Charlie:DNA	26.7398	0.734933	0.681741	1.07802	0.281023	0.562339
Charlie13b:hAT-Charlie:DNA	31.4292	0.212936	0.607763	0.35036	0.726069	0.890317
Charlie14a:hAT-Charlie:DNA	14.0996	0.918448	0.92763	0.990102	0.322124	0.609599
Charlie15a:hAT-Charlie:DNA	330.34	0.0918552	0.252929	0.363165	0.716481	0.885418
Charlie15b:hAT-Charlie:DNA	76.6334	0.365916	0.440475	0.83073	0.406126	0.687983
Charlie16a:hAT-Charlie:DNA	89.8648	0.245269	0.441288	0.555802	0.578346	0.81619
Charlie17:hAT-Charlie:DNA	92.9777	0.130311	0.375167	0.347342	0.728335	0.891116
Charlie17a:hAT-Charlie:DNA	103.88	0.801951	0.359771	2.22906	0.0258098	0.103911
Charlie17b:hAT-Charlie:DNA	19.1115	1.07259	0.764644	1.40273	0.160696	0.392167
Charlie18a:hAT-Charlie:DNA	196.973	0.294495	0.332513	0.885665	0.375798	0.663364
Charlie19a:hAT-Charlie:DNA	71.4928	-0.0813381	0.498213	-0.16326	0.870314	0.951157
Charlie1:hAT-Charlie:DNA	150.53	0.0064971	0.311808	0.0208369	0.983376	0.995524
Charlie1a:hAT-Charlie:DNA	464.13	0.397995	0.235771	1.68805	0.0914008	0.267075
Charlie1b:hAT-Charlie:DNA	135.034	0.0347543	0.323818	0.107327	0.91453	0.969091
Charlie20a:hAT-Charlie:DNA	21.0939	0.1293	0.764	0.169241	0.865607	0.949014
Charlie21a:hAT-Charlie:DNA	15.468	0.887247	0.838659	1.05794	0.290085	0.574417
Charlie22a:hAT-Charlie:DNA	41.3295	0.529397	0.574326	0.921772	0.356647	0.644574
Charlie23a:hAT-Charlie:DNA	39.1959	0.255409	0.546033	0.467754	0.63996	0.847824
Charlie24:hAT-Charlie:DNA	82.7125	-0.054834	0.404558	-0.13554	0.892185	0.960758
Charlie25:hAT-Charlie:DNA	17.6434	-0.163376	0.787447	-0.207476	0.835638	0.93777
Charlie26a:hAT-Charlie:DNA	10.717	1.05407	1.07122	0.983998	0.325117	0.612685
Charlie29a:hAT-Charlie:DNA	36.8214	0.276056	0.589942	0.467938	0.639829	0.847806
Charlie2a:hAT-Charlie:DNA	139.789	0.00771601	0.318283	0.0242426	0.980659	0.994618
Charlie2b:hAT-Charlie:DNA	158.399	0.0835951	0.31781	0.263035	0.792523	0.920362
Charlie30a:hAT-Charlie:DNA	24.1966	0.492513	0.693527	0.710157	0.477607	0.744203
Charlie3:hAT-Charlie:DNA	66.3783	-0.0703998	0.488613	-0.144081	0.885437	0.95758
Charlie4:hAT-Charlie:DNA	4.05937	1.1543	1.60301	0.720083	0.471474	0.740684
Charlie4a:hAT-Charlie:DNA	134.98	0.272971	0.335789	0.812926	0.41626	0.697661
Charlie4z:hAT-Charlie:DNA	414.522	0.127725	0.282788	0.451665	0.65151	0.856192
Charlie5:hAT-Charlie:DNA	134.642	0.604038	0.343874	1.75656	0.0789921	0.240884
Charlie6:hAT-Charlie:DNA	11.8827	-0.0196767	0.97164	-0.020251	0.983843	0.995571
Charlie7:hAT-Charlie:DNA	87.1134	0.257383	0.425331	0.605136	0.545088	0.793142
Charlie7a:hAT-Charlie:DNA	103.883	0.542951	0.478449	1.13482	0.256453	0.530905
Charlie8:hAT-Charlie:DNA	604.35	0.0648484	0.213656	0.303518	0.761495	0.909165
Charlie9:hAT-Charlie:DNA	51.7392	-0.00177409	0.491775	-0.00360752	0.997122	0.999166
Cheshire:hAT-Charlie:DNA	73.44	0.177619	0.411394	0.431749	0.665924	0.864159
Chompy-7_Croc:PIF-Harbinger:DNA	0.701485	-2.79399	4.40441	-0.634361	0.525845	0.780484
D20S16:Satellite:Satellite	4.53714	-1.37657	1.63505	-0.841911	0.399838	0.683277
DNA1_Mam:TcMar:DNA	11.2639	-0.66607	0.993985	-0.670101	0.502794	0.763772
ERV24B_Prim-int:ERV1:LTR	7.63893	-0.395237	1.17981	-0.335002	0.737624	0.896299
ERV24_Prim-int:ERV1:LTR	22.0617	-0.465642	0.715856	-0.650468	0.51539	0.772812
ERV3-16A3_I-int:ERVL:LTR	639.425	-0.108475	0.224279	-0.483661	0.628626	0.84174
ERV3-16A3_LTR:ERVL:LTR	31.9286	-0.136821	0.652825	-0.209583	0.833993	0.93735
ERVL-B4-int:ERVL:LTR	348.415	-0.221974	0.249969	-0.888007	0.374537	0.662114
ERVL-E-int:ERVL:LTR	416.895	0.424974	0.228087	1.86321	0.0624328	0.203668
ERVL-int:ERVL:LTR	9.51175	1.26022	1.06705	1.18103	0.237589	0.506258
ERVL47-int:ERVL:LTR	2.6027	3.53635	2.35516	1.50153	0.133218	0.346925
Eulor2A:DNA:DNA?	0.980758	-0.279576	3.53615	-0.0790622	0.936983	0.976718
Eulor2C:DNA:DNA?	0.734843	-2.82087	3.95656	-0.712959	0.475871	0.742773
Eulor5A:DNA:DNA?	10.3794	0.330729	1.00991	0.327484	0.743301	0.899198
Eulor6A:DNA:DNA?	0.930562	-0.707076	3.68033	-0.192123	0.847646	0.942001
Eulor6B:DNA:DNA?	0.9474	-0.287113	3.55064	-0.0808622	0.935552	0.976718
Eulor6D:DNA:DNA?	6.89835	-0.662061	1.27125	-0.520795	0.60251	0.835236
Eulor8:TcMar:DNA	1.98041	-1.258	2.54593	-0.494123	0.621219	0.840087
Eulor9A:DNA:DNA	0.630478	-2.61924	4.19519	-0.624342	0.532403	0.782607
Eulor9B:DNA:DNA	2.04032	0.327154	2.36363	0.138412	0.889915	0.959544
Eulor9C:DNA:DNA	0.91755	1.77328	3.70119	0.47911	0.631861	0.842768
FAM:Alu:SINE	515.886	0.159079	0.269954	0.589283	0.555671	0.800942
FLAM_A:Alu:SINE	789.27	0.224082	0.239644	0.935065	0.349755	0.637354
FLAM_C:Alu:SINE	1450.97	0.176859	0.21882	0.808239	0.418953	0.700398
FRAM:Alu:SINE	536.58	0.199538	0.260938	0.764696	0.444453	0.721779
FordPrefect:hAT-Tip100:DNA	125.433	-0.519142	1.38383	-0.375149	0.70755	0.884429
FordPrefect_a:hAT-Tip100:DNA	4.38785	0.060907	1.53062	0.0397925	0.968259	0.989365
GSATII:centr:Satellite	34.8094	-1.03479	0.599137	-1.72713	0.0841435	0.252141
HAL1:L1:LINE	1180.29	-0.124657	0.257592	-0.483931	0.628435	0.841599
HAL1M8:L1:LINE	179.566	-0.176578	0.37017	-0.477018	0.633349	0.843597
HAL1ME:L1:LINE	497.126	-0.268748	0.232601	-1.1554	0.247925	0.520273
HAL1b:L1:LINE	183.331	-0.164649	0.319129	-0.515931	0.605902	0.838061
HERV-Fc2-int:ERV1:LTR	0.945486	-1.46661	3.34983	-0.437818	0.661518	0.861167
HERV15-int:ERV1:LTR	5.24344	0.146274	1.48053	0.098798	0.921299	0.971303
HERV16-int:ERVL:LTR	27.3825	0.891221	0.664096	1.342	0.179594	0.422114
HERV17-int:ERV1:LTR	47.4312	-0.740085	0.640054	-1.15629	0.247564	0.519972
HERV1_LTRa:ERV1:LTR	0.721832	-0.111696	4.04817	-0.0275917	0.977988	0.993137
HERV1_LTRb:ERV1:LTR	0.350742	-1.80645	4.91958	-0.367195	0.713474	0.884429
HERV1_LTRc:ERV1:LTR	4.33152	2.52519	1.67164	1.51061	0.130889	0.342136
HERV1_LTRd:ERV1:LTR	0.805849	-2.979	3.79467	-0.785049	0.432425	0.711932
HERV3-int:ERV1:LTR	61.5315	-0.260974	0.449096	-0.581109	0.561167	0.804749
HERV30-int:ERV1:LTR	19.7449	-0.771266	0.812068	-0.949755	0.342237	0.630415
HERV35I-int:ERV1:LTR	8.21577	0.570321	1.15502	0.493777	0.621464	0.840087
HERV4_I-int:ERV1:LTR	520.703	0.427478	0.233191	1.83317	0.0667775	0.213626
HERV9-int:ERV1:LTR	24.6496	0.112098	0.741892	0.151098	0.879898	0.955341
HERV9N-int:ERV1:LTR	5.27204	0.321727	1.42711	0.22544	0.821637	0.932785
HERV9NC-int:ERV1:LTR	90.0889	-0.712144	0.43343	-1.64304	0.100374	0.285683
HERVE-int:ERV1:LTR	183.435	-0.0793772	0.318654	-0.249102	0.803282	0.924473
HERVE_a-int:ERV1:LTR	3.29685	0.118988	1.92329	0.061867	0.950669	0.982228
HERVFH19-int:ERV1:LTR	4.24822	-0.151151	1.55852	-0.0969836	0.922739	0.97186
HERVFH21-int:ERV1:LTR	179.944	0.749783	0.386349	1.94069	0.0522964	0.178658
HERVH-int:ERV1:LTR	28342.4	0.572707	0.51336	1.11561	0.264591	0.541612
HERVH48-int:ERV1:LTR	34.1978	-0.259164	0.673413	-0.384852	0.700347	0.882816
HERVI-int:ERV1:LTR	23.5812	-0.00185817	0.787054	-0.00236093	0.998116	0.999315
HERVIP10B3-int:ERV1:LTR	59.7848	-0.199676	0.447939	-0.445765	0.655767	0.8588
HERVIP10F-int:ERV1:LTR	320.209	-0.358703	0.694307	-0.516634	0.605411	0.837655
HERVIP10FH-int:ERV1:LTR	279.438	-0.263489	0.35734	-0.73736	0.460903	0.736309
HERVK-int:ERVK:LTR	228.191	0.41514	0.396504	1.047	0.2951	0.581095
HERVK11-int:ERVK:LTR	71.1108	0.0622469	0.526153	0.118306	0.905826	0.966469
HERVK13-int:ERVK:LTR	43.8835	0.21377	0.616164	0.346937	0.728638	0.891116
HERVK14-int:ERVK:LTR	31.429	0.101479	0.633706	0.160136	0.872774	0.952266
HERVK14C-int:ERVK:LTR	8.5333	0.0628492	1.12391	0.0559203	0.955405	0.984294
HERVK22-int:ERVK:LTR	175.097	-0.109123	0.373234	-0.292372	0.770002	0.912528
HERVK3-int:ERVK:LTR	224.292	-0.128928	0.366277	-0.351997	0.724841	0.88972
HERVK9-int:ERVK:LTR	526.566	0.338659	0.27076	1.25077	0.211017	0.46922
HERVL-int:ERVL:LTR	601.835	1.36723	0.209929	6.51283	7.37472e-11	2.68799e-09
HERVL18-int:ERVL:LTR	93.5569	0.123124	0.43208	0.284957	0.775677	0.914654
HERVL32-int:ERVL:LTR	6.65572	2.44717	1.54161	1.58741	0.11242	0.310206
HERVL40-int:ERVL:LTR	268.977	-1.19951	0.263127	-4.55868	5.14765e-06	7.5683e-05
HERVL66-int:ERVL:LTR	22.3799	1.20426	0.709894	1.69639	0.0898123	0.263728
HERVL74-int:ERVL:LTR	74.3741	0.349096	0.424128	0.823091	0.410456	0.69229
HERVP71A-int:ERV1:LTR	10.6778	0.370975	1.01797	0.364427	0.715539	0.884996
HERVS71-int:ERV1:LTR	36.5944	-0.253038	0.62482	-0.404978	0.685494	0.87447
HSAT5:Satellite:Satellite	5.83059	0.971698	1.40579	0.691213	0.489432	0.754049
HSATI:Satellite:Satellite	0.350742	-1.80645	4.91958	-0.367195	0.713474	0.884429
HSMAR1:TcMar-Mariner:DNA	231.255	-0.0450053	0.263604	-0.170731	0.864435	0.948544
HSMAR2:TcMar-Mariner:DNA	168.44	0.0195065	0.305135	0.0639274	0.949028	0.98175
HUERS-P1-int:ERV1:LTR	16.0759	-0.616716	0.826109	-0.746531	0.455347	0.731461
HUERS-P2-int:ERV1:LTR	4.29228	2.25077	1.73481	1.29742	0.194488	0.445274
HUERS-P3-int:ERV1:LTR	47.1234	0.299484	0.497906	0.601487	0.547516	0.795707
HUERS-P3b-int:ERV1:LTR	58.043	0.0219962	0.490251	0.0448673	0.964213	0.987231
Harlequin-int:ERV1:LTR	233.077	-0.54361	0.376073	-1.44549	0.14832	0.373077
Helitron1Na_Mam:Helitron:RC	2.20031	1.94953	2.22178	0.877465	0.380234	0.667571
Helitron1Nb_Mam:Helitron:RC	8.75841	0.332148	1.15401	0.28782	0.773484	0.914313
Helitron2Na_Mam:Helitron:RC?	37.7122	0.965091	0.630998	1.52947	0.126149	0.334651
Helitron3Na_Mam:Helitron:RC	32.7624	0.478468	0.59176	0.808551	0.418773	0.700398
Kanga11a:TcMar-Tc2:DNA	12.3781	0.419873	0.942243	0.44561	0.655879	0.8588
Kanga1:TcMar-Tc2:DNA	19.8669	0.530073	0.7526	0.704322	0.481232	0.747141
Kanga1a:TcMar-Tc2:DNA	26.6152	0.418587	0.672852	0.622108	0.533871	0.783365
Kanga1b:TcMar-Tc2:DNA	23.9986	-0.117299	0.683986	-0.171493	0.863836	0.948266
Kanga1c:TcMar-Tc2:DNA	108.579	0.370434	0.398598	0.929341	0.352713	0.6403
Kanga1d:TcMar-Tc2:DNA	24.5995	-0.490594	0.686215	-0.714927	0.474654	0.742773
Kanga2_a:TcMar-Tc2:DNA	67.414	0.535721	0.437127	1.22555	0.220368	0.481764
L1HS:L1:LINE	327.243	0.13918	0.290251	0.479514	0.631573	0.842768
L1M1:L1:LINE	393.878	0.117216	0.258962	0.452638	0.650809	0.855761
L1M2:L1:LINE	296.143	0.213167	0.283006	0.753224	0.451315	0.728155
L1M2a1:L1:LINE	1.01458	-3.2827	3.49213	-0.940029	0.347202	0.634521
L1M2a:L1:LINE	18.4114	-2.44593	0.912144	-2.68152	0.00732895	0.03857
L1M2b:L1:LINE	7.7824	0.026408	1.20707	0.0218777	0.982546	0.995275
L1M2c:L1:LINE	7.19339	0.842979	1.31067	0.643166	0.520116	0.776126
L1M3:L1:LINE	177.992	-0.0290462	0.31986	-0.0908091	0.927644	0.974206
L1M3a:L1:LINE	124.352	0.493068	0.404883	1.2178	0.223299	0.486212
L1M3b:L1:LINE	13.2418	-0.378294	0.952264	-0.397257	0.691178	0.8774
L1M3c:L1:LINE	21.0853	0.0683237	0.729472	0.0936619	0.925378	0.973462
L1M3d:L1:LINE	7.14526	0.547718	1.36825	0.400306	0.688931	0.87643
L1M3de:L1:LINE	129.765	-0.651608	0.365052	-1.78497	0.0742659	0.23007
L1M3e:L1:LINE	30.6894	-1.04277	0.634544	-1.64333	0.100314	0.285599
L1M3f:L1:LINE	93.7428	-0.890728	0.430717	-2.06801	0.038639	0.142104
L1M4:L1:LINE	1206.27	-0.0500206	0.225816	-0.221511	0.824695	0.934318
L1M4a1:L1:LINE	43.5606	0.280301	0.540049	0.519028	0.603741	0.83652
L1M4a2:L1:LINE	53.2786	-0.216313	0.498073	-0.434299	0.664071	0.862515
L1M4b:L1:LINE	379.519	-0.0414096	0.240046	-0.172507	0.863039	0.947891
L1M4c:L1:LINE	171.303	0.505501	0.330732	1.52843	0.126405	0.334822
L1M5:L1:LINE	2299.14	0.167345	0.216305	0.77365	0.439138	0.717319
L1M6:L1:LINE	149.087	-0.260628	0.347721	-0.749532	0.453536	0.729708
L1M6B:L1:LINE	246.981	-1.10791	0.272979	-4.0586	4.93673e-05	0.00055839
L1M7:L1:LINE	89.9374	-0.159033	0.390506	-0.40725	0.683825	0.873844
L1M8:L1:LINE	196.493	-1.44765	0.393721	-3.67684	0.000236146	0.00217141
L1M:L1:LINE	18.3657	0.332847	0.799849	0.416137	0.677309	0.871034
L1MA10:L1:LINE	100.165	0.122604	0.361835	0.33884	0.734731	0.894365
L1MA1:L1:LINE	308.748	-0.0244746	0.258387	-0.0947209	0.924537	0.972844
L1MA2:L1:LINE	527.552	0.687945	0.636969	1.08003	0.280129	0.561626
L1MA3:L1:LINE	288.706	0.0556292	0.319094	0.174335	0.861602	0.94717
L1MA4:L1:LINE	303.149	-0.176627	0.311618	-0.566807	0.570845	0.811166
L1MA4A:L1:LINE	298.661	0.488896	0.309737	1.57843	0.114468	0.313646
L1MA5:L1:LINE	235.068	0.418368	0.29318	1.427	0.15358	0.381453
L1MA5A:L1:LINE	248.709	-0.517477	0.277728	-1.86325	0.0624273	0.203668
L1MA6:L1:LINE	174.664	-0.152199	0.333154	-0.456842	0.647784	0.853623
L1MA7:L1:LINE	275.346	-0.119472	0.273657	-0.436576	0.662419	0.861505
L1MA8:L1:LINE	208.398	0.479414	0.297359	1.61224	0.106909	0.299133
L1MA9:L1:LINE	837.64	-0.156223	0.223206	-0.699903	0.483988	0.749519
L1MB1:L1:LINE	343.222	0.19276	0.254017	0.758845	0.447946	0.725223
L1MB2:L1:LINE	526.997	0.335298	0.214847	1.56064	0.11861	0.320641
L1MB3:L1:LINE	1031.04	0.138342	0.231303	0.598099	0.549774	0.797236
L1MB4:L1:LINE	650.633	-0.319794	0.261417	-1.22331	0.221212	0.482818
L1MB5:L1:LINE	707.01	0.438778	0.213109	2.05894	0.0395	0.144494
L1MB7:L1:LINE	1613.58	0.274356	0.184253	1.48901	0.136484	0.352746
L1MB8:L1:LINE	1028.48	-0.0217342	0.222487	-0.0976877	0.92218	0.971507
L1MC1:L1:LINE	974.451	-0.0298176	0.212003	-0.140647	0.888149	0.959008
L1MC2:L1:LINE	243.042	-0.0978412	0.288876	-0.338696	0.734839	0.894404
L1MC3:L1:LINE	585.955	0.00996991	0.243126	0.0410072	0.96729	0.988955
L1MC4:L1:LINE	1797.74	0.151153	0.201077	0.751714	0.452223	0.728234
L1MC4a:L1:LINE	683.029	-0.0705953	0.248649	-0.283916	0.776475	0.91482
L1MC5:L1:LINE	1267.54	0.203073	0.21423	0.947918	0.343171	0.631271
L1MC5a:L1:LINE	1597.61	0.18034	0.179495	1.00471	0.315037	0.601043
L1MC:L1:LINE	206.406	-0.1137	0.307028	-0.370326	0.71114	0.884429
L1MCa:L1:LINE	138.797	-0.0502802	0.333542	-0.150746	0.880176	0.955426
L1MCb:L1:LINE	28.4698	-0.637015	0.685005	-0.929943	0.352401	0.640001
L1MCc:L1:LINE	65.0633	-0.228152	0.471097	-0.484299	0.628174	0.841464
L1MD1:L1:LINE	467.271	0.473797	0.251394	1.88467	0.0594739	0.196389
L1MD2:L1:LINE	633.412	-0.127277	0.239544	-0.531333	0.595188	0.830431
L1MD3:L1:LINE	879.66	-0.49872	0.987408	-0.50508	0.613503	0.840087
L1MD:L1:LINE	502.809	0.17007	0.2561	0.664075	0.506642	0.766944
L1MDa:L1:LINE	459.596	0.0939534	0.275446	0.341095	0.733032	0.893528
L1MDb:L1:LINE	18.5314	0.0467754	0.772933	0.0605167	0.951744	0.982454
L1ME1:L1:LINE	1896.73	0.0848917	0.185077	0.458682	0.646462	0.852982
L1ME2:L1:LINE	711.348	0.17201	0.238756	0.720443	0.471252	0.740684
L1ME2z:L1:LINE	351.448	0.00302308	0.269374	0.0112226	0.991046	0.997032
L1ME3:L1:LINE	540.796	-0.0494335	0.229047	-0.215822	0.829126	0.935664
L1ME3A:L1:LINE	549.093	0.271978	0.261529	1.03995	0.298362	0.583396
L1ME3B:L1:LINE	380.582	0.342539	0.279679	1.22476	0.220666	0.481847
L1ME3C:L1:LINE	125.936	0.325468	0.345892	0.940953	0.346729	0.634521
L1ME3Cz:L1:LINE	414.663	-0.0747679	0.263888	-0.283332	0.776922	0.91482
L1ME3D:L1:LINE	161.063	-0.205389	0.330252	-0.621918	0.533996	0.783365
L1ME3E:L1:LINE	184.675	0.217841	0.309494	0.703864	0.481517	0.747487
L1ME3F:L1:LINE	275.206	0.21738	0.291832	0.744878	0.456346	0.732411
L1ME3G:L1:LINE	668.617	0.315951	0.259577	1.21718	0.223537	0.486619
L1ME4a:L1:LINE	1363.54	0.147565	0.233079	0.63311	0.526662	0.781091
L1ME4b:L1:LINE	1017.3	0.058207	0.223679	0.260226	0.79469	0.92125
L1ME4c:L1:LINE	380.397	-0.157843	0.286098	-0.551711	0.581146	0.817823
L1ME5:L1:LINE	48.2167	0.231483	0.532807	0.43446	0.663954	0.862421
L1MEa:L1:LINE	4.35258	-0.204125	1.53422	-0.133048	0.894155	0.96194
L1MEb:L1:LINE	120.087	0.0304253	0.346182	0.0878882	0.929966	0.975025
L1MEc:L1:LINE	735.954	0.085876	0.255667	0.33589	0.736954	0.895877
L1MEd:L1:LINE	972.612	0.00451331	0.224863	0.0200714	0.983986	0.995571
L1MEf:L1:LINE	366.008	0.0218821	0.268324	0.0815509	0.935004	0.976718
L1MEg1:L1:LINE	19.4592	-1.43776	0.787722	-1.82521	0.0679695	0.21632
L1MEg2:L1:LINE	12.214	0.764369	0.945717	0.808243	0.418951	0.700398
L1MEg:L1:LINE	482.729	-0.100731	0.279419	-0.360503	0.718471	0.886012
L1MEh:L1:LINE	90.995	-0.854568	0.403281	-2.11904	0.0340873	0.129027
L1MEi:L1:LINE	148.256	-0.142776	0.36041	-0.396148	0.691996	0.877954
L1MEj:L1:LINE	99.7468	-0.347959	0.395106	-0.880672	0.378495	0.665979
L1P1:L1:LINE	291.027	-0.0400971	0.285881	-0.140258	0.888456	0.959109
L1P2:L1:LINE	158.336	-0.073403	0.333309	-0.220225	0.825696	0.93493
L1P3:L1:LINE	152.593	-0.205309	0.323872	-0.633919	0.526134	0.780791
L1P3b:L1:LINE	1.05322	3.72754	3.73656	0.997588	0.318479	0.605202
L1P4:L1:LINE	99.0053	0.559525	0.393218	1.42294	0.154754	0.383277
L1P4a:L1:LINE	24.4061	-1.14108	0.691912	-1.64917	0.0991134	0.283401
L1P4b:L1:LINE	3.22294	-2.55361	2.03074	-1.25748	0.208581	0.46602
L1P4d:L1:LINE	8.12488	0.0350923	1.16195	0.0302012	0.975907	0.992817
L1P4e:L1:LINE	4.44961	-1.21589	1.67907	-0.724148	0.468975	0.73934
L1P5:L1:LINE	7.15522	-0.362114	1.25038	-0.289605	0.772119	0.913755
L1PA10:L1:LINE	963.81	0.153441	0.199134	0.77054	0.44098	0.718611
L1PA11:L1:LINE	300.357	-0.294082	0.289823	-1.01469	0.310252	0.597467
L1PA12:L1:LINE	245.262	1.08647	0.267888	4.05569	4.99871e-05	0.000563848
L1PA13:L1:LINE	401.624	0.0167615	0.257284	0.0651476	0.948056	0.981388
L1PA14:L1:LINE	172.811	-0.0477512	0.328141	-0.14552	0.8843	0.957085
L1PA15-16:L1:LINE	70.4878	0.812314	0.426054	1.9066	0.0565727	0.18975
L1PA15:L1:LINE	235.88	0.692546	0.290027	2.38787	0.0169463	0.0745856
L1PA16:L1:LINE	382.96	-0.121014	0.260581	-0.464399	0.642362	0.849452
L1PA17:L1:LINE	115.87	-0.132376	0.36916	-0.358589	0.719903	0.886447
L1PA2:L1:LINE	1490.52	0.0319094	0.208214	0.153252	0.878199	0.954554
L1PA3:L1:LINE	2800.77	0.161875	0.221275	0.731553	0.464441	0.738947
L1PA4:L1:LINE	1761.9	0.349011	0.215606	1.61874	0.105503	0.296529
L1PA5:L1:LINE	1502.45	-0.0768202	0.211193	-0.363744	0.71605	0.885143
L1PA6:L1:LINE	1069.98	0.162967	0.222269	0.733198	0.463438	0.738143
L1PA7:L1:LINE	1126.4	0.428452	0.239079	1.79209	0.0731178	0.227493
L1PA8:L1:LINE	491.168	0.594312	0.23742	2.50321	0.0123073	0.0583471
L1PA8A:L1:LINE	82.7053	-0.106791	0.408424	-0.261472	0.793728	0.920869
L1PB1:L1:LINE	1056.66	-0.119891	0.227334	-0.527379	0.59793	0.832319
L1PB2:L1:LINE	78.9087	0.310287	0.426669	0.727231	0.467085	0.738947
L1PB3:L1:LINE	140.023	0.0983063	0.319346	0.307836	0.758207	0.907701
L1PB4:L1:LINE	157.632	0.6429	0.355053	1.81071	0.0701851	0.221076
L1PB:L1:LINE	140.575	0.198512	0.342146	0.580197	0.561782	0.804954
L1PBa1:L1:LINE	35.1254	-0.0269347	0.589335	-0.0457035	0.963547	0.987034
L1PBa:L1:LINE	58.9601	0.389152	0.541809	0.718246	0.472606	0.741709
L1PBb:L1:LINE	12.957	0.864433	1.05472	0.819584	0.412453	0.694132
L1PREC2:L1:LINE	992.335	0.288785	0.264349	1.09244	0.274642	0.555074
L2-1_AMi:L2:LINE	93.2643	0.190991	0.444282	0.429887	0.667278	0.864804
L2-1_Crp:L2:LINE	1.1412	0.0956162	3.1005	0.030839	0.975398	0.992639
L2-3_Crp:L2:LINE	67.5164	0.10423	0.444779	0.234342	0.814719	0.929584
L2:L2:LINE	3392.47	0.164228	0.246441	0.666401	0.505155	0.765417
L2a:L2:LINE	9997.57	0.196577	0.222606	0.883071	0.377198	0.664795
L2b:L2:LINE	5370.44	0.26274	0.23163	1.13431	0.256666	0.531288
L2c:L2:LINE	7927.05	0.12487	0.219776	0.568169	0.56992	0.810451
L3:CR1:LINE	2706.54	0.217177	0.204977	1.05952	0.289364	0.573542
L3b:CR1:LINE	787.511	0.141169	0.229635	0.614757	0.538715	0.787274
L4_A_Mam:RTE-X:LINE	281.228	0.543431	0.254826	2.13255	0.0329614	0.125659
L4_B_Mam:RTE-X:LINE	166.62	0.304156	0.344911	0.881839	0.377864	0.665235
L4_C_Mam:RTE-X:LINE	166.193	0.311838	0.309958	1.00606	0.314385	0.600338
L5:RTE-X:LINE	32.812	0.210672	0.600646	0.350742	0.725782	0.890142
LOR1-int:ERV1:LTR	127.394	-0.257684	0.336381	-0.766046	0.443649	0.720804
LOR1a:ERV1:LTR	23.5954	0.3852	0.683256	0.563771	0.57291	0.812354
LOR1b:ERV1:LTR	39.4322	0.565236	0.570974	0.989951	0.322198	0.60967
LTR06:ERV1:LTR	7.59204	-1.10775	1.22321	-0.905606	0.365144	0.653402
LTR101_Mam:ERVL:LTR	17.4515	0.545524	0.824598	0.661564	0.508251	0.7675
LTR102_Mam:ERVL:LTR	7.69626	-0.655581	1.25025	-0.524359	0.600029	0.833822
LTR103_Mam:ERV1:LTR	10.1647	0.347719	1.03646	0.335487	0.737258	0.89602
LTR103b_Mam:ERV1:LTR	4.20323	-1.09518	1.75047	-0.62565	0.531545	0.782607
LTR104_Mam:Gypsy:LTR	29.6479	0.230925	0.630981	0.365978	0.714382	0.884429
LTR105_Mam:ERVL:LTR	50.9939	1.73043	0.514983	3.36017	0.000778942	0.00600478
LTR106_Mam:LTR:LTR	18.4709	0.838958	0.820456	1.02255	0.30652	0.593061
LTR107_Mam:LTR:LTR	10.8212	-0.213851	1.04634	-0.20438	0.838056	0.939126
LTR108c_Mam:ERVL:LTR	0.630478	-2.61924	4.19519	-0.624342	0.532403	0.782607
LTR10A:ERV1:LTR	51.7766	-1.03116	0.563406	-1.83022	0.0672169	0.21453
LTR10B1:ERV1:LTR	2.11629	4.68097	2.64695	1.76844	0.076987	0.236424
LTR10B2:ERV1:LTR	1.43824	-2.25728	3.09943	-0.728288	0.466437	0.738947
LTR10C:ERV1:LTR	78.4502	0.794824	0.40815	1.94738	0.0514888	0.176654
LTR10D:ERV1:LTR	5.38606	-1.08478	1.42388	-0.761847	0.446151	0.723472
LTR10E:ERV1:LTR	25.8762	-0.271681	0.697686	-0.389403	0.696978	0.880906
LTR10F:ERV1:LTR	78.3336	-0.164336	0.428301	-0.383693	0.701206	0.883396
LTR10G:ERV1:LTR	25.0153	1.18925	0.743338	1.59987	0.109627	0.304868
LTR12:ERV1:LTR	46.5581	0.0542507	0.53369	0.101652	0.919033	0.970462
LTR12B:ERV1:LTR	14.1425	-0.26942	0.928072	-0.290301	0.771586	0.913421
LTR12C:ERV1:LTR	1072.73	-0.407469	0.208244	-1.95669	0.050384	0.173985
LTR12D:ERV1:LTR	29.7085	-0.533336	0.672827	-0.792679	0.427965	0.707505
LTR12E:ERV1:LTR	49.4768	-0.0718905	0.496542	-0.144782	0.884883	0.957305
LTR12F:ERV1:LTR	24.483	-0.00907647	0.695176	-0.0130564	0.989583	0.996803
LTR12_:ERV1:LTR	40.16	0.109735	0.539034	0.203577	0.838684	0.939262
LTR13:ERVK:LTR	139.59	0.552867	0.338629	1.63266	0.10254	0.290154
LTR13A:ERVK:LTR	49.3992	0.526173	0.494584	1.06387	0.287388	0.571142
LTR13_:ERVK:LTR	22.0614	-1.37211	0.727447	-1.8862	0.0592681	0.195979
LTR14:ERVK:LTR	33.6119	0.306987	0.582936	0.526621	0.598457	0.832628
LTR14A:ERVK:LTR	5.51367	0.728865	1.49086	0.488889	0.62492	0.840087
LTR14B:ERVK:LTR	15.5169	1.00295	0.918878	1.09149	0.275056	0.555476
LTR15:ERV1:LTR	59.1705	0.496328	0.453142	1.0953	0.273384	0.553231
LTR16:ERVL:LTR	44.5642	0.14207	0.544683	0.260831	0.794223	0.921205
LTR16A1:ERVL:LTR	65.7811	0.026542	0.442014	0.0600478	0.952118	0.982454
LTR16A2:ERVL:LTR	26.8675	-0.145249	0.643358	-0.225767	0.821383	0.932785
LTR16A:ERVL:LTR	122.595	-0.17688	0.371329	-0.476342	0.63383	0.843816
LTR16B1:ERVL:LTR	65.2566	1.2228	0.469587	2.60398	0.00921485	0.0462237
LTR16B2:ERVL:LTR	41.4569	0.791828	0.528091	1.49942	0.133766	0.347689
LTR16B:ERVL:LTR	66.2067	0.041428	0.434933	0.0952515	0.924115	0.97256
LTR16C:ERVL:LTR	183.427	0.0709779	0.316809	0.22404	0.822726	0.933246
LTR16D1:ERVL:LTR	3.97535	1.94384	1.67541	1.16022	0.245958	0.517732
LTR16D2:ERVL:LTR	4.4366	-0.719362	1.55847	-0.461581	0.644382	0.851243
LTR16D:ERVL:LTR	24.2806	0.661168	0.696121	0.949789	0.342219	0.630415
LTR16E1:ERVL:LTR	80.9539	-0.0980407	0.408266	-0.240139	0.810222	0.927267
LTR16E2:ERVL:LTR	49.8607	0.128742	0.49961	0.257685	0.79665	0.922683
LTR17:ERV1:LTR	60.9868	-0.651567	0.456471	-1.4274	0.153465	0.381314
LTR18A:ERVL:LTR	3.47955	1.15456	1.88603	0.612166	0.540428	0.788589
LTR18B:ERVL:LTR	48.5543	0.381266	0.506162	0.753249	0.4513	0.728155
LTR18C:ERVL:LTR	54.6559	-0.0779069	0.494497	-0.157548	0.874813	0.953167
LTR19-int:ERV1:LTR	67.415	0.218341	0.448929	0.486361	0.626711	0.840408
LTR19A:ERV1:LTR	68.9221	0.0976352	0.453873	0.215116	0.829677	0.936011
LTR19B:ERV1:LTR	5.19469	0.835174	1.47532	0.566096	0.571328	0.811528
LTR19C:ERV1:LTR	4.03097	4.01639	2.05559	1.95389	0.0507141	0.174841
LTR1:ERV1:LTR	14.6706	-0.285374	0.87787	-0.325076	0.745124	0.900045
LTR1A1:ERV1:LTR	27.0597	0.383297	0.660911	0.579953	0.561946	0.804954
LTR1A2:ERV1:LTR	249.608	-0.0915067	0.265515	-0.344639	0.730366	0.891998
LTR1B1:ERV1:LTR	5.57021	0.341749	1.36292	0.250747	0.802009	0.924473
LTR1B:ERV1:LTR	36.4739	0.623315	0.624651	0.99786	0.318347	0.605202
LTR1C1:ERV1:LTR	3.50604	-0.744268	1.85618	-0.400968	0.688444	0.876389
LTR1C:ERV1:LTR	1.3315	-0.986791	2.8455	-0.34679	0.728749	0.891116
LTR1D1:ERV1:LTR	8.521	-1.10386	1.1542	-0.956379	0.338881	0.626219
LTR1D:ERV1:LTR	9.66532	0.514053	1.04721	0.490877	0.623514	0.840087
LTR1E:ERV1:LTR	35.9068	1.64179	0.602114	2.72672	0.00639679	0.0345268
LTR1F1:ERV1:LTR	4.69924	1.13994	1.57639	0.723134	0.469598	0.739537
LTR1F:ERV1:LTR	1.46401	1.52984	3.03124	0.504693	0.613774	0.840087
LTR21A:ERV1:LTR	15.9312	-0.54367	0.914919	-0.594227	0.55236	0.799082
LTR21B:ERV1:LTR	23.9504	0.406051	0.720201	0.563802	0.572889	0.812354
LTR21C:ERVL:LTR	1.05176	-0.489347	3.14231	-0.155729	0.876247	0.953801
LTR22A:ERVK:LTR	4.64508	1.26105	1.52615	0.826294	0.408638	0.690421
LTR22B1:ERVK:LTR	4.51257	0.470395	1.52824	0.307803	0.758232	0.907701
LTR22B2:ERVK:LTR	0.561386	-0.475817	4.45562	-0.10679	0.914955	0.969091
LTR22B:ERVK:LTR	16.6607	1.27974	0.845869	1.51293	0.130297	0.341125
LTR22C0:ERVK:LTR	5.57564	0.930262	1.4176	0.656222	0.511682	0.770557
LTR22E:ERVK:LTR	16.4233	-1.00202	0.825277	-1.21416	0.224685	0.488232
LTR23-int:ERV1:LTR	0.876394	-0.0102606	3.41458	-0.00300494	0.997602	0.999166
LTR23:ERV1:LTR	13.6184	0.637067	0.887675	0.717681	0.472954	0.742017
LTR24:ERV1:LTR	15.3876	0.747289	0.84873	0.880479	0.3786	0.666102
LTR24B:ERV1:LTR	15.0105	-0.745411	0.891349	-0.836273	0.403002	0.685872
LTR24C:ERV1:LTR	9.10723	0.0741943	1.14725	0.0646714	0.948436	0.981561
LTR25-int:ERV1:LTR	8.50852	0.216108	1.17026	0.184667	0.85349	0.943382
LTR25:ERV1:LTR	101.002	0.202602	0.421868	0.480251	0.631049	0.842768
LTR26:ERV1:LTR	36.2295	-0.177208	0.616025	-0.287663	0.773605	0.914399
LTR26B:ERV1:LTR	2.72642	0.77532	1.93823	0.400014	0.689146	0.87643
LTR26C:ERV1:LTR	35.3942	0.227387	0.568185	0.4002	0.689009	0.87643
LTR26D:ERV1:LTR	3.01158	1.64686	1.95331	0.84311	0.399167	0.682849
LTR26E:ERV1:LTR	20.2753	1.96623	0.770188	2.55292	0.0106825	0.0521613
LTR2752:ERV1:LTR	14.1443	1.20118	0.907121	1.32416	0.185449	0.430804
LTR27:ERV1:LTR	1.21221	-0.152472	2.78943	-0.0546605	0.956409	0.984294
LTR27B:ERV1:LTR	10.6596	0.00241959	0.99494	0.00243189	0.99806	0.999311
LTR27C:ERV1:LTR	14.4285	-0.254228	0.864891	-0.293942	0.768802	0.912097
LTR27E:ERV1:LTR	2.32151	1.68399	2.24222	0.751036	0.452631	0.728618
LTR28B:ERV1:LTR	4.22404	-1.24712	1.61653	-0.771478	0.440423	0.718193
LTR28C:ERV1:LTR	31.3075	0.298473	0.609357	0.489817	0.624264	0.840087
LTR29:ERV1:LTR	40.1008	0.03332	0.547994	0.0608035	0.951516	0.982382
LTR2:ERV1:LTR	74.6689	-0.124105	0.445343	-0.278672	0.780496	0.916274
LTR2B:ERV1:LTR	36.1377	0.468407	0.56093	0.835054	0.403687	0.686612
LTR2C:ERV1:LTR	25.6005	0.810554	0.675212	1.20044	0.229967	0.495887
LTR30:ERV1:LTR	3.37182	-0.189256	1.73896	-0.108833	0.913335	0.969091
LTR31:ERV1:LTR	9.28597	0.550577	1.11377	0.494335	0.62107	0.840087
LTR32:ERVL:LTR	36.7086	1.13511	0.563246	2.0153	0.0438731	0.15591
LTR33:ERVL:LTR	426.256	0.119978	0.235015	0.510512	0.609693	0.840087
LTR33A:ERVL:LTR	26.7449	0.621229	0.669391	0.928051	0.353381	0.640871
LTR33A_:ERVL:LTR	90.4451	0.694849	0.380263	1.82729	0.0676567	0.215647
LTR33B:ERVL:LTR	80.6475	0.44999	0.399886	1.1253	0.260464	0.536198
LTR33C:ERVL:LTR	44.5598	0.287717	0.549861	0.523254	0.600798	0.834432
LTR34:ERV1:LTR	7.63234	1.15889	1.18486	0.978082	0.328034	0.615248
LTR35:ERV1:LTR	8.68052	-0.411664	1.1569	-0.355834	0.721965	0.888171
LTR35B:ERV1:LTR	10.9315	-0.202537	1.00405	-0.201721	0.840135	0.939929
LTR36:ERV1:LTR	9.41161	0.176198	1.05936	0.166325	0.867901	0.950378
LTR37-int:ERV1:LTR	23.9639	0.12375	0.694863	0.178092	0.85865	0.945827
LTR37A:ERV1:LTR	52.0919	0.466399	0.484396	0.962846	0.335625	0.623228
LTR37B:ERV1:LTR	32.3139	0.171971	0.600246	0.286501	0.774495	0.914613
LTR38:ERV1:LTR	7.92817	-0.967298	1.19904	-0.806727	0.419824	0.70143
LTR38A1:ERV1:LTR	1.36869	0.679264	3.02815	0.224317	0.822511	0.933227
LTR38B:ERV1:LTR	10.3031	0.711816	1.0301	0.691019	0.489554	0.754146
LTR38C:ERV1:LTR	8.68832	-0.23806	1.10458	-0.21552	0.829362	0.935765
LTR39-int:ERV1:LTR	0.701023	0.772054	4.09821	0.188388	0.850572	0.942001
LTR39:ERV1:LTR	74.6152	0.100763	0.411223	0.245033	0.806431	0.925137
LTR3:ERVK:LTR	1.63158	-0.0199707	2.65367	-0.00752569	0.993995	0.998395
LTR3A:ERVK:LTR	23.2131	0.77179	0.716075	1.07781	0.28112	0.562417
LTR3B:ERVK:LTR	8.02463	-0.439137	1.21951	-0.360092	0.718778	0.886012
LTR3B_:ERVK:LTR	27.1482	0.062737	0.639468	0.0981081	0.921846	0.971507
LTR40A1:ERVL:LTR	26.5011	0.253009	0.682164	0.370892	0.710718	0.884429
LTR40a:ERVL:LTR	35.0318	0.513711	0.570695	0.900149	0.368041	0.655892
LTR40b:ERVL:LTR	35.2081	0.404438	0.589583	0.685972	0.49273	0.756539
LTR40c:ERVL:LTR	59.6273	-1.94266	0.519211	-3.74156	0.000182881	0.00174005
LTR41:ERVL:LTR	117.567	0.409364	0.359759	1.13788	0.255169	0.529162
LTR41B:ERVL:LTR	56.589	0.0440094	0.484404	0.0908526	0.92761	0.974206
LTR41C:ERVL:LTR	15.5607	0.61001	0.913294	0.667922	0.504183	0.765094
LTR42:ERVL:LTR	62.2056	-0.805257	0.482405	-1.66925	0.0950669	0.274905
LTR43-int:ERV1:LTR	16.4673	2.77381	0.925264	2.99786	0.00271886	0.0170737
LTR43:ERV1:LTR	48.5207	1.57175	0.523878	3.00022	0.00269789	0.0169531
LTR43B:ERV1:LTR	1.22714	-0.842636	2.95003	-0.285636	0.775157	0.914613
LTR44:ERV1:LTR	4.58899	1.11885	1.54272	0.725246	0.468301	0.738947
LTR45:ERV1:LTR	9.73864	-0.667168	1.05035	-0.635186	0.525307	0.780484
LTR45B:ERV1:LTR	80.3921	-1.10455	0.4188	-2.63743	0.00835378	0.0427987
LTR45C:ERV1:LTR	38.723	0.423317	0.57369	0.737885	0.460584	0.736038
LTR46-int:ERV1:LTR	53.9902	0.217789	0.681408	0.319617	0.749259	0.902626
LTR46:ERV1:LTR	24.2903	0.108125	0.704748	0.153423	0.878065	0.954554
LTR47A2:ERVL:LTR	3.10464	0.231826	1.85303	0.125107	0.900439	0.964283
LTR47A:ERVL:LTR	42.4709	0.0332471	0.582791	0.057048	0.954507	0.983808
LTR47B2:ERVL:LTR	10.182	-0.831216	1.13678	-0.731204	0.464654	0.738947
LTR47B3:ERVL:LTR	7.58821	-1.51748	1.3122	-1.15644	0.247503	0.519957
LTR47B4:ERVL:LTR	2.33115	-1.60348	2.19789	-0.729553	0.465664	0.738947
LTR48:ERV1:LTR	59.0984	-0.0387586	0.456136	-0.0849716	0.932284	0.976174
LTR48B:ERV1:LTR	162.846	0.641929	0.313993	2.04441	0.0409135	0.148083
LTR49-int:ERV1:LTR	51.2727	0.239584	0.52246	0.458569	0.646544	0.852982
LTR49:ERV1:LTR	28.7732	-0.492303	0.641165	-0.767825	0.442591	0.719768
LTR4:ERV1:LTR	22.2315	-0.469165	0.721242	-0.650495	0.515372	0.772812
LTR50:ERVL:LTR	90.9968	0.360541	0.373027	0.966528	0.33378	0.621683
LTR51:ERV1:LTR	8.77921	0.270413	1.11648	0.242202	0.808624	0.926489
LTR52-int:ERVL:LTR	47.7253	0.509544	0.506799	1.00541	0.314697	0.600754
LTR52:ERVL:LTR	63.4777	0.750993	0.461586	1.62699	0.10374	0.292658
LTR53-int:ERVL:LTR	89.5136	0.466739	0.375945	1.24151	0.214418	0.473532
LTR53:ERVL:LTR	20.0186	0.144707	0.748891	0.193228	0.84678	0.942001
LTR53B:ERVL:LTR	1.50496	-2.27163	2.8526	-0.796336	0.425837	0.705569
LTR54:ERV1:LTR	29.079	0.17183	0.673946	0.254962	0.798753	0.923513
LTR54B:ERV1:LTR	27.9185	-0.0835578	0.649582	-0.128633	0.897648	0.963266
LTR55:ERVL:LTR	5.23585	1.17043	1.4343	0.816028	0.414484	0.695901
LTR56:ERV1:LTR	47.2472	0.11078	0.541295	0.204658	0.83784	0.939126
LTR57-int:ERVL:LTR	8.7851	0.312073	1.11111	0.280866	0.778813	0.915486
LTR57:ERVL:LTR	4.44936	0.903536	1.53056	0.590331	0.554969	0.800592
LTR59:ERV1:LTR	3.25062	-0.207601	1.77618	-0.116881	0.906954	0.967431
LTR5:ERVK:LTR	1.26049	-0.859374	3.20175	-0.268407	0.788386	0.918785
LTR5A:ERVK:LTR	182.017	0.659733	0.298467	2.21041	0.0270769	0.108039
LTR5B:ERVK:LTR	173.325	0.101095	0.293775	0.344125	0.730753	0.892299
LTR5_Hs:ERVK:LTR	455.692	0.0505774	0.241466	0.20946	0.834089	0.937403
LTR60B:ERV1:LTR	9.76943	1.5561	1.09407	1.42231	0.154937	0.383434
LTR61:ERV1:LTR	24.9297	0.894317	0.696548	1.28393	0.199168	0.452315
LTR62:ERVL:LTR	18.7716	-0.0394673	0.763298	-0.0517063	0.958763	0.985111
LTR64:ERV1:LTR	30.0213	1.13882	0.618925	1.83999	0.0657699	0.211496
LTR65:ERV1:LTR	26.3926	-0.430729	0.723509	-0.595334	0.55162	0.79854
LTR66:ERVL:LTR	20.3531	-1.12806	0.751811	-1.50046	0.133495	0.347174
LTR67B:ERVL:LTR	77.7785	0.24474	0.437443	0.559478	0.575836	0.814154
LTR68:ERV1:LTR	5.90252	-0.0180867	1.34484	-0.013449	0.98927	0.996547
LTR69:ERVL:LTR	7.53173	0.181477	1.20078	0.151133	0.879871	0.955341
LTR6A:ERV1:LTR	74.5749	1.37368	0.418086	3.28564	0.00101752	0.00751168
LTR6B:ERV1:LTR	10.4783	0.0210612	1.01649	0.0207196	0.983469	0.995524
LTR70:ERV1:LTR	14.4074	0.419631	0.86444	0.485437	0.627367	0.840816
LTR71A:ERV1:LTR	3.17228	-1.55875	1.87239	-0.832494	0.40513	0.687237
LTR71B:ERV1:LTR	7.42386	-0.0284291	1.20479	-0.0235967	0.981174	0.994675
LTR72:ERV1:LTR	30.3348	0.661477	0.655244	1.00951	0.312729	0.598667
LTR72B:ERV1:LTR	13.3236	1.35643	0.976697	1.38879	0.164896	0.398134
LTR73:ERV1:LTR	10.5933	-0.24251	1.06967	-0.226714	0.820646	0.932785
LTR75:ERVL:LTR	28.7455	0.239636	0.632529	0.378855	0.704796	0.884429
LTR75B:ERVL:LTR	5.07984	0.40107	1.42724	0.28101	0.778703	0.915486
LTR75_1:ERV1:LTR	10.2483	0.372954	1.06056	0.351657	0.725095	0.88972
LTR76:ERV1:LTR	28.6869	-0.0916163	0.693049	-0.132193	0.894832	0.962237
LTR78:ERV1:LTR	171.657	-0.0542448	0.328832	-0.164962	0.868974	0.950586
LTR78B:ERV1:LTR	75.3109	0.304529	0.425557	0.715601	0.474238	0.742773
LTR79:ERVL:LTR	133.878	0.110616	0.36183	0.305711	0.759824	0.908529
LTR7:ERV1:LTR	1445.19	0.634121	0.537226	1.18036	0.237856	0.506417
LTR7B:ERV1:LTR	73.6065	-0.142887	0.513846	-0.278073	0.780957	0.916638
LTR7C:ERV1:LTR	46.6218	-0.0403044	0.530892	-0.0759183	0.939484	0.97837
LTR7Y:ERV1:LTR	3471.82	-0.111369	0.188883	-0.589619	0.555446	0.800738
LTR80A:ERVL:LTR	1.57596	-2.36513	2.7457	-0.861393	0.389022	0.675328
LTR80B:ERVL:LTR	14.2165	0.105336	0.919417	0.114568	0.908788	0.96796
LTR81:Gypsy:LTR	2.86255	0.393708	2.07598	0.18965	0.849584	0.942001
LTR81A:Gypsy:LTR	15.4594	1.375	0.931465	1.47617	0.139898	0.358574
LTR81AB:Gypsy:LTR	0.630478	-2.61924	4.19519	-0.624342	0.532403	0.782607
LTR81B:Gypsy:LTR	13.4314	0.401422	0.949016	0.422987	0.672305	0.867624
LTR81C:Gypsy:LTR	5.00486	0.621418	1.43997	0.431551	0.666068	0.864288
LTR82A:ERVL:LTR	14.5043	0.319656	0.874867	0.365377	0.71483	0.884429
LTR82B:ERVL:LTR	9.02797	0.00571218	1.08677	0.00525611	0.995806	0.998816
LTR83:ERVL:LTR	48.1346	-0.232567	0.4991	-0.465973	0.641235	0.848606
LTR84a:ERVL:LTR	6.03014	1.66629	1.35712	1.22781	0.219517	0.48043
LTR84b:ERVL:LTR	40.5362	0.409855	0.538397	0.761251	0.446507	0.723743
LTR85a:Gypsy:LTR	19.5437	1.1004	0.756371	1.45484	0.145713	0.368655
LTR85b:Gypsy:LTR	26.1767	0.849175	0.664598	1.27773	0.201345	0.455373
LTR85c:Gypsy:LTR	36.655	-0.0590567	0.566195	-0.104305	0.916928	0.969783
LTR86A1:ERVL:LTR	35.1927	0.507107	0.603898	0.839722	0.401064	0.684206
LTR86A2:ERVL:LTR	11.5036	0.551691	0.970499	0.568461	0.569722	0.810451
LTR86B1:ERVL:LTR	1.10785	0.0617707	3.09855	0.0199354	0.984095	0.995571
LTR86B2:ERVL:LTR	6.34746	-0.225586	1.36386	-0.165403	0.868627	0.950492
LTR86C:ERVL:LTR	0.982672	0.843556	3.49821	0.241139	0.809447	0.926974
LTR87:ERVL:LTR	271.816	0.21827	0.283647	0.769511	0.44159	0.718812
LTR88a:Gypsy:LTR	20.9852	0.0639538	0.726607	0.0880171	0.929863	0.975024
LTR88b:Gypsy:LTR	28.5105	0.737014	0.62916	1.17142	0.241428	0.511684
LTR88c:Gypsy:LTR	10.4035	0.751572	1.02343	0.734364	0.462727	0.737746
LTR89:ERVL:LTR	37.0205	-0.0277158	0.567743	-0.0488175	0.961065	0.985797
LTR8:ERV1:LTR	510.795	-0.0871603	0.230364	-0.378358	0.705164	0.884429
LTR8A:ERV1:LTR	190.323	-0.189096	0.329963	-0.573082	0.566589	0.807212
LTR8B:ERV1:LTR	65.9968	0.31548	0.447862	0.704413	0.481176	0.747141
LTR90A:LTR:LTR	20.8923	0.494819	0.757974	0.652818	0.513874	0.772281
LTR90B:LTR:LTR	7.8945	-1.09215	1.18024	-0.925363	0.354777	0.642588
LTR91:ERVL:LTR	1.84414	0.964146	2.31989	0.415601	0.677702	0.871309
LTR9:ERV1:LTR	29.0786	0.714843	0.624626	1.14443	0.252444	0.525671
LTR9A1:ERV1:LTR	13.8497	0.156551	0.893609	0.175189	0.860931	0.946757
LTR9B:ERV1:LTR	15.8748	-0.172311	0.876216	-0.196653	0.844099	0.941473
LTR9C:ERV1:LTR	5.36645	1.71346	1.50499	1.13852	0.254902	0.52875
LTR9D:ERV1:LTR	42.4528	-0.059263	0.534775	-0.110819	0.91176	0.969091
Looper:PiggyBac:DNA	44.0722	0.130382	0.556133	0.234445	0.81464	0.929548
MADE1:TcMar-Mariner:DNA	116.944	0.327926	0.368074	0.890925	0.372969	0.660683
MADE2:TcMar-Mariner:DNA	69.1564	0.0423004	0.4323	0.0978497	0.922052	0.971507
MARNA:TcMar-Mariner:DNA	305.165	0.116987	0.244083	0.479293	0.63173	0.842768
MER101-int:ERV1:LTR	218.874	0.290951	0.268737	1.08266	0.278958	0.560253
MER101:ERV1:LTR	3.77085	-0.671608	1.67065	-0.402004	0.687681	0.875821
MER101B:ERV1:LTR	0.980758	-0.279576	3.53615	-0.0790622	0.936983	0.976718
MER102a:hAT-Charlie:DNA	202.297	0.545396	0.304386	1.79179	0.0731671	0.227571
MER102b:hAT-Charlie:DNA	326.918	0.424662	0.27527	1.54271	0.122901	0.328582
MER102c:hAT-Charlie:DNA	180.294	0.288827	0.342721	0.842745	0.399371	0.682889
MER103C:hAT-Charlie:DNA	361.913	0.376877	0.282552	1.33383	0.182258	0.426063
MER104:TcMar-Tc2:DNA	115.385	0.722343	0.35211	2.05147	0.0402211	0.146156
MER105:hAT-Charlie:DNA	73.0156	-0.0306385	0.416487	-0.073564	0.941357	0.978564
MER106A:hAT-Charlie:DNA	11.489	-0.434593	1.00729	-0.431448	0.666142	0.864298
MER106B:hAT-Charlie:DNA	26.336	0.239812	0.663702	0.361325	0.717856	0.886012
MER107:hAT-Charlie:DNA	36.7066	0.0904382	0.669549	0.135073	0.892554	0.960973
MER110-int:ERV1:LTR	17.225	0.195545	0.799814	0.244488	0.806853	0.925344
MER110:ERV1:LTR	15.1872	-0.126261	0.868163	-0.145435	0.884368	0.957104
MER110A:ERV1:LTR	43.5575	1.20084	0.556294	2.15864	0.0308778	0.119232
MER112:hAT-Charlie:DNA	176.238	0.357032	0.300603	1.18772	0.234945	0.502662
MER113:hAT-Charlie:DNA	184.086	0.537443	0.296842	1.81053	0.0702134	0.221076
MER113A:hAT-Charlie:DNA	108.995	0.511528	0.382081	1.33879	0.180638	0.423685
MER113B:hAT-Charlie:DNA	33.2754	0.247826	0.677122	0.365999	0.714366	0.884429
MER115:hAT-Tip100:DNA	82.8141	0.243502	0.41471	0.587161	0.557095	0.80221
MER117:hAT-Charlie:DNA	231.089	0.467068	0.271104	1.72284	0.084918	0.253788
MER119:hAT-Charlie:DNA	55.8995	-0.240864	0.504619	-0.477319	0.633135	0.843534
MER11A:ERVK:LTR	59.6894	0.0271723	0.462489	0.0587522	0.953149	0.983017
MER11B:ERVK:LTR	216.757	0.561849	0.274078	2.04996	0.0403686	0.146534
MER11C:ERVK:LTR	199.54	0.346687	0.303086	1.14386	0.252683	0.525819
MER11D:ERVK:LTR	10.9199	0.325553	0.997556	0.32635	0.744159	0.899674
MER121:hAT:DNA	10.2416	-0.58872	1.06728	-0.551605	0.581219	0.817823
MER123:DNA:DNA?	0.742179	3.14882	4.34282	0.725063	0.468413	0.738947
MER124:DNA:DNA?	17.1289	0.143492	0.800078	0.179347	0.857665	0.945366
MER126:DNA:DNA	5.21235	1.09223	1.49351	0.731317	0.464585	0.738947
MER127:TcMar-Tigger:DNA	1.61124	-1.35391	2.64599	-0.511686	0.608871	0.840045
MER129:LTR:LTR?	1.78898	-2.61459	2.88152	-0.907363	0.364215	0.652568
MER130:DNA:DNA	2.23016	0.832623	2.13436	0.390104	0.696459	0.880657
MER131:DNA:DNA?	30.5462	1.16159	0.620508	1.872	0.0612066	0.200453
MER133B:DNA:DNA?	2.7037	0.571336	2.13112	0.268092	0.788628	0.918844
MER134:DNA:DNA?	3.19454	-0.400868	1.77889	-0.225347	0.821709	0.932785
MER135:DNA:DNA	20.8339	-0.159096	0.732532	-0.217186	0.828063	0.93555
MER1A:hAT-Charlie:DNA	597.48	0.02219	0.242296	0.0915825	0.92703	0.974077
MER1B:hAT-Charlie:DNA	374.861	0.257503	0.265144	0.971182	0.331458	0.619066
MER20:hAT-Charlie:DNA	1143.61	0.127514	0.256191	0.497729	0.618675	0.840087
MER20B:hAT-Charlie:DNA	212.836	0.226327	0.33415	0.677321	0.498203	0.759989
MER21-int:ERVL:LTR	44.832	-0.0540993	0.52546	-0.102956	0.917998	0.97017
MER21A:ERVL:LTR	220.827	0.67955	0.352243	1.92921	0.0537052	0.182333
MER21B:ERVL:LTR	332.183	0.506721	0.251347	2.01602	0.0437982	0.155798
MER21C:ERVL:LTR	342.89	0.290236	0.249607	1.16277	0.244922	0.516717
MER2:TcMar-Tigger:DNA	885.596	-0.260478	0.201496	-1.29272	0.196108	0.447731
MER2B:TcMar-Tigger:DNA	59.8657	0.0129652	0.471648	0.0274892	0.97807	0.993137
MER30:hAT-Charlie:DNA	237.267	0.244368	0.320588	0.762248	0.445912	0.723452
MER30B:hAT-Charlie:DNA	13.0558	-0.29381	0.915167	-0.321046	0.748176	0.901732
MER31-int:ERV1:LTR	82.009	-0.473927	0.404748	-1.17092	0.241631	0.511792
MER31A:ERV1:LTR	51.4626	0.226011	0.49322	0.458236	0.646783	0.852982
MER31B:ERV1:LTR	101.729	-0.526028	0.380744	-1.38158	0.1671	0.401971
MER33:hAT-Charlie:DNA	561.537	0.24211	0.230565	1.05007	0.293686	0.579632
MER34-int:ERV1:LTR	7.61323	0.4605	1.25601	0.366636	0.71389	0.884429
MER34:ERV1:LTR	222.01	0.960579	0.269751	3.56099	0.000369459	0.00316217
MER34A1:ERV1:LTR	94.6657	0.729932	0.368665	1.97993	0.0477114	0.166434
MER34A:ERV1:LTR	50.9187	0.422611	0.516595	0.818069	0.413318	0.694794
MER34B-int:ERV1:LTR	254.32	-0.0674559	0.257122	-0.26235	0.793052	0.920509
MER34B:ERV1:LTR	17.6226	0.40861	0.797153	0.512587	0.60824	0.839604
MER34C2:ERV1:LTR	42.3836	-0.256977	0.563426	-0.456096	0.648321	0.854092
MER34C:ERV1:LTR	7.17834	-2.37062	1.41941	-1.67014	0.0948914	0.274481
MER34C_:ERV1:LTR	11.643	1.5337	0.978662	1.56714	0.117081	0.318124
MER34D:ERV1:LTR	4.28891	0.836162	1.54598	0.540863	0.588602	0.82412
MER39:ERV1:LTR	119.992	0.336536	0.344929	0.975669	0.329229	0.616752
MER39B:ERV1:LTR	59.9712	0.173195	0.465707	0.371897	0.70997	0.884429
MER3:hAT-Charlie:DNA	722.796	0.354005	0.273567	1.29403	0.195654	0.447142
MER4-int:ERV1:LTR	161.438	0.138815	0.351019	0.395465	0.6925	0.878257
MER41-int:ERV1:LTR	128.695	0.212469	0.385204	0.551575	0.58124	0.817823
MER41A:ERV1:LTR	87.517	-0.0577929	0.385386	-0.149961	0.880795	0.955707
MER41B:ERV1:LTR	346.473	0.681902	0.236236	2.88653	0.00389513	0.0229636
MER41C:ERV1:LTR	10.431	0.720728	1.0268	0.701914	0.482733	0.748415
MER41D:ERV1:LTR	19.8911	0.755442	0.743333	1.01629	0.309491	0.596518
MER41E:ERV1:LTR	44.5962	-0.265131	0.519564	-0.510296	0.609844	0.840087
MER41G:ERV1:LTR	20.5613	-0.240099	0.764559	-0.314036	0.753494	0.90474
MER44A:TcMar-Tigger:DNA	142.125	0.41773	0.323917	1.28962	0.197183	0.44919
MER44B:TcMar-Tigger:DNA	105.967	1.01418	0.371679	2.72864	0.00635955	0.0343622
MER44C:TcMar-Tigger:DNA	39.7167	-0.185704	0.576413	-0.322172	0.747322	0.901519
MER44D:TcMar-Tigger:DNA	39.0822	-1.38048	0.62425	-2.21142	0.0270067	0.107869
MER45A:hAT-Tip100:DNA	91.7702	0.314752	0.403605	0.77985	0.435479	0.714873
MER45B:hAT-Tip100:DNA	38.8802	-0.150026	0.549133	-0.273206	0.784695	0.918343
MER45C:hAT-Tip100:DNA	16.0798	0.249011	0.837309	0.297394	0.766166	0.910975
MER45R:hAT-Tip100:DNA	20.2925	-0.781295	0.790843	-0.987927	0.323189	0.610521
MER46C:TcMar-Tigger:DNA	280.244	0.316503	0.324807	0.974434	0.329841	0.617271
MER47A:TcMar-Tigger:DNA	131.868	0.235441	0.354844	0.663506	0.507006	0.767065
MER47B:TcMar-Tigger:DNA	15.66	0.41302	0.850776	0.485462	0.627348	0.840816
MER47C:TcMar-Tigger:DNA	49.8856	-0.54938	0.487552	-1.12681	0.259822	0.535221
MER48:ERV1:LTR	10.833	-0.151949	0.988808	-0.153669	0.877871	0.954535
MER49:ERV1:LTR	870.176	1.23883	0.201046	6.16191	7.18717e-10	2.25889e-08
MER4A1:ERV1:LTR	95.4118	0.170608	0.382634	0.445877	0.655686	0.8588
MER4A1_:ERV1:LTR	18.9025	0.728446	0.768687	0.94765	0.343308	0.631357
MER4A:ERV1:LTR	92.6659	-0.278476	0.438287	-0.635374	0.525184	0.780484
MER4B-int:ERV1:LTR	40.0673	0.472274	0.562919	0.838975	0.401484	0.684401
MER4B:ERV1:LTR	77.5728	0.0219284	0.44322	0.0494753	0.960541	0.985783
MER4C:ERV1:LTR	38.5313	0.310758	0.547169	0.567937	0.570077	0.810495
MER4CL34:ERV1:LTR	36.2029	1.27643	0.567732	2.2483	0.0245573	0.100045
MER4D0:ERV1:LTR	27.8335	-0.232333	0.650368	-0.357233	0.720918	0.887379
MER4D1:ERV1:LTR	83.149	0.302788	0.420583	0.719925	0.471571	0.740759
MER4D:ERV1:LTR	33.0642	-0.384832	0.593889	-0.647986	0.516994	0.773937
MER4E1:ERV1:LTR	92.6255	0.135043	0.381806	0.353696	0.723566	0.889257
MER4E:ERV1:LTR	25.3076	-1.04077	0.68076	-1.52884	0.126304	0.3347
MER50-int:ERV1:LTR	24.06	0.159705	0.676527	0.236065	0.813382	0.929096
MER50:ERV1:LTR	87.1838	0.0231685	0.392232	0.0590684	0.952898	0.982889
MER50B:ERV1:LTR	13.5178	0.114778	0.898927	0.127684	0.898399	0.963448
MER50C:ERV1:LTR	7.87152	0.0500107	1.21779	0.0410668	0.967243	0.988955
MER51-int:ERV1:LTR	31.7868	-0.438745	0.617518	-0.710497	0.477396	0.744056
MER51A:ERV1:LTR	75.9853	0.161129	0.407967	0.394955	0.692876	0.878466
MER51B:ERV1:LTR	39.1211	0.45198	0.541135	0.835244	0.40358	0.686552
MER51C:ERV1:LTR	26.8161	0.384618	0.651111	0.590711	0.554714	0.800572
MER51D:ERV1:LTR	6.36972	0.282494	1.32916	0.212535	0.83169	0.936898
MER51E:ERV1:LTR	26.0149	3.00312	0.753734	3.98433	6.76718e-05	0.000731756
MER52-int:ERV1:LTR	2.27699	-1.24677	2.25682	-0.552445	0.580643	0.817497
MER52A:ERV1:LTR	326.614	0.401978	0.239922	1.67545	0.0938458	0.272278
MER52C:ERV1:LTR	57.5883	0.556999	0.460677	1.20909	0.226629	0.491079
MER52D:ERV1:LTR	39.1199	0.119795	0.545254	0.219704	0.826102	0.935054
MER53:hAT:DNA	163.603	0.312891	0.321895	0.972029	0.331036	0.61858
MER54A:ERVL:LTR	56.7218	-0.487096	0.48222	-1.01011	0.312441	0.598625
MER54B:ERVL:LTR	14.306	0.995401	0.873129	1.14004	0.25427	0.527926
MER57-int:ERV1:LTR	248.315	0.966046	0.259238	3.72648	0.00019417	0.0018284
MER57A-int:ERV1:LTR	58.0802	0.504177	0.453086	1.11276	0.265811	0.543282
MER57A1:ERV1:LTR	100.503	2.00724	0.375363	5.34748	8.91896e-08	1.89572e-06
MER57B1:ERV1:LTR	28.3007	0.0746983	0.655828	0.113899	0.909318	0.968148
MER57B2:ERV1:LTR	22.582	0.40516	0.709247	0.571253	0.567828	0.808436
MER57C1:ERV1:LTR	32.4595	0.117224	0.588361	0.199239	0.842076	0.940864
MER57C2:ERV1:LTR	6.49872	0.500109	1.27116	0.393427	0.694004	0.87935
MER57D:ERV1:LTR	56.0923	-0.877353	0.494612	-1.77382	0.0760928	0.23458
MER57E1:ERV1:LTR	16.6988	2.6992	0.888073	3.03939	0.00237057	0.0152548
MER57E2:ERV1:LTR	0.559472	-2.4179	4.87244	-0.496239	0.619726	0.840087
MER57E3:ERV1:LTR	1.72294	1.12453	2.58516	0.434992	0.663568	0.862314
MER57F:ERV1:LTR	98.5417	-0.484126	0.38294	-1.26423	0.206146	0.46244
MER58A:hAT-Charlie:DNA	725.181	0.302575	0.231272	1.30831	0.19077	0.439444
MER58B:hAT-Charlie:DNA	488.044	0.183922	0.242677	0.757888	0.448518	0.725898
MER58C:hAT-Charlie:DNA	159.69	-0.306273	0.333854	-0.917387	0.35894	0.647254
MER58D:hAT-Charlie:DNA	108.116	0.245418	0.354714	0.691876	0.489015	0.753831
MER5A1:hAT-Charlie:DNA	718.853	0.118396	0.262201	0.451546	0.651596	0.856192
MER5A:hAT-Charlie:DNA	1808.01	0.190348	0.212147	0.897244	0.369589	0.65755
MER5B:hAT-Charlie:DNA	1390.9	0.240203	0.203562	1.18	0.238001	0.506601
MER5C1:hAT-Charlie:DNA	33.1994	0.474845	0.616517	0.770205	0.441178	0.718629
MER5C:hAT-Charlie:DNA	82.2156	0.637879	0.415532	1.53509	0.124762	0.332352
MER61-int:ERV1:LTR	143.971	0.672881	0.37072	1.81507	0.0695137	0.219449
MER61A:ERV1:LTR	172.765	0.0510884	0.304738	0.167647	0.866861	0.949729
MER61B:ERV1:LTR	3.59693	0.470904	1.72074	0.273663	0.784344	0.918261
MER61C:ERV1:LTR	59.5078	1.45088	0.461716	3.14236	0.00167593	0.0114467
MER61D:ERV1:LTR	3.16469	0.175238	1.88321	0.093053	0.925861	0.973754
MER61E:ERV1:LTR	19.9136	0.442068	0.750327	0.589168	0.555749	0.800952
MER61F:ERV1:LTR	2.4408	1.033	2.06489	0.500269	0.616886	0.840087
MER63A:hAT-Blackjack:DNA	77.0944	0.588957	0.430957	1.36663	0.171742	0.409941
MER63B:hAT-Blackjack:DNA	255.571	1.64679	0.273838	6.01373	1.81299e-09	5.34582e-08
MER63C:hAT-Blackjack:DNA	28.986	-0.138333	0.675387	-0.204821	0.837712	0.939108
MER63D:hAT-Blackjack:DNA	63.2774	0.0244672	0.440314	0.0555677	0.955686	0.984294
MER65-int:ERV1:LTR	40.1744	0.520779	0.536758	0.970231	0.331931	0.619587
MER65A:ERV1:LTR	73.7235	0.0670665	0.416455	0.161041	0.872061	0.951938
MER65B:ERV1:LTR	9.26502	0.928599	1.17778	0.78843	0.430445	0.710216
MER65C:ERV1:LTR	869.454	2.33778	0.203361	11.4957	1.38595e-30	4.28573e-28
MER65D:ERV1:LTR	21.1436	0.259761	0.797817	0.32559	0.744734	0.89978
MER66-int:ERV1:LTR	24.4443	0.331854	0.738982	0.449068	0.653382	0.857168
MER66A:ERV1:LTR	64.1904	-0.20298	0.473594	-0.428594	0.668218	0.864804
MER66B:ERV1:LTR	136.07	0.559511	0.336433	1.66307	0.0962985	0.277671
MER66C:ERV1:LTR	17.404	-0.0797497	0.833542	-0.0956757	0.923778	0.972419
MER66D:ERV1:LTR	2.60171	0.102746	2.13285	0.0481734	0.961578	0.985956
MER67A:ERV1:LTR	4.18976	0.0380231	1.72112	0.0220921	0.982375	0.995275
MER67B:ERV1:LTR	31.5659	0.464527	0.63062	0.73662	0.461353	0.736808
MER67C:ERV1:LTR	281.794	1.28322	0.256128	5.01009	5.44044e-07	9.99081e-06
MER67D:ERV1:LTR	9.21444	-0.396946	1.07149	-0.370461	0.711039	0.884429
MER68-int:ERVL:LTR	351.122	0.574834	0.236539	2.43018	0.0150913	0.0680776
MER68:ERVL:LTR	181.691	0.532486	0.28598	1.86197	0.0626071	0.204099
MER68B:ERVL:LTR	17.6259	0.145896	0.793264	0.183918	0.854078	0.943496
MER68C:ERVL:LTR	1.08704	0.563275	3.11932	0.180577	0.8567	0.944977
MER6:TcMar-Tigger:DNA	26.701	0.61291	0.657366	0.932372	0.351144	0.638787
MER6A:TcMar-Tigger:DNA	58.1073	0.779598	0.46474	1.67749	0.0934462	0.271365
MER6B:TcMar-Tigger:DNA	33.9356	0.224635	0.655644	0.342618	0.731886	0.892944
MER6C:TcMar-Tigger:DNA	4.95466	0.576933	1.43794	0.401222	0.688257	0.876354
MER70-int:ERVL:LTR	42.962	-0.331677	0.566542	-0.58544	0.558252	0.802669
MER70A:ERVL:LTR	10.1649	0.0492152	1.05328	0.0467257	0.962732	0.986504
MER70B:ERVL:LTR	7.50029	0.324765	1.18149	0.274876	0.783411	0.917762
MER70C:ERVL:LTR	9.84445	-0.290171	1.04814	-0.276842	0.781901	0.916872
MER72:ERV1:LTR	43.1037	0.214756	0.567582	0.37837	0.705156	0.884429
MER72B:ERV1:LTR	2.23558	3.02606	2.45716	1.23153	0.218125	0.478313
MER73:ERVL:LTR	4.37339	-0.33684	1.53947	-0.218802	0.826804	0.935105
MER74A:ERVL:LTR	86.0901	1.01168	0.403856	2.50505	0.0122433	0.0581586
MER74B:ERVL:LTR	32.6999	0.232396	0.629568	0.369137	0.712026	0.884429
MER74C:ERVL:LTR	6.81724	0.844867	1.28821	0.655846	0.511923	0.770602
MER75:PiggyBac:DNA	25.5698	0.370902	0.664393	0.558257	0.576669	0.814971
MER75A:PiggyBac:DNA	1.11327	3.73505	3.69489	1.01087	0.312079	0.598259
MER75B:PiggyBac:DNA	5.54253	-0.783473	1.3843	-0.56597	0.571414	0.811528
MER76-int:ERVL:LTR	2.61617	0.744018	1.99831	0.372324	0.709652	0.884429
MER76:ERVL:LTR	10.3062	-0.393349	1.14849	-0.342492	0.73198	0.892945
MER77:ERVL:LTR	39.2243	0.113116	0.545833	0.207235	0.835826	0.937816
MER77B:ERVL:LTR	46.1811	0.920587	0.511942	1.79823	0.0721412	0.22559
MER81:hAT-Blackjack:DNA	105.477	-0.0164736	0.375963	-0.0438171	0.96505	0.987666
MER83:ERV1:LTR	12.9554	-0.344393	0.910324	-0.378319	0.705194	0.884429
MER83A-int:ERV1:LTR	4.24868	-0.770244	1.60686	-0.479347	0.631692	0.842768
MER83B-int:ERV1:LTR	3.78531	-0.224004	1.80926	-0.123809	0.901466	0.964644
MER83B:ERV1:LTR	3.18153	0.241636	1.78128	0.135653	0.892096	0.960749
MER83C:ERV1:LTR	1.78469	-2.55086	2.70522	-0.942938	0.345713	0.633713
MER84-int:ERV1:LTR	1.73786	0.510732	2.38553	0.214096	0.830472	0.936302
MER84:ERV1:LTR	6.65183	-0.0660277	1.25838	-0.0524705	0.958154	0.984919
MER85:PiggyBac:DNA	64.258	0.0667541	0.445071	0.149985	0.880776	0.955707
MER87:ERV1:LTR	9.06675	0.34074	1.08132	0.315115	0.752674	0.904247
MER87B:ERV1:LTR	8.40028	2.28225	1.24525	1.83277	0.066837	0.21378
MER88:ERVL:LTR	2.3906	0.954208	2.04942	0.465599	0.641503	0.848668
MER89-int:ERV1:LTR	21.8049	0.43733	0.721753	0.605927	0.544563	0.792678
MER89:ERV1:LTR	44.121	1.38144	0.526788	2.62237	0.00873197	0.0443351
MER8:TcMar-Tigger:DNA	132.152	0.189097	0.333352	0.567258	0.570539	0.81091
MER90:ERV1:LTR	110.932	0.0794979	0.378953	0.209783	0.833837	0.93734
MER90a:ERV1:LTR	114.238	0.303035	0.352182	0.860449	0.389541	0.675899
MER91A:hAT-Tip100:DNA	170.253	0.557735	0.364723	1.5292	0.126215	0.3347
MER91B:hAT-Tip100:DNA	72.8506	0.45073	0.455757	0.98897	0.322678	0.610037
MER91C:hAT-Tip100:DNA	69.0188	-0.394708	0.434085	-0.909289	0.363197	0.651194
MER92-int:ERV1:LTR	89.0868	1.44675	0.414502	3.49033	0.000482428	0.0039884
MER92A:ERV1:LTR	0.736757	-1.05208	3.98103	-0.264273	0.79157	0.920007
MER92B:ERV1:LTR	83.1998	-0.0729596	0.393443	-0.185439	0.852885	0.943177
MER92C:ERV1:LTR	8.58938	0.134711	1.11418	0.120906	0.903766	0.9654
MER92D:ERV1:LTR	2.80356	-3.29991	2.27889	-1.44803	0.147608	0.371872
MER94:hAT-Blackjack:DNA	157.151	0.184864	0.329062	0.56179	0.574259	0.813443
MER94B:hAT-Blackjack:DNA	4.33957	0.253935	1.54914	0.16392	0.869794	0.951103
MER95:ERV1:LTR	13.7197	-0.413718	0.902614	-0.458356	0.646697	0.852982
MER96:hAT-Tip100:DNA	83.0306	0.795295	0.393707	2.02002	0.0433817	0.154623
MER96B:hAT-Tip100:DNA	55.9803	0.291295	0.475589	0.612493	0.540211	0.788439
MER96B:hAT:DNA	0.839208	-3.00364	4.12095	-0.72887	0.466081	0.738947
MER97a:hAT-Tip100:DNA	5.24127	1.98273	1.62685	1.21875	0.222938	0.485591
MER97b:hAT-Tip100:DNA	8.1381	0.582533	1.14758	0.507621	0.611719	0.840087
MER97c:hAT-Tip100:DNA	0.932475	0.635875	3.33728	0.190537	0.848888	0.942001
MER99:hAT:DNA	17.3743	-1.20312	0.860002	-1.39898	0.16182	0.393758
MER9B:ERVK:LTR	4.07284	-0.0310009	1.58481	-0.0195612	0.984393	0.995663
MER9a1:ERVK:LTR	13.5572	-0.299394	0.959501	-0.312031	0.755017	0.905321
MER9a2:ERVK:LTR	42.843	-0.335148	0.522859	-0.640992	0.521528	0.777214
MER9a3:ERVK:LTR	53.4191	-0.0761401	0.504755	-0.150846	0.880097	0.955395
MERX:TcMar-Tigger:DNA	13.8698	1.00493	0.886704	1.13333	0.257075	0.531782
MIR1_Amn:MIR:SINE	927.276	0.390558	0.245181	1.59294	0.111174	0.30779
MIR3:MIR:SINE	5628.62	0.31174	0.201212	1.54931	0.121307	0.325856
MIR:MIR:SINE	10154.2	0.328477	0.220072	1.49259	0.135545	0.351028
MIRb:MIR:SINE	14404.4	0.341659	0.20483	1.66801	0.0953138	0.275412
MIRc:MIR:SINE	6281.33	0.36636	0.204415	1.79224	0.0730946	0.227458
MLT-int:ERVL-MaLR:LTR	6.40737	0.229302	1.28441	0.178528	0.858309	0.945827
MLT1-int:ERVL-MaLR:LTR	38.304	0.433878	0.5532	0.784306	0.432861	0.712344
MLT1A-int:ERVL-MaLR:LTR	67.5041	0.574594	0.435809	1.31845	0.187351	0.434014
MLT1A0-int:ERVL-MaLR:LTR	17.659	0.680646	0.795247	0.855893	0.392057	0.676379
MLT1A0:ERVL-MaLR:LTR	828.763	0.286685	0.196643	1.45789	0.14487	0.36724
MLT1A1-int:ERVL-MaLR:LTR	20.3212	-1.47964	0.765464	-1.933	0.0532366	0.181127
MLT1A1:ERVL-MaLR:LTR	316.281	0.287272	0.256722	1.119	0.26314	0.539922
MLT1A:ERVL-MaLR:LTR	424.919	0.319675	0.223512	1.43024	0.152648	0.380074
MLT1B-int:ERVL-MaLR:LTR	22.3363	0.627505	0.70223	0.89359	0.371541	0.659069
MLT1B:ERVL-MaLR:LTR	930.116	0.204056	0.199132	1.02473	0.305493	0.592248
MLT1C-int:ERVL-MaLR:LTR	6.49344	-0.435857	1.28507	-0.339168	0.734483	0.894186
MLT1C:ERVL-MaLR:LTR	1177.19	0.0464946	0.207175	0.224422	0.822429	0.933227
MLT1D-int:ERVL-MaLR:LTR	21.9112	-0.78635	0.719942	-1.09224	0.274728	0.555142
MLT1D:ERVL-MaLR:LTR	1111.21	0.153119	0.208466	0.734505	0.462641	0.737671
MLT1E1:ERVL-MaLR:LTR	12.395	-0.770542	0.951416	-0.809889	0.418004	0.699665
MLT1E1A-int:ERVL-MaLR:LTR	14.212	-0.325589	0.886338	-0.367341	0.713365	0.884429
MLT1E1A:ERVL-MaLR:LTR	205.351	-0.418556	0.284447	-1.47147	0.141163	0.360658
MLT1E2-int:ERVL-MaLR:LTR	17.1511	-0.228766	0.803962	-0.284548	0.77599	0.914737
MLT1E2:ERVL-MaLR:LTR	251.296	0.241365	0.258229	0.934696	0.349945	0.63757
MLT1E3:ERVL-MaLR:LTR	62.4143	0.28247	0.445105	0.634615	0.52568	0.780484
MLT1E:ERVL-MaLR:LTR	33.3634	0.103909	0.584464	0.177785	0.858892	0.945827
MLT1F-int:ERVL-MaLR:LTR	30.4267	0.418285	0.631172	0.662712	0.507515	0.767114
MLT1F1-int:ERVL-MaLR:LTR	20.6507	0.557903	0.733567	0.760535	0.446935	0.724192
MLT1F1:ERVL-MaLR:LTR	532.452	1.25737	0.214812	5.85334	4.81804e-09	1.29918e-07
MLT1F2-int:ERVL-MaLR:LTR	36.4175	0.093599	0.590888	0.158404	0.874138	0.952702
MLT1F2:ERVL-MaLR:LTR	490.464	-0.115836	0.228595	-0.506729	0.612345	0.840087
MLT1F:ERVL-MaLR:LTR	278.423	0.043811	0.281764	0.155488	0.876437	0.953843
MLT1G-int:ERVL-MaLR:LTR	1.3315	-0.986791	2.8455	-0.34679	0.728749	0.891116
MLT1G1-int:ERVL-MaLR:LTR	26.5858	-0.531244	0.665601	-0.798143	0.424788	0.705172
MLT1G1:ERVL-MaLR:LTR	125.772	0.120296	0.334918	0.35918	0.71946	0.886357
MLT1G3-int:ERVL-MaLR:LTR	3.56311	1.23744	1.76752	0.700099	0.483866	0.749519
MLT1G3:ERVL-MaLR:LTR	155.057	0.194784	0.311161	0.62599	0.531321	0.782607
MLT1G:ERVL-MaLR:LTR	122.619	-0.4643	0.358511	-1.29508	0.195293	0.446745
MLT1H-int:ERVL-MaLR:LTR	14.5813	0.115817	0.862016	0.134356	0.893121	0.961259
MLT1H1-int:ERVL-MaLR:LTR	6.01944	0.0403665	1.32756	0.0304066	0.975743	0.992817
MLT1H1:ERVL-MaLR:LTR	230.112	0.0884131	0.263923	0.334996	0.737628	0.896299
MLT1H2-int:ERVL-MaLR:LTR	11.8568	-0.776838	1.00627	-0.771994	0.440118	0.718048
MLT1H2:ERVL-MaLR:LTR	422.573	0.426573	0.27144	1.57152	0.116061	0.316665
MLT1H:ERVL-MaLR:LTR	323.693	0.0684762	0.238602	0.286989	0.774121	0.914475
MLT1I-int:ERVL-MaLR:LTR	10.625	1.47239	1.02304	1.43924	0.150083	0.376129
MLT1I:ERVL-MaLR:LTR	316.337	0.148061	0.255196	0.580184	0.56179	0.804954
MLT1J-int:ERVL-MaLR:LTR	19.4383	0.257724	0.763076	0.337743	0.735557	0.894916
MLT1J1-int:ERVL-MaLR:LTR	8.29266	0.57367	1.12846	0.508365	0.611198	0.840087
MLT1J1:ERVL-MaLR:LTR	146.725	0.679009	0.313238	2.16771	0.0301809	0.11725
MLT1J2-int:ERVL-MaLR:LTR	13.9293	-0.838027	0.889247	-0.9424	0.345988	0.634035
MLT1J2:ERVL-MaLR:LTR	251.247	0.328031	0.257452	1.27414	0.202613	0.457321
MLT1J:ERVL-MaLR:LTR	497.583	0.207	0.212223	0.97539	0.329367	0.616891
MLT1K-int:ERVL-MaLR:LTR	1.49928	2.6149	2.86977	0.911188	0.362196	0.650157
MLT1K:ERVL-MaLR:LTR	651.462	0.412822	0.216762	1.90449	0.0568462	0.190434
MLT1L-int:ERVL-MaLR:LTR	2.41999	1.29553	2.26987	0.570748	0.56817	0.808683
MLT1L:ERVL-MaLR:LTR	484.972	0.0619161	0.235944	0.262419	0.792999	0.920509
MLT1M:ERVL-MaLR:LTR	62.109	-0.774496	0.468341	-1.6537	0.098188	0.281553
MLT1N2-int:ERVL-MaLR:LTR	0.876856	-3.11554	4.01988	-0.775034	0.43832	0.716652
MLT1N2:ERVL-MaLR:LTR	244.723	0.691693	0.267941	2.58151	0.00983697	0.0487828
MLT1O:ERVL-MaLR:LTR	168.61	0.466044	0.301926	1.54357	0.122693	0.328255
MLT2A1:ERVL:LTR	245.377	0.865923	0.259085	3.34224	0.000831046	0.00634204
MLT2A2:ERVL:LTR	400.261	3.00323	0.252643	11.8872	1.37897e-32	4.98823e-30
MLT2B1:ERVL:LTR	81.5982	1.02222	0.396526	2.57794	0.00993908	0.0491367
MLT2B2:ERVL:LTR	68.1466	0.813768	0.426803	1.90666	0.0565645	0.18975
MLT2B3:ERVL:LTR	488.386	0.0275527	0.225468	0.122202	0.902739	0.964955
MLT2B4:ERVL:LTR	155.476	-0.0510105	0.304588	-0.167474	0.866997	0.949778
MLT2C1:ERVL:LTR	42.729	0.175919	0.528347	0.332961	0.739164	0.897312
MLT2C2:ERVL:LTR	188.347	0.39447	0.301387	1.30885	0.190586	0.439172
MLT2D:ERVL:LTR	88.859	0.746415	0.392464	1.90187	0.0571886	0.191147
MLT2E:ERVL:LTR	5.96718	0.308746	1.35658	0.227591	0.819965	0.93223
MLT2F:ERVL:LTR	94.0079	0.649165	0.3916	1.65772	0.0973734	0.279971
MSR1:Satellite:Satellite	426.474	0.11546	0.328221	0.351775	0.725007	0.88972
MST-int:ERVL-MaLR:LTR	90.4262	-0.457492	0.377271	-1.21264	0.225269	0.48878
MSTA-int:ERVL-MaLR:LTR	790.032	1.49424	0.206234	7.24535	4.31312e-13	2.16469e-11
MSTA1:ERVL-MaLR:LTR	10.3098	0.739051	1.03315	0.71534	0.474399	0.742773
MSTA:ERVL-MaLR:LTR	996.021	0.649086	0.188596	3.44167	0.00057814	0.00466306
MSTB-int:ERVL-MaLR:LTR	90.229	0.361915	0.409415	0.88398	0.376707	0.664559
MSTB1-int:ERVL-MaLR:LTR	21.219	0.0927566	0.75034	0.123619	0.901617	0.964644
MSTB1:ERVL-MaLR:LTR	185.364	0.487665	0.313577	1.55517	0.119906	0.323051
MSTB2-int:ERVL-MaLR:LTR	5.41519	0.875242	1.41996	0.616387	0.537639	0.786361
MSTB2:ERVL-MaLR:LTR	82.84	0.767346	0.397268	1.93156	0.0534144	0.181571
MSTB:ERVL-MaLR:LTR	258.847	0.226454	0.264206	0.857112	0.391383	0.676379
MSTC-int:ERVL-MaLR:LTR	10.2107	1.4101	1.07276	1.31446	0.188692	0.435804
MSTC:ERVL-MaLR:LTR	153.83	-0.0542472	0.319695	-0.169684	0.865258	0.948958
MSTD-int:ERVL-MaLR:LTR	34.0363	0.0113609	0.592317	0.0191805	0.984697	0.995764
MSTD:ERVL-MaLR:LTR	212.764	-0.0354652	0.28406	-0.124851	0.900641	0.964315
MamGyp-int:Gypsy:LTR	6.04903	1.33227	1.32827	1.00301	0.315857	0.602189
MamGypLTR1a:Gypsy:LTR	28.0055	-0.523863	0.644986	-0.812209	0.416672	0.698107
MamGypLTR1b:Gypsy:LTR	22.9011	0.812588	0.703286	1.15542	0.24792	0.520273
MamGypLTR1c:Gypsy:LTR	31.1363	0.194954	0.625736	0.31156	0.755375	0.905638
MamGypLTR1d:Gypsy:LTR	14.9778	-0.358386	0.922335	-0.388563	0.697599	0.881401
MamGypLTR2b:Gypsy:LTR	23.2219	0.413733	0.700127	0.590941	0.55456	0.800572
MamGypLTR2c:Gypsy:LTR	6.52825	0.155185	1.3702	0.113257	0.909827	0.968421
MamGypLTR3:Gypsy:LTR	15.3369	0.921652	0.852689	1.08088	0.279752	0.56126
MamGypLTR3a:Gypsy:LTR	39.1116	0.953251	0.556677	1.7124	0.0868238	0.257437
MamGypsy2-I:Gypsy:LTR	74.6313	0.618933	0.436246	1.41877	0.155966	0.385017
MamGypsy2-LTR:Gypsy:LTR	6.47982	0.757873	1.30805	0.579392	0.562325	0.804954
MamRTE1:RTE-BovB:LINE	317.243	0.292034	0.259779	1.12416	0.260944	0.536955
MamRep1151:LTR:LTR?	64.2491	-0.496568	0.454816	-1.0918	0.274921	0.555347
MamRep137:TcMar-Tigger:DNA	165.071	0.277113	0.296794	0.933685	0.350466	0.638034
MamRep137:TcMar:DNA	5.6973	0.390747	1.37158	0.284889	0.775729	0.914654
MamRep1527:LTR:LTR	40.6972	0.894128	0.536583	1.66634	0.0956461	0.275997
MamRep1879:hAT-Tip100:DNA	38.6407	0.339995	0.587631	0.578586	0.562868	0.804954
MamRep1894:hAT:DNA	8.41738	0.801179	1.12004	0.715314	0.474415	0.742773
MamRep38:hAT:DNA	112.204	0.502963	0.381616	1.31798	0.18751	0.434197
MamRep4096:hAT-Tip100:DNA	44.3609	1.09432	0.521839	2.09705	0.0359895	0.134745
MamRep4096:hAT:DNA	1.91323	0.179597	2.25511	0.0796401	0.936523	0.976718
MamRep434:TcMar-Tigger:DNA	76.6229	0.210251	0.438944	0.478993	0.631944	0.842768
MamRep488:hAT-Tip100:DNA	8.66798	-0.476818	1.10918	-0.429883	0.667281	0.864804
MamRep564:MamRep564:Unknown	32.9382	-0.359776	0.590195	-0.609588	0.542135	0.790223
MamRep605:LTR:LTR?	233.515	0.38867	0.267108	1.4551	0.14564	0.368611
MamTip1:hAT-Tip100:DNA	27.1607	0.195172	0.651236	0.299694	0.764411	0.910266
MamTip2:hAT-Tip100:DNA	217.755	0.534846	0.301142	1.77606	0.0757231	0.233665
MamTip3:hAT-Tip100:DNA	42.6735	0.253339	0.538401	0.47054	0.637969	0.846181
Mam_R4:Dong-R4:LINE	65.8027	0.706303	0.451862	1.56309	0.11803	0.319706
Merlin1_HS:Merlin:DNA	6.49741	-0.585122	1.36995	-0.427114	0.669297	0.865315
ORSL-2a:hAT-Tip100:DNA	5.36294	1.1923	1.41064	0.845221	0.397987	0.681939
ORSL-2b:hAT-Tip100:DNA	18.6788	-0.340633	0.768783	-0.443081	0.657707	0.860029
ORSL:hAT-Tip100:DNA	144.635	0.266778	0.347063	0.768673	0.442087	0.719133
OldhAT1:hAT-Ac:DNA	296.238	0.726438	0.246304	2.94935	0.00318438	0.0194616
PABL_A-int:ERV1:LTR	22.7412	0.545644	0.697477	0.782311	0.434032	0.713658
PABL_A:ERV1:LTR	15.9557	-0.216383	0.825694	-0.262062	0.793274	0.920509
PABL_B-int:ERV1:LTR	4.84105	-0.452294	1.48398	-0.304785	0.76053	0.908749
PABL_B:ERV1:LTR	36.7794	0.922303	0.562147	1.64068	0.100864	0.286562
PRIMA4-int:ERV1:LTR	78.7142	0.285527	0.398469	0.716561	0.473645	0.742738
PRIMA41-int:ERV1:LTR	44.9161	0.820999	0.555614	1.47764	0.139504	0.357706
PRIMA4_LTR:ERV1:LTR	21.0982	-0.587175	0.724669	-0.810266	0.417787	0.699486
PRIMAX-int:ERV1:LTR	0.841122	-1.27499	3.48517	-0.365832	0.714491	0.884429
Penelope1_Vert:Penelope:LINE	50.4067	0.702826	0.484712	1.44999	0.147062	0.371082
Plat_L3:CR1:LINE	146.358	-0.105626	0.34753	-0.303933	0.761179	0.908958
PrimLTR79:ERV1:LTR	1.82333	1.30246	2.74476	0.474526	0.635125	0.844484
REP522:telo:Satellite	18.468	-0.112132	0.886061	-0.126551	0.899296	0.963448
Ricksha:MULE-MuDR:DNA	6.50811	0.884612	1.29901	0.680988	0.495879	0.758819
Ricksha_0:MULE-MuDR:DNA	6.87945	-0.390618	1.243	-0.314254	0.753328	0.904654
Ricksha_a:MULE-MuDR:DNA	3.53841	-3.64804	2.11863	-1.72188	0.0850906	0.254184
Ricksha_b:MULE-MuDR:DNA	21.0209	-0.461522	0.733197	-0.629465	0.529044	0.782607
Ricksha_c:MULE-MuDR:DNA	29.0759	0.128917	0.625878	0.205978	0.836808	0.938478
SATR1:Satellite:Satellite	9.35698	0.514276	1.08826	0.472566	0.636523	0.845712
SATR2:Satellite:Satellite	6.60056	1.15863	1.34331	0.862518	0.388403	0.675109
SST1:centr:Satellite	168.418	-0.429916	0.300498	-1.43068	0.152522	0.379955
SVA_A:SVA:Retroposon	380.293	-0.101846	0.228978	-0.444787	0.656474	0.859155
SVA_B:SVA:Retroposon	303.771	-0.130275	0.243791	-0.534371	0.593085	0.828769
SVA_C:SVA:Retroposon	308.658	-0.268058	0.245937	-1.08995	0.275737	0.556291
SVA_D:SVA:Retroposon	1343.42	-0.0306133	0.177357	-0.172609	0.862959	0.947891
SVA_E:SVA:Retroposon	217.617	0.0310666	0.296937	0.104624	0.916674	0.969702
SVA_F:SVA:Retroposon	433.982	-0.147331	0.24613	-0.598589	0.549447	0.796943
TAR1:telo:Satellite	15.4756	0.539908	0.836698	0.645284	0.518743	0.775103
THE1-int:ERVL-MaLR:LTR	2.49894	0.521203	2.26944	0.229662	0.818354	0.931459
THE1A-int:ERVL-MaLR:LTR	697.206	-0.183659	0.202499	-0.906964	0.364426	0.652787
THE1A:ERVL-MaLR:LTR	308.449	0.323392	0.241074	1.34147	0.179769	0.422391
THE1B-int:ERVL-MaLR:LTR	710.421	0.034536	0.23061	0.14976	0.880954	0.955707
THE1B:ERVL-MaLR:LTR	889.48	0.323432	0.196204	1.64845	0.099261	0.283654
THE1C-int:ERVL-MaLR:LTR	132.542	0.714232	0.327675	2.1797	0.0292797	0.114843
THE1C:ERVL-MaLR:LTR	209.91	0.272499	0.282685	0.963966	0.335063	0.622886
THE1D-int:ERVL-MaLR:LTR	407.409	0.194967	0.241783	0.806372	0.420028	0.701523
THE1D:ERVL-MaLR:LTR	566.344	-0.151083	0.227347	-0.664547	0.50634	0.766729
Tigger10:TcMar-Tigger:DNA	75.8843	0.568304	0.409665	1.38724	0.165368	0.398938
Tigger11a:TcMar-Tigger:DNA	32.5391	0.150222	0.589613	0.254781	0.798892	0.923619
Tigger12:TcMar-Tigger:DNA	22.6052	-0.108699	0.716115	-0.15179	0.879353	0.954965
Tigger12A:TcMar-Tigger:DNA	35.9393	-0.0356578	0.565029	-0.0631079	0.949681	0.981842
Tigger12c:TcMar-Tigger:DNA	70.5833	0.428536	0.435627	0.983721	0.325253	0.612729
Tigger13a:TcMar-Tigger:DNA	126.191	-0.249003	0.345101	-0.721535	0.470581	0.73993
Tigger14a:TcMar-Tigger:DNA	189.42	0.134415	0.282997	0.474971	0.634807	0.844296
Tigger15a:TcMar-Tigger:DNA	328.24	0.0427989	0.296238	0.144475	0.885126	0.957384
Tigger16a:TcMar-Tigger:DNA	84.5354	0.153477	0.390801	0.392725	0.694523	0.879591
Tigger16b:TcMar-Tigger:DNA	53.8635	0.202669	0.471823	0.429545	0.667527	0.864804
Tigger17:TcMar-Tigger:DNA	6.47646	0.0122962	1.27387	0.00965262	0.992298	0.997573
Tigger17a:TcMar-Tigger:DNA	128.022	0.331043	0.337612	0.980544	0.326818	0.613748
Tigger17b:TcMar-Tigger:DNA	14.0513	0.290194	0.872488	0.332605	0.739432	0.897496
Tigger17c:TcMar-Tigger:DNA	26.9772	0.502727	0.649417	0.774121	0.438859	0.717251
Tigger18a:TcMar-Tigger:DNA	113.948	0.560029	0.382096	1.46568	0.142737	0.363184
Tigger19a:TcMar-Tigger:DNA	271.574	0.106394	0.302615	0.351583	0.725151	0.88972
Tigger19b:TcMar-Tigger:DNA	326.266	0.0363883	0.270499	0.134523	0.892989	0.961171
Tigger1:TcMar-Tigger:DNA	1273.12	0.298223	0.188262	1.58408	0.113175	0.311393
Tigger1a_Art:TcMar-Tigger:DNA	6.45373	-0.0813719	1.3353	-0.0609388	0.951408	0.982382
Tigger20a:TcMar-Tigger:DNA	80.6942	-0.0700306	0.414656	-0.168888	0.865884	0.949181
Tigger2:TcMar-Tigger:DNA	386.526	0.0768038	0.255094	0.30108	0.763354	0.909855
Tigger2a:TcMar-Tigger:DNA	232.329	0.165636	0.272762	0.607254	0.543682	0.791757
Tigger2b_Pri:TcMar-Tigger:DNA	71.7505	0.318355	0.428905	0.742251	0.457935	0.733941
Tigger3:TcMar-Tigger:DNA	40.9062	0.0384448	0.548752	0.0700586	0.944147	0.979131
Tigger3a:TcMar-Tigger:DNA	360.668	0.240266	0.256844	0.935456	0.349553	0.63728
Tigger3b:TcMar-Tigger:DNA	440.729	0.530265	0.245117	2.16331	0.0305173	0.118269
Tigger3c:TcMar-Tigger:DNA	94.5977	0.727382	0.398446	1.82555	0.0679181	0.216228
Tigger3d:TcMar-Tigger:DNA	12.0813	0.724545	0.974067	0.743835	0.456976	0.733028
Tigger4:TcMar-Tigger:DNA	71.1867	-0.0375082	0.445984	-0.0841022	0.932975	0.976263
Tigger4a:TcMar-Tigger:DNA	349.553	0.24023	0.248758	0.965716	0.334186	0.622065
Tigger4b:TcMar-Tigger:DNA	443.346	0.422391	0.235817	1.79118	0.0732641	0.227764
Tigger5:TcMar-Tigger:DNA	83.1303	0.0537385	0.407501	0.131873	0.895084	0.962237
Tigger5b:TcMar-Tigger:DNA	122.244	0.254817	0.365145	0.697851	0.48527	0.750775
Tigger6a:TcMar-Tigger:DNA	178.573	-0.38653	0.308358	-1.25351	0.21002	0.467637
Tigger6b:TcMar-Tigger:DNA	11.2373	0.217468	0.984104	0.220981	0.825107	0.934429
Tigger7:TcMar-Tigger:DNA	179.316	-0.0737324	0.319248	-0.230956	0.817349	0.930825
Tigger8:TcMar-Tigger:DNA	39.7571	0.0755804	0.560417	0.134864	0.892719	0.961015
Tigger9a:TcMar-Tigger:DNA	55.0238	0.232048	0.495114	0.468677	0.639301	0.847391
Tigger9b:TcMar-Tigger:DNA	18.6243	1.00277	0.779786	1.28596	0.198457	0.451342
UCON105:UCON105:Unknown	17.5608	0.183067	0.789106	0.231993	0.816543	0.930668
UCON107:hAT-Tag1:DNA	2.89637	-0.467872	1.92897	-0.24255	0.808354	0.926289
UCON132b:hAT-Tip100:DNA	17.6802	-0.0606004	0.825627	-0.0733992	0.941488	0.978564
UCON14:DNA:DNA?	3.49111	-0.498768	1.72948	-0.288391	0.773047	0.914191
UCON18:UCON18:Unknown	1.47351	-1.25197	2.98519	-0.419394	0.674928	0.869488
UCON1:UCON1:Unknown	1.26049	-0.859374	3.20175	-0.268407	0.788386	0.918785
UCON23:hAT-Tip100:DNA	12.8776	-0.0977536	0.957308	-0.102113	0.918667	0.970449
UCON26:UCON26:Unknown	8.3502	1.12775	1.14921	0.981323	0.326433	0.613144
UCON28a:UCON28a:Unknown	1.71943	-0.0346896	2.75201	-0.0126052	0.989943	0.996803
UCON28b:UCON28b:Unknown	3.05444	0.149075	1.83491	0.0812437	0.935248	0.976718
UCON29:PiggyBac:DNA	2.38472	0.775115	2.22445	0.348452	0.727501	0.891116
UCON2:DNA:DNA?	2.19297	-0.195618	2.13344	-0.0916914	0.926943	0.974077
UCON33:TcMar-Tigger:DNA	2.80264	-0.61449	2.07987	-0.295447	0.767652	0.91175
UCON34:UCON34:Unknown	3.93176	-1.30556	1.67638	-0.778796	0.4361	0.715525
UCON35:UCON35:Unknown	3.49845	0.657332	1.73438	0.379001	0.704687	0.884429
UCON37:UCON37:Unknown	4.41217	0.360567	1.57258	0.229284	0.818649	0.931631
UCON39:TcMar-Tigger:DNA	0.526113	-2.38041	4.8759	-0.488199	0.625409	0.840087
UCON40:UCON40:Unknown	0.945486	-1.46661	3.34983	-0.437818	0.661518	0.861167
UCON43:UCON43:Unknown	2.52687	-0.747364	2.11417	-0.353502	0.723712	0.889303
UCON44:UCON44:Unknown	2.1388	0.036375	2.29429	0.0158546	0.98735	0.996251
UCON46:UCON46:Unknown	0.421287	2.41636	4.92675	0.490458	0.62381	0.840087
UCON47:UCON47:Unknown	0.561386	-0.475817	4.45562	-0.10679	0.914955	0.969091
UCON48:UCON48:Unknown	1.47702	-0.0446568	2.77987	-0.0160643	0.987183	0.996251
UCON4:UCON4:Unknown	4.26077	-0.0185898	1.626	-0.0114329	0.990878	0.997032
UCON50:UCON50:Unknown	0.421287	2.41636	4.92675	0.490458	0.62381	0.840087
UCON55:TcMar-Tigger:DNA	10.1325	0.693033	1.081	0.641102	0.521457	0.777214
UCON5:UCON5:Unknown	3.01183	-1.75979	2.02793	-0.86778	0.385515	0.672118
UCON62:DNA:DNA?	2.05333	-0.669184	2.19517	-0.304844	0.760485	0.908749
UCON63:UCON63:Unknown	0.350742	-1.80645	4.91958	-0.367195	0.713474	0.884429
UCON66:UCON66:Unknown	0.897203	-0.707302	3.69914	-0.191207	0.848363	0.942001
UCON6:UCON6:Unknown	5.55504	2.91433	1.60043	1.82097	0.0686114	0.217609
UCON70:UCON70:Unknown	1.08559	-3.39884	3.35403	-1.01336	0.310887	0.597467
UCON71_Crp:UCON71_Crp:Unknown	11.8669	0.495097	0.976686	0.506915	0.612214	0.840087
UCON73:UCON73:Unknown	0.596658	1.07323	4.35654	0.246349	0.805412	0.924473
UCON74:DNA:DNA?	2.38915	-0.668353	2.08086	-0.321191	0.748065	0.901732
UCON78:DNA:DNA	18.88	-0.410359	0.773819	-0.530304	0.595901	0.831002
UCON79:DNA:DNA?	1.43923	2.63394	3.10094	0.849401	0.395658	0.67971
UCON7:DNA:DNA?	0.350742	-1.80645	4.91958	-0.367195	0.713474	0.884429
UCON80_AMi:UCON80_AMi:Unknown	11.2408	0.38557	0.973804	0.395942	0.692148	0.877984
UCON81:hAT-Charlie:DNA	2.3688	-1.67911	2.15959	-0.777514	0.436855	0.716067
UCON83:SINE:SINE?	0.561386	-0.475817	4.45562	-0.10679	0.914955	0.969091
UCON86:L2:LINE	1.52722	0.151523	2.52213	0.0600774	0.952094	0.982454
UCON88:UCON88:Unknown	0.421287	2.41636	4.92675	0.490458	0.62381	0.840087
UCON8:DNA:DNA	1.22714	-0.842636	2.95003	-0.285636	0.775157	0.914613
UCON94:UCON94:Unknown	0.421287	2.41636	4.92675	0.490458	0.62381	0.840087
UCON96:UCON96:Unknown	0.421287	2.41636	4.92675	0.490458	0.62381	0.840087
UCON9:UCON9:Unknown	0.742179	3.14882	4.34282	0.725063	0.468413	0.738947
X2_LINE:CR1:LINE	1.42285	0.32713	2.5793	0.126829	0.899076	0.963448
X5B_LINE:CR1:LINE	2.10895	0.9432	2.19211	0.43027	0.666999	0.864794
X6A_LINE:CR1:LINE	39.8363	-0.246566	0.541919	-0.454987	0.649119	0.854674
X6B_LINE:CR1:LINE	55.356	0.364009	0.471813	0.771511	0.440404	0.718193
X7A_LINE:CR1:LINE	72.3043	0.0233971	0.467603	0.0500364	0.960093	0.985687
X7B_LINE:CR1:LINE	88.7382	0.580726	0.379875	1.52873	0.126332	0.3347
X7C_LINE:CR1:LINE	36.1757	0.526251	0.577665	0.910996	0.362297	0.650157
X8_LINE:CR1:LINE	6.07598	-0.29303	1.3081	-0.224012	0.822748	0.933246
X9_LINE:L1:LINE	49.7288	0.101791	0.498548	0.204175	0.838217	0.939126
Zaphod2:hAT-Tip100:DNA	18.8295	-0.463918	0.788571	-0.588302	0.55633	0.8014
Zaphod3:hAT-Tip100:DNA	30.5017	0.384493	0.618361	0.621793	0.534078	0.783365
Zaphod:hAT-Tip100:DNA	74.4063	0.122784	0.417371	0.294184	0.768617	0.912046
hAT-N1_Mam:hAT-Tip100:DNA	18.2859	0.603096	0.804392	0.749753	0.453403	0.729616

## Sheet: HCT116-Irinotecan
name	baseMean	log2FC	lfcSE	stat	pvalue	padj
7SK:RNA:RNA	54.037	0.851174	0.483092	1.76193	0.0780812	0.187711
ACRO1:acro:Satellite	52.7404	1.72127	0.555634	3.09786	0.00194925	0.00867904
ALR/Alpha:centr:Satellite	505.185	-1.57864	0.212248	-7.43768	1.02468e-13	3.25231e-12
Alu:Alu:SINE	135.746	0.364156	0.315518	1.15415	0.248438	0.447312
AluJb:Alu:SINE	9903.29	0.157719	0.171983	0.917061	0.359111	0.573827
AluJo:Alu:SINE	6091.92	0.179066	0.170044	1.05306	0.292315	0.499982
AluJr4:Alu:SINE	1492.99	0.153824	0.195069	0.788562	0.430368	0.643249
AluJr:Alu:SINE	7180.25	0.090321	0.17831	0.506539	0.612478	0.78239
AluSc5:Alu:SINE	410.538	0.167142	0.214191	0.780342	0.43519	0.647341
AluSc8:Alu:SINE	1515.86	0.188736	0.17556	1.07505	0.282351	0.489496
AluSc:Alu:SINE	2118.24	0.217178	0.16894	1.28553	0.198607	0.38191
AluSg4:Alu:SINE	490.182	0.0599262	0.205652	0.291396	0.770748	0.881731
AluSg7:Alu:SINE	621.192	0.236913	0.199537	1.18731	0.235104	0.430398
AluSg:Alu:SINE	2941.36	0.323737	0.157029	2.06163	0.0392426	0.108206
AluSp:Alu:SINE	4514.15	0.219002	0.156978	1.39512	0.162981	0.330282
AluSq10:Alu:SINE	87.2663	-0.183245	0.37378	-0.490248	0.623958	0.790451
AluSq2:Alu:SINE	4680.34	0.24314	0.158907	1.53008	0.125996	0.272258
AluSq4:Alu:SINE	176.134	0.258912	0.28486	0.90891	0.363398	0.577897
AluSq:Alu:SINE	1225.53	0.242984	0.178241	1.36323	0.172809	0.345117
AluSx1:Alu:SINE	8433.31	0.209828	0.158218	1.3262	0.184774	0.362069
AluSx3:Alu:SINE	2200.64	0.389272	0.164428	2.36743	0.0179121	0.0567495
AluSx4:Alu:SINE	722.94	0.296608	0.188466	1.5738	0.115534	0.25573
AluSx:Alu:SINE	9107.91	0.205531	0.151768	1.35425	0.175658	0.349682
AluSz6:Alu:SINE	3685.22	0.323905	0.172285	1.88005	0.0601007	0.152697
AluSz:Alu:SINE	7394.63	0.173579	0.159854	1.08586	0.277542	0.483028
AluY:Alu:SINE	6137.81	0.18863	0.153043	1.23253	0.217752	0.407717
AluYa5:Alu:SINE	99.6325	0.403891	0.381569	1.0585	0.289828	0.498066
AluYa8:Alu:SINE	9.11367	-0.470762	1.07938	-0.43614	0.662735	0.81356
AluYb8:Alu:SINE	145.272	0.134505	0.304889	0.441159	0.659098	0.811137
AluYb9:Alu:SINE	7.21408	0.384766	1.27276	0.302309	0.762417	0.875632
AluYc3:Alu:SINE	37.2271	-0.158221	0.556683	-0.284221	0.776241	0.884967
AluYc:Alu:SINE	211.098	-0.0473299	0.266063	-0.17789	0.858809	0.929019
AluYd8:Alu:SINE	1.89693	-0.806285	2.45764	-0.328073	0.742856	0.862888
AluYe5:Alu:SINE	44.3004	0.426748	0.513766	0.830627	0.406184	0.619516
AluYe6:Alu:SINE	25.2022	-0.275896	0.671507	-0.410861	0.681174	0.825189
AluYf1:Alu:SINE	95.7142	0.159503	0.364476	0.437621	0.661661	0.812567
AluYg6:Alu:SINE	16.4731	-0.0102948	0.807508	-0.0127488	0.989828	0.996067
AluYh3:Alu:SINE	89.2742	0.388584	0.369799	1.0508	0.293352	0.500994
AluYh3a3:Alu:SINE	17.2944	-0.554415	0.792097	-0.699933	0.483969	0.687198
AluYh7:Alu:SINE	3.92125	1.25004	1.65339	0.756048	0.449621	0.658537
AluYi6:Alu:SINE	24.7708	-0.254593	0.689834	-0.369065	0.71208	0.845855
AluYi6_4d:Alu:SINE	5.03527	0.717448	1.41817	0.505895	0.61293	0.782708
AluYj4:Alu:SINE	109.174	-0.0523331	0.345096	-0.151648	0.879465	0.940491
AluYk11:Alu:SINE	39.8344	0.131576	0.534966	0.245952	0.80572	0.901277
AluYk12:Alu:SINE	7.81115	-0.543156	1.17998	-0.460312	0.645293	0.801697
AluYk2:Alu:SINE	24.2678	-0.0531548	0.669109	-0.0794412	0.936682	0.970574
AluYk3:Alu:SINE	44.666	-0.0853222	0.500535	-0.170462	0.864647	0.932454
AluYk4:Alu:SINE	38.8188	0.305208	0.5353	0.570162	0.568568	0.753156
AluYm1:Alu:SINE	255.466	0.697233	0.255958	2.72401	0.00644942	0.0241976
AmnSINE1:5S-Deu-L2:SINE	96.7871	0.215457	0.361221	0.59647	0.550861	0.737621
Arthur1:hAT-Tip100:DNA	28.0509	0.767252	0.630486	1.21692	0.223634	0.414921
Arthur1A:hAT-Tip100:DNA	23.15	-0.199546	0.686844	-0.290526	0.771414	0.882126
Arthur1B:hAT-Tip100:DNA	78.7166	0.263197	0.390085	0.674717	0.499856	0.698703
Arthur1C:hAT-Tip100:DNA	31.9508	-0.71354	0.667375	-1.06917	0.284991	0.492257
BLACKJACK:hAT-Blackjack:DNA	74.3326	0.0355011	0.430195	0.0825231	0.934231	0.969193
BSR/Beta:Satellite:Satellite	13.9653	0.43458	0.875608	0.496318	0.61967	0.787452
CER:Satellite:Satellite	33.7726	4.37822	0.782546	5.59484	2.20822e-08	3.04745e-07
CR1-12_AMi:CR1:LINE	3.24422	0.416398	1.73885	0.239468	0.810743	0.903347
CR1-13_AMi:CR1:LINE	2.0583	-4.25084	2.71868	-1.56356	0.11792	0.259462
CR1-16_AMi:CR1:LINE	9.77733	-1.37473	1.07918	-1.27387	0.202709	0.387824
CR1-3_Croc:CR1:LINE	34.0364	-0.111662	0.602846	-0.185226	0.853052	0.925649
CR1-8_Crp:CR1:LINE	0.555819	-0.383849	4.4111	-0.087019	0.930656	0.966943
CR1-L3A_Croc:CR1:LINE	17.991	0.0553804	0.765261	0.072368	0.942309	0.97359
CR1_Mam:CR1:LINE	62.7473	0.00546602	0.469369	0.0116455	0.990708	0.996501
Chap1_Mam:hAT-Charlie:DNA	55.3191	0.471164	0.46552	1.01212	0.311479	0.520555
Charlie10:hAT-Charlie:DNA	117.721	-0.116281	0.333331	-0.348847	0.727204	0.853715
Charlie10a:hAT-Charlie:DNA	16.2878	-0.429708	0.805151	-0.533699	0.59355	0.771811
Charlie10b:hAT-Charlie:DNA	8.01662	-0.408297	1.13759	-0.358913	0.71966	0.851761
Charlie11:hAT-Charlie:DNA	3.23988	2.08256	1.83306	1.13611	0.25591	0.456303
Charlie12:hAT-Charlie:DNA	3.49167	0.899931	1.75296	0.513379	0.607686	0.781588
Charlie13a:hAT-Charlie:DNA	17.9539	-0.251397	0.800824	-0.313924	0.753579	0.870411
Charlie13b:hAT-Charlie:DNA	24.6273	-0.460799	0.676885	-0.680764	0.496021	0.695158
Charlie14a:hAT-Charlie:DNA	10.9493	0.445117	1.06185	0.41919	0.675077	0.822386
Charlie15a:hAT-Charlie:DNA	290.977	-0.180682	0.252083	-0.716758	0.473523	0.67904
Charlie15b:hAT-Charlie:DNA	69.3935	0.196296	0.44934	0.436854	0.662217	0.813027
Charlie16a:hAT-Charlie:DNA	87.0863	0.244346	0.399713	0.611304	0.540998	0.732285
Charlie17:hAT-Charlie:DNA	93.5467	0.222775	0.370413	0.601424	0.547557	0.73539
Charlie17a:hAT-Charlie:DNA	93.3778	0.633903	0.366048	1.73175	0.0833183	0.197321
Charlie17b:hAT-Charlie:DNA	19.0185	1.1186	0.775631	1.44217	0.149253	0.309128
Charlie18a:hAT-Charlie:DNA	165.166	-0.105321	0.327942	-0.321157	0.748091	0.866358
Charlie19a:hAT-Charlie:DNA	60.3333	-0.531067	0.481341	-1.10331	0.269893	0.47374
Charlie1:hAT-Charlie:DNA	137.602	-0.162535	0.313283	-0.518813	0.603891	0.778884
Charlie1a:hAT-Charlie:DNA	441.448	0.353471	0.223254	1.58327	0.11336	0.251932
Charlie1b:hAT-Charlie:DNA	130.691	0.035037	0.316811	0.110593	0.911939	0.959606
Charlie20a:hAT-Charlie:DNA	22.1218	0.329026	0.716196	0.459408	0.645941	0.801697
Charlie21a:hAT-Charlie:DNA	15.2527	0.933197	0.83209	1.12151	0.262071	0.463796
Charlie22a:hAT-Charlie:DNA	40.7384	0.572075	0.543746	1.0521	0.292754	0.500226
Charlie23a:hAT-Charlie:DNA	36.0746	0.108838	0.55659	0.195545	0.844967	0.921234
Charlie24:hAT-Charlie:DNA	74.7758	-0.258568	0.410575	-0.62977	0.528845	0.722963
Charlie25:hAT-Charlie:DNA	19.8152	0.256725	0.734852	0.349356	0.726822	0.853715
Charlie26a:hAT-Charlie:DNA	9.64366	0.926153	1.05086	0.88133	0.378139	0.592006
Charlie29a:hAT-Charlie:DNA	39.2141	0.515988	0.565822	0.911926	0.361808	0.576713
Charlie2a:hAT-Charlie:DNA	131.871	-0.0678875	0.314461	-0.215885	0.829077	0.913119
Charlie2b:hAT-Charlie:DNA	140.988	-0.169108	0.30587	-0.552875	0.580349	0.762139
Charlie30a:hAT-Charlie:DNA	18.0975	-0.215015	0.777522	-0.276538	0.782135	0.889213
Charlie3:hAT-Charlie:DNA	55.254	-0.59208	0.489663	-1.20916	0.226602	0.418613
Charlie4:hAT-Charlie:DNA	4.23708	1.27515	1.56192	0.816401	0.414271	0.627605
Charlie4a:hAT-Charlie:DNA	126.601	0.184109	0.321581	0.572511	0.566976	0.752038
Charlie4z:hAT-Charlie:DNA	389.056	0.0407668	0.225827	0.180522	0.856743	0.92755
Charlie5:hAT-Charlie:DNA	121.879	0.444476	0.344327	1.29085	0.196754	0.379294
Charlie6:hAT-Charlie:DNA	13.9331	0.453023	0.87261	0.519158	0.60365	0.778755
Charlie7:hAT-Charlie:DNA	90.6717	0.444676	0.399372	1.11344	0.265521	0.468298
Charlie7a:hAT-Charlie:DNA	86.737	0.150494	0.422465	0.356229	0.721669	0.85351
Charlie8:hAT-Charlie:DNA	598.054	0.129381	0.198162	0.652903	0.513819	0.71058
Charlie9:hAT-Charlie:DNA	61.0595	0.526543	0.449586	1.17117	0.241529	0.437957
Cheshire:hAT-Charlie:DNA	70.9236	0.15829	0.413873	0.382461	0.702119	0.839667
Chompy-7_Croc:PIF-Harbinger:DNA	0.679677	-2.69877	4.39824	-0.613602	0.539479	0.731274
D20S16:Satellite:Satellite	4.28734	-1.42564	1.75573	-0.811995	0.416795	0.629999
DNA1_Mam:TcMar:DNA	12.1273	-0.315223	0.955265	-0.329985	0.741411	0.861782
ERV24B_Prim-int:ERV1:LTR	8.17643	-0.103186	1.14152	-0.0903933	0.927975	0.966943
ERV24_Prim-int:ERV1:LTR	18.6833	-0.912961	0.814114	-1.12142	0.26211	0.463796
ERV3-16A3_I-int:ERVL:LTR	643.722	0.0106416	0.205717	0.0517291	0.958745	0.981594
ERV3-16A3_LTR:ERVL:LTR	31.3362	-0.109902	0.608733	-0.180543	0.856726	0.92755
ERVL-B4-int:ERVL:LTR	317.081	-0.419288	0.238965	-1.7546	0.0793279	0.189906
ERVL-E-int:ERVL:LTR	420.773	0.529148	0.212538	2.48967	0.0127863	0.0431268
ERVL-int:ERVL:LTR	6.63435	0.553249	1.23831	0.446778	0.655035	0.808243
ERVL47-int:ERVL:LTR	2.15225	3.2438	2.49627	1.29946	0.193786	0.3753
Eulor2A:DNA:DNA?	1.61944	1.13083	2.83289	0.39918	0.68976	0.831545
Eulor2C:DNA:DNA?	0.709456	-2.72091	3.95666	-0.68768	0.491655	0.692706
Eulor5A:DNA:DNA?	7.40194	-0.551336	1.20623	-0.457075	0.647617	0.80274
Eulor6A:DNA:DNA?	0.539536	-2.31634	4.87374	-0.47527	0.634595	0.795339
Eulor6B:DNA:DNA?	0.941719	-0.201235	3.51161	-0.0573056	0.954302	0.979467
Eulor6D:DNA:DNA?	8.0217	-0.067567	1.19356	-0.0566096	0.954856	0.979723
Eulor8:TcMar:DNA	2.12403	-0.863048	2.60602	-0.331175	0.740512	0.861152
Eulor9A:DNA:DNA	0.609607	-2.52127	4.19294	-0.601314	0.547631	0.73539
Eulor9B:DNA:DNA	0.849596	-3.02033	4.01433	-0.752387	0.451818	0.660199
FAM:Alu:SINE	501.435	0.170455	0.209722	0.812766	0.416352	0.629479
FLAM_A:Alu:SINE	748.698	0.170855	0.20564	0.830846	0.40606	0.61946
FLAM_C:Alu:SINE	1357.35	0.0838367	0.17856	0.469514	0.638702	0.796909
FRAM:Alu:SINE	496.641	0.0743965	0.228763	0.325212	0.74502	0.86436
FordPrefect:hAT-Tip100:DNA	136.652	-0.136805	1.44717	-0.0945326	0.924686	0.965269
FordPrefect_a:hAT-Tip100:DNA	7.48638	1.33147	1.21512	1.09575	0.273187	0.478127
GSATII:centr:Satellite	36.192	-0.738725	0.56762	-1.30144	0.193107	0.374437
HAL1:L1:LINE	1103.94	-0.224362	0.238902	-0.939137	0.347661	0.56183
HAL1M8:L1:LINE	154.606	-0.561719	0.367159	-1.52991	0.126039	0.27232
HAL1ME:L1:LINE	503.452	-0.124426	0.223347	-0.557098	0.577461	0.759773
HAL1b:L1:LINE	166.227	-0.367782	0.312204	-1.17802	0.238789	0.434849
HERV-Fc2-int:ERV1:LTR	0.709456	-2.72091	3.95666	-0.68768	0.491655	0.692706
HERV15-int:ERV1:LTR	2.90017	-2.32397	2.09318	-1.11025	0.266889	0.470266
HERV16-int:ERVL:LTR	27.0103	0.90844	0.641685	1.41571	0.15686	0.320715
HERV17-int:ERV1:LTR	43.49	-0.988131	0.575908	-1.71578	0.0862025	0.202657
HERV1_LTRa:ERV1:LTR	1.20376	1.32869	3.18	0.417826	0.676074	0.822981
HERV1_LTRb:ERV1:LTR	0.339839	-1.71102	4.91926	-0.347822	0.727974	0.853715
HERV1_LTRc:ERV1:LTR	2.20434	1.34004	2.14231	0.625511	0.531636	0.725389
HERV1_LTRd:ERV1:LTR	1.55471	-0.124321	2.66704	-0.0466139	0.962821	0.983548
HERV3-int:ERV1:LTR	51.9511	-0.701971	0.500513	-1.4025	0.160765	0.326942
HERV30-int:ERV1:LTR	21.0128	-0.449675	0.780236	-0.576332	0.564391	0.74928
HERV35I-int:ERV1:LTR	7.56148	0.429625	1.16184	0.36978	0.711547	0.84563
HERV4_I-int:ERV1:LTR	503.606	0.425383	0.211036	2.01569	0.0438327	0.118275
HERV9-int:ERV1:LTR	29.4901	0.644383	0.631907	1.01974	0.30785	0.516385
HERV9N-int:ERV1:LTR	5.04061	0.257996	1.4579	0.176965	0.859536	0.929572
HERV9NC-int:ERV1:LTR	95.0225	-0.437567	0.368068	-1.18882	0.23451	0.429434
HERVE-int:ERV1:LTR	171.778	-0.191323	0.287054	-0.666504	0.505089	0.703009
HERVE_a-int:ERV1:LTR	3.02655	-0.0597219	1.82235	-0.0327718	0.973857	0.989052
HERVFH19-int:ERV1:LTR	6.95874	1.14731	1.24348	0.922666	0.356182	0.570329
HERVFH21-int:ERV1:LTR	183.28	0.869104	0.35563	2.44384	0.0145318	0.0478744
HERVH-int:ERV1:LTR	20335.9	-0.237967	0.515351	-0.461757	0.644255	0.801254
HERVH48-int:ERV1:LTR	24.8575	-1.43223	0.716315	-1.99944	0.0455611	0.122117
HERVI-int:ERV1:LTR	23.6283	0.0942226	0.765484	0.123089	0.902037	0.954192
HERVIP10B3-int:ERV1:LTR	56.5404	-0.275289	0.452273	-0.608679	0.542737	0.733781
HERVIP10F-int:ERV1:LTR	307.273	-0.375758	0.34882	-1.07723	0.28138	0.48808
HERVIP10FH-int:ERV1:LTR	274.174	-0.213381	0.349731	-0.61013	0.541776	0.732966
HERVK-int:ERVK:LTR	259.623	0.801371	0.333196	2.40511	0.0161678	0.0521275
HERVK11-int:ERVK:LTR	57.8203	-0.485761	0.522587	-0.92953	0.352614	0.567089
HERVK13-int:ERVK:LTR	41.8999	0.160468	0.57788	0.277684	0.781255	0.88858
HERVK14-int:ERVK:LTR	24.917	-0.524634	0.695249	-0.754598	0.45049	0.659359
HERVK14C-int:ERVK:LTR	8.84125	0.2179	1.125	0.193689	0.84642	0.922054
HERVK22-int:ERVK:LTR	149.583	-0.512452	0.349812	-1.46493	0.142939	0.2993
HERVK3-int:ERVK:LTR	225.864	-0.0235446	0.289246	-0.0813998	0.935124	0.969755
HERVK9-int:ERVK:LTR	483.927	0.203277	0.235444	0.863376	0.387931	0.600987
HERVL-int:ERVL:LTR	637.614	1.55176	0.210019	7.38865	1.4833e-13	4.61668e-12
HERVL18-int:ERVL:LTR	70.1953	-0.680639	0.469237	-1.45053	0.146912	0.305209
HERVL32-int:ERVL:LTR	3.96969	1.5206	1.79766	0.845875	0.397622	0.611185
HERVL40-int:ERVL:LTR	252.349	-1.34481	0.264031	-5.09338	3.51744e-07	3.91717e-06
HERVL66-int:ERVL:LTR	17.9949	0.803575	0.768028	1.04628	0.29543	0.503473
HERVL74-int:ERVL:LTR	101.028	1.13785	0.369052	3.08318	0.00204803	0.00905449
HERVP71A-int:ERV1:LTR	6.62267	-1.02875	1.31543	-0.782066	0.434176	0.646829
HERVS71-int:ERV1:LTR	36.4302	-0.172546	0.598093	-0.288493	0.772969	0.882954
HSAT5:Satellite:Satellite	4.41711	0.376059	1.55668	0.241578	0.809107	0.902381
HSATI:Satellite:Satellite	0.339839	-1.71102	4.91926	-0.347822	0.727974	0.853715
HSMAR1:TcMar-Mariner:DNA	236.412	0.115489	0.254012	0.454661	0.649353	0.803962
HSMAR2:TcMar-Mariner:DNA	152.004	-0.174569	0.324317	-0.538266	0.590393	0.769172
HUERS-P1-int:ERV1:LTR	15.5827	-0.600558	0.829003	-0.724434	0.468799	0.674877
HUERS-P2-int:ERV1:LTR	1.28325	-0.252285	2.88866	-0.0873362	0.930404	0.966943
HUERS-P3-int:ERV1:LTR	48.1367	0.458949	0.518683	0.884835	0.376246	0.589808
HUERS-P3b-int:ERV1:LTR	47.396	-0.516786	0.515921	-1.00168	0.3165	0.526661
Harlequin-int:ERV1:LTR	213.782	-0.745592	0.321201	-2.32126	0.0202726	0.0627224
Helitron1Na_Mam:Helitron:RC	1.43085	1.14681	2.6173	0.438164	0.661267	0.812367
Helitron1Nb_Mam:Helitron:RC	7.35561	-0.0487808	1.24024	-0.0393318	0.968626	0.986444
Helitron2Na_Mam:Helitron:RC?	48.4906	1.53709	0.575073	2.67287	0.0075206	0.0275422
Helitron3Na_Mam:Helitron:RC	28.5082	0.193379	0.618273	0.312773	0.754453	0.87089
Kanga11a:TcMar-Tc2:DNA	13.937	0.797001	0.898034	0.887495	0.374812	0.588376
Kanga1:TcMar-Tc2:DNA	17.749	0.332407	0.780398	0.425946	0.670147	0.818798
Kanga1a:TcMar-Tc2:DNA	22.6061	0.0552389	0.689265	0.0801418	0.936124	0.970374
Kanga1b:TcMar-Tc2:DNA	31.4317	0.678289	0.5972	1.13578	0.256048	0.456508
Kanga1c:TcMar-Tc2:DNA	99.9979	0.233246	0.360705	0.646638	0.517867	0.714138
Kanga1d:TcMar-Tc2:DNA	25.1007	-0.302064	0.670814	-0.450296	0.652497	0.806144
Kanga2_a:TcMar-Tc2:DNA	62.0139	0.423349	0.466416	0.907665	0.364055	0.578177
L1HS:L1:LINE	306.718	0.0571728	0.274852	0.208013	0.835219	0.914488
L1M1:L1:LINE	386.954	0.164812	0.252185	0.653535	0.513412	0.710282
L1M2:L1:LINE	252.329	-0.14166	0.298511	-0.474555	0.635104	0.79571
L1M2a1:L1:LINE	3.00592	1.09584	1.86666	0.587059	0.557164	0.743065
L1M2a:L1:LINE	16.951	-3.02729	1.00702	-3.0062	0.00264539	0.0113283
L1M2b:L1:LINE	8.26617	0.231844	1.20334	0.192666	0.84722	0.922168
L1M2c:L1:LINE	3.81957	-0.967069	1.67727	-0.576573	0.564228	0.749167
L1M3:L1:LINE	169.317	-0.080917	0.304778	-0.265495	0.790628	0.892083
L1M3a:L1:LINE	114.797	0.380057	0.406197	0.935646	0.349456	0.563587
L1M3b:L1:LINE	11.5596	-0.810456	1.00122	-0.809469	0.418245	0.631647
L1M3c:L1:LINE	18.8121	-0.173227	0.757227	-0.228765	0.819052	0.909344
L1M3d:L1:LINE	6.31743	0.305839	1.42185	0.2151	0.82969	0.913119
L1M3de:L1:LINE	124.997	-0.650584	0.37179	-1.74987	0.0801409	0.191586
L1M3e:L1:LINE	37.6037	-0.202036	0.574903	-0.351426	0.725269	0.853715
L1M3f:L1:LINE	90.0963	-0.93508	0.396392	-2.35898	0.0183254	0.0577645
L1M4:L1:LINE	1106.79	-0.205752	0.218051	-0.943598	0.345375	0.559394
L1M4a1:L1:LINE	44.4937	0.414045	0.518959	0.797838	0.424965	0.638043
L1M4a2:L1:LINE	41.701	-0.997047	0.556375	-1.79204	0.0731266	0.178427
L1M4b:L1:LINE	357.626	-0.116404	0.233539	-0.498436	0.618177	0.78654
L1M4c:L1:LINE	146.319	0.182931	0.341743	0.535288	0.592451	0.771136
L1M5:L1:LINE	2216.31	0.160468	0.195535	0.82066	0.41184	0.625208
L1M6:L1:LINE	129.557	-0.625431	0.344415	-1.81592	0.0693823	0.171462
L1M6B:L1:LINE	243.119	-1.02785	0.266258	-3.86036	0.000113222	0.000718019
L1M7:L1:LINE	80.8202	-0.385783	0.408007	-0.945531	0.344388	0.558291
L1M8:L1:LINE	187.971	-1.50642	0.393734	-3.82597	0.000130259	0.000812423
L1M:L1:LINE	14.5006	-0.252974	0.877106	-0.288419	0.773026	0.882954
L1MA10:L1:LINE	87.668	-0.158567	0.382434	-0.414626	0.678416	0.824524
L1MA1:L1:LINE	291.355	-0.0981827	0.250075	-0.392614	0.694605	0.834579
L1MA2:L1:LINE	570.257	0.943101	0.610866	1.54387	0.122619	0.267025
L1MA3:L1:LINE	254.819	-0.212072	0.319154	-0.66448	0.506383	0.703894
L1MA4:L1:LINE	293.92	-0.173589	0.287166	-0.60449	0.545518	0.73539
L1MA4A:L1:LINE	291.301	0.507665	0.274988	1.84614	0.0648725	0.162211
L1MA5:L1:LINE	186.434	-0.127116	0.299375	-0.424605	0.671125	0.819281
L1MA5A:L1:LINE	340.085	0.480072	0.280071	1.71411	0.0865082	0.203203
L1MA6:L1:LINE	160.519	-0.311094	0.327209	-0.950748	0.341732	0.555221
L1MA7:L1:LINE	252.253	-0.287435	0.266407	-1.07893	0.280619	0.486976
L1MA8:L1:LINE	184.38	0.250058	0.288821	0.86579	0.386605	0.599754
L1MA9:L1:LINE	815.293	-0.133849	0.214588	-0.62375	0.532792	0.726403
L1MB1:L1:LINE	341.025	0.260951	0.230855	1.13037	0.25832	0.45952
L1MB2:L1:LINE	488.706	0.227841	0.212082	1.07431	0.282685	0.489944
L1MB3:L1:LINE	990.783	0.121324	0.214485	0.565652	0.571631	0.755674
L1MB4:L1:LINE	624.949	-0.338592	0.248288	-1.36371	0.172659	0.344889
L1MB5:L1:LINE	695.472	0.481886	0.19583	2.46074	0.013865	0.0460479
L1MB7:L1:LINE	1450.46	0.0781501	0.178509	0.437793	0.661537	0.812567
L1MB8:L1:LINE	957.666	-0.132403	0.204419	-0.647704	0.517176	0.713339
L1MC1:L1:LINE	911.959	-0.124982	0.202842	-0.616154	0.537793	0.730068
L1MC2:L1:LINE	245.347	0.0275432	0.27191	0.101296	0.919316	0.963692
L1MC3:L1:LINE	553.969	-0.0564246	0.236316	-0.238768	0.811286	0.903577
L1MC4:L1:LINE	1634.52	-0.0212817	0.188364	-0.112982	0.910045	0.958502
L1MC4a:L1:LINE	645.701	-0.139051	0.235678	-0.590006	0.555187	0.741506
L1MC5:L1:LINE	1281.31	0.322232	0.200297	1.60877	0.107667	0.241818
L1MC5a:L1:LINE	1495.31	0.0918062	0.170633	0.538032	0.590555	0.76933
L1MC:L1:LINE	202.121	-0.0804644	0.295363	-0.272426	0.785295	0.890335
L1MCa:L1:LINE	129.462	-0.157601	0.332645	-0.473781	0.635656	0.79611
L1MCb:L1:LINE	28.9226	-0.402827	0.665077	-0.605685	0.544724	0.73528
L1MCc:L1:LINE	69.7472	0.0810587	0.444853	0.182215	0.855414	0.926907
L1MD1:L1:LINE	424.728	0.317364	0.242447	1.309	0.190533	0.370564
L1MD2:L1:LINE	600.181	-0.191765	0.215726	-0.888931	0.37404	0.587403
L1MD3:L1:LINE	730.075	-1.09448	1.00749	-1.08634	0.277328	0.482743
L1MD:L1:LINE	444.222	-0.0859094	0.244901	-0.350792	0.725744	0.853715
L1MDa:L1:LINE	423.188	-0.0466078	0.248924	-0.187237	0.851475	0.924855
L1MDb:L1:LINE	16.4937	-0.205996	0.808464	-0.254799	0.798878	0.897027
L1ME1:L1:LINE	1827.27	0.0753124	0.171354	0.439515	0.660289	0.81171
L1ME2:L1:LINE	630.464	-0.0737137	0.227818	-0.323563	0.746269	0.865234
L1ME2z:L1:LINE	314.874	-0.224149	0.263952	-0.849204	0.395768	0.60955
L1ME3:L1:LINE	523.416	-0.0461926	0.214363	-0.215488	0.829387	0.913119
L1ME3A:L1:LINE	506.657	0.144904	0.234402	0.618185	0.536453	0.728968
L1ME3B:L1:LINE	338.475	0.11535	0.25897	0.445419	0.656017	0.808936
L1ME3C:L1:LINE	119.292	0.282279	0.355517	0.793995	0.427198	0.640126
L1ME3Cz:L1:LINE	381.156	-0.234783	0.244383	-0.960717	0.336695	0.549384
L1ME3D:L1:LINE	148.848	-0.356274	0.322565	-1.10451	0.269374	0.473156
L1ME3E:L1:LINE	168.946	0.0653856	0.309718	0.211113	0.832799	0.913509
L1ME3F:L1:LINE	256.83	0.11904	0.272993	0.436056	0.662796	0.81356
L1ME3G:L1:LINE	599.994	0.114801	0.229722	0.499741	0.617257	0.785901
L1ME4a:L1:LINE	1270.75	0.0450789	0.216509	0.208208	0.835067	0.914477
L1ME4b:L1:LINE	963.981	-0.00191942	0.196969	-0.00974479	0.992225	0.997558
L1ME4c:L1:LINE	358.689	-0.24225	0.254172	-0.953093	0.340543	0.553894
L1ME5:L1:LINE	46.1144	0.191705	0.500892	0.382727	0.701922	0.839639
L1MEa:L1:LINE	4.94315	0.246493	1.41831	0.173793	0.862028	0.931123
L1MEb:L1:LINE	94.2858	-0.638363	0.374929	-1.70263	0.0886382	0.206794
L1MEc:L1:LINE	697.174	0.0289457	0.240824	0.120195	0.904329	0.955355
L1MEd:L1:LINE	890.381	-0.156059	0.211764	-0.736947	0.461154	0.668669
L1MEf:L1:LINE	343.956	-0.0634531	0.247151	-0.256738	0.797381	0.895868
L1MEg1:L1:LINE	17.9867	-1.65041	0.838482	-1.96833	0.0490306	0.129596
L1MEg2:L1:LINE	11.9001	0.77738	0.946441	0.821372	0.411435	0.62474
L1MEg:L1:LINE	427.736	-0.371223	0.279742	-1.32702	0.184502	0.361683
L1MEh:L1:LINE	87.7887	-0.860934	0.398434	-2.1608	0.0307111	0.0883105
L1MEi:L1:LINE	127.492	-0.518076	0.378335	-1.36936	0.170887	0.342342
L1MEj:L1:LINE	92.2539	-0.49971	0.396789	-1.25938	0.207892	0.394629
L1P1:L1:LINE	265.132	-0.21288	0.285509	-0.745617	0.455899	0.663745
L1P2:L1:LINE	147.782	-0.183677	0.328752	-0.55871	0.57636	0.758817
L1P3:L1:LINE	132.948	-0.541663	0.341771	-1.58487	0.112996	0.251355
L1P4:L1:LINE	115.196	0.971462	0.375268	2.58872	0.0096334	0.0340526
L1P4a:L1:LINE	25.4651	-0.791153	0.666839	-1.18642	0.235455	0.430796
L1P4b:L1:LINE	2.92418	-3.30177	2.21134	-1.49311	0.135408	0.28748
L1P4d:L1:LINE	6.3417	-0.738764	1.28379	-0.575458	0.564982	0.749806
L1P4e:L1:LINE	4.50094	-1.11434	1.52806	-0.729253	0.465847	0.672789
L1P5:L1:LINE	5.42468	-1.35561	1.43214	-0.946567	0.343859	0.557563
L1PA10:L1:LINE	1151.46	0.683291	0.212574	3.21436	0.00130735	0.00614327
L1PA11:L1:LINE	259.49	-0.681233	0.293267	-2.32291	0.0201838	0.0625381
L1PA12:L1:LINE	204.859	0.765903	0.274058	2.79467	0.00519523	0.0201148
L1PA13:L1:LINE	346.603	-0.329393	0.256731	-1.28303	0.199482	0.383288
L1PA14:L1:LINE	174.391	0.0769662	0.314986	0.244348	0.806962	0.90163
L1PA15-16:L1:LINE	60.3444	0.523857	0.439533	1.19185	0.23332	0.427823
L1PA15:L1:LINE	224.414	0.659998	0.284095	2.32316	0.0201704	0.0625132
L1PA16:L1:LINE	341.163	-0.378334	0.255696	-1.47962	0.138975	0.292974
L1PA17:L1:LINE	119.54	0.04872	0.340681	0.143008	0.886284	0.944788
L1PA2:L1:LINE	1459.25	0.0700614	0.197543	0.354664	0.722842	0.853715
L1PA3:L1:LINE	3016.35	0.445952	0.210394	2.1196	0.0340398	0.096273
L1PA4:L1:LINE	1613.35	0.207661	0.207888	0.998909	0.317839	0.52825
L1PA5:L1:LINE	1405.24	-0.175842	0.207697	-0.846627	0.397203	0.610833
L1PA6:L1:LINE	1017.21	0.117176	0.21789	0.537775	0.590733	0.769458
L1PA7:L1:LINE	1032.57	0.293721	0.230845	1.27237	0.203241	0.38861
L1PA8:L1:LINE	461.803	0.527246	0.23257	2.26704	0.0233877	0.0705808
L1PA8A:L1:LINE	80.2169	-0.0944197	0.405052	-0.233105	0.81568	0.906541
L1PB1:L1:LINE	952.112	-0.338237	0.22127	-1.52862	0.126359	0.272796
L1PB2:L1:LINE	69.1991	0.0499196	0.446375	0.111833	0.910956	0.959072
L1PB3:L1:LINE	139.681	0.171843	0.311869	0.55101	0.581627	0.763274
L1PB4:L1:LINE	131.57	0.270371	0.355104	0.761385	0.446427	0.655779
L1PB:L1:LINE	123.229	-0.0727134	0.353263	-0.205834	0.836921	0.915556
L1PBa1:L1:LINE	39.8963	0.418217	0.55175	0.757982	0.448462	0.657239
L1PBa:L1:LINE	54.9641	0.293743	0.54295	0.541013	0.588498	0.767794
L1PBb:L1:LINE	13.1838	0.976686	1.02421	0.953595	0.340289	0.553754
L1PREC2:L1:LINE	719.089	-0.586216	0.262324	-2.2347	0.0254368	0.0758028
L2-1_AMi:L2:LINE	90.5626	0.194507	0.406105	0.478958	0.631968	0.795339
L2-1_Crp:L2:LINE	4.24971	2.9503	1.81701	1.62372	0.104436	0.235827
L2-3_Crp:L2:LINE	54.438	-0.478115	0.46943	-1.0185	0.308439	0.516954
L2:L2:LINE	3125.77	0.0314223	0.212937	0.147566	0.882685	0.942725
L2a:L2:LINE	9091.02	0.0278269	0.191325	0.145443	0.884361	0.943834
L2b:L2:LINE	4873.78	0.0918926	0.190399	0.482631	0.629358	0.794841
L2c:L2:LINE	7349.79	0.00815092	0.183741	0.0443609	0.964617	0.984337
L3:CR1:LINE	2515.19	0.1097	0.178007	0.616268	0.537718	0.730017
L3b:CR1:LINE	687.169	-0.15433	0.211911	-0.72828	0.466442	0.673346
L4_A_Mam:RTE-X:LINE	273.603	0.558215	0.24461	2.28206	0.022486	0.0682552
L4_B_Mam:RTE-X:LINE	180.996	0.591276	0.290947	2.03225	0.0421286	0.114494
L4_C_Mam:RTE-X:LINE	166.04	0.39353	0.299136	1.31556	0.188323	0.367378
L5:RTE-X:LINE	29.9879	0.0698627	0.628976	0.111074	0.911558	0.959438
LOR1-int:ERV1:LTR	112.394	-0.5661	0.343517	-1.64795	0.0993623	0.226519
LOR1a:ERV1:LTR	21.7949	0.303022	0.736236	0.411583	0.680645	0.825189
LOR1b:ERV1:LTR	40.7363	0.733755	0.548804	1.33701	0.18122	0.357029
LSAU:Satellite:Satellite	1.25924	0.923536	2.72315	0.339143	0.734502	0.857268
LTR06:ERV1:LTR	6.11616	-2.05544	1.48785	-1.38149	0.167129	0.336775
LTR101_Mam:ERVL:LTR	18.4328	0.720082	0.79665	0.903888	0.366055	0.578494
LTR102_Mam:ERVL:LTR	11.1874	0.458614	1.0157	0.451523	0.651612	0.80562
LTR103_Mam:ERV1:LTR	9.58327	0.225017	1.05094	0.21411	0.830462	0.913119
LTR103b_Mam:ERV1:LTR	4.26095	-0.982388	1.59247	-0.616896	0.537303	0.729762
LTR104_Mam:Gypsy:LTR	23.8973	-0.277083	0.67168	-0.412523	0.679956	0.825189
LTR105_Mam:ERVL:LTR	69.4597	2.36038	0.453515	5.20463	1.94379e-07	2.2724e-06
LTR106_Mam:LTR:LTR	15.1469	0.393913	0.874916	0.45023	0.652545	0.806151
LTR107_Mam:LTR:LTR	14.0002	0.570469	0.883437	0.645738	0.518449	0.714685
LTR108c_Mam:ERVL:LTR	0.825587	-1.17969	3.46329	-0.340627	0.733385	0.856898
LTR10A:ERV1:LTR	50.6748	-0.978779	0.557629	-1.75525	0.0792165	0.189797
LTR10B1:ERV1:LTR	2.19831	4.78265	2.58696	1.84875	0.0644935	0.161473
LTR10B2:ERV1:LTR	1.83738	-0.819036	2.66697	-0.307104	0.758764	0.873155
LTR10C:ERV1:LTR	60.1539	0.234183	0.461189	0.507781	0.611607	0.781588
LTR10D:ERV1:LTR	5.76018	-0.641813	1.33812	-0.479638	0.631485	0.795339
LTR10E:ERV1:LTR	31.0068	0.31694	0.592945	0.534518	0.592983	0.771451
LTR10F:ERV1:LTR	86.1448	0.202836	0.401387	0.505338	0.613322	0.783
LTR10G:ERV1:LTR	27.5409	1.43718	0.705614	2.03677	0.0416727	0.113479
LTR12:ERV1:LTR	39.3416	-0.345546	0.572419	-0.603659	0.54607	0.73539
LTR12B:ERV1:LTR	16.2002	0.209601	0.871798	0.240424	0.810002	0.90288
LTR12C:ERV1:LTR	1020.92	-0.460542	0.196207	-2.34723	0.0189137	0.0592122
LTR12D:ERV1:LTR	28.2135	-0.659604	0.67285	-0.980314	0.326931	0.538438
LTR12E:ERV1:LTR	47.9722	-0.0799402	0.489947	-0.163161	0.870392	0.935351
LTR12F:ERV1:LTR	32.4205	0.759811	0.590156	1.28747	0.197929	0.380949
LTR12_:ERV1:LTR	32.2096	-0.485575	0.619059	-0.784376	0.43282	0.64577
LTR13:ERVK:LTR	127.661	0.401719	0.323508	1.24176	0.214327	0.403559
LTR13A:ERVK:LTR	54.7138	0.834821	0.473679	1.76242	0.0779984	0.187605
LTR13_:ERVK:LTR	27.0449	-0.400342	0.633418	-0.632035	0.527364	0.721765
LTR14:ERVK:LTR	25.89	-0.346557	0.648346	-0.534525	0.592978	0.771451
LTR14A:ERVK:LTR	3.35418	-0.545945	1.97811	-0.275994	0.782553	0.889436
LTR14B:ERVK:LTR	11.3195	0.321126	0.976067	0.329	0.742156	0.862491
LTR14C:ERVK:LTR	0.701729	0.866559	4.04324	0.214323	0.830295	0.913119
LTR15:ERV1:LTR	51.6592	0.223536	0.489483	0.456678	0.647903	0.80302
LTR16:ERVL:LTR	41.8628	0.0638492	0.544467	0.117269	0.906647	0.957011
LTR16A1:ERVL:LTR	54.6155	-0.45292	0.467079	-0.969686	0.332203	0.544608
LTR16A2:ERVL:LTR	34.2213	0.579845	0.578017	1.00316	0.315783	0.525649
LTR16A:ERVL:LTR	112.268	-0.357021	0.350126	-1.01969	0.307875	0.516385
LTR16B1:ERVL:LTR	56.3983	0.977986	0.459635	2.12774	0.0333582	0.0946928
LTR16B2:ERVL:LTR	36.3417	0.561336	0.549567	1.02142	0.307057	0.515356
LTR16B:ERVL:LTR	61.8748	-0.0575479	0.436307	-0.131898	0.895065	0.95006
LTR16C:ERVL:LTR	170.156	-0.0667553	0.307641	-0.216991	0.828215	0.912837
LTR16D1:ERVL:LTR	2.97784	1.43481	1.87187	0.766515	0.44337	0.653056
LTR16D2:ERVL:LTR	5.98641	0.280303	1.2929	0.216802	0.828362	0.912947
LTR16D:ERVL:LTR	19.2525	0.136063	0.770999	0.176476	0.85992	0.929698
LTR16E1:ERVL:LTR	85.4929	0.154726	0.386492	0.400336	0.688909	0.830987
LTR16E2:ERVL:LTR	53.2813	0.390907	0.471429	0.829196	0.406994	0.620036
LTR17:ERV1:LTR	64.7755	-0.352222	0.43099	-0.81724	0.413792	0.627157
LTR18A:ERVL:LTR	3.86577	1.39437	1.76523	0.789912	0.429579	0.642386
LTR18B:ERVL:LTR	52.9746	0.676169	0.474548	1.42487	0.154195	0.316709
LTR18C:ERVL:LTR	37.1349	-1.46812	0.582834	-2.51894	0.011771	0.0402306
LTR19-int:ERV1:LTR	55.7492	-0.259113	0.463357	-0.559207	0.57602	0.758551
LTR19A:ERV1:LTR	53.9981	-0.594217	0.50353	-1.1801	0.237959	0.433976
LTR19B:ERV1:LTR	4.57761	0.615306	1.5202	0.404754	0.685658	0.828414
LTR19C:ERV1:LTR	2.29647	3.13109	2.41311	1.29753	0.194449	0.375903
LTR1:ERV1:LTR	12.2468	-0.769746	0.981033	-0.784629	0.432671	0.645649
LTR1A1:ERV1:LTR	28.5789	0.582576	0.617253	0.943822	0.345261	0.559376
LTR1A2:ERV1:LTR	224.94	-0.319106	0.261984	-1.21803	0.223211	0.414335
LTR1B1:ERV1:LTR	3.14354	-1.7715	2.00576	-0.883205	0.377126	0.590755
LTR1B:ERV1:LTR	40.9074	0.97879	0.591049	1.65602	0.0977174	0.223377
LTR1C1:ERV1:LTR	5.57412	0.602085	1.36738	0.44032	0.659706	0.811457
LTR1C3:ERV1:LTR	0.871649	0.0806361	3.37903	0.0238637	0.980961	0.992446
LTR1C:ERV1:LTR	1.09536	-1.68906	3.09963	-0.544923	0.585806	0.76591
LTR1D1:ERV1:LTR	9.61231	-0.509057	1.04412	-0.487548	0.62587	0.792404
LTR1D:ERV1:LTR	7.40463	-0.15701	1.21437	-0.129293	0.897126	0.951397
LTR1E:ERV1:LTR	20.9802	0.577602	0.749242	0.770916	0.440757	0.650549
LTR1F1:ERV1:LTR	3.01365	0.158303	1.84774	0.0856739	0.931726	0.967376
LTR1F:ERV1:LTR	0.555819	-0.383849	4.4111	-0.087019	0.930656	0.966943
LTR21A:ERV1:LTR	15.3661	-0.511604	0.922734	-0.554444	0.579275	0.761342
LTR21B:ERV1:LTR	25.5168	0.651473	0.692841	0.940293	0.347068	0.561286
LTR21C:ERVL:LTR	0.609607	-2.52127	4.19294	-0.601314	0.547631	0.73539
LTR22:ERVK:LTR	0.989473	2.01782	3.25967	0.619025	0.5359	0.728319
LTR22A:ERVK:LTR	3.51737	0.719474	1.69768	0.423798	0.671713	0.819635
LTR22B1:ERVK:LTR	2.72252	-0.972779	2.06079	-0.472042	0.636897	0.796886
LTR22B2:ERVK:LTR	0.339839	-1.71102	4.91926	-0.347822	0.727974	0.853715
LTR22B:ERVK:LTR	17.1362	1.36771	0.833371	1.64118	0.100761	0.229219
LTR22C0:ERVK:LTR	5.48004	0.977557	1.39698	0.699763	0.484075	0.687266
LTR22E:ERVK:LTR	22.7676	0.199494	0.684499	0.291446	0.770711	0.881731
LTR23-int:ERV1:LTR	2.98122	2.512	2.07635	1.20982	0.226349	0.418378
LTR23:ERV1:LTR	13.2978	0.655493	0.885292	0.740426	0.459042	0.66691
LTR24:ERV1:LTR	17.0216	1.05317	0.813639	1.2944	0.195529	0.377612
LTR24B:ERV1:LTR	17.6537	-0.144347	0.791141	-0.182454	0.855226	0.926801
LTR24C:ERV1:LTR	8.49872	-0.0186885	1.17143	-0.0159536	0.987271	0.994906
LTR25-int:ERV1:LTR	11.0471	0.913248	0.995681	0.917209	0.359033	0.57375
LTR25:ERV1:LTR	95.0204	0.132462	0.424611	0.31196	0.755071	0.870985
LTR26:ERV1:LTR	38.7958	0.124762	0.590032	0.211449	0.832537	0.913509
LTR26B:ERV1:LTR	1.16543	-1.82532	3.04367	-0.599711	0.548699	0.73539
LTR26C:ERV1:LTR	31.1574	-0.0645322	0.638227	-0.101112	0.919462	0.963692
LTR26D:ERV1:LTR	1.14142	-0.580842	3.01982	-0.192343	0.847473	0.922168
LTR26E:ERV1:LTR	12.0512	1.01022	0.936383	1.07885	0.280653	0.486992
LTR2752:ERV1:LTR	10.624	0.669384	1.00372	0.666905	0.504833	0.702702
LTR27:ERV1:LTR	0.997199	-0.859563	3.24647	-0.264768	0.791188	0.892083
LTR27B:ERV1:LTR	7.43367	-1.13041	1.20729	-0.936328	0.349104	0.563162
LTR27C:ERV1:LTR	12.5321	-0.621565	0.917315	-0.677592	0.498031	0.69691
LTR27E:ERV1:LTR	1.67253	1.06047	2.80655	0.377855	0.705538	0.842187
LTR28B:ERV1:LTR	4.71861	-0.70264	1.48711	-0.472486	0.63658	0.796749
LTR28C:ERV1:LTR	34.7186	0.630222	0.564635	1.11616	0.264354	0.466757
LTR29:ERV1:LTR	50.6498	0.725596	0.489621	1.48195	0.138352	0.291917
LTR2:ERV1:LTR	66.5296	-0.403533	0.423313	-0.953273	0.340452	0.553888
LTR2B:ERV1:LTR	35.3593	0.485001	0.561195	0.86423	0.387462	0.600454
LTR2C:ERV1:LTR	27.3925	1.0313	0.647149	1.59361	0.111023	0.247853
LTR30:ERV1:LTR	3.92728	0.284306	1.61754	0.175764	0.860479	0.930094
LTR31:ERV1:LTR	7.89784	0.153759	1.20183	0.127937	0.898199	0.951696
LTR32:ERVL:LTR	31.9166	0.93094	0.626019	1.48708	0.136993	0.289684
LTR33:ERVL:LTR	422.155	0.183014	0.217064	0.843135	0.399153	0.611816
LTR33A:ERVL:LTR	30.8387	1.01285	0.621328	1.63014	0.103071	0.233373
LTR33A_:ERVL:LTR	88.1571	0.711144	0.372253	1.91038	0.0560847	0.14434
LTR33B:ERVL:LTR	83.5706	0.625568	0.38978	1.60493	0.10851	0.243343
LTR33C:ERVL:LTR	46.5264	0.468738	0.532309	0.880575	0.378548	0.592454
LTR34:ERV1:LTR	8.64746	1.45566	1.14638	1.26979	0.204158	0.389783
LTR35:ERV1:LTR	13.5673	0.993863	0.911531	1.09032	0.275571	0.480466
LTR35B:ERV1:LTR	12.3996	0.225636	0.926278	0.243594	0.807545	0.90163
LTR36:ERV1:LTR	8.39479	-0.0553814	1.10361	-0.0501819	0.959977	0.982049
LTR37-int:ERV1:LTR	21.4899	-0.108886	0.734396	-0.148266	0.882132	0.942343
LTR37A:ERV1:LTR	55.2893	0.686675	0.456505	1.5042	0.13253	0.282739
LTR37B:ERV1:LTR	31.1361	0.1608	0.599187	0.268363	0.78842	0.890711
LTR38:ERV1:LTR	5.54881	-3.34512	1.69521	-1.97328	0.0484639	0.128494
LTR38A1:ERV1:LTR	1.54529	0.965295	2.63191	0.366767	0.713793	0.847003
LTR38B:ERV1:LTR	7.99709	0.170375	1.13817	0.149692	0.881008	0.941403
LTR38C:ERV1:LTR	9.48411	0.12306	1.04302	0.117984	0.90608	0.95668
LTR39:ERV1:LTR	65.5142	-0.172485	0.431166	-0.400043	0.689125	0.831091
LTR3:ERVK:LTR	3.65556	1.91594	1.86342	1.02819	0.303861	0.511909
LTR3A:ERVK:LTR	18.491	0.331249	0.75611	0.438096	0.661316	0.812367
LTR3B:ERVK:LTR	5.89415	-1.5074	1.41404	-1.06603	0.286411	0.493472
LTR3B_:ERVK:LTR	25.06	-0.108811	0.693164	-0.156978	0.875262	0.938543
LTR40A1:ERVL:LTR	21.489	-0.238144	0.754223	-0.315747	0.752194	0.869229
LTR40a:ERVL:LTR	30.419	0.209642	0.625165	0.335338	0.73737	0.858543
LTR40b:ERVL:LTR	36.9015	0.588261	0.56729	1.03697	0.299751	0.507693
LTR40c:ERVL:LTR	52.9255	-2.73536	0.547508	-4.99602	5.8527e-07	6.26433e-06
LTR41:ERVL:LTR	102.552	0.119371	0.351664	0.339447	0.734273	0.857268
LTR41B:ERVL:LTR	64.0599	0.446094	0.427085	1.04451	0.296249	0.504378
LTR41C:ERVL:LTR	12.1697	0.0496472	0.998843	0.0497047	0.960358	0.982334
LTR42:ERVL:LTR	62.0842	-0.698844	0.446679	-1.56453	0.117693	0.259139
LTR43-int:ERV1:LTR	21.7918	3.28905	0.839211	3.91922	8.88372e-05	0.000580773
LTR43:ERV1:LTR	57.18	1.94839	0.486976	4.001	6.30749e-05	0.000426536
LTR43B:ERV1:LTR	0.995507	-1.5392	3.2229	-0.477581	0.632948	0.795339
LTR44:ERV1:LTR	3.66159	0.697544	1.67208	0.417172	0.676552	0.823259
LTR45:ERV1:LTR	13.5052	0.414863	0.880681	0.471071	0.63759	0.796909
LTR45B:ERV1:LTR	67.8059	-1.88143	0.438945	-4.28624	1.81721e-05	0.000140604
LTR45C:ERV1:LTR	28.7707	-0.31414	0.656608	-0.478429	0.632345	0.795339
LTR46-int:ERV1:LTR	40.9791	-0.525194	0.692611	-0.758281	0.448283	0.657077
LTR46:ERV1:LTR	23.3453	-0.0316425	0.689254	-0.0459084	0.963383	0.983757
LTR47A2:ERVL:LTR	2.41008	-0.556728	2.07377	-0.268462	0.788344	0.890711
LTR47A:ERVL:LTR	43.0168	0.139978	0.514864	0.271874	0.785719	0.890335
LTR47B2:ERVL:LTR	9.74798	-0.90373	1.06523	-0.848387	0.396223	0.609895
LTR47B3:ERVL:LTR	7.29074	-1.50295	1.32237	-1.13656	0.255723	0.456013
LTR47B4:ERVL:LTR	2.33662	-1.23317	2.23478	-0.551811	0.581078	0.762813
LTR48:ERV1:LTR	63.1791	0.226108	0.449584	0.502926	0.615016	0.784695
LTR48B:ERV1:LTR	160.72	0.699331	0.295087	2.36991	0.0177923	0.056464
LTR49-int:ERV1:LTR	48.1211	0.165295	0.534779	0.30909	0.757253	0.872406
LTR49:ERV1:LTR	27.1987	-0.631767	0.666397	-0.948035	0.343112	0.556712
LTR4:ERV1:LTR	20.065	-0.762062	0.738632	-1.03172	0.302203	0.509829
LTR50:ERVL:LTR	91.8723	0.464925	0.365279	1.2728	0.20309	0.388438
LTR51:ERV1:LTR	8.88731	0.35458	1.12046	0.316459	0.751654	0.869025
LTR52-int:ERVL:LTR	34.5797	-0.263901	0.587267	-0.449372	0.653164	0.806812
LTR52:ERVL:LTR	67.2085	0.956086	0.438257	2.18156	0.0291419	0.0847522
LTR53-int:ERVL:LTR	76.6113	0.149695	0.39282	0.381079	0.703145	0.840267
LTR53:ERVL:LTR	23.4262	0.645248	0.69124	0.933464	0.35058	0.564739
LTR53B:ERVL:LTR	1.46497	-2.17342	2.84365	-0.764305	0.444685	0.654343
LTR54:ERV1:LTR	26.3123	-0.0372396	0.640695	-0.0581237	0.95365	0.979372
LTR54B:ERV1:LTR	27.362	-0.0125367	0.657654	-0.0190628	0.984791	0.99346
LTR55:ERVL:LTR	3.83151	0.520389	1.61626	0.321971	0.747475	0.865852
LTR56:ERV1:LTR	41.6315	-0.190809	0.547145	-0.348736	0.727287	0.853715
LTR57-int:ERVL:LTR	8.40573	0.343462	1.14868	0.299004	0.764937	0.877271
LTR57:ERVL:LTR	3.8589	0.623013	1.65502	0.376438	0.706591	0.8424
LTR59:ERV1:LTR	2.04649	-2.37746	2.47945	-0.958868	0.337625	0.550451
LTR5:ERVK:LTR	0.809305	-2.90208	4.12277	-0.703915	0.481485	0.685834
LTR5A:ERVK:LTR	197.569	0.919098	0.271823	3.38123	0.000721621	0.00366537
LTR5B:ERVK:LTR	153.265	-0.17132	0.302512	-0.566326	0.571172	0.755213
LTR5_Hs:ERVK:LTR	449.602	0.104219	0.227513	0.458078	0.646897	0.802407
LTR60B:ERV1:LTR	10.7945	1.83313	1.02852	1.7823	0.0746996	0.181289
LTR61:ERV1:LTR	23.555	0.872336	0.705995	1.23561	0.216602	0.406454
LTR62:ERVL:LTR	15.4169	-0.534536	0.84144	-0.635263	0.525257	0.720205
LTR64:ERV1:LTR	21.3142	0.446861	0.718656	0.621801	0.534073	0.727528
LTR65:ERV1:LTR	27.4475	-0.208781	0.647103	-0.322639	0.746969	0.865526
LTR66:ERVL:LTR	23.835	-0.377418	0.672028	-0.561609	0.574382	0.757533
LTR67B:ERVL:LTR	72.4161	0.14069	0.426311	0.330017	0.741387	0.861782
LTR68:ERV1:LTR	4.31583	-0.920088	1.58487	-0.580544	0.561548	0.746875
LTR69:ERVL:LTR	7.32922	0.197092	1.19979	0.164272	0.869517	0.934723
LTR6A:ERV1:LTR	123.04	2.35528	0.351135	6.70762	1.97828e-11	4.648e-10
LTR6B:ERV1:LTR	9.60628	-0.146418	1.0361	-0.141316	0.88762	0.945428
LTR70:ERV1:LTR	21.9477	1.40694	0.752656	1.8693	0.0615816	0.155863
LTR71A:ERV1:LTR	2.51427	-3.05436	2.33266	-1.30939	0.190402	0.370508
LTR71B:ERV1:LTR	5.94469	-0.646496	1.32367	-0.48841	0.62526	0.791839
LTR72:ERV1:LTR	27.8381	0.533162	0.666795	0.799588	0.423949	0.636965
LTR72B:ERV1:LTR	8.87789	0.549406	1.09582	0.501366	0.616114	0.785576
LTR73:ERV1:LTR	12.6126	0.331942	0.977637	0.339535	0.734207	0.857268
LTR75:ERVL:LTR	25.1972	-0.0528191	0.663766	-0.0795749	0.936575	0.970574
LTR75B:ERVL:LTR	6.15199	0.940233	1.28875	0.729568	0.465655	0.672713
LTR75_1:ERV1:LTR	7.71946	-0.361016	1.16956	-0.308676	0.757568	0.872529
LTR76:ERV1:LTR	28.8366	0.029657	0.687108	0.043162	0.965572	0.984776
LTR77:ERV1:LTR	0.431961	2.50325	4.92814	0.507951	0.611488	0.781588
LTR78:ERV1:LTR	142.317	-0.549147	0.339516	-1.61744	0.105783	0.23828
LTR78B:ERV1:LTR	84.8022	0.671871	0.378806	1.77365	0.0761204	0.184169
LTR79:ERVL:LTR	127.346	0.0515359	0.32136	0.160368	0.872591	0.936617
LTR7:ERV1:LTR	1119.08	0.0645113	0.534591	0.120674	0.903949	0.955111
LTR7B:ERV1:LTR	73.041	-0.0611713	0.506366	-0.120805	0.903846	0.955054
LTR7C:ERV1:LTR	37.485	-0.655175	0.574632	-1.14016	0.254218	0.454254
LTR7Y:ERV1:LTR	2301.39	-1.64416	0.203226	-8.09031	5.95115e-16	2.55926e-14
LTR80A:ERVL:LTR	3.56174	0.780951	1.66865	0.468014	0.639775	0.797174
LTR80B:ERVL:LTR	9.65287	-1.06617	1.10742	-0.962752	0.335672	0.548195
LTR81:Gypsy:LTR	1.6214	-1.37913	2.847	-0.484413	0.628093	0.794174
LTR81A:Gypsy:LTR	16.3866	1.52292	0.854675	1.78187	0.0747698	0.181402
LTR81AB:Gypsy:LTR	2.59194	1.64767	2.02692	0.812892	0.41628	0.629418
LTR81B:Gypsy:LTR	16.2411	0.926698	0.865118	1.07118	0.284088	0.490962
LTR81C:Gypsy:LTR	3.61215	-0.136333	1.67985	-0.0811582	0.935316	0.969797
LTR82A:ERVL:LTR	14.5888	0.390303	0.850561	0.458877	0.646322	0.802064
LTR82B:ERVL:LTR	7.61553	-0.411547	1.16861	-0.35217	0.724711	0.853715
LTR83:ERVL:LTR	51.215	0.0679815	0.509591	0.133404	0.893874	0.949254
LTR84a:ERVL:LTR	3.67618	0.728677	1.65323	0.440759	0.659388	0.811273
LTR84b:ERVL:LTR	42.8778	0.615172	0.519643	1.18384	0.236478	0.432021
LTR85a:Gypsy:LTR	15.5116	0.635225	0.83214	0.763363	0.445247	0.654869
LTR85b:Gypsy:LTR	23.1839	0.654803	0.698721	0.937145	0.348684	0.562733
LTR85c:Gypsy:LTR	30.937	-0.48591	0.607806	-0.79945	0.424029	0.636986
LTR86A1:ERVL:LTR	28.7356	0.0546291	0.643619	0.084878	0.932358	0.967824
LTR86A2:ERVL:LTR	10.3626	0.385362	1.01276	0.380507	0.703569	0.840618
LTR86B1:ERVL:LTR	1.37368	0.764073	2.98304	0.256139	0.797844	0.896178
LTR86B2:ERVL:LTR	7.81835	0.414993	1.20615	0.344064	0.730798	0.855598
LTR86C:ERVL:LTR	0.943411	0.731104	3.28235	0.222738	0.823739	0.910669
LTR87:ERVL:LTR	246.598	0.0433889	0.282701	0.15348	0.87802	0.939878
LTR88a:Gypsy:LTR	23.7288	0.480432	0.680089	0.706424	0.479924	0.684804
LTR88b:Gypsy:LTR	27.8471	0.76478	0.624316	1.22499	0.220579	0.411313
LTR88c:Gypsy:LTR	12.0061	1.11283	0.95756	1.16215	0.245174	0.443045
LTR89:ERVL:LTR	31.2463	-0.476512	0.592097	-0.804788	0.420942	0.633985
LTR8:ERV1:LTR	483.934	-0.154039	0.219047	-0.703223	0.481917	0.686104
LTR8A:ERV1:LTR	159.158	-0.682576	0.337575	-2.022	0.0431765	0.116881
LTR8B:ERV1:LTR	61.8329	0.255434	0.471358	0.541912	0.587879	0.76709
LTR90A:LTR:LTR	16.3611	-0.0740702	0.818426	-0.0905033	0.927887	0.966943
LTR90B:LTR:LTR	9.2298	-0.360653	1.06232	-0.339496	0.734236	0.857268
LTR91:ERVL:LTR	1.21318	-0.0535777	2.75676	-0.019435	0.984494	0.993394
LTR9:ERV1:LTR	46.8417	1.77416	0.510741	3.47371	0.000513316	0.00272966
LTR9A1:ERV1:LTR	15.8427	0.577504	0.816394	0.707383	0.479328	0.684301
LTR9B:ERV1:LTR	21.7103	0.714877	0.70807	1.00961	0.312681	0.522051
LTR9C:ERV1:LTR	3.32006	0.804825	1.79672	0.44794	0.654197	0.807622
LTR9D:ERV1:LTR	39.34	-0.172373	0.550708	-0.313002	0.754279	0.87089
Looper:PiggyBac:DNA	46.8694	0.35952	0.488465	0.736019	0.461719	0.66925
MADE1:TcMar-Mariner:DNA	113.241	0.331407	0.356854	0.928688	0.353051	0.567238
MADE2:TcMar-Mariner:DNA	59.7061	-0.290873	0.460545	-0.631586	0.527658	0.722003
MARNA:TcMar-Mariner:DNA	295.379	0.121074	0.238502	0.507643	0.611704	0.78166
MER101-int:ERV1:LTR	213.996	0.329492	0.284609	1.1577	0.246987	0.445632
MER101:ERV1:LTR	4.46682	-0.0905228	1.50967	-0.0599622	0.952186	0.978546
MER101B:ERV1:LTR	0.539536	-2.31634	4.87374	-0.47527	0.634595	0.795339
MER102a:hAT-Charlie:DNA	184.438	0.390936	0.30685	1.27403	0.202653	0.387794
MER102b:hAT-Charlie:DNA	293.333	0.232671	0.27369	0.850124	0.395256	0.609054
MER102c:hAT-Charlie:DNA	167.281	0.167642	0.313227	0.535209	0.592506	0.771136
MER103C:hAT-Charlie:DNA	337.498	0.278795	0.249607	1.11694	0.264021	0.466406
MER104:TcMar-Tc2:DNA	108.475	0.657426	0.34937	1.88175	0.0598701	0.152211
MER105:hAT-Charlie:DNA	69.7949	-0.067915	0.4119	-0.164882	0.869037	0.934549
MER106A:hAT-Charlie:DNA	11.6713	-0.319256	0.996461	-0.32039	0.748673	0.866822
MER106B:hAT-Charlie:DNA	25.1449	0.20638	0.665017	0.310337	0.756304	0.871753
MER107:hAT-Charlie:DNA	39.0038	0.335093	0.627988	0.533597	0.59362	0.771811
MER110-int:ERV1:LTR	14.0277	-0.296787	0.879572	-0.337422	0.735799	0.857898
MER110:ERV1:LTR	17.9795	0.430092	0.797897	0.539032	0.589865	0.768724
MER110A:ERV1:LTR	35.981	0.847565	0.578547	1.46499	0.142924	0.2993
MER112:hAT-Charlie:DNA	166.452	0.284082	0.29155	0.974387	0.329864	0.541972
MER113:hAT-Charlie:DNA	171.423	0.443375	0.289771	1.53009	0.125995	0.272258
MER113A:hAT-Charlie:DNA	80.9729	-0.22552	0.391437	-0.576133	0.564525	0.749355
MER113B:hAT-Charlie:DNA	26.4996	-0.344899	0.717653	-0.480593	0.630806	0.795339
MER115:hAT-Tip100:DNA	67.7972	-0.249503	0.422072	-0.591139	0.554427	0.740902
MER117:hAT-Charlie:DNA	202.542	0.202948	0.27307	0.743209	0.457355	0.665212
MER119:hAT-Charlie:DNA	54.1216	-0.23724	0.488922	-0.485231	0.627512	0.793701
MER11A:ERVK:LTR	49.2443	-0.476242	0.483488	-0.985014	0.324617	0.53613
MER11B:ERVK:LTR	196.824	0.413049	0.276606	1.49328	0.135365	0.28744
MER11C:ERVK:LTR	183.604	0.218132	0.300088	0.726895	0.46729	0.673892
MER11D:ERVK:LTR	10.2132	0.206091	1.00702	0.204653	0.837843	0.916163
MER121:hAT:DNA	8.77886	-1.02703	1.1985	-0.856931	0.391483	0.605267
MER121B:hAT:DNA	1.16278	3.8431	3.58737	1.07129	0.284041	0.490924
MER123:DNA:DNA?	1.03553	3.72884	3.40773	1.09423	0.273855	0.478383
MER124:DNA:DNA?	19.9024	0.617189	0.736087	0.838472	0.401766	0.614319
MER126:DNA:DNA	3.67449	0.471179	1.69119	0.278608	0.780545	0.888121
MER127:TcMar-Tigger:DNA	1.5811	-1.26178	2.63165	-0.479465	0.631608	0.795339
MER129:LTR:LTR?	1.74525	-2.52201	2.87034	-0.878643	0.379595	0.593514
MER130:DNA:DNA	2.63461	1.23506	1.94961	0.633488	0.526415	0.721074
MER131:DNA:DNA?	28.3201	1.07001	0.632984	1.69042	0.0909477	0.211254
MER133B:DNA:DNA?	1.89863	-0.341586	2.48013	-0.137729	0.890455	0.947294
MER134:DNA:DNA?	9.38922	2.12434	1.12401	1.88996	0.0587632	0.149832
MER135:DNA:DNA	14.1425	-1.64696	0.904971	-1.8199	0.0687738	0.17033
MER136:DNA:DNA	0.863922	3.49458	3.9893	0.875989	0.381036	0.594032
MER1A:hAT-Charlie:DNA	543.201	-0.161537	0.221501	-0.729281	0.46583	0.672789
MER1B:hAT-Charlie:DNA	351.274	0.168949	0.234946	0.719096	0.472082	0.677477
MER20:hAT-Charlie:DNA	1022.59	-0.0977771	0.19966	-0.489717	0.624334	0.790719
MER20B:hAT-Charlie:DNA	208.171	0.252282	0.284042	0.888185	0.374441	0.587985
MER21-int:ERVL:LTR	35.6839	-0.712743	0.576195	-1.23698	0.216094	0.406053
MER21A:ERVL:LTR	211.295	0.647515	0.268445	2.41209	0.0158612	0.0513064
MER21B:ERVL:LTR	322.797	0.517129	0.232845	2.22091	0.0263568	0.0780642
MER21C:ERVL:LTR	298.008	-0.0031819	0.245391	-0.0129667	0.989654	0.996067
MER2:TcMar-Tigger:DNA	775.442	-0.598	0.192298	-3.10975	0.00187247	0.00839735
MER2B:TcMar-Tigger:DNA	52.888	-0.260289	0.487548	-0.533873	0.593429	0.7718
MER30:hAT-Charlie:DNA	212.585	0.0330511	0.288301	0.114641	0.90873	0.957746
MER30B:hAT-Charlie:DNA	9.33664	-1.49417	1.13879	-1.31207	0.189498	0.369222
MER31-int:ERV1:LTR	85.4479	-0.217183	0.376262	-0.577212	0.563796	0.7488
MER31A:ERV1:LTR	45.7862	-0.0172698	0.494378	-0.0349323	0.972134	0.988657
MER31B:ERV1:LTR	92.1187	-0.755535	0.410658	-1.83981	0.0657955	0.164199
MER33:hAT-Charlie:DNA	518.911	0.11703	0.204676	0.571784	0.567468	0.752381
MER34-int:ERV1:LTR	5.63632	-0.344432	1.35553	-0.254093	0.799424	0.897483
MER34:ERV1:LTR	249.198	1.27704	0.251376	5.08018	3.77076e-07	4.17995e-06
MER34A1:ERV1:LTR	88.6628	0.647808	0.376341	1.72133	0.0851904	0.200792
MER34A:ERV1:LTR	39.8368	-0.17572	0.566236	-0.310329	0.756311	0.871753
MER34B-int:ERV1:LTR	243.373	-0.100445	0.256902	-0.390987	0.695807	0.83543
MER34B:ERV1:LTR	19.7948	0.766864	0.747704	1.02563	0.305068	0.513179
MER34C2:ERV1:LTR	38.2395	-0.498961	0.583892	-0.854543	0.392804	0.606635
MER34C:ERV1:LTR	9.58144	-0.678898	1.06922	-0.634946	0.525464	0.720431
MER34C_:ERV1:LTR	7.62382	0.731588	1.16089	0.630195	0.528567	0.722686
MER34D:ERV1:LTR	2.91211	-0.0691624	1.82447	-0.0379082	0.969761	0.987078
MER39:ERV1:LTR	108.889	0.148876	0.353079	0.42165	0.673281	0.820872
MER39B:ERV1:LTR	60.3657	0.25162	0.445755	0.56448	0.572428	0.756146
MER3:hAT-Charlie:DNA	652.612	0.169829	0.213727	0.794607	0.426842	0.63976
MER4-int:ERV1:LTR	181.093	0.5234	0.310633	1.68495	0.0919984	0.213111
MER41-int:ERV1:LTR	117.533	0.0483084	0.348424	0.138648	0.889728	0.94673
MER41A:ERV1:LTR	78.2771	-0.293775	0.397821	-0.738461	0.460234	0.667938
MER41B:ERV1:LTR	376.668	0.94963	0.221129	4.29446	1.75119e-05	0.000135987
MER41C:ERV1:LTR	6.8367	-0.299293	1.2963	-0.230882	0.817406	0.907779
MER41D:ERV1:LTR	19.2525	0.758056	0.743085	1.02015	0.307659	0.516206
MER41E:ERV1:LTR	41.3734	-0.438063	0.543357	-0.806215	0.420119	0.633213
MER41G:ERV1:LTR	23.2744	0.211656	0.692428	0.305673	0.759854	0.873782
MER44A:TcMar-Tigger:DNA	129.226	0.255826	0.321665	0.79532	0.426428	0.639369
MER44B:TcMar-Tigger:DNA	92.53	0.778996	0.363605	2.14242	0.0321594	0.0918965
MER44C:TcMar-Tigger:DNA	40.3515	-0.0393067	0.561524	-0.07	0.944194	0.974334
MER44D:TcMar-Tigger:DNA	39.404	-1.22068	0.556468	-2.19362	0.0282625	0.0825883
MER45A:hAT-Tip100:DNA	80.699	0.0482617	0.413035	0.116847	0.906982	0.957212
MER45B:hAT-Tip100:DNA	36.3463	-0.25215	0.557435	-0.452339	0.651024	0.805099
MER45C:hAT-Tip100:DNA	11.5333	-0.684273	0.967114	-0.707542	0.47923	0.684269
MER45R:hAT-Tip100:DNA	20.6831	-0.632413	0.72675	-0.870193	0.384195	0.59712
MER46C:TcMar-Tigger:DNA	244.363	0.0326847	0.29047	0.112523	0.910409	0.958676
MER47A:TcMar-Tigger:DNA	118.206	0.0186895	0.342309	0.0545985	0.956458	0.980427
MER47B:TcMar-Tigger:DNA	9.62777	-1.09884	1.05596	-1.0406	0.298059	0.506471
MER47C:TcMar-Tigger:DNA	44.4372	-0.871264	0.513304	-1.69737	0.0896275	0.208764
MER48:ERV1:LTR	12.4603	0.336696	0.911057	0.369567	0.711705	0.845672
MER49:ERV1:LTR	859.892	1.28289	0.199773	6.42173	1.34736e-10	2.71813e-09
MER4A1:ERV1:LTR	94.4546	0.223091	0.373054	0.598013	0.549832	0.736551
MER4A1_:ERV1:LTR	21.6871	1.10651	0.712708	1.55255	0.120532	0.263793
MER4A:ERV1:LTR	94.5563	-0.112346	0.421817	-0.266338	0.789979	0.891659
MER4B-int:ERV1:LTR	35.8706	0.246666	0.557945	0.442098	0.658418	0.810808
MER4B:ERV1:LTR	79.5653	0.173494	0.403049	0.430454	0.666865	0.81698
MER4C:ERV1:LTR	43.4714	0.691882	0.509479	1.35802	0.174458	0.347688
MER4CL34:ERV1:LTR	29.3718	0.901676	0.610229	1.4776	0.139514	0.293794
MER4D0:ERV1:LTR	27.6815	-0.108946	0.637747	-0.17083	0.864358	0.932194
MER4D1:ERV1:LTR	74.5735	0.0987062	0.419241	0.235441	0.813867	0.9051
MER4D:ERV1:LTR	33.1738	-0.28086	0.586592	-0.478799	0.632082	0.795339
MER4E1:ERV1:LTR	96.5219	0.346178	0.370435	0.934516	0.350038	0.56412
MER4E:ERV1:LTR	26.8538	-0.702582	0.64966	-1.08146	0.279492	0.485526
MER50-int:ERV1:LTR	16.8668	-0.932389	0.807969	-1.15399	0.248504	0.447312
MER50:ERV1:LTR	74.6016	-0.352814	0.406988	-0.866892	0.386001	0.599154
MER50B:ERV1:LTR	12.7045	-0.0187321	0.948863	-0.0197416	0.984249	0.993394
MER50C:ERV1:LTR	4.75273	-1.78468	1.5683	-1.13797	0.255132	0.455253
MER51-int:ERV1:LTR	34.3218	-0.0930692	0.587191	-0.158499	0.874064	0.937675
MER51A:ERV1:LTR	68.3878	-0.0402428	0.418213	-0.0962256	0.923341	0.964987
MER51B:ERV1:LTR	45.38	0.876631	0.499017	1.75672	0.0789662	0.189359
MER51C:ERV1:LTR	28.7621	0.667842	0.625293	1.06805	0.285499	0.492738
MER51D:ERV1:LTR	9.52149	1.26996	1.09746	1.15718	0.247198	0.445762
MER51E:ERV1:LTR	46.9635	3.99809	0.623308	6.4143	1.41471e-10	2.8421e-09
MER52-int:ERV1:LTR	2.62436	-0.568502	1.94965	-0.291591	0.770599	0.881731
MER52A:ERV1:LTR	458.097	1.24404	0.21188	5.87142	4.32086e-09	6.85149e-08
MER52C:ERV1:LTR	56.2277	0.580847	0.45668	1.27189	0.203413	0.388861
MER52D:ERV1:LTR	33.9951	-0.195808	0.569534	-0.343804	0.730994	0.855765
MER53:hAT:DNA	160.561	0.350896	0.306727	1.144	0.252623	0.452284
MER54A:ERVL:LTR	56.096	-0.43983	0.471397	-0.933035	0.350802	0.565049
MER54B:ERVL:LTR	12.8709	0.807329	0.920698	0.876867	0.380559	0.594032
MER57-int:ERV1:LTR	346.908	1.70794	0.229399	7.44527	9.67471e-14	3.08598e-12
MER57A-int:ERV1:LTR	54.5305	0.438879	0.462608	0.948705	0.342771	0.556313
MER57A1:ERV1:LTR	253.799	3.59982	0.283305	12.7065	5.44025e-37	1.61249e-34
MER57B1:ERV1:LTR	32.9563	0.519934	0.599939	0.866645	0.386137	0.599268
MER57B2:ERV1:LTR	26.3291	0.81736	0.675375	1.21023	0.22619	0.418253
MER57C1:ERV1:LTR	29.9535	-0.00874712	0.60052	-0.0145659	0.988378	0.995579
MER57C2:ERV1:LTR	6.4014	0.49164	1.28521	0.382536	0.702064	0.839667
MER57D:ERV1:LTR	55.0218	-0.820954	0.479092	-1.71356	0.0866091	0.203365
MER57E1:ERV1:LTR	9.61879	1.79041	1.078	1.66087	0.0967402	0.221513
MER57E2:ERV1:LTR	0.755517	-0.962515	3.91846	-0.245636	0.805964	0.901277
MER57E3:ERV1:LTR	0.539536	-2.31634	4.87374	-0.47527	0.634595	0.795339
MER57F:ERV1:LTR	88.616	-0.757209	0.387808	-1.95254	0.0508746	0.133281
MER58A:hAT-Charlie:DNA	661.138	0.1448	0.206727	0.70044	0.483652	0.68702
MER58B:hAT-Charlie:DNA	445.862	0.0240953	0.228655	0.105378	0.916076	0.961962
MER58C:hAT-Charlie:DNA	159.003	-0.216794	0.31376	-0.690955	0.489594	0.692295
MER58D:hAT-Charlie:DNA	82.1855	-0.463283	0.39372	-1.17668	0.239323	0.435596
MER5A1:hAT-Charlie:DNA	663.904	-0.0128242	0.227392	-0.0563967	0.955026	0.979793
MER5A:hAT-Charlie:DNA	1666.4	0.0581553	0.18148	0.32045	0.748627	0.866822
MER5B:hAT-Charlie:DNA	1297.67	0.14423	0.17372	0.830247	0.406399	0.619596
MER5C1:hAT-Charlie:DNA	38.4001	0.852377	0.58401	1.45953	0.14442	0.301395
MER5C:hAT-Charlie:DNA	75.7095	0.498303	0.401171	1.24212	0.214192	0.403346
MER61-int:ERV1:LTR	186.683	1.31505	0.335808	3.91609	8.99976e-05	0.000587119
MER61A:ERV1:LTR	159.413	-0.101747	0.299425	-0.339809	0.734	0.857268
MER61B:ERV1:LTR	5.63112	1.50243	1.37216	1.09494	0.273544	0.478383
MER61C:ERV1:LTR	95.3837	2.37736	0.382711	6.21189	5.2352e-10	9.56939e-09
MER61D:ERV1:LTR	3.18526	0.281867	1.85788	0.151714	0.879412	0.940491
MER61E:ERV1:LTR	21.1657	0.665525	0.711581	0.935276	0.349646	0.563847
MER61F:ERV1:LTR	2.07541	0.78182	2.33158	0.335318	0.737385	0.858543
MER63A:hAT-Blackjack:DNA	59.5457	-0.0302489	0.459254	-0.0658652	0.947485	0.975779
MER63B:hAT-Blackjack:DNA	129.718	0.238401	0.340835	0.699462	0.484264	0.687482
MER63C:hAT-Blackjack:DNA	31.3632	0.189567	0.640112	0.296147	0.767118	0.879301
MER63D:hAT-Blackjack:DNA	48.2496	-0.744317	0.506407	-1.4698	0.141616	0.297339
MER65-int:ERV1:LTR	28.2196	-0.365464	0.633534	-0.576866	0.56403	0.749007
MER65A:ERV1:LTR	72.3508	0.102804	0.406427	0.252947	0.800309	0.89811
MER65B:ERV1:LTR	10.5624	1.21252	1.02315	1.18509	0.235982	0.431452
MER65C:ERV1:LTR	912.859	2.47818	0.200207	12.3781	3.43256e-35	9.05915e-33
MER65D:ERV1:LTR	24.209	0.651872	0.720153	0.905186	0.365367	0.578177
MER66-int:ERV1:LTR	20.0253	-0.165673	0.733823	-0.225767	0.821382	0.910669
MER66A:ERV1:LTR	66.6099	-0.00592626	0.447083	-0.0132554	0.989424	0.996067
MER66B:ERV1:LTR	151.006	0.877138	0.306194	2.86465	0.00417472	0.0166321
MER66C:ERV1:LTR	18.643	0.191421	0.757193	0.252804	0.80042	0.89813
MER66D:ERV1:LTR	1.83738	-0.819036	2.66697	-0.307104	0.758764	0.873155
MER67A:ERV1:LTR	5.81284	0.950592	1.45873	0.651657	0.514623	0.711348
MER67B:ERV1:LTR	35.0004	0.77028	0.562382	1.36967	0.170789	0.342182
MER67C:ERV1:LTR	290.469	1.41231	0.244003	5.78811	7.11835e-09	1.07142e-07
MER67D:ERV1:LTR	7.14762	-1.25583	1.23208	-1.01928	0.30807	0.51656
MER68-int:ERVL:LTR	344.304	0.611186	0.226787	2.69498	0.00703924	0.0259954
MER68:ERVL:LTR	178.528	0.578384	0.289003	2.00131	0.0453588	0.121745
MER68B:ERVL:LTR	17.9003	0.255066	0.771428	0.330641	0.740916	0.861446
MER68C:ERVL:LTR	1.30361	1.0629	2.87046	0.370291	0.711166	0.845524
MER6:TcMar-Tigger:DNA	26.0702	0.637813	0.653762	0.975604	0.329261	0.541303
MER6A:TcMar-Tigger:DNA	77.3435	1.46854	0.409216	3.58867	0.000332375	0.00186638
MER6B:TcMar-Tigger:DNA	30.7043	0.0214142	0.627241	0.0341403	0.972765	0.988724
MER6C:TcMar-Tigger:DNA	4.21572	0.282994	1.54106	0.183636	0.854299	0.926454
MER70-int:ERVL:LTR	37.7145	-0.667012	0.591121	-1.12838	0.259157	0.460347
MER70A:ERVL:LTR	9.44044	-0.0365606	1.09042	-0.0335289	0.973253	0.988856
MER70B:ERVL:LTR	7.70331	0.464666	1.15064	0.403832	0.686337	0.829026
MER70C:ERVL:LTR	7.60767	-1.08955	1.24046	-0.878342	0.379758	0.593672
MER72:ERV1:LTR	35.6165	-0.226291	0.621923	-0.363857	0.715965	0.848788
MER72B:ERV1:LTR	0.701729	0.866559	4.04324	0.214323	0.830295	0.913119
MER73:ERVL:LTR	4.02205	-0.433978	1.61408	-0.26887	0.78803	0.890711
MER74A:ERVL:LTR	93.794	1.27268	0.380268	3.34681	0.000817466	0.00409286
MER74B:ERVL:LTR	30.6685	0.135719	0.617253	0.219876	0.825968	0.911716
MER74C:ERVL:LTR	6.88349	0.945732	1.26757	0.746099	0.455608	0.663422
MER75:PiggyBac:DNA	27.999	0.664413	0.621025	1.06987	0.28468	0.491896
MER75B:PiggyBac:DNA	4.66917	-1.38967	1.52542	-0.911009	0.362291	0.576755
MER76-int:ERVL:LTR	1.33704	-1.54157	2.90884	-0.529961	0.596139	0.773661
MER76:ERVL:LTR	11.206	-0.164942	1.02408	-0.161064	0.872043	0.936289
MER77:ERVL:LTR	39.4057	0.227784	0.546344	0.416924	0.676734	0.823404
MER77B:ERVL:LTR	36.7932	0.46401	0.552383	0.840015	0.4009	0.613531
MER81:hAT-Blackjack:DNA	103.711	0.0238453	0.354489	0.0672665	0.94637	0.975588
MER83:ERV1:LTR	14.7629	0.109051	0.891994	0.122255	0.902697	0.954363
MER83A-int:ERV1:LTR	5.90115	0.354669	1.36135	0.260528	0.794457	0.894041
MER83B-int:ERV1:LTR	2.67646	-1.49636	2.0875	-0.71682	0.473485	0.679036
MER83B:ERV1:LTR	1.38913	-3.71258	3.01351	-1.23198	0.217957	0.407764
MER83C:ERV1:LTR	1.51876	-3.8129	2.99103	-1.27478	0.202388	0.387441
MER84-int:ERV1:LTR	0.709456	-2.72091	3.95666	-0.68768	0.491655	0.692706
MER84:ERV1:LTR	7.3712	0.273718	1.17345	0.233259	0.815561	0.906461
MER85:PiggyBac:DNA	58.3288	-0.138251	0.445871	-0.31007	0.756508	0.871807
MER87:ERV1:LTR	7.95511	0.0998372	1.13087	0.0882837	0.929651	0.966943
MER87B:ERV1:LTR	5.08472	1.41569	1.45963	0.969895	0.332099	0.544537
MER88:ERVL:LTR	2.41863	1.04967	2.01695	0.520425	0.602767	0.778491
MER89-int:ERV1:LTR	26.6565	1.01735	0.679182	1.49791	0.134157	0.285316
MER89:ERV1:LTR	26.6638	0.318575	0.636548	0.500472	0.616742	0.785871
MER8:TcMar-Tigger:DNA	116.877	-0.0564947	0.350291	-0.16128	0.871873	0.936191
MER90:ERV1:LTR	116.946	0.309758	0.357371	0.86677	0.386068	0.59921
MER90a:ERV1:LTR	102.177	0.103587	0.359224	0.288362	0.773069	0.882954
MER91A:hAT-Tip100:DNA	161.712	0.505617	0.313479	1.61292	0.106762	0.240177
MER91B:hAT-Tip100:DNA	53.4907	-0.345988	0.491264	-0.704282	0.481257	0.685834
MER91C:hAT-Tip100:DNA	62.307	-0.634686	0.444643	-1.42741	0.153463	0.315743
MER92-int:ERV1:LTR	52.4572	0.345795	0.509054	0.679289	0.496955	0.696215
MER92A:ERV1:LTR	0.509758	-2.28511	4.87567	-0.468676	0.639302	0.796909
MER92B:ERV1:LTR	78.8854	-0.121431	0.404191	-0.300431	0.763849	0.876699
MER92C:ERV1:LTR	12.3628	1.07769	0.960508	1.122	0.261863	0.463528
MER92D:ERV1:LTR	3.37242	-1.42262	1.88318	-0.755437	0.449987	0.658872
MER94:hAT-Blackjack:DNA	151.357	0.1707	0.304031	0.561456	0.574487	0.757619
MER94B:hAT-Blackjack:DNA	3.75398	-0.0431383	1.64099	-0.026288	0.979028	0.991638
MER95:ERV1:LTR	16.2277	0.179936	0.810443	0.222021	0.824297	0.911021
MER96:hAT-Tip100:DNA	68.8671	0.434273	0.419042	1.03635	0.30004	0.508028
MER96B:hAT-Tip100:DNA	49.5114	0.0454226	0.488098	0.0930604	0.925856	0.966137
MER96B:hAT:DNA	0.809305	-2.90208	4.12277	-0.703915	0.481485	0.685834
MER97a:hAT-Tip100:DNA	5.6088	2.18901	1.56879	1.39535	0.16291	0.330208
MER97b:hAT-Tip100:DNA	7.81944	0.57176	1.15316	0.495819	0.620022	0.787588
MER97c:hAT-Tip100:DNA	0.98778	0.928351	3.44442	0.269523	0.787527	0.890711
MER99:hAT:DNA	17.6335	-1.01553	0.79498	-1.27743	0.20145	0.386029
MER9B:ERVK:LTR	3.68222	-0.204836	1.66859	-0.12276	0.902297	0.954192
MER9a1:ERVK:LTR	11.0109	-1.00877	0.986519	-1.02255	0.30652	0.514767
MER9a2:ERVK:LTR	37.4278	-0.694023	0.55264	-1.25583	0.209177	0.396186
MER9a3:ERVK:LTR	60.4162	0.339003	0.440361	0.76983	0.441401	0.65115
MERX:TcMar-Tigger:DNA	8.82506	-0.00336779	1.08719	-0.00309769	0.997528	0.998723
MIR1_Amn:MIR:SINE	889.778	0.368726	0.196582	1.87569	0.0606982	0.154042
MIR3:MIR:SINE	5248.32	0.216793	0.164361	1.31901	0.187166	0.36556
MIR:MIR:SINE	9324.36	0.193227	0.168581	1.1462	0.251713	0.450948
MIRb:MIR:SINE	13456	0.252694	0.163477	1.54575	0.122165	0.266458
MIRc:MIR:SINE	5715.36	0.208001	0.161262	1.28984	0.197108	0.379746
MLT-int:ERVL-MaLR:LTR	7.10312	0.524861	1.20545	0.435408	0.663266	0.813815
MLT1-int:ERVL-MaLR:LTR	29.1237	-0.249987	0.610681	-0.409357	0.682277	0.825831
MLT1A-int:ERVL-MaLR:LTR	64.6854	0.554939	0.434606	1.27688	0.201645	0.386327
MLT1A0-int:ERVL-MaLR:LTR	16.5572	0.603653	0.808079	0.747022	0.45505	0.662991
MLT1A0:ERVL-MaLR:LTR	805.681	0.30165	0.186768	1.6151	0.106288	0.239223
MLT1A1-int:ERVL-MaLR:LTR	17.7581	-2.12754	0.83932	-2.53484	0.01125	0.038801
MLT1A1:ERVL-MaLR:LTR	292.984	0.1776	0.253538	0.700486	0.483624	0.68702
MLT1A:ERVL-MaLR:LTR	419.05	0.371288	0.215738	1.72102	0.085248	0.200879
MLT1B-int:ERVL-MaLR:LTR	20.6246	0.507577	0.72193	0.703083	0.482004	0.686104
MLT1B:ERVL-MaLR:LTR	846.749	0.0352793	0.188514	0.187144	0.851548	0.924855
MLT1C-int:ERVL-MaLR:LTR	6.81269	-0.098286	1.31788	-0.0745787	0.94055	0.972502
MLT1C:ERVL-MaLR:LTR	1157.81	0.0959177	0.193557	0.495552	0.62021	0.787617
MLT1D-int:ERVL-MaLR:LTR	23.6873	-0.433337	0.704783	-0.614853	0.538652	0.730873
MLT1D:ERVL-MaLR:LTR	1044.8	0.0765286	0.198601	0.385338	0.699987	0.838314
MLT1E1:ERVL-MaLR:LTR	12.4025	-0.606852	0.924316	-0.656542	0.511475	0.708513
MLT1E1A-int:ERVL-MaLR:LTR	20.008	0.685023	0.731756	0.936136	0.349203	0.563275
MLT1E1A:ERVL-MaLR:LTR	202.192	-0.359707	0.27804	-1.29372	0.195761	0.377909
MLT1E2-int:ERVL-MaLR:LTR	12.5022	-1.28702	0.961009	-1.33923	0.180494	0.356365
MLT1E2:ERVL-MaLR:LTR	209.939	-0.1751	0.265263	-0.6601	0.50919	0.706368
MLT1E3:ERVL-MaLR:LTR	57.0552	0.120047	0.452811	0.265116	0.79092	0.892083
MLT1E:ERVL-MaLR:LTR	23.4072	-0.980643	0.692331	-1.41644	0.156648	0.320536
MLT1F-int:ERVL-MaLR:LTR	30.5797	0.505812	0.602897	0.83897	0.401486	0.614129
MLT1F1-int:ERVL-MaLR:LTR	23.5432	0.963083	0.687867	1.4001	0.161483	0.328006
MLT1F1:ERVL-MaLR:LTR	512.31	1.24599	0.217109	5.73902	9.52281e-09	1.4048e-07
MLT1F2-int:ERVL-MaLR:LTR	26.2557	-0.857134	0.698489	-1.22713	0.219775	0.41029
MLT1F2:ERVL-MaLR:LTR	452.969	-0.256804	0.21875	-1.17396	0.240412	0.436712
MLT1F:ERVL-MaLR:LTR	263.462	-0.0210065	0.264629	-0.079381	0.93673	0.970574
MLT1G-int:ERVL-MaLR:LTR	0.879375	-3.03958	3.60218	-0.843816	0.398772	0.611635
MLT1G1-int:ERVL-MaLR:LTR	26.9089	-0.361729	0.651458	-0.555261	0.578716	0.760957
MLT1G1:ERVL-MaLR:LTR	126.598	0.240252	0.327757	0.733017	0.463548	0.670726
MLT1G3-int:ERVL-MaLR:LTR	5.10269	1.94292	1.46267	1.32834	0.184067	0.361087
MLT1G3:ERVL-MaLR:LTR	145.867	0.120375	0.309691	0.388693	0.697503	0.836307
MLT1G:ERVL-MaLR:LTR	120.165	-0.424951	0.348766	-1.21844	0.223057	0.414129
MLT1H-int:ERVL-MaLR:LTR	14.7979	0.239839	0.850769	0.281909	0.778014	0.886251
MLT1H1-int:ERVL-MaLR:LTR	4.547	-0.80517	1.50887	-0.533623	0.593602	0.771811
MLT1H1:ERVL-MaLR:LTR	210.946	-0.0711204	0.268958	-0.26443	0.791449	0.892325
MLT1H2-int:ERVL-MaLR:LTR	12.6581	-0.380265	0.969627	-0.392176	0.694928	0.834693
MLT1H2:ERVL-MaLR:LTR	448.905	0.657192	0.262429	2.50426	0.0122707	0.0416062
MLT1H:ERVL-MaLR:LTR	319.39	0.126404	0.231149	0.546851	0.584481	0.7653
MLT1I-int:ERVL-MaLR:LTR	10.4274	1.50333	1.01669	1.47866	0.139232	0.293426
MLT1I:ERVL-MaLR:LTR	280.334	-0.10224	0.247368	-0.413311	0.679379	0.82513
MLT1J-int:ERVL-MaLR:LTR	21.509	0.556066	0.796425	0.698202	0.485051	0.687941
MLT1J1-int:ERVL-MaLR:LTR	7.44883	0.433264	1.23031	0.352157	0.724721	0.853715
MLT1J1:ERVL-MaLR:LTR	125.018	0.371117	0.323957	1.14557	0.251972	0.451286
MLT1J2-int:ERVL-MaLR:LTR	13.8862	-0.684015	0.899891	-0.760108	0.44719	0.655779
MLT1J2:ERVL-MaLR:LTR	241.609	0.316366	0.253165	1.24964	0.21143	0.399616
MLT1J:ERVL-MaLR:LTR	485.456	0.230377	0.20685	1.11374	0.265391	0.468226
MLT1K:ERVL-MaLR:LTR	618.207	0.365414	0.206767	1.76727	0.0771831	0.18623
MLT1L-int:ERVL-MaLR:LTR	2.95214	1.71613	1.89825	0.904062	0.365963	0.578395
MLT1L:ERVL-MaLR:LTR	470.653	0.0671505	0.216826	0.309698	0.756791	0.872029
MLT1M:ERVL-MaLR:LTR	71.6852	-0.186495	0.413749	-0.450745	0.652173	0.805943
MLT1N2-int:ERVL-MaLR:LTR	1.9295	0.361913	2.58889	0.139794	0.888823	0.946108
MLT1N2:ERVL-MaLR:LTR	223.593	0.561967	0.264064	2.12814	0.0333253	0.0946411
MLT1O:ERVL-MaLR:LTR	161.915	0.447073	0.294378	1.5187	0.128838	0.276628
MLT2A1:ERVL:LTR	257.542	1.04599	0.247554	4.2253	2.38623e-05	0.000179582
MLT2A2:ERVL:LTR	420.701	3.13851	0.236255	13.2844	2.85053e-40	9.46868e-38
MLT2B1:ERVL:LTR	78.3299	1.00195	0.395812	2.53138	0.0113613	0.039136
MLT2B2:ERVL:LTR	62.0742	0.670618	0.432522	1.55048	0.121025	0.264722
MLT2B3:ERVL:LTR	459.266	-0.0448873	0.232555	-0.193018	0.846945	0.922168
MLT2B4:ERVL:LTR	143.382	-0.184771	0.318478	-0.580169	0.561801	0.746974
MLT2B5:ERVL:LTR	0.991165	3.62541	3.49155	1.03834	0.299113	0.506837
MLT2C1:ERVL:LTR	39.5532	0.0561348	0.537733	0.104392	0.916859	0.962536
MLT2C2:ERVL:LTR	182.81	0.398331	0.29103	1.36869	0.171095	0.342581
MLT2D:ERVL:LTR	69.6841	0.23471	0.433887	0.540948	0.588543	0.7678
MLT2E:ERVL:LTR	5.49897	0.155527	1.35438	0.114832	0.908578	0.957695
MLT2F:ERVL:LTR	78.9284	0.302664	0.412022	0.734581	0.462595	0.670102
MSR1:Satellite:Satellite	379.336	-0.128337	0.280204	-0.458012	0.646944	0.802407
MST-int:ERVL-MaLR:LTR	80.6652	-0.756187	0.388522	-1.94632	0.0516166	0.134895
MSTA-int:ERVL-MaLR:LTR	1145.05	2.24281	0.193807	11.5724	5.68934e-31	1.07462e-28
MSTA1:ERVL-MaLR:LTR	7.28146	-0.0885417	1.19248	-0.0742501	0.940811	0.972616
MSTA:ERVL-MaLR:LTR	1145.66	1.04129	0.178319	5.8395	5.23579e-09	8.12181e-08
MSTB-int:ERVL-MaLR:LTR	79.7513	0.124082	0.414559	0.299311	0.764702	0.87706
MSTB1-int:ERVL-MaLR:LTR	19.8389	0.0091772	0.776583	0.0118174	0.990571	0.996468
MSTB1:ERVL-MaLR:LTR	165.339	0.276012	0.297948	0.926378	0.35425	0.568404
MSTB2-int:ERVL-MaLR:LTR	5.82912	1.16218	1.37447	0.845544	0.397807	0.611372
MSTB2:ERVL-MaLR:LTR	84.2578	0.880268	0.382983	2.29845	0.0215359	0.0658276
MSTB:ERVL-MaLR:LTR	272.457	0.447239	0.250311	1.78673	0.0739806	0.180145
MSTC-int:ERVL-MaLR:LTR	9.1076	1.24907	1.10655	1.12881	0.25898	0.460159
MSTC:ERVL-MaLR:LTR	134.485	-0.382845	0.316172	-1.21088	0.225943	0.417917
MSTD-int:ERVL-MaLR:LTR	34.9262	0.170789	0.568587	0.300374	0.763892	0.876699
MSTD:ERVL-MaLR:LTR	195.37	-0.185399	0.290566	-0.638062	0.523434	0.718677
MamGyp-int:Gypsy:LTR	3.94595	0.489415	1.58973	0.30786	0.758189	0.872929
MamGypLTR1a:Gypsy:LTR	27.1356	-0.527003	0.635936	-0.828705	0.407271	0.620276
MamGypLTR1b:Gypsy:LTR	21.2736	0.697964	0.734817	0.949847	0.34219	0.555736
MamGypLTR1c:Gypsy:LTR	27.9937	0.015976	0.662879	0.024101	0.980772	0.992446
MamGypLTR1d:Gypsy:LTR	16.9984	0.108709	0.844903	0.128665	0.897623	0.951439
MamGypLTR2b:Gypsy:LTR	25.073	0.693628	0.66902	1.03678	0.299837	0.507794
MamGypLTR2c:Gypsy:LTR	7.43414	0.551202	1.30262	0.423147	0.672188	0.819851
MamGypLTR3:Gypsy:LTR	9.53452	-0.211701	1.05253	-0.201135	0.840593	0.918077
MamGypLTR3a:Gypsy:LTR	33.4798	0.672551	0.579587	1.1604	0.245888	0.444064
MamGypsy2-I:Gypsy:LTR	76.767	0.757041	0.418184	1.81031	0.0702481	0.173025
MamGypsy2-LTR:Gypsy:LTR	5.66116	0.51052	1.35273	0.377398	0.705877	0.842331
MamRTE1:RTE-BovB:LINE	297.102	0.203941	0.238751	0.854201	0.392994	0.606779
MamRep1151:LTR:LTR?	48.5988	-1.57954	0.520667	-3.03369	0.00241586	0.0104593
MamRep137:TcMar-Tigger:DNA	154.784	0.194512	0.295197	0.658922	0.509946	0.707214
MamRep137:TcMar:DNA	3.88895	-0.709928	1.81706	-0.390701	0.696019	0.83543
MamRep1527:LTR:LTR	33.5185	0.505869	0.573185	0.882558	0.377475	0.591207
MamRep1879:hAT-Tip100:DNA	40.5119	0.52124	0.568116	0.917488	0.358887	0.573659
MamRep1894:hAT:DNA	7.93965	0.760568	1.1418	0.666114	0.505338	0.703203
MamRep38:hAT:DNA	95.3821	0.154527	0.36054	0.428599	0.668215	0.817425
MamRep4096:hAT-Tip100:DNA	30.0278	0.251513	0.601841	0.417906	0.676016	0.822981
MamRep4096:hAT:DNA	1.69893	-0.0810289	2.35334	-0.0344315	0.972533	0.988724
MamRep434:TcMar-Tigger:DNA	72.6028	0.123946	0.423243	0.292848	0.769638	0.881088
MamRep488:hAT-Tip100:DNA	10.1228	0.0624816	1.0262	0.0608862	0.95145	0.978103
MamRep564:MamRep564:Unknown	31.1225	-0.422941	0.592857	-0.713395	0.475601	0.680956
MamRep605:LTR:LTR?	234.69	0.483219	0.254451	1.89907	0.0575556	0.14726
MamTip1:hAT-Tip100:DNA	26.7246	0.214198	0.637456	0.33602	0.736856	0.858543
MamTip2:hAT-Tip100:DNA	199.186	0.396475	0.286826	1.38228	0.166885	0.336459
MamTip3:hAT-Tip100:DNA	35.5614	-0.161072	0.57634	-0.279473	0.779882	0.887752
Mam_R4:Dong-R4:LINE	49.0292	0.0680233	0.490144	0.138782	0.889622	0.94673
Merlin1_HS:Merlin:DNA	7.81497	0.173209	1.17193	0.147798	0.882502	0.94262
ORSL-2a:hAT-Tip100:DNA	5.78406	1.38906	1.36302	1.01911	0.308152	0.516653
ORSL-2b:hAT-Tip100:DNA	20.5656	0.0735033	0.723049	0.101657	0.919029	0.963692
ORSL:hAT-Tip100:DNA	132.975	0.127819	0.324118	0.39436	0.693315	0.833744
OldhAT1:hAT-Ac:DNA	255.585	0.451478	0.246664	1.83033	0.0671999	0.16721
PABL_A-int:ERV1:LTR	17.0168	-0.105778	0.806082	-0.131225	0.895597	0.950404
PABL_A:ERV1:LTR	14.4931	-0.414253	0.855523	-0.484211	0.628236	0.794252
PABL_B-int:ERV1:LTR	6.01619	0.289708	1.31065	0.221041	0.825061	0.911259
PABL_B:ERV1:LTR	44.8668	1.43373	0.516669	2.77494	0.00552115	0.0211767
PRIMA4-int:ERV1:LTR	75.3784	0.267413	0.402812	0.663865	0.506777	0.70429
PRIMA41-int:ERV1:LTR	47.3804	1.01842	0.535844	1.90059	0.0573555	0.146845
PRIMA4_LTR:ERV1:LTR	20.8494	-0.493083	0.718823	-0.685958	0.49274	0.692706
PRIMAX-int:ERV1:LTR	0.609607	-2.52127	4.19294	-0.601314	0.547631	0.73539
Penelope1_Vert:Penelope:LINE	47.3497	0.650364	0.497979	1.30601	0.19155	0.372017
Plat_L3:CR1:LINE	129.958	-0.376138	0.341605	-1.10109	0.270857	0.475085
PrimLTR79:ERV1:LTR	2.22301	1.77695	2.33384	0.761383	0.446428	0.655779
REP522:telo:Satellite	17.7454	-0.161157	0.863223	-0.186692	0.851902	0.92508
Ricksha:MULE-MuDR:DNA	5.90861	0.785989	1.31644	0.597057	0.550469	0.737301
Ricksha_0:MULE-MuDR:DNA	7.62469	0.0155596	1.17088	0.0132888	0.989397	0.996067
Ricksha_a:MULE-MuDR:DNA	4.20912	-1.80355	1.65994	-1.08651	0.277251	0.482696
Ricksha_b:MULE-MuDR:DNA	20.8125	-0.39721	0.721222	-0.550746	0.581808	0.763407
Ricksha_c:MULE-MuDR:DNA	25.8325	-0.142615	0.657177	-0.217011	0.828199	0.912837
SATR1:Satellite:Satellite	6.67789	-0.353795	1.24905	-0.283252	0.776984	0.885552
SATR2:Satellite:Satellite	6.17938	1.01273	1.32589	0.76381	0.44498	0.654577
SST1:centr:Satellite	155.089	-0.587354	0.301571	-1.94765	0.051457	0.134551
SVA_A:SVA:Retroposon	355.864	-0.199346	0.226858	-0.878728	0.379549	0.5935
SVA_B:SVA:Retroposon	277.753	-0.301043	0.245705	-1.22522	0.220491	0.411188
SVA_C:SVA:Retroposon	285.198	-0.416082	0.24213	-1.71842	0.0857197	0.201843
SVA_D:SVA:Retroposon	1363.15	0.106726	0.169122	0.631059	0.528002	0.722192
SVA_E:SVA:Retroposon	209.302	0.00606255	0.309498	0.0195883	0.984372	0.993394
SVA_F:SVA:Retroposon	427.695	-0.0937266	0.228922	-0.409426	0.682227	0.825831
TAR1:telo:Satellite	14.7533	0.50641	0.842856	0.600826	0.547956	0.73539
THE1-int:ERVL-MaLR:LTR	2.83431	0.989988	1.91279	0.517561	0.604765	0.779724
THE1A-int:ERVL-MaLR:LTR	703.198	-0.0548029	0.189808	-0.288729	0.772789	0.882954
THE1A:ERVL-MaLR:LTR	301.552	0.350033	0.23488	1.49026	0.136155	0.288608
THE1B-int:ERVL-MaLR:LTR	714.424	0.143155	0.205116	0.697923	0.485225	0.688087
THE1B:ERVL-MaLR:LTR	782.53	0.0681431	0.185869	0.366619	0.713903	0.847029
THE1C-int:ERVL-MaLR:LTR	109.07	0.327818	0.34029	0.963348	0.335373	0.5478
THE1C:ERVL-MaLR:LTR	197.504	0.173691	0.2736	0.634838	0.525534	0.720431
THE1D-int:ERVL-MaLR:LTR	448.226	0.525177	0.21424	2.45135	0.0142322	0.0470081
THE1D:ERVL-MaLR:LTR	540.187	-0.193702	0.206185	-0.939459	0.347495	0.561742
Tigger10:TcMar-Tigger:DNA	64.3671	0.240833	0.429293	0.560999	0.574798	0.757771
Tigger11a:TcMar-Tigger:DNA	34.8008	0.412222	0.560648	0.73526	0.462181	0.669654
Tigger12:TcMar-Tigger:DNA	28.249	0.559938	0.637494	0.878342	0.379758	0.593672
Tigger12A:TcMar-Tigger:DNA	35.1093	-0.00483412	0.561291	-0.00861251	0.993128	0.99805
Tigger12c:TcMar-Tigger:DNA	62.1815	0.183766	0.450443	0.407968	0.683297	0.826443
Tigger13a:TcMar-Tigger:DNA	118.029	-0.357838	0.338957	-1.0557	0.291103	0.499279
Tigger14a:TcMar-Tigger:DNA	147.27	-0.532418	0.3058	-1.74107	0.0816719	0.194402
Tigger15a:TcMar-Tigger:DNA	296.229	-0.163396	0.275853	-0.592329	0.553631	0.740249
Tigger16a:TcMar-Tigger:DNA	81.4243	0.136916	0.387391	0.353432	0.723764	0.853715
Tigger16b:TcMar-Tigger:DNA	52.9285	0.243272	0.464606	0.523609	0.60055	0.777045
Tigger17:TcMar-Tigger:DNA	4.31066	-1.5832	1.7412	-0.909254	0.363216	0.577703
Tigger17a:TcMar-Tigger:DNA	122.867	0.296642	0.329969	0.898998	0.368654	0.581399
Tigger17b:TcMar-Tigger:DNA	16.7357	0.794929	0.794658	1.00034	0.317145	0.527414
Tigger17c:TcMar-Tigger:DNA	28.6324	0.716435	0.617139	1.1609	0.245683	0.443736
Tigger18a:TcMar-Tigger:DNA	100.289	0.319827	0.367628	0.869975	0.384314	0.597209
Tigger19a:TcMar-Tigger:DNA	258.621	0.0567447	0.273868	0.207197	0.835856	0.915065
Tigger19b:TcMar-Tigger:DNA	287.493	-0.241681	0.266482	-0.906931	0.364443	0.578177
Tigger1:TcMar-Tigger:DNA	1163.37	0.147697	0.178344	0.828159	0.407581	0.620536
Tigger1a_Art:TcMar-Tigger:DNA	6.55572	0.0340295	1.27524	0.0266848	0.978711	0.991526
Tigger20a:TcMar-Tigger:DNA	77.0701	-0.114363	0.409698	-0.279139	0.780138	0.887962
Tigger2:TcMar-Tigger:DNA	348.974	-0.126872	0.242849	-0.522433	0.601369	0.77753
Tigger2a:TcMar-Tigger:DNA	198.511	-0.200129	0.270433	-0.740033	0.45928	0.666954
Tigger2b_Pri:TcMar-Tigger:DNA	62.3287	0.0181102	0.438584	0.0412924	0.967063	0.985634
Tigger3:TcMar-Tigger:DNA	40.8357	0.124424	0.538761	0.230945	0.817358	0.907778
Tigger3a:TcMar-Tigger:DNA	327.179	0.0544486	0.244718	0.222495	0.823929	0.910718
Tigger3b:TcMar-Tigger:DNA	405.193	0.402787	0.229693	1.75359	0.0795008	0.190225
Tigger3c:TcMar-Tigger:DNA	82.1258	0.452355	0.386415	1.17064	0.241742	0.438219
Tigger3d:TcMar-Tigger:DNA	13.834	1.04264	0.911699	1.14362	0.25278	0.452482
Tigger4:TcMar-Tigger:DNA	70.6995	0.0291351	0.418884	0.0695541	0.944549	0.97444
Tigger4a:TcMar-Tigger:DNA	307.314	-0.0277096	0.235331	-0.117747	0.906268	0.956721
Tigger4b:TcMar-Tigger:DNA	419.464	0.368667	0.229289	1.60787	0.107863	0.242145
Tigger5:TcMar-Tigger:DNA	86.2602	0.242791	0.381849	0.63583	0.524887	0.719872
Tigger5b:TcMar-Tigger:DNA	97.8268	-0.299403	0.365777	-0.81854	0.413049	0.62645
Tigger6a:TcMar-Tigger:DNA	144.356	-1.06703	0.327374	-3.25937	0.0011166	0.00536334
Tigger6b:TcMar-Tigger:DNA	8.88419	-0.426075	1.086	-0.392335	0.69481	0.834686
Tigger7:TcMar-Tigger:DNA	162.6	-0.278204	0.307475	-0.904803	0.36557	0.578177
Tigger8:TcMar-Tigger:DNA	42.9812	0.350461	0.525475	0.666941	0.50481	0.702702
Tigger9a:TcMar-Tigger:DNA	37.705	-0.90197	0.569677	-1.5833	0.113353	0.251932
Tigger9b:TcMar-Tigger:DNA	24.6778	1.61256	0.717913	2.24618	0.0246924	0.0739276
UCON105:UCON105:Unknown	17.5144	0.252386	0.782125	0.322693	0.746928	0.865526
UCON107:hAT-Tag1:DNA	2.88064	-0.376026	1.90944	-0.19693	0.843882	0.920625
UCON132b:hAT-Tip100:DNA	19.2745	0.275105	0.786789	0.349656	0.726597	0.853715
UCON14:DNA:DNA?	3.80946	-0.184001	1.62022	-0.113565	0.909582	0.958277
UCON16:UCON16:Unknown	0.647942	3.08021	4.49359	0.685468	0.493049	0.692706
UCON18:UCON18:Unknown	1.01952	-3.28305	3.73494	-0.879009	0.379396	0.593447
UCON1:UCON1:Unknown	1.02529	-1.54854	3.48676	-0.444119	0.656957	0.809577
UCON20:UCON20:Unknown	0.863922	3.49458	3.9893	0.875989	0.381036	0.594032
UCON23:hAT-Tip100:DNA	11.2937	-0.393166	1.00591	-0.390855	0.695904	0.83543
UCON26:UCON26:Unknown	4.83992	-0.0654985	1.50423	-0.0435428	0.965269	0.98461
UCON28a:UCON28a:Unknown	0.849596	-3.02033	4.01433	-0.752387	0.451818	0.660199
UCON28b:UCON28b:Unknown	2.58169	-0.360762	2.16864	-0.166354	0.867878	0.933994
UCON29:PiggyBac:DNA	2.3025	0.704999	2.04681	0.344438	0.730517	0.855472
UCON2:DNA:DNA?	1.75272	-0.94699	2.38536	-0.397001	0.691367	0.83218
UCON33:TcMar-Tigger:DNA	4.31895	0.669087	1.56628	0.427183	0.669246	0.818215
UCON34:UCON34:Unknown	5.56904	0.104136	1.36408	0.0763413	0.939148	0.971678
UCON35:UCON35:Unknown	1.50526	-2.26652	2.79034	-0.812274	0.416634	0.629806
UCON37:UCON37:Unknown	3.28173	-0.369302	1.75549	-0.21037	0.833379	0.913668
UCON39:TcMar-Tigger:DNA	1.1577	0.363113	3.20354	0.113347	0.909755	0.958302
UCON40:UCON40:Unknown	0.925436	-1.3691	3.33291	-0.410782	0.681233	0.825189
UCON43:UCON43:Unknown	2.98626	0.0376807	1.9112	0.0197157	0.98427	0.993394
UCON44:UCON44:Unknown	3.42508	1.23998	1.90785	0.649936	0.515734	0.712522
UCON46:UCON46:Unknown	2.76338	5.16389	2.45455	2.10381	0.0353954	0.0993741
UCON47:UCON47:Unknown	0.7718	0.363815	3.82716	0.0950612	0.924266	0.964987
UCON48:UCON48:Unknown	2.4373	1.38709	2.23589	0.620378	0.535009	0.728033
UCON4:UCON4:Unknown	4.49829	0.128566	1.57395	0.0816837	0.934898	0.96973
UCON55:TcMar-Tigger:DNA	8.04206	0.154375	1.18745	0.130006	0.896562	0.951061
UCON5:UCON5:Unknown	2.73025	-2.22302	2.14619	-1.0358	0.300296	0.508228
UCON62:DNA:DNA?	1.21921	-3.5212	3.16317	-1.11319	0.265627	0.468298
UCON63:UCON63:Unknown	0.339839	-1.71102	4.91926	-0.347822	0.727974	0.853715
UCON66:UCON66:Unknown	0.509758	-2.28511	4.87567	-0.468676	0.639302	0.796909
UCON6:UCON6:Unknown	2.89666	1.91615	1.91902	0.998506	0.318034	0.528439
UCON70:UCON70:Unknown	1.48126	-1.1509	2.68482	-0.42867	0.668163	0.817425
UCON71_Crp:UCON71_Crp:Unknown	11.5705	0.530886	1.00466	0.528423	0.597206	0.774229
UCON73:UCON73:Unknown	1.20545	2.36447	3.02802	0.780862	0.434884	0.646986
UCON74:DNA:DNA?	2.20869	-0.766177	2.1089	-0.363307	0.716376	0.848969
UCON78:DNA:DNA	14.4191	-1.38738	0.885794	-1.56625	0.117289	0.258568
UCON79:DNA:DNA?	1.03384	2.14534	3.45307	0.621284	0.534412	0.727528
UCON7:DNA:DNA?	1.11502	1.05162	3.3251	0.316266	0.7518	0.869025
UCON80_AMi:UCON80_AMi:Unknown	9.00609	-0.150854	1.06942	-0.141061	0.887822	0.945538
UCON81:hAT-Charlie:DNA	2.72014	-0.895183	1.9632	-0.455982	0.648403	0.803352
UCON83:SINE:SINE?	0.339839	-1.71102	4.91926	-0.347822	0.727974	0.853715
UCON86:L2:LINE	0.709456	-2.72091	3.95666	-0.68768	0.491655	0.692706
UCON8:DNA:DNA	1.77069	0.269709	2.34476	0.115026	0.908424	0.957695
UCON94:UCON94:Unknown	0.647942	3.08021	4.49359	0.685468	0.493049	0.692706
X2_LINE:CR1:LINE	1.04157	-0.399598	3.11441	-0.128306	0.897906	0.951439
X5B_LINE:CR1:LINE	1.14142	-0.580842	3.01982	-0.192343	0.847473	0.922168
X6A_LINE:CR1:LINE	34.8675	-0.60389	0.575774	-1.04883	0.294256	0.502048
X6B_LINE:CR1:LINE	47.6682	0.0445056	0.506516	0.087866	0.929983	0.966943
X7A_LINE:CR1:LINE	68.6879	-0.0474156	0.448628	-0.10569	0.915828	0.961754
X7B_LINE:CR1:LINE	93.1038	0.761243	0.370409	2.05514	0.0398654	0.109601
X7C_LINE:CR1:LINE	38.9806	0.748498	0.563046	1.32937	0.183725	0.360637
X8_LINE:CR1:LINE	7.31572	0.342738	1.17868	0.290782	0.771218	0.882059
X9_LINE:L1:LINE	48.2957	0.117432	0.497152	0.236208	0.813271	0.904751
Zaphod2:hAT-Tip100:DNA	21.3696	0.0678429	0.746664	0.0908613	0.927603	0.966943
Zaphod3:hAT-Tip100:DNA	21.131	-0.622691	0.722895	-0.861384	0.389026	0.602394
Zaphod:hAT-Tip100:DNA	62.7722	-0.279292	0.441151	-0.633099	0.526669	0.721218
hAT-N1_Mam:hAT-Tip100:DNA	13.7881	-0.0600975	0.887814	-0.0676915	0.946031	0.975343

## Sheet: HCT116-Axitinib
name	baseMean	log2FC	lfcSE	stat	pvalue	padj
7SK:RNA:RNA	49.0804	0.657433	0.517938	1.26933	0.204325	0.45765
ACRO1:acro:Satellite	36.3921	0.961325	0.642069	1.49723	0.134333	0.343355
ALR/Alpha:centr:Satellite	529.291	-1.25724	0.211766	-5.93695	2.9038e-09	8.00755e-08
Alu:Alu:SINE	128.767	0.244429	0.368196	0.663854	0.506784	0.773926
AluJb:Alu:SINE	9828.28	0.176396	0.212901	0.828534	0.407368	0.690996
AluJo:Alu:SINE	5915.77	0.137968	0.211309	0.652923	0.513806	0.779326
AluJr4:Alu:SINE	1526.29	0.24844	0.225674	1.10088	0.270949	0.547551
AluJr:Alu:SINE	7133.21	0.112088	0.215988	0.518955	0.603792	0.836602
AluSc5:Alu:SINE	431.612	0.331653	0.253375	1.30894	0.190554	0.436767
AluSc8:Alu:SINE	1464.12	0.131209	0.198701	0.660333	0.50904	0.775582
AluSc:Alu:SINE	2067.4	0.18967	0.195705	0.969159	0.332466	0.619336
AluSg4:Alu:SINE	453.824	-0.123853	0.230974	-0.536223	0.591805	0.82933
AluSg7:Alu:SINE	595.729	0.150887	0.249026	0.60591	0.544575	0.801044
AluSg:Alu:SINE	2847.84	0.276457	0.184721	1.49662	0.134492	0.343507
AluSp:Alu:SINE	4302.67	0.127301	0.182738	0.696631	0.486033	0.760556
AluSq10:Alu:SINE	91.6551	-0.00371871	0.383692	-0.0096919	0.992267	0.997256
AluSq2:Alu:SINE	4589.74	0.229386	0.190957	1.20124	0.229658	0.493333
AluSq4:Alu:SINE	171.996	0.224229	0.31686	0.70766	0.479156	0.754549
AluSq:Alu:SINE	1187.05	0.193308	0.216713	0.891999	0.372393	0.658961
AluSx1:Alu:SINE	8207.02	0.175353	0.201494	0.870266	0.384155	0.669854
AluSx3:Alu:SINE	2110.69	0.317531	0.214508	1.48027	0.1388	0.350571
AluSx4:Alu:SINE	688.506	0.203283	0.212062	0.958604	0.337758	0.6238
AluSx:Alu:SINE	8965.01	0.202213	0.186667	1.08328	0.278685	0.556355
AluSz6:Alu:SINE	3572	0.279384	0.199033	1.4037	0.160407	0.388283
AluSz:Alu:SINE	7331.36	0.189496	0.198839	0.953012	0.340584	0.626666
AluY:Alu:SINE	5940.34	0.138876	0.187767	0.739617	0.459532	0.736734
AluYa5:Alu:SINE	103.352	0.539411	0.357073	1.51064	0.130879	0.337902
AluYa8:Alu:SINE	9.34345	-0.338438	1.07189	-0.315741	0.752199	0.901196
AluYb8:Alu:SINE	155.517	0.357451	0.300855	1.18812	0.234787	0.500196
AluYb9:Alu:SINE	5.52538	-0.269356	1.36507	-0.19732	0.843577	0.941766
AluYc3:Alu:SINE	43.6992	0.305958	0.535184	0.571687	0.567534	0.813008
AluYc:Alu:SINE	223.299	0.148712	0.273357	0.544021	0.586427	0.825768
AluYd8:Alu:SINE	1.86225	-0.810935	2.49119	-0.325521	0.744787	0.89801
AluYe5:Alu:SINE	38.2275	0.0731649	0.551415	0.132686	0.894442	0.962223
AluYe6:Alu:SINE	25.9495	-0.14938	0.665738	-0.224383	0.82246	0.933002
AluYf1:Alu:SINE	97.274	0.242782	0.367512	0.660609	0.508863	0.775435
AluYg6:Alu:SINE	14.0781	-0.459345	0.881594	-0.521039	0.60234	0.836226
AluYh3:Alu:SINE	88.2075	0.377824	0.407163	0.927942	0.353437	0.641547
AluYh3a3:Alu:SINE	17.709	-0.456202	0.834084	-0.54695	0.584413	0.824358
AluYh7:Alu:SINE	2.76346	0.556656	1.91081	0.291319	0.770808	0.913061
AluYi6:Alu:SINE	22.4858	-0.554939	0.709586	-0.78206	0.434179	0.714377
AluYi6_4d:Alu:SINE	5.00307	0.684505	1.43862	0.475808	0.634211	0.849357
AluYj4:Alu:SINE	124.514	0.332179	0.35312	0.940698	0.34686	0.633531
AluYk11:Alu:SINE	31.2202	-0.591449	0.6088	-0.971499	0.3313	0.617928
AluYk12:Alu:SINE	6.58918	-1.1014	1.30652	-0.843002	0.399227	0.683408
AluYk2:Alu:SINE	20.4747	-0.570793	0.736361	-0.775153	0.438249	0.718311
AluYk3:Alu:SINE	45.4456	-0.0163992	0.524052	-0.031293	0.975036	0.990796
AluYk4:Alu:SINE	34.055	-0.0396644	0.592982	-0.0668897	0.946669	0.978824
AluYm1:Alu:SINE	236.401	0.542506	0.278416	1.94854	0.0513501	0.173633
AmnSINE1:5S-Deu-L2:SINE	99.4071	0.30788	0.373539	0.824224	0.409812	0.693487
Arthur1:hAT-Tip100:DNA	24.6027	0.471673	0.679205	0.694449	0.487401	0.762024
Arthur1A:hAT-Tip100:DNA	28.8234	0.41377	0.644388	0.642113	0.5208	0.784791
Arthur1B:hAT-Tip100:DNA	101.66	0.910188	0.357571	2.54547	0.010913	0.052455
Arthur1C:hAT-Tip100:DNA	28.6623	-1.1186	0.713347	-1.56811	0.116856	0.313681
BLACKJACK:hAT-Blackjack:DNA	94.7707	0.671068	0.494779	1.3563	0.175005	0.412097
BSR/Beta:Satellite:Satellite	16.2778	0.831772	0.825325	1.00781	0.313545	0.59707
CER:Satellite:Satellite	7.9	1.97693	1.23676	1.59848	0.109937	0.301088
CR1-11_Crp:CR1:LINE	0.820679	3.35417	4.14498	0.809212	0.418393	0.699137
CR1-12_AMi:CR1:LINE	1.9888	-1.20682	2.27798	-0.529775	0.596268	0.831638
CR1-13_AMi:CR1:LINE	2.65071	-1.73706	2.15782	-0.805008	0.420815	0.70159
CR1-16_AMi:CR1:LINE	8.74365	-1.85585	1.16082	-1.59874	0.109878	0.30097
CR1-3_Croc:CR1:LINE	37.8885	0.220295	0.581455	0.378868	0.704786	0.883702
CR1-8_Crp:CR1:LINE	0.334404	-1.6666	4.91944	-0.338778	0.734777	0.892568
CR1-L3A_Croc:CR1:LINE	18.8618	0.238643	0.757355	0.315101	0.752685	0.901315
CR1_Mam:CR1:LINE	65.3344	0.131196	0.516652	0.253934	0.799547	0.924846
Chap1_Mam:hAT-Charlie:DNA	56.7134	0.555697	0.476373	1.16652	0.243406	0.51191
Charlie10:hAT-Charlie:DNA	134.689	0.30475	0.32408	0.940354	0.347036	0.633685
Charlie10a:hAT-Charlie:DNA	16.8722	-0.285807	0.803081	-0.355888	0.721925	0.891611
Charlie10b:hAT-Charlie:DNA	9.865	0.211515	1.08168	0.195543	0.844968	0.942517
Charlie11:hAT-Charlie:DNA	2.47201	1.63802	2.0421	0.802125	0.422481	0.703023
Charlie12:hAT-Charlie:DNA	2.30557	0.248492	2.28561	0.10872	0.913424	0.969387
Charlie13a:hAT-Charlie:DNA	17.7796	-0.213419	0.817246	-0.261144	0.793981	0.923132
Charlie13b:hAT-Charlie:DNA	31.9366	0.339013	0.618239	0.548353	0.58345	0.823817
Charlie14a:hAT-Charlie:DNA	7.68827	-0.587321	1.21527	-0.483286	0.628893	0.846804
Charlie15a:hAT-Charlie:DNA	311.837	0.0571201	0.26567	0.215004	0.829764	0.936528
Charlie15b:hAT-Charlie:DNA	66.9466	0.116598	0.464975	0.250762	0.801998	0.925941
Charlie16a:hAT-Charlie:DNA	80.4256	0.057523	0.415968	0.138287	0.890014	0.960096
Charlie17:hAT-Charlie:DNA	96.0331	0.32165	0.393354	0.817711	0.413522	0.696261
Charlie17a:hAT-Charlie:DNA	90.7585	0.594257	0.371243	1.60072	0.109439	0.30028
Charlie17b:hAT-Charlie:DNA	17.0678	0.930342	0.798634	1.16492	0.244053	0.512877
Charlie18a:hAT-Charlie:DNA	195.189	0.382714	0.327334	1.16918	0.24233	0.510408
Charlie19a:hAT-Charlie:DNA	61.2609	-0.453711	0.488954	-0.927923	0.353448	0.641547
Charlie1:hAT-Charlie:DNA	130.433	-0.29128	0.329459	-0.884115	0.376634	0.662335
Charlie1a:hAT-Charlie:DNA	426.728	0.299037	0.241856	1.23643	0.2163	0.474233
Charlie1b:hAT-Charlie:DNA	131.257	0.0818568	0.322686	0.253673	0.799748	0.924895
Charlie20a:hAT-Charlie:DNA	24.4631	0.613297	0.692675	0.885404	0.375939	0.661477
Charlie21a:hAT-Charlie:DNA	14.9371	0.926903	0.848155	1.09285	0.274461	0.550877
Charlie22a:hAT-Charlie:DNA	36.0914	0.254729	0.596704	0.426894	0.669457	0.865018
Charlie23a:hAT-Charlie:DNA	35.1794	0.0907928	0.567967	0.159856	0.872995	0.954451
Charlie24:hAT-Charlie:DNA	76.8714	-0.146937	0.40083	-0.366583	0.71393	0.887522
Charlie25:hAT-Charlie:DNA	21.5125	0.47818	0.745255	0.641634	0.521111	0.785181
Charlie26a:hAT-Charlie:DNA	5.17103	-0.786667	1.43107	-0.549704	0.582522	0.823356
Charlie29a:hAT-Charlie:DNA	36.142	0.352783	0.589698	0.598244	0.549677	0.804639
Charlie2a:hAT-Charlie:DNA	133.643	0.00227382	0.328082	0.00693064	0.99447	0.997925
Charlie2b:hAT-Charlie:DNA	137.593	-0.207135	0.320061	-0.647173	0.51752	0.782283
Charlie30a:hAT-Charlie:DNA	20.609	0.137324	0.784487	0.17505	0.86104	0.947687
Charlie3:hAT-Charlie:DNA	60.2707	-0.247564	0.474382	-0.521866	0.601764	0.835841
Charlie4:hAT-Charlie:DNA	3.4829	0.909004	1.69798	0.535346	0.592411	0.829786
Charlie4a:hAT-Charlie:DNA	116.848	0.00138255	0.337948	0.004091	0.996736	0.999026
Charlie4z:hAT-Charlie:DNA	398.131	0.133562	0.279501	0.47786	0.63275	0.849257
Charlie5:hAT-Charlie:DNA	119.781	0.41514	0.349062	1.1893	0.234321	0.499591
Charlie6:hAT-Charlie:DNA	12.7849	0.268913	0.916297	0.293478	0.769157	0.911711
Charlie7:hAT-Charlie:DNA	96.7733	0.628689	0.40099	1.56784	0.116918	0.313804
Charlie7a:hAT-Charlie:DNA	88.7582	0.24187	0.435528	0.555349	0.578656	0.821399
Charlie8:hAT-Charlie:DNA	569.02	0.0307334	0.206323	0.148958	0.881587	0.957874
Charlie9:hAT-Charlie:DNA	57.6553	0.39501	0.50242	0.786216	0.431741	0.712181
Cheshire:hAT-Charlie:DNA	63.7413	-0.070594	0.454663	-0.155267	0.876611	0.956286
Chompy-7_Croc:PIF-Harbinger:DNA	0.668809	-2.65357	4.45925	-0.59507	0.551796	0.805715
D20S16:Satellite:Satellite	4.21383	-1.42815	1.77769	-0.803375	0.421758	0.702331
DNA1_Mam:TcMar:DNA	10.112	-0.953846	1.07275	-0.889159	0.373918	0.659849
ERV24B_Prim-int:ERV1:LTR	8.05797	-0.0484176	1.14269	-0.0423715	0.966203	0.986288
ERV24_Prim-int:ERV1:LTR	18.0265	-1.03735	0.798155	-1.29968	0.19371	0.441395
ERV3-16A3_I-int:ERVL:LTR	615.5	-0.0826962	0.213497	-0.387342	0.698503	0.879799
ERV3-16A3_LTR:ERVL:LTR	31.2448	-0.10651	0.630316	-0.168979	0.865813	0.95054
ERVL-B4-int:ERVL:LTR	334.382	-0.211903	0.250733	-0.845133	0.398036	0.682066
ERVL-E-int:ERVL:LTR	375.896	0.275222	0.234474	1.17379	0.240481	0.50804
ERVL-int:ERVL:LTR	6.00092	0.346848	1.3093	0.26491	0.791078	0.922524
ERVL47-int:ERVL:LTR	1.19804	2.32106	3.08437	0.752524	0.451736	0.729935
Eulor2A:DNA:DNA?	0.94263	-0.518125	3.63689	-0.142464	0.886714	0.95847
Eulor2C:DNA:DNA?	0.699492	-2.67941	4.00533	-0.668961	0.50352	0.771063
Eulor5A:DNA:DNA?	6.88371	-0.869312	1.25351	-0.693503	0.487994	0.76246
Eulor6A:DNA:DNA?	0.53229	-2.2753	4.87366	-0.466857	0.640602	0.850698
Eulor6B:DNA:DNA?	0.501607	-2.2406	4.87579	-0.459536	0.645849	0.851427
Eulor6D:DNA:DNA?	8.34253	0.104658	1.14554	0.0913612	0.927206	0.974902
Eulor8:TcMar:DNA	2.98205	0.324108	2.07226	0.156403	0.875716	0.956119
Eulor9A:DNA:DNA	0.600549	-2.47815	4.24712	-0.583488	0.559565	0.808248
Eulor9B:DNA:DNA	0.836011	-2.97513	4.06942	-0.731094	0.464722	0.741307
FAM:Alu:SINE	476.064	0.0599197	0.25482	0.235145	0.814096	0.929979
FLAM_A:Alu:SINE	712.801	0.0702965	0.233216	0.301422	0.763093	0.907437
FLAM_C:Alu:SINE	1352.22	0.109969	0.230857	0.476352	0.633824	0.849357
FRAM:Alu:SINE	483.434	0.0323176	0.276009	0.117089	0.906789	0.96646
FordPrefect:hAT-Tip100:DNA	130.655	-0.223893	1.33573	-0.167618	0.866884	0.95095
FordPrefect_a:hAT-Tip100:DNA	6.18116	0.930466	1.41234	0.65881	0.510018	0.776456
GSATII:centr:Satellite	37.9843	-0.544932	0.557305	-0.977798	0.328174	0.613903
HAL1:L1:LINE	1067.58	-0.289314	0.255971	-1.13026	0.258366	0.532007
HAL1M8:L1:LINE	176.031	-0.108258	0.384902	-0.28126	0.778511	0.916853
HAL1ME:L1:LINE	467.132	-0.318975	0.240828	-1.32449	0.185339	0.42863
HAL1b:L1:LINE	168.426	-0.295778	0.307983	-0.960371	0.336868	0.622871
HERV-Fc2-int:ERV1:LTR	1.52017	0.155657	2.73683	0.056875	0.954645	0.982018
HERV15-int:ERV1:LTR	4.49455	-0.294113	1.55734	-0.188856	0.850206	0.943859
HERV16-int:ERVL:LTR	22.327	0.514839	0.69917	0.736358	0.461513	0.738459
HERV17-int:ERV1:LTR	49.3235	-0.45796	0.551832	-0.82989	0.406601	0.690454
HERV1_LTRa:ERV1:LTR	0.334404	-1.6666	4.91944	-0.338778	0.734777	0.892568
HERV1_LTRb:ERV1:LTR	1.15508	1.14756	3.30563	0.347154	0.728476	0.892568
HERV1_LTRc:ERV1:LTR	2.26185	1.45753	2.11292	0.689817	0.49031	0.764333
HERV1_LTRd:ERV1:LTR	0.767752	-2.83802	3.84	-0.739068	0.459865	0.736734
HERV3-int:ERV1:LTR	55.6941	-0.407587	0.475488	-0.857198	0.391336	0.675988
HERV30-int:ERV1:LTR	14.8719	-1.99428	0.959967	-2.07744	0.0377608	0.137866
HERV35I-int:ERV1:LTR	7.53413	0.39723	1.21463	0.327037	0.74364	0.897371
HERV4_I-int:ERV1:LTR	467.163	0.26945	0.221426	1.21689	0.223647	0.484915
HERV9-int:ERV1:LTR	36.7349	1.14748	0.594101	1.93145	0.0534269	0.179144
HERV9N-int:ERV1:LTR	5.1066	0.351208	1.44285	0.243412	0.807686	0.928983
HERV9NC-int:ERV1:LTR	96.1335	-0.351701	0.372969	-0.942977	0.345692	0.632434
HERVE-int:ERV1:LTR	166.708	-0.242752	0.299664	-0.81008	0.417894	0.699137
HERVE_a-int:ERV1:LTR	3.20678	0.156238	1.7894	0.0873132	0.930423	0.975434
HERVFH19-int:ERV1:LTR	3.80733	-0.308311	1.65632	-0.186143	0.852333	0.944481
HERVFH21-int:ERV1:LTR	184.788	0.902605	0.397705	2.26953	0.023236	0.0946451
HERVH-int:ERV1:LTR	28737.4	0.721621	0.552948	1.30504	0.191879	0.438524
[truncated: 901 more rows]

## Sheet: HCT116-Binimetinib
name	baseMean	log2FC	lfcSE	stat	pvalue	padj
[truncated: 1,066 more rows]

[truncated: 1 more sheets: HCT116-Selumetinib]
