# Supplementary material for: Inhibition of Aurora Kinase Induces Endogenous Retroelements to Induce a Type I/III IFN Response via RIG-I
Source: Cancer Res Commun. 2024 Feb 26;4(2):540–55. doi: 10.1158/2767-9764.CRC-23-0432 (PMC10896070; doi:10.1158/2767-9764.CRC-23-0432)
Supplement: Supplemental Table 8 — Chromatin modifier gene expression data in CRC lines after alisertib treatment. [file crc-23-0432-s08.xlsx]

## Sheet: Supp_Table_New_Chromatin_modifi
Gene	HCT116_qval	HCT116_effectSize	LoVo_qval	LoVo_effectSize	Ls174t_qval	Ls174t_effectSize	HT29_qval	HT29_effectSize	SW1417_qval	SW1417_effectSize	egID	longName	Chrom	Type	Alias
KDM4B	5.7345e-06	0.72503	0.0126991	0.257828	0.393595	0.103896	0.976318	-0.00493683	0.952153	0.0604518	23030	lysine demethylase 4B	19p13.3	Histone modification erase	KIAA0876; TDRD14B; tudor domain containing 14B; JMJD2B; jumonji domain containing 2B; jmjC domain-containing histone demethylation protein 3B; jumonji domain-containing protein 2B; Lysine-specific demethylase 4B
SP110	5.8597e-06	1.78539	0.0411497	0.656271	0.840012	-0.065255	0.109654	0.369667	0.225389	0.557637	3431	SP110 nuclear body protein	2q37.1	#	IFI41; IFI75; interferon-induced protein 41, 30kD; IPR1; VODI; interferon-induced protein 41/75; interferon-induced protein 75, 52kD; phosphoprotein 41; phosphoprotein 75; speckled 110 kDa; transcriptional coactivator Sp110
JADE1	0.00012568	-0.897301	0.978705	-0.00733992	5.1639e-06	-0.556625	0.0519266	-0.276391	0.339818	-0.248447	79960	jade family PHD finger 1	4q28.2	Histone modification write	JADE-1; PHF17; PHD finger protein 17; PHD protein Jade-1; gene for apoptosis and differentiation in epithelia; jade family PHD finger protein 1; Protein Jade-1
TDRD7	0.00021707	0.814755	0	0.618919	0.726494	0.055213	2.23e-21	0.685879	0.149834	0.213533	23424	tudor domain containing 7	9q22.33	Histone modification read	PCTAIRE2BP; CATC4; PCTAIRE2-binding protein; tudor repeat associator with PCTAIRE 2; Tudor repeat associator with PCTAIRE-2; Tudor domain-containing protein 7
MSH6	0.000450306	-0.721994	0.231362	-0.147816	0.00031384	-0.665443	2.63e-19	0.917635	0.161257	-0.228598	2956	mutS homolog 6	2p16.3	Histone modification read	GTBP; mutS (E. coli) homolog 6; mutS homolog 6 (E. coli); GTMBP; HNPCC5; HSAP; G/T mismatch-binding protein; mutS-alpha 160 kDa subunit; sperm-associated protein; hMSH6; DNA mismatch repair protein Msh6
KAT8	0.00333772	-0.526409	0.00253799	-0.31	0.421848	-0.129257	0.0848039	-0.192323	0.818547	-0.071662	84148	lysine acetyltransferase 8	16p11.2	Histone modification write	MOF; FLJ14040; hMOF; ZC2HC8; MYST1; MYST histone acetyltransferase 1; MOZ, YBF2/SAS3, SAS2 and TIP60 protein 1; MYST-1; histone acetyltransferase MYST1; lysine acetyltransferase 8; ortholog of Drosophila males absent on the first (MOF); probable histone acetyltransferase MYST1; Histone acetyltransferase KAT8
KAT5	0.0037795	-0.552182	0.603445	-0.0974852	0.0196294	-0.329114	0.000687263	-0.422745	0.73695	0.117409	10524	lysine acetyltransferase 5	11q13.1	Histone modification write	TIP60; HTATIP1; Tat interacting protein, 60kDa; K-acetyltransferase 5; HTATIP; HIV-1 Tat interactive protein, 60kDa; 60 kDa Tat-interactive protein; cPLA(2)-interacting protein; cPLA2 interacting protein; histone acetyltransferase HTATIP; Lysine acetyltransferase 5; HIV-1 Tat interactive protein; Histone acetyltransferase KAT5
IDH1	0.00500841	-0.920638	5e-10	-0.461394	4e-10	-0.882462	6.56e-26	-0.667592	0.0753993	-0.3449	3417	isocitrate dehydrogenase (NADP(+)) 1, cytosolic	2q34	#	HEL-216; HEL-S-26; IDCD; IDPC; PICD; NADP-dependent isocitrate dehydrogenase, cytosolic; NADP-dependent isocitrate dehydrogenase, peroxisomal; epididymis luminal protein 216; epididymis secretory protein Li 26; Cytosolic NADP-isocitrate dehydrogenase; Isocitrate dehydrogenase [NADP] cytoplasmic
YEATS4	0.0143133	-0.509727	5.9096e-06	-0.421838	0.00875304	-0.412865	0.00250037	-0.314124	0.689716	-0.125265	8089	YEATS domain containing 4	12q15	Histone modification write cofactor	NuBI-1; GAS41; YAF9; 4930573H17Rik; B230215M10Rik; NuMA binding protein 1; glioma-amplified sequence 41; glioma-amplified sequence-41; nuBI1; nuMA-binding protein 1; YEATS domain-containing protein 4
LBR	0.0206011	-0.661476	0.285794	-0.124183	0	-1.36864	0.236669	-0.12167	0.642934	-0.157182	3930	lamin B receptor	1q42.12	#	DHCR14B; TDRD18; tudor domain containing 18; LMN2R; PHA; integral nuclear envelope inner membrane protein; Lamin-B receptor
CBX5	0.0215623	-0.585793	0.978433	0.00645876	0.000196567	-0.816878	0.481464	0.126549	0.512765	-0.285326	23468	chromobox 5	12q13.13	Histone modification read	HP1Hs-alpha; HP1-ALPHA; HP1 alpha homolog (Drosophila); chromobox homolog 5 (Drosophila HP1 alpha); chromobox homolog 5 (HP1 alpha homolog, Drosophila); HEL25; HP1A; HP1 alpha homolog; HP1Hs alpha; antigen p25; epididymis luminal protein 25; heterochromatin protein 1 homolog alpha; heterochromatin protein 1-alpha; HP1 alpha; Chromobox protein homolog 5
PHF19	0.0235189	-0.666925	0.0764455	0.349044	0.0287525	-0.479219	0.00615956	0.338317	0.877043	0.0742308	26147	PHD finger protein 19	9q33.2	Chromatin remodelling, Histone modification write cofactor	DKFZP727G051; PCL3; MTF2L1; TDRD19B; polycomb-like 3; tudor domain containing 19B; polycomb like 3; polycomb-like protein 3; hPCL3
DNMT1	0.0244675	-0.497173	0.565383	0.116675	0.00419691	-0.720584	9.72e-07	0.717801	0.993809	0.00809838	1786	DNA methyltransferase 1	19p13.2	DNA modification	MCMT; CXXC9; DNMT; ADCADN; HSN1E; CXXC-type zinc finger protein 9; DNA MTase HsaI; DNA methyltransferase HsaI; m.HsaI; DNA (cytosine-5)-methyltransferase 1
SETDB2	0.0266773	-0.497892	0.141876	-0.327691	0.0709094	-0.290998	0.041303	-0.27822	0.872538	-0.0757603	83852	SET domain bifurcated 2	13q14.2	Histone modification write	CLLD8; CLLL8; KMT1F; C13orf4; chromosome 13 open reading frame 4; chronic lymphocytic leukemia deletion region 8; chronic lymphocytic leukemia deletion region gene 8 protein; lysine N-methyltransferase 1F; SET domain bifurcated 2; Histone-lysine N-methyltransferase SETDB2
SMARCE1	0.0273737	-0.417353	0.111562	-0.14728	0.95159	0.00781918	0.00407686	-0.233855	0.677276	-0.0947832	6605	SWI/SNF related, matrix associated, actin dependent regulator of chromatin, subfamily e, member 1	17q21.2	Chromatin remodelling cofactor	BAF57; BRG1-associated factor 57; SWI/SNF-related matrix-associated actin-dependent regulator of chromatin e1; chromatin remodeling complex BRG1-associated factor 57; SWI/SNF-related matrix-associated actin-dependent regulator of chromatin subfamily E member 1
SUV39H1	0.0373229	-0.612584	0.712135	0.0972247	3.6082e-06	-0.763108	0	0.864699	0.947714	-0.0410961	6839	suppressor of variegation 3-9 homolog 1	Xp11.23	Histone modification write, Histone modification write	KMT1A; SUV39H; suppressor of variegation 3-9 (Drosophila) homolog 1; H3-K9-HMTase 1; MG44; Su(var)3-9 homolog 1; histone H3-K9 methyltransferase 1; histone-lysine N-methyltransferase, H3 lysine-9 specific 1; lysine N-methyltransferase 1A; position-effect variegation 3-9 homolog; Suppressor of variegation 3-9 homolog 1; Histone-lysine N-methyltransferase SUV39H1
ORC1	0.0403484	-0.684188	0.671827	-0.0746831	2.43e-07	-1.55218	4.13e-42	1.66401	0.722616	-0.186694	4998	origin recognition complex subunit 1	1p32.3	#	HSORC1; PARC1; origin recognition complex, subunit 1, S. cerevisiae, homolog-like; origin recognition complex 1; replication control protein 1; ORC1L; origin recognition complex, subunit 1 (yeast homolog)-like; origin recognition complex, subunit 1-like (yeast); origin recognition complex, subunit 1 homolog (S. cerevisiae); HSORC1L; origin recognition complex, subunit 1 homolog; Origin recognitio…
LMNA	0.0407145	0.378749	4.49392e-05	0.268393	0	0.613423	0.80162	0.0236504	0.521839	0.106768	4000	lamin A/C	1q22	#	LMN1; CMD1A; LGMD1B; LMNL1; cardiomyopathy, dilated 1A (autosomal dominant); limb girdle muscular dystrophy 1B (autosomal dominant); progeria 1 (Hutchinson-Gilford type); lamin A/C-like 1; CDCD1; CDDC; CMT2B1; EMD2; FPL; FPLD; FPLD2; IDC; LDP1; LFP; LMNC; 70 kDa lamin; prelamin-A/C; renal carcinoma antigen NY-REN-32
NCOA4	0.04807	0.368885	0.659819	0.0425433	0.0377902	0.171945	0.287381	-0.0820636	0.806862	-0.056944	8031	nuclear receptor coactivator 4	10q11.22	#	ARA70; RFG; ELE1; PTC3; DKFZp762E1112; RET-activating gene ELE1; 70 kDa AR-activator; 70 kDa androgen receptor coactivator; NCoA-4; androgen receptor-associated protein of 70 kDa; ret fused; Ret-activating protein ELE1; Androgen receptor coactivator 70 kDa protein
PRDM16	0.0488453	-0.742359	0.919287	-0.10866	0.193713	-1.36589			0.61362	-0.513086	63976	PR/SET domain 16	1p36.32	Histone modification write cofactor	MEL1; PFM13; KIAA1675; MGC166915; MDS1/EVI1-like; PR-domain zinc finger protein 16; transcription factor MEL1; CMD1LL; LVNC8; MDS1/EVI1-like gene 1; PR domain-containing protein 16; PR domain zinc finger protein 16
KAT7	0.0491717	-0.440712	0.575292	-0.101025	0.0155497	-0.316888	0.48619	-0.0930503	0.896621	-0.0506558	11143	lysine acetyltransferase 7	17q21.33	Histone modification write	HBOA; HBO1; ZC2HC7; histone acetyltransferase binding to ORC1; MYST2; MYST histone acetyltransferase 2; MOZ, YBF2/SAS3, SAS2 and TIP60 protein 2; MYST-2; histone acetyltransferase MYST2; lysine acetyltransferase 7; Histone acetyltransferase KAT7
BRD2	0.0552415	-0.36677	0.0783781	-0.141412	0.309008	-0.101259	0.535644	-0.0625574	0.041772	0.238506	6046	bromodomain containing 2	6p21.32	Histone modification read	KIAA9001; RING3; D6S113E; NAT; FSRG1; bromodomain-containing 2; FSH; O27.1.1; female sterile homeotic-related gene 1; really interesting new gene 3 protein; Bromodomain-containing protein 2
KDM4D	0.0579303	-0.709698	0.964758	-0.0371221	0.238892	-0.615385	0.377899	0.841397	0.947601	0.128253	55693	lysine demethylase 4D	11q21	Histone modification erase	FLJ10251; JMJD2D; jumonji domain containing 2D; jmjC domain-containing histone demethylation protein 3D; jumonji domain-containing protein 2D; Lysine-specific demethylase 4D
SP100	0.0599222	0.490339	0.0454039	0.27256	0.781812	0.0519416	0.0983672	0.148575	0.00981573	0.517602	6672	SP100 nuclear antigen	2q37.1	Chromatin remodelling cofactor	nuclear antigen Sp100; lysp100b; SP100-HMG nuclear autoantigen; nuclear dot-associated Sp100 protein; speckled 100 kDa; Nuclear autoantigen Sp-100
CHD3	0.066175	-0.56023	0.171373	0.146695	3.7e-09	-0.784577	5.26e-08	-0.543938	0.794994	-0.196851	1107	chromodomain helicase DNA binding protein 3	17p13.1	Chromatin remodelling	Mi-2a; ZFH; Mi2-ALPHA; ATP-dependent helicase CHD3; CHD-3; hZFH; mi-2 autoantigen 240 kDa protein; zinc-finger helicase (Snf2-like); Chromodomain-helicase-DNA-binding protein 3
KAT6B	0.0678394	-0.358216	0.281937	-0.135179	2.88617e-05	-0.394078	0.000457163	-0.327526	0.763142	-0.095448	23522	lysine acetyltransferase 6B	10q22.2	Histone modification write	querkopf; qkf; Morf; MOZ2; ZC2HC6B; MOZ-related factor; MYST4; MYST histone acetyltransferase (monocytic leukemia) 4; GTPTS; MOZ, YBF2/SAS3, SAS2 and TIP60 protein 4; MYST-4; histone acetyltransferase MORF; histone acetyltransferase MOZ2; histone acetyltransferase MYST4; monocytic leukemia zinc finger protein-related factor; Histone acetyltransferase KAT6B
INO80C	0.0727376	0.455225	2.84e-07	0.750431	0.0695309	0.260022	0.8383	0.0524307	0.75456	0.137585	125476	INO80 complex subunit C	18q12.2	Chromatin remodelling cofactor	FLJ38183; hIes6; IES6; IES6 homolog (S. cerevisiae); C18orf37; chromosome 18 open reading frame 37; IES6 homolog
CHRAC1	0.0744982	-0.581397	0.00929986	-0.466405	1e-10	-0.947682	0.000578278	-0.272413	0.332427	-0.199693	54108	chromatin accessibility complex 1	8q24.3	Histone chaperone	CHRAC15; YCL1; histone-fold protein CHRAC15; CHARC1; CHARC15; CHRAC-1; CHRAC-155; DNA polymerase epsilon subunit p15; chromatin accessibility complex 15 kDa protein; HuCHRAC15; CHRAC-15; Chromatin accessibility complex protein 1
RAD54L	0.0744982	-0.676025	0.681817	0.27158	0.0156913	-1.25444	1.57e-20	1.59171	0.987024	-0.0287492	8438	RAD54 like (S. cerevisiae)	1p34.1	Chromatin remodelling	hHR54; hRAD54; RAD54A; RAD54 (S.cerevisiae)-like; HR54; RAD54 homolog; DNA repair and recombination protein RAD54-like
PSIP1	0.0770552	-0.613677	0.00451264	-0.256199	0	-0.839892	0.358369	-0.111852	0.513612	-0.152221	11168	PC4 and SFRS1 interacting protein 1	9p22.3	Chromatin remodelling	LEDGF; PSIP2; PC4 and SFRS1 interacting protein 2; DFS70; PAIP; CLL-associated antigen KW-7; DFS 70; dense fine speckles 70 kDa protein; lens epithelium-derived growth factor; transcriptional coactivator p52/p75; transcriptional coactivator p75/p52; PC4 and SFRS1-interacting protein
ATAD2	0.0810567	-0.695975	0.10675	0.225293	3.51e-08	-1.61365	7.37e-27	0.840475	0.251512	-0.235565	29028	ATPase family, AAA domain containing 2	8q24.13	Chromatin remodelling	PRO2000; DKFZp667N1320; MGC5254; MGC29843; CT137; ANCCA; AAA nuclear coregulator cancer-associated protein; ATPase family AAA domain-containing protein 2
JADE2	0.0870926	-0.432272	0.141956	0.171515	0.0638881	-0.238789	0.00773784	0.26088	0.987024	0.0102465	23338	jade family PHD finger 2	5q31.1	Histone modification write	KIAA0239; JADE-2; PHF15; PHD finger protein 15; jade family PHD finger protein 2; Protein Jade-2
HELLS	0.0918885	-0.465811	0.0243373	0.467036	0.00202419	-1.38485	0	1.2456	0.878153	-0.124363	3070	helicase, lymphoid-specific	10q23.33	Chromatin remodelling	PASG; SMARCA6; Nbla10143; SWI/SNF2-related, matrix-associated, actin-dependent regulator of chromatin, subfamily A, member 6; proliferation-associated SNF2-like protein; SWI/SNF2-related matrix-associated actin-dependent regulator of chromatin subfamily A member 6; Lymphoid-specific helicase
SCMH1	0.0976265	-0.662549	0.0102029	-0.440941	0.849911	-0.0345643	0.0117182	-0.342841	0.659871	-0.199002	22955	sex comb on midleg homolog 1 (Drosophila)	1p34.2	Polycomb group (PcG) protein	Scml3; Sex comb on midleg homolog 1; Polycomb protein SCMH1
ING3	0.0997312	-0.410375	0.00251923	-0.348788	4.43e-07	-0.733538	0.0204935	-0.275333	0.945027	0.0356866	54556	inhibitor of growth family member 3	7q31.31	Chromatin remodelling, Histone modification write cofactor	p47ING3; FLJ20089; Eaf4; MEAF4; Inhibitor of growth protein 3
HDAC6	0.101358	-0.413878	0.398121	0.230667	0.53555	-0.125035	0.294512	0.179528	0.746324	-0.12804	10013	histone deacetylase 6	Xp11.23	Histone modification erase	KIAA0901; JM21; FLJ16239; PPP1R90; protein phosphatase 1, regulatory subunit 90; CPBHM
TDRD1	0.111198	3.74459									56165	tudor domain containing 1	10q25.3	#	CT41.1; cancer/testis antigen 41.1; tudor domain containing protein 1; Tudor domain-containing protein 1
LMNB1	0.119396	-1.04639	0.140977	0.215366	2.2083e-06	-1.30324	3.591e-06	0.575665	0.439105	-0.263329	4001	lamin B1	5q23.2	#	ADLD; LMN; LMNB; Lamin-B1
PCGF2	0.126548	-0.388359	0.358264	-0.1472	0.00257793	-0.293853	6e-10	-0.441251	0.458674	-0.153474	7703	polycomb group ring finger 2	17q12	Polycomb group (PcG) protein	MEL-18; ZNF144; RNF110; ring finger protein 110; DNA-binding protein Mel-18; zinc finger protein 144; Polycomb group RING finger protein 2
DNMT3B	0.135341	-0.872866	0.0100567	0.394558	0.0439122	-0.491599	0.019182	0.431381	0.953259	-0.0343682	1789	DNA methyltransferase 3 beta	20q11.21	DNA modification	ICF; ICF1; M.HsaIIIB; DNA MTase HsaIIIB; DNA methyltransferase HsaIIIB; DNA (cytosine-5)-methyltransferase 3B
PHC2	0.143824	-0.309256	1.37275e-05	-0.67579	0.0972332	-0.212328	5.54e-07	-0.597652	0.844251	0.0813109	1912	polyhomeotic homolog 2	1p35.1	Polycomb group (PcG) protein	EDR2; early development regulator 2 (homolog of polyhomeotic 2); polyhomeotic-like 2 (Drosophila); early development regulatory protein 2; polyhomeotic 2; polyhomeotic-like 2; Polyhomeotic-like protein 2
ZMYND8	0.144269	-0.31434	0.479733	-0.119465	0.209714	-0.181835	0.303332	0.0923908	0.632255	0.0997298	23613	zinc finger MYND-type containing 8	20q13.12	Histone modification erase cofactor	RACK7; PRKCBP1; protein kinase C binding protein 1; PRO2893; CTCL tumor antigen se14-3; cutaneous T-cell lymphoma-associated antigen se14-3; predicted protein of HQ2893; zinc finger MYND domain-containing protein 8; CTCL-associated antigen se14-3; Protein kinase C-binding protein 1
EZH2	0.144735	-0.637973	0.971022	0.00511496	8.46e-07	-0.9488	0.0593494	0.156714	0.92445	-0.0405048	2146	enhancer of zeste 2 polycomb repressive complex 2 subunit	7q36.1	Histone modification write, Polycomb group (PcG) protein	ENX-1; KMT6; KMT6A; enhancer of zeste (Drosophila) homolog 2; enhancer of zeste homolog 2 (Drosophila); ENX1; EZH1b; WVS; WVS2; enhancer of zeste homolog 2; lysine N-methyltransferase 6; Histone-lysine N-methyltransferase EZH2
ATF2	0.183019	-0.320824	0.259095	-0.182086	0.000481472	-0.367381	0.00656926	-0.268658	0.955911	0.0253787	1386	activating transcription factor 2	2q31.1	Histone modification write	TREB7; CRE-BP1; HB16; cAMP responsive element binding protein 2; activating transcription factor 2 splice variant ATF2-var2; cAMP response element-binding protein CRE-BP1; cAMP responsive element binding protein 2, formerly; cAMP-dependent transcription factor ATF-2; histone acetyltransferase ATF2; Cyclic AMP-dependent transcription factor ATF-2
HAT1	0.184378	-0.404153	0.65256	-0.0717342	0.185844	-0.293738	4.39e-19	0.685477	0.621834	-0.0974545	8520	histone acetyltransferase 1	2q31.1	Histone modification write	Histone acetyltransferase type B catalytic subunit
ACTB	0.190329	-0.477886	5.31178e-05	0.46971	0.0232868	-0.231627	0.0713071	0.199806	0.696303	-0.0833521	60	actin beta	7p22.1	Chromatin remodelling cofactor	BRWS1; PS1TP5BP1; PS1TP5-binding protein 1; beta cytoskeletal actin; Beta-actin; Actin, cytoplasmic 1
KMT5B	0.192466	-0.481552	0.00171815	-0.282833	0.168953	-0.148772	1.3e-09	-0.474721	0.656048	0.108172	51111	lysine methyltransferase 5B	11q13.2	Histone modification write
SHPRH	0.192523	-0.332655	0.317171	-0.22436	0.160154	-0.189536	0.0672526	-0.242247	0.560366	-0.206287	257218	SNF2 histone linker PHD RING helicase	6q24.3	Histone modification write cofactor	FLJ90837; KIAA2023; bA545I5.2; SNF2 histone linker PHD RING helicase; 2610103K11Rik; SNF2, histone-linker, PHD and RING finger domain-containing helicase; E3 ubiquitin-protein ligase SHPRH
SET	0.194415	-0.493799	0	-0.436462	3.3e-09	-0.447759	7.91e-16	-0.516353	0.713102	-0.076711	6418	SET nuclear proto-oncogene	9q34.11	Histone modification	PHAPII; 2PP2A; IPP2A2; protein phosphatase type 2A inhibitor; Template-Activating Factor-I, chromatin remodelling factor; SET translocation (myeloid leukemia-associated); I2PP2A; IGAAD; TAF-I; TAF-IBETA; HLA-DR-associated protein II; SET nuclear oncogene; inhibitor of granzyme A-activated DNase; inhibitor-2 of protein phosphatase-2A; phosphatase 2A inhibitor I2PP2A; Template-activating factor I; …
PHF2	0.197085	-0.447348	0.0574451	-0.210594	0.00861137	-0.256951	5.35869e-05	-0.34936	0.114872	-0.212646	5253	PHD finger protein 2	9q22.31	Histone modification erase	KIAA0662; JHDM1E; CENP-35; jumonji C domain-containing histone demethylase 1E; centromere protein 35; GRC5; Lysine-specific demethylase PHF2
PCNA	0.199458	0.275065	0.0456909	0.502814	0.0877157	0.310193	1e-100	1.3298	0.265087	-0.227963	5111	proliferating cell nuclear antigen	20p12.3	Chromatin remodelling	ATLD2; DNA polymerase delta auxiliary protein; cyclin
UHRF1	0.202326	-0.503019	0.00292147	0.60488	8.0741e-06	-1.57982	8.99e-44	1.42856	0.324948	-0.253751	29128	ubiquitin like with PHD and ring finger domains 1	19p13.3	Histone modification read, Histone modification write cofactor	Np95; FLJ21925; RNF106; TDRD22; hNP95; hUHRF1; huNp95; RING finger protein 106; inverted CCAAT box-binding protein of 90 kDa; nuclear phosphoprotein 95; nuclear protein 95; nuclear zinc finger protein Np95; transcription factor ICBP90; ubiquitin-like PHD and RING finger domain-containing protein 1; Ubiquitin-like-containing PHD and RING finger domains protein 1; E3 ubiquitin-protein ligase UHRF1
BMI1	0.204209	-0.465015	0.0723598	-0.230594	0.126806	-0.29233	0.00433707	-0.359844	0.8366	0.0842383	648	BMI1 proto-oncogene, polycomb ring finger	10p12.2	Polycomb group (PcG) protein	RNF51; PCGF4; polycomb group ring finger 4; B lymphoma Mo-MLV insertion region 1 homolog (mouse); FLVI2/BMI1; flvi-2/bmi-1; B lymphoma Mo-MLV insertion region 1 homolog; BMI1 polycomb ring finger oncogene; BMI1 polycomb ring finger proto-oncogene; murine leukemia viral (bmi-1) oncogene homolog; polycomb group RING finger protein 4; polycomb group protein Bmi1; ring finger protein 51; Polycomb com…
JMJD1C	0.21067	-0.335849	0.846947	0.0429178	0.000429534	-0.476348	0.279861	0.137706	0.630654	0.174971	221037	jumonji domain containing 1C	10q21.3	Histone modification erase	DKFZp761F0118; KIAA1380; FLJ14374; TRIP8; thyroid hormone receptor interactor 8; TR-interacting protein 8; TRIP-8; jumonji domain-containing protein 1C; thyroid receptor interacting protein 8; thyroid receptor-interacting protein 8; Probable JmjC domain-containing histone demethylation protein 2C
GTF3C4	0.210995	0.270454	0.00112471	-0.257512	0.417198	0.0834958	0.804584	0.0257428	0.368148	-0.14731	9329	general transcription factor IIIC subunit 4	9q34.13	Histone modification write	TFIIIC90; KAT12; general transcription factor IIIC, polypeptide 4 (90kD); TFIII90; TFIIIC290; TFIIICDELTA; TF3C-delta; TFIIIC 90 kDa subunit; general transcription factor 3C 4; transcription factor IIIC 90 kDa subunit; transcription factor IIIC subunit delta; General transcription factor 3C polypeptide 4
TDRD3	0.211213	-0.32085	0.0116426	-0.292829	0.000338542	-0.398562	0.00897547	-0.31204	0.810805	-0.122819	81550	tudor domain containing 3	13q21.2	Histone modification read	FLJ21007; Tudor domain-containing protein 3
ARID2	0.213043	-0.442206	0.14624	-0.294925	0.115988	-0.195358	0.0294634	-0.296578	0.487806	-0.247654	196528	AT-rich interaction domain 2	12q12	Chromatin remodelling cofactor	KIAA1557; DKFZp686G052; FLJ30619; BAF200; ARID domain-containing protein 2; BRG1-associated factor 200; zinc finger protein with activation potential; zipzap; zipzap/p200; AT-rich interactive domain-containing protein 2
SGF29	0.215291	-0.458167	0.118703	-0.303069	0.151565	-0.274445	0.663755	-0.107396	0.962682	-0.0320353	112869	SAGA complex associated factor 29	16p11.2	Histone modification read	FLJ32446; TDRD29; SAGA-associated factor 29 homolog (yeast); CCDC101; coiled-coil domain containing 101; STAF36; coiled-coil domain-containing protein 101; SAGA-associated factor 29 homolog
CTCF	0.220195	-0.297745	0.172651	-0.115661	5.1e-09	-0.473108	0	-0.448307	0.67786	-0.086512	10664	CCCTC-binding factor	16q22.1	Chromatin remodelling	11 zinc finger transcriptional repressor; MRD21; 11-zinc finger protein; CTCFL paralog; Transcriptional repressor CTCF
ACTL6A	0.222717	-0.370156	0.0442781	-0.244819	0.323957	-0.187576	0.841382	-0.0281169	0.159104	-0.213459	86	actin like 6A	3q26.33	Chromatin remodelling cofactor	BAF53A; INO80K; BAF complex 53 kDa subunit; BRG1-associated factor; actin-related protein 4; INO80 complex subunit K; ARPN-BETA; 53 kDa BRG1-associated factor A; BAF53; BRG1-associated factor 53A; actin-related protein Baf53a; arpNbeta; hArpN beta; Actin-like protein 6A
ING5	0.226157	-0.34192	0.228791	-0.213094	0.793694	0.0574802	0.307717	-0.169251	0.998583	-0.00225061	84289	inhibitor of growth family member 5	2q37.3	Histone modification read	FLJ23842; p28ING5; Inhibitor of growth protein 5
ZMYND11	0.228264	-0.484376	4.72635e-05	-0.363109	0.0203991	-0.20912	1.5111e-06	-0.44116	0.684717	-0.0916939	10771	zinc finger MYND-type containing 11	10p15.3	Histone modification read	BS69; zinc finger, MYND domain containing 11; BRAM1; MRD30; adenovirus 5 E1A-binding protein; bone morphogenetic protein receptor-associated molecule 1; Protein BS69; Zinc finger MYND domain-containing protein 11
PPP4R3B	0.231336	-0.357189	0.00080866	-0.381885	0.00209632	-0.260604	7.7e-09	-0.388222	0.858466	-0.0706168	57223	protein phosphatase 4 regulatory subunit 3B	2p16.1	Histone modification erase cofactor	PSY2; FLFL2; KIAA1387; FLJ31474; SMEK2; SMEK homolog 2, suppressor of mek1 (Dictyostelium); PP4R3B; SMEK homolog 2, suppressor of mek1; SMEK homolog 2; Serine/threonine-protein phosphatase 4 regulatory subunit 3B
SMARCA1	0.242722	0.257839	0.0047611	1.83709			0.282713	-0.12225			6594	SWI/SNF related, matrix associated, actin dependent regulator of chromatin, subfamily a, member 1	Xq25-q26.1	Chromatin remodelling, Histone modification erase	NURF140; SWI; hSNF2L; SNF2L1; SNF2L; SNF2LT; ATP-dependent helicase SMARCA1; SNF2-like 1; nucleosome-remodeling factor subunit SNF2L; sucrose nonfermenting 2-like protein 1; SWI/SNF-related matrix-associated actin-dependent regulator of chromatin subfamily A member 1; Probable global transcription activator SNF2L1
UHRF2	0.24297	-0.397605	0.0677067	0.300471	0.0195114	-0.320417	0.372621	0.130126	0.455724	0.209662	115426	ubiquitin like with PHD and ring finger domains 2	9p24.1	Histone modification read	RNF107; URF2; MGC33463; TDRD23; Np95-like ring finger protein; ubiquitin-like with PHD and ring finger domains 2; RING finger protein 107; np95/ICBP90-like RING finger protein; nuclear protein 97; nuclear zinc finger protein NP97; ubiquitin-like PHD and RING finger domain-containing protein 2; ubiquitin-like, containing PHD and RING finger domains, 2; ubiquitin-like-containing PHD and RING finger…
MTA2	0.248836	0.272954	0.329725	0.102862	0.000118767	0.310846	0.854701	-0.0203443	0.462229	0.137068	9219	metastasis associated 1 family member 2	11q12.3	Histone modification erase cofactor	MTA1-L1; MTA1L1; metastasis associated gene family, member 2; PID; MTA1-L1 protein; metastasis -associated gene 1-like 1; metastasis-associated 1-like 1; metastasis-associated protein 2; p53 target protein in deacetylase complex; Metastasis-associated protein MTA2
KDM5B	0.251081	0.360089	0.133264	0.243126	0.139866	0.279474	0.192411	-0.175218	0.571971	0.215982	10765	lysine demethylase 5B	1q32.1	Histone modification erase	RBBP2H1A; PLU-1; CT31; PPP1R98; cancer/testis antigen 31; protein phosphatase 1, regulatory subunit 98; JARID1B; Jumonji, AT rich interactive domain 1B (RBP2-like); jumonji, AT rich interactive domain 1B; PLU1; PUT1; RBP2-H1; histone demethylase JARID1B; jumonji/ARID domain-containing protein 1B; putative DNA/chromatin binding motif; retinoblastoma-binding protein 2 homolog 1; retinoblastoma-bind…
KMT2E	0.251969	-0.323694	0.608484	-0.0727021	0.378968	-0.143921	0.0111803	-0.236822	0.94839	-0.0447293	55904	lysine methyltransferase 2E	7q22.3	Histone modification write	HDCMC04P; MLL5; myeloid/lymphoid or mixed-lineage leukemia 5 (trithorax homolog, Drosophila); NKp44L; histone-lysine N-methyltransferase MLL5; myeloid/lymphoid or mixed-lineage leukemia protein 5; Lysine N-methyltransferase 2E; Histone-lysine N-methyltransferase 2E
ING2	0.257023	-0.596249	0.289961	0.277221	0.755022	-0.0773014	0.00381624	0.513818	0.982887	0.0196893	3622	inhibitor of growth family member 2	4q35.1	Histone modification read	p33ING2; ING1L; inhibitor of growth family, member 1-like; ING1Lp; inhibitor of growth 1-like protein; Inhibitor of growth protein 2
GTF3C1	0.275072	0.316275	0.53954	0.143369	0.681408	-0.0938703	0.63744	0.0916038	0.896621	-0.0706149	2975	general transcription factor IIIC subunit 1	16p12.1	#	TFIIIC220; general transcription factor IIIC, polypeptide 1 (alpha subunit, 220kD ); TFIIIC; TFIIICalpha; TF3C-alpha; TFIIIC 220 kDa subunit; TFIIIC box B-binding subunit; general transcription factor IIIC, polypeptide 1 (alpha subunit); transcription factor IIIC 220 kDa subunit; transcription factor IIIC subunit alpha; General transcription factor 3C polypeptide 1
CBX6	0.280385	0.242922	0.938911	-0.0128927	0.224177	-0.21944	0.214081	-0.116635	0.615827	-0.143504	23466	chromobox 6	22q13.1	Histone modification read	Chromobox protein homolog 6
PHF11	0.281576	0.352119	6.85e-07	0.820923	0.23027	0.304324	0	0.728383	0.0379325	0.468613	51131	PHD finger protein 11	13q14.2	#	NY-REN-34; NYREN34; BRCA1 C-terminus-associated protein; NY-REN-34 antigen; renal carcinoma antigen NY-REN-34
SMC1A	0.285105	-0.562513	0.627421	-0.0975943	9.1693e-06	-0.565109	5.6306e-06	0.42684	0.335406	-0.23997	8243	structural maintenance of chromosomes 1A	Xp11.22	#	DXS423E; KIAA0178; SB1.8; Smcb; SMC1L1; SMC1 structural maintenance of chromosomes 1-like 1 (yeast); CDLS2; SMC1; SMC1alpha; SMC protein 1A; SMC-1-alpha; segregation of mitotic chromosomes 1; SMC-1A; Structural maintenance of chromosomes protein 1A
UBR7	0.289049	-0.388918	0.973626	-0.0105558	0.0692737	-0.424862	0.0155136	0.451967	0.451138	-0.221051	55148	ubiquitin protein ligase E3 component n-recognin 7 (putative)	14q32.12	DNA modification cofactor	C14orf130; chromosome 14 open reading frame 130; N-recognin-7; Putative E3 ubiquitin-protein ligase UBR7
TDRKH	0.296376	-0.344512	0.00419444	0.651063	0.203838	-0.180635	0.108628	-0.198931	0.994758	0.00671213	11022	tudor and KH domain containing	1q21.3	RNA modification	TDRD2; putative RNA binding protein; tudor and KH domain containing protein; tudor domain containing 2; tudor domain-containing protein 2; Tudor and KH domain-containing protein
NCOA6	0.296541	-0.347936	0.0113002	-0.313389	0.0280244	-0.322924	0.0436249	-0.203715	0.904461	-0.0473066	23054	nuclear receptor coactivator 6	20q11.22	Histone modification write cofactor	KIAA0181; RAP250; NRC; nuclear receptor coactivator RAP250; activating signal cointegrator-2; peroxisome proliferator-activated receptor interacting protein; NRC RAP250; PPAR-interacting protein; activating signal cointegrator 2; amplified in breast cancer protein 3; amplified in breast cancer-3 protein; cancer-amplified transcriptional coactivator ASC-2; nuclear receptor-activating protein, 250 …
CHD8	0.303919	0.341333	0.37512	0.158411	0.72732	0.0729083	0.520219	0.123667	0.968332	0.0268171	57680	chromodomain helicase DNA binding protein 8	14q11.2	Chromatin remodelling	KIAA1564; DUPLIN; HELSNF1; helicase with SNF2 domain 1; AUTS18; ATP-dependent helicase CHD8; axis duplication inhibitor; CHD-8; Chromodomain-helicase-DNA-binding protein 8
ZBTB33	0.314119	0.26714	0.936256	-0.0113964	0.652998	0.0531785	0.000727991	0.258584	0.894709	-0.0407345	10009	zinc finger and BTB domain containing 33	Xq24	Histone modification write cofactor, Histone modification erase cofactor	ZNF-kaiso; kaiso; WUGSC:H_DJ525N14.1; ZNF348; kaiso transcription factor; zinc finger and BTB domain-containing protein 33; Transcriptional regulator Kaiso
BAZ2B	0.317772	-0.372333	0.157213	0.409675	0.170323	-0.222237	0.236265	-0.187833	0.872964	-0.0907518	29994	bromodomain adjacent to zinc finger domain 2B	2q24.2	Histone modification read	WALp4; hWALp4; Bromodomain adjacent to zinc finger domain protein 2B
IDH2	0.323736	-0.475483	0.194718	0.134875	0.232741	0.157399	6.03515e-05	0.322519	0.153438	-0.352045	3418	isocitrate dehydrogenase (NADP(+)) 2, mitochondrial	15q26.1	#	D2HGA2; ICD-M; IDHM; IDPM; mNADP-IDH; Isocitrate dehydrogenase [NADP], mitochondrial
ZCWPW1	0.331528	-0.778221	0.963325	0.0259374	0.846431	-0.0995715	0.830592	-0.06872	0.23537	0.51605	55063	zinc finger CW-type and PWWP domain containing 1	7q22.1	Histone modification read	FLJ10057; DKFZp434N0510; ZCW1; zinc finger, CW-type with PWWP domain 1; Zinc finger CW-type PWWP domain protein 1
PRDM1	0.338471	-0.876073	0.000206284	0.826729	4.86e-08	1.71237	0.582074	-0.350173	0.186182	0.400937	639	PR/SET domain 1	6q21	Histone modification write cofactor	PRDI-BF1; BLIMP1; B-lymphocyte-induced maturation protein 1; BLIMP-1; PRDI-binding factor-1; beta-interferon gene positive-regulatory domain I binding factor; PRDI-binding factor 1; Positive regulatory domain I-binding factor 1; PR domain-containing protein 1; Beta-interferon gene positive regulatory domain I-binding factor; PR domain zinc finger protein 1
SMYD3	0.343103	0.384358	0.0120528	0.479073	5.80117e-05	0.597557	0.759317	0.0897266	0.86926	-0.139796	64754	SET and MYND domain containing 3	1q44	Histone modification write	KMT3E; ZNFN3A1; ZMYND1; zinc finger, MYND domain containing 1; bA74P14.1; SET and MYND domain-containing protein 3; bA74P14.1 (novel protein); zinc finger MYND domain-containing protein 1; zinc finger protein, subfamily 3A (MYND domain containing), 1; Histone-lysine N-methyltransferase SMYD3
BRD9	0.346403	0.254706	0.379563	0.130579	0.891212	-0.0209549	0.000323292	0.29957	0.531979	0.139067	65980	bromodomain containing 9	5p15.33	Histone modification read	FLJ13441; LAVS3040; PRO9856; rhabdomyosarcoma antigen MU-RMS-40.8; sarcoma antigen NY-SAR-29; Bromodomain-containing protein 9
MORF4L2	0.356979	-0.224473	0.797479	-0.0301451	0.215989	-0.142355	0.000572483	-0.331993	0.960874	0.0179109	9643	mortality factor 4 like 2	Xq22.2	Histone modification erase cofactor	KIAA0026; MRGX; MORF-related gene X; MORFL2; MORF-related gene X protein; MSL3-2 protein; protein MSL3-2; transcription factor-like protein MRGX; Mortality factor 4-like protein 2
TDRD5	0.357298	0.773478									163589	tudor domain containing 5	1q25.2	#	FLJ34823; TUDOR3; Tudor domain-containing protein 5
INO80	0.362805	-0.535306	0.117864	-0.195408	0.0570743	-0.35281	0.242091	-0.213426	0.699375	0.195967	54617	INO80 complex subunit	15q15.1	Chromatin remodelling	KIAA1259; hINO80; INO80A; INO80 complex subunit A; INOC1; INO80 complex homolog 1 (S. cerevisiae); INO80 homolog (S. cerevisiae); INO80 homolog; homolog of yeast INO80; putative DNA helicase INO80 complex homolog 1; DNA helicase INO80
BRD4	0.367954	-0.476458	1.9748e-06	-0.502957	5.4093e-06	-0.821854	1.2781e-06	-0.534377	0.735311	0.185242	23476	bromodomain containing 4	19p13.12	Histone modification read	HUNKI; HUNK1; chromosome-associated protein; bromodomain-containing 4; Protein HUNK1; Bromodomain-containing protein 4
SIRT5	0.371183	-0.291173	0.0274317	-0.449312	0.505969	-0.14125	0.081498	-0.290028	0.954796	-0.0551454	23408	sirtuin 5	6p23	#	sirtuin (silent mating type information regulation 2, S.cerevisiae, homolog) 5; sirtuin (silent mating type information regulation 2 homolog) 5 (S. cerevisiae); SIR2L5; NAD-dependent deacetylase sirtuin-5; NAD-dependent lysine demalonylase and desuccinylase sirtuin-5, mitochondrial; silent mating type information regulation 2, S.cerevisiae, homolog 5; sir2-like 5; sirtuin type 5; SIR2-like protei…
KDM6B	0.375007	0.30456	0.312357	-0.309588	0.677719	0.135754	0.012509	-0.48486	0.948182	0.0923621	23135	lysine demethylase 6B	17p13.1	Histone modification erase	KIAA0346; JMJD3; jumonji domain containing 3; jumonji domain containing 3, histone lysine demethylase; jmjC domain-containing protein 3; jumonji domain-containing protein 3; lysine demethylase 6B; Lysine-specific demethylase 6B
HDAC11	0.375664	0.324876	0.168358	0.366099	0.80366	0.0639242	0.954357	-0.0180005	0.980552	-0.0196267	79885	histone deacetylase 11	3p25.1	Histone modification erase	HD11
PHF7	0.386484	-0.378767	0.368924	0.244945	0.610639	-0.157407	0.530735	-0.265205	0.970806	0.0492425	51533	PHD finger protein 7	3p21.1	#	NYD-SP6; HSPC226; HSPC045; testis development protein NYD-SP6
PHF10	0.39205	-0.254463	0.448399	-0.0789409	0.110199	-0.148312	0.222156	-0.106169	0.556677	-0.116318	55274	PHD finger protein 10	6q27	Chromatin remodelling	FLJ10975; XAP135; BAF45a; BRG1-associated factor 45a; BRG1-associated factor, 45-KD, A; PHD zinc finger protein XAP135
NCOA5	0.400178	-0.268616	0.00289801	-0.368866	1.71e-07	-0.560491	1.0701e-06	-0.455251	0.854484	0.0571355	57727	nuclear receptor coactivator 5	20q13.12	#	bA465L10.6; coactivator independent of AF-2; NCoA-5
RBBP4	0.404696	-0.225993	0.186388	-0.121231	0.752397	-0.0488309	1.18387e-05	0.312043	0.188526	-0.182923	5928	RB binding protein 4, chromatin remodeling factor	1p35.1	Histone chaperone	RbAp48; NURF55; lin-53; retinoblastoma-binding protein 4; CAF-1 subunit C; CAF-I 48 kDa subunit; CAF-I p48; MSI1 protein homolog; RBBP-4; chromatin assembly factor 1 subunit C; chromatin assembly factor I p48 subunit; chromatin assembly factor/CAF-1 p48 subunit; nucleosome-remodeling factor subunit RBAP48; retinoblastoma-binding protein p48; Histone-binding protein RBBP4
NCOR1	0.405087	-0.332927	0.030427	-0.339231	0	-0.651891	0	-0.649772	0.0422899	-0.320708	9611	nuclear receptor corepressor 1	17p12-p11.2	Histone modification erase cofactor	N-CoR; hCIT529I10; hN-CoR; KIAA1047; MGC104216; PPP1R109; thyroid hormone- and retinoic acid receptor-associated corepressor 1; protein phosphatase 1, regulatory subunit 109; nuclear receptor co-repressor 1; N-CoR1
PHIP	0.40765	-0.20888	0.309781	0.0945109	0.0322988	-0.192358	0.00696063	0.253995	0.482994	-0.17693	55023	pleckstrin homology domain interacting protein	6q14.1	Histone modification read	ndrp; FLJ20705; DCAF14; DDB1 and CUL4 associated factor 14; IRS-1 PH domain-binding protein; PH-interacting protein
FTO	0.409121	0.209639	0.434052	0.115954	0.989219	-0.00209058	0.947908	-0.012176	0.647633	-0.132787	79068	FTO, alpha-ketoglutarate dependent dioxygenase	16q12.2	#	KIAA1752; MGC5149; ALKBH9; alkB homolog 9; alpha-ketoglutarate-dependent dioxygenase; fat mass and obesity-associated protein; Alpha-ketoglutarate-dependent dioxygenase FTO
L3MBTL2	0.40925	0.222795	0.0715995	-0.207282	0.597852	0.0663844	0.0639886	0.200187	0.916088	-0.0468958	83746	L3MBTL2 polycomb repressive complex 1 subunit	22q13.2	Histone modification read	H-l(3)mbt-l; DKFZP761I141; dJ756G23.3; L3MBT; H-l(3)mbt-like protein 2; L(3)mbt-like protein 2; Lethal(3)malignant brain tumor-like protein 2
NIPBL	0.417496	-0.413798	0.592031	-0.0921543	0.157455	-0.214697	0.355378	-0.173153	0.626709	-0.143959	25836	NIPBL, cohesin loading factor	5p13.2	Histone modification erase cofactor	IDN3; DKFZp434L1319; FLJ11203; FLJ12597; FLJ13354; FLJ13648; Scc2; sister chromatid cohesion 2 homolog (yeast); CDLS; CDLS1; IDN3-B; SCC2 homolog; delangin; sister chromatid cohesion 2 homolog; Nipped-B-like protein
RUVBL1	0.417518	0.199212	0.000456584	-0.2987	0.485347	0.0767146	0.832853	-0.0280314	0.74321	-0.091066	8607	RuvB like AAA ATPase 1	3q21.3	Chromatin remodelling, Histone modification write	TIP49; NMP238; RVB1; TIP49a; Pontin52; ECP54; INO80H; pontin; INO80 complex subunit H; RuvB (E coli homolog)-like 1; RuvB-like 1 (E. coli); RuvB-like AAA ATPase; 49 kDa TATA box-binding protein-interacting protein; 49 kDa TBP-interacting protein; 54 kDa erythrocyte cytosolic protein; ECP-54; NMP 238; TAP54-alpha; TATA binding protein interacting protein 49 kDa; TIP60-associated protein 54-alpha; …
INTS12	0.417518	-0.235616	0.675022	-0.0768649	0.550312	-0.0962375	0.975259	-0.00592655	0.804631	0.11726	57117	integrator complex subunit 12	4q24	#	SBBI22; INT12; hypothetical nuclear factor SBBI22; PHF22; PHD finger protein 22
SETD5	0.420286	-0.38189	0.395108	0.122982	0.0276808	-0.4035	0.639289	-0.0754929	0.973469	0.0187998	55209	SET domain containing 5	3p25.3	Histone modification write	FLJ10707; SET domain-containing protein 5
PCGF6	0.420488	-0.331457	0.490681	-0.114353	4.43e-07	-0.738162	0.00881193	0.423055	0.873883	0.0655459	84108	polycomb group ring finger 6	10q24.33	Polycomb group (PcG) protein	MBLR; RNF134; ring finger protein 134; Mel18 and Bmi1-like RING finger protein; Mel18 and Bmi1-like RING finger; Polycomb group RING finger protein 6
PHF12	0.420498	-0.272167	0.859944	-0.0415086	0.365834	-0.174647	0.925206	0.0197631	0.926348	0.0570198	57649	PHD finger protein 12	17q11.2	Histone modification erase cofactor	PF1; KIAA1523; PHD factor 1; PHD zinc finger transcription factor
LMNB2	0.427252	-0.209642	0.0698317	-0.165498	0.000688756	-0.655338	0.0330794	0.183782	0.0357358	-0.298363	84823	lamin B2	19p13.3	#	lamin B3; Lamin-B2
ADNP	0.430735	-0.200823	0.596783	-0.0807366	0.000456239	-0.382425	0.000327461	-0.254548	0.928995	-0.0303994	23394	activity dependent neuroprotector homeobox	20q13.13	Chromatin remodelling cofactor	KIAA0784; ADNP1; ADNP homeobox 1; activity-dependent neuroprotector; HVDAS; MRD28; activity-dependent neuroprotective protein; Activity-dependent neuroprotector homeobox protein
PHF1	0.430943	-0.237743	0.874337	0.0299492	0.353706	0.203428	0.832393	-0.0329456	0.109819	0.312537	5252	PHD finger protein 1	6p21.32	Polycomb group (PcG) protein	MTF2L2; TDRD19C; tudor domain containing 19C; hPHF1; hPCl1; polycomb-like protein 1; Protein PHF1
KDM5C	0.431074	-0.232289	0.887097	-0.0257168	0.603004	-0.084111	0.199769	-0.120839	0.410219	0.193772	8242	lysine demethylase 5C	Xp11.22	Histone modification erase	DXS1272E; XE169; SMCX; JARID1C; MRX13; Jumonji, AT rich interactive domain 1C (RBP2-like); Smcy homolog, X-linked (mouse); jumonji, AT rich interactive domain 1C; mental retardation, X-linked 13; MRXJ; MRXSCJ; MRXSJ; JmjC domain-containing protein SMCX; Jumonji/ARID domain-containing protein 1C; Smcx homolog, X chromosome; Smcy homolog, X-linked; histone demethylase JARID1C; Protein Xe169; Protei…
MORF4L1	0.432693	-0.253275	0.110214	-0.128453	0.662382	0.047485	0.12202	-0.119491	0.924051	0.0323286	10933	mortality factor 4 like 1	15q25.1	Histone modification read	MRG15; MORFRG15; HsT17725; Eaf3; MEAF3; MORF-related gene on chromosome 15; Esa1p-associated factor 3 homolog (S. cerevisiae); FWP006; S863-6; Esa1p-associated factor 3 homolog; MORF-related gene 15 protein; protein MSL3-1; transcription factor-like protein MRG15; Mortality factor 4-like protein 1
BAHD1	0.433782	0.204408	0.670859	-0.0461782	0.303223	0.113204	0.995169	-0.000700896	0.815763	0.0642956	22893	bromo adjacent homology domain containing 1	15q15.1	Chromatin remodelling	KIAA0945; BAH domain-containing protein 1; Bromo adjacent homology domain-containing 1 protein
DPF2	0.439837	-0.23057	0.637941	0.116701	3.54e-08	-0.622549	0.241782	-0.260128	0.995212	0.0049728	5977	double PHD fingers 2	11q13.1	Chromatin remodelling	ubi-d4; BAF45d; REQ; requiem, apoptosis response zinc finger gene; UBID4; BRG1-associated factor 45D; apoptosis response zinc finger protein; protein requiem; requiem, apoptosis response zinc finger; Zinc finger protein ubi-d4
KDM1A	0.440358	0.194623	0.387583	0.0852866	0.0761154	0.156006	9.61e-07	0.33668	0.666149	-0.0949061	23028	lysine demethylase 1A	1p36.12	Histone modification erase	KIAA0601; BHC110; LSD1; AOF2; KDM1; amine oxidase (flavin containing) domain 2; lysine (K)-specific demethylase 1; BRAF35-HDAC complex protein BHC110; FAD-binding protein BRAF35-HDAC complex, 110 kDa subunit; flavin-containing amine oxidase domain-containing protein 2; lysine-specific histone demethylase 1; Lysine-specific histone demethylase 1A
SP140L	0.444087	-0.232486	0.560657	0.145408	0.0167381	-0.411015	0.00896061	0.341074	0.553892	0.375183	93349	SP140 nuclear body protein like	2q37.1	#	SP140L-1 protein; SP140L-2 protein; SP140L-3 protein; Nuclear body protein SP140-like protein
SMCHD1	0.444087	-0.310606	0.813496	-0.0524703	0.101474	-0.26131	0.635966	0.0858687	0.870802	-0.0808384	23347	structural maintenance of chromosomes flexible hinge domain containing 1	18p11.32	#	KIAA0650; SMC hinge domain-containing protein 1; Structural maintenance of chromosomes flexible hinge domain-containing protein 1
SCML2	0.44465	-0.531962	0.0561773	-0.365221	0.000125185	-0.83445	0.000724744	0.711243	0.537985	0.607864	10389	sex comb on midleg like 2 (Drosophila)	Xp22.13	Polycomb group (PcG) protein	sex comb on midleg (Drosophila)-like 2; Sex comb on midleg-like protein 2
CHD1	0.447478	-0.463637	0.027749	-0.292132	0.970026	-0.0120437	0.207816	-0.191204	0.891091	-0.079442	1105	chromodomain helicase DNA binding protein 1	5q15-q21.1	Chromatin remodelling	ATP-dependent helicase CHD1; CHD-1; Chromodomain-helicase-DNA-binding protein 1
CECR2	0.461884	-0.375119	0.0669232	-0.296588	0.75065	-0.284021					27443	CECR2, histone acetyl-lysine reader	22q11.1-q11.21	Histone modification read	KIAA1740; Cat eye syndrome critical region protein 2
KDM6A	0.473442	-0.226817	0.115155	0.266358	0.0281413	0.442257	0.0650408	-0.253673	0.967162	0.0343236	7403	lysine demethylase 6A	Xp11.3	Histone modification erase	UTX; ubiquitously transcribed tetratricopeptide repeat, X chromosome; KABUK2; bA386N14.2; bA386N14.2 (ubiquitously transcribed X chromosome tetratricopeptide repeat protein (UTX)); histone demethylase UTX; ubiquitously transcribed tetratricopeptide repeat protein X-linked; ubiquitously-transcribed TPR gene on the X chromosome; Ubiquitously-transcribed X chromosome tetratricopeptide repeat protein…
BRD7	0.474233	-0.272363	0.0111972	-0.233786	0.0329628	0.203269	0.121109	-0.144019	0.281208	-0.16596	29117	bromodomain containing 7	16q12.1	Histone modification read	CELTIX1; bromodomain-containing 7; NAG4; 75 kDa bromodomain protein; protein CELTIX-1; Bromodomain-containing protein 7
ARID1A	0.483504	-0.319435	0.01315	-0.231868	7.601e-06	-0.428351	0.0707639	-0.184301	0.454895	-0.232406	8289	AT-rich interaction domain 1A	1p36.11	Chromatin remodelling cofactor	B120; C10rf4; BAF250; BAF250a; C1orf4; SMARCF1; SWI/SNF related, matrix associated, actin dependent regulator of chromatin, subfamily f, member 1; AT rich interactive domain 1A (SWI- like); BM029; ELD; MRD14; OSA1; hELD; hOSA1; ARID domain-containing protein 1A; BRG1-associated factor 250a; OSA1 nuclear protein; SWI-like protein; SWI/SNF complex protein p270; SWI/SNF-related, matrix-associated, a…
TP53BP1	0.483739	0.242477	0.726639	0.0746825	0.832065	-0.0477213	0.510651	0.0972384	0.999966	9.30846e-05	7158	tumor protein p53 binding protein 1	15q15.3	Histone modification read	53BP1; p202; TDRD30; tumor protein p53-binding protein, 1; p53BP1; p53-binding protein 1; tumor protein 53-binding protein, 1; Tumor suppressor p53-binding protein 1
PHC1	0.484491	-0.282896	0.623517	-0.110205	0.728923	0.259648	0.904909	0.0664102	0.984861	-0.0338366	1911	polyhomeotic homolog 1	12p13.31	Polycomb group (PcG) protein	HPH1; RAE28; EDR1; early development regulator 1 (homolog of polyhomeotic 1); polyhomeotic-like 1 (Drosophila); MCPH11; early development regulatory protein 1; polyhomeotic-like 1; Polyhomeotic-like protein 1
TAF1	0.487606	-0.210692	0.130295	-0.361768	0.000361669	-0.532915	0.000799838	-0.380655	0.663713	-0.123958	6872	TATA-box binding protein associated factor 1	Xq13.1	Histone modification write	TAFII250; DYT3/TAF1; BA2R; CCG1; CCGS; DYT3; TATA box binding protein (TBP)-associated factor, RNA polymerase II, A, 250kD; dystonia 3 (with Parkinsonism); N-TAF1; TAF(II)250; TAFII-250; XDP; TBP-associated factor 250 kDa; cell cycle gene 1 protein; cell cycle, G1 phase defect; complementation of cell cycle block, G1-to-S; transcription factor TFIID p250 polypeptide; Transcription initiation fact…
JMJD6	0.488667	0.19754	0.191405	0.354221	0.635178	-0.147673	0.670552	0.061067	0.4863	0.21347	23210	arginine demethylase and lysine hydroxylase	17q25.1	Histone modification erase	PTDSR1; KIAA0585; PTDSR; phosphatidylserine receptor; PSR; histone arginine demethylase JMJD6; jmjC domain-containing protein 6; jumonji domain-containing protein 6; lysyl-hydroxylase JMJD6; peptide-lysine 5-dioxygenase JMJD6; Protein PTDSR; Bifunctional arginine demethylase and lysyl-hydroxylase JMJD6
CBX2	0.495136	-0.259884	0.189958	-0.187251	0.0484579	-0.369124	0.0881919	0.480631	0.922421	-0.073501	84733	chromobox 2	17q25.3	Histone modification read	MGC10561; Pc class homolog (Drosophila); CDCA6; chromobox homolog 2 (Drosophila Pc class); cell division cycle associated 6; SRXY5; Pc class homolog; chromobox homolog 2 (Pc class homolog, Drosophila); modifier 3; Chromobox protein homolog 2
ASH2L	0.496726	-0.196411	0.196218	0.207411	0.386818	-0.124173	0.71385	-0.0840194	0.986835	-0.0179281	9070	ASH2 like histone lysine methyltransferase complex subunit	8p11.23	Histone modification write cofactor	ASH2L2; Bre2; ASH2L1; ash2 (absent, small, or homeotic, Drosophila, homolog)-like; ASH21; ASH2-like protein; Set1/Ash2 histone methyltransferase complex subunit ASH2
PRMT9	0.498541	0.239852	0.00359611	0.376358	0.122338	0.224188	0.220564	0.196304	0.794994	-0.137777	90826	protein arginine methyltransferase 9	4q31.23	Histone modification write	FLJ46629; PRMT10; protein arginine methyltransferase 10 (putative); putative protein arginine N-methyltransferase 10; Putative protein arginine N-methyltransferase 9
ZMYM6	0.511875	0.242983	0.462204	-0.180413	0.967936	-0.00983517	0.24072	-0.307455	0.970936	-0.0324905	9204	zinc finger MYM-type containing 6	1p34.3	#	ZNF198L4; Buster2; ZBED7; zinc finger, BED-type containing 7; ZNF258; zinc finger protein 258; zinc finger, MYM-type containing 6; transposon-derived Buster2 transposase-like protein; Zinc finger MYM-type protein 6
CLOCK	0.520312	0.232207	0.000389867	0.600237	0.610251	-0.197609	0.607003	-0.110763	0.86926	0.117425	9575	clock circadian regulator	4q12	Histone modification write	KIAA0334; KAT13D; bHLHe8; clock (mouse) homolog; clock homolog (mouse); circadian locomoter output cycles kaput protein; class E basic helix-loop-helix protein 8; clock homolog; hCLOCK; Circadian locomoter output cycles protein kaput
NCOA3	0.523549	-0.250655	0.000549254	0.349632	0.969661	-0.00772887	3.1551e-06	-0.405243	0.953259	0.0231952	8202	nuclear receptor coactivator 3	20q13.12	Histone modification write	ACTR; p/CIP; TRAM-1; CAGH16; TNRC16; KAT13B; SRC-3; SRC3; receptor-associated coactivator 3; thyroid hormone receptor activator molecule 1; AIB-1; pCIP; CBP-interacting protein; amplified in breast cancer 1 protein; class E basic helix-loop-helix protein 42; steroid receptor coactivator protein 3; RAC-3; NCoA-3
ZMYM5	0.523936	-0.296287	0.87739	0.0646097	0.189114	-0.227331	0.00167904	-0.315903	0.092729	0.347662	9205	zinc finger MYM-type containing 5	13q12.11	#	ZNF198L1; ZNF237; zinc finger protein 237; HSPC050; zinc finger protein 198-like 1; Zinc finger MYM-type protein 5
AEBP2	0.529093	0.192104	0.0247958	0.255515	0.570703	0.0841701	0.837641	-0.0327632	0.918844	-0.054429	121536	AE binding protein 2	12p12.3	Histone modification write cofactor	MGC17922; AE(adipocyte enhancer)-binding protein 2; AE-binding protein 2; adipocyte enhancer-binding protein 2; Zinc finger protein AEBP2
EPC1	0.53195	-0.242327	0.911825	-0.0254876	0.542536	-0.0964771	0.945365	-0.0136428	0.196051	0.290776	80314	enhancer of polycomb homolog 1	10p11.22	Polycomb group (PcG) protein	Epl1; Enhancer of polycomb homolog 1
PHRF1	0.533044	0.168474	0.63241	0.0499996	0.433873	-0.103449	0.235158	0.0953892	0.9331	0.0289649	57661	PHD and ring finger domains 1	11p15.5	#	KIAA1542; PPP1R125; CTD binding SR like protein rA9; protein phosphatase 1, regulatory subunit 125; RNF221; CTD-binding SR-like protein rA9; PHD and RING finger domain-containing protein 1
CHD2	0.533044	-0.369618	0.738523	0.110282	0.0346812	-0.489235	0.362515	-0.159261	0.0268083	0.366744	1106	chromodomain helicase DNA binding protein 2	15q26.1	Chromatin remodelling	FLJ38614; DKFZp547I1315; DKFZp781D1727; DKFZp686E01200; EEOC; ATP-dependent helicase CHD2; CHD-2; Chromodomain-helicase-DNA-binding protein 2
KMT5A	0.538779	-0.370944	0.899715	-0.0234062	1.8663e-06	-0.481007	0.0539831	-0.197225	0.630654	0.128545	387893	lysine methyltransferase 5A	12q24.31	Histone modification write
SETMAR	0.538834	0.253806	0.53954	0.163017	0.533095	0.102804	0.909987	0.0342198	0.961783	0.0360172	6419	SET domain and mariner transposase fusion gene	3p26.1	Histone modification write	metnase; HsMar1; SET domain and mariner transposase fusion gene-containing protein; SET domain and mariner transposase fusion protein; Histone-lysine N-methyltransferase SETMAR
SUZ12	0.538834	-0.205239	0.0602842	-0.153795	2.4e-09	-0.487353	0.954566	0.00583384	0.505562	-0.116776	23512	SUZ12 polycomb repressive complex 2 subunit	17q11.2	Histone modification write cofactor, Histone modification write cofactor, Polycomb group (PcG) protein	JJAZ1; KIAA0160; CHET9; suppressor of zeste 12 homolog (Drosophila); chET 9 protein; chromatin precipitated E2F target 9 protein; joined to JAZF1 protein; suppressor of zeste 12 homolog; suppressor of zeste 12 protein homolog; Polycomb protein SUZ12
SMYD2	0.54099	0.190835	0.343777	-0.12837	0.168592	0.149014	0.551148	-0.0746857	0.995212	-0.00485226	56950	SET and MYND domain containing 2	1q32.3	Histone modification write	HSKM-B; ZMYND14; KMT3C; SET and MYND domain-containing protein 2; histone methyltransferase SMYD2; lysine N-methyltransferase 3C; zinc finger, MYND domain containing 14; N-lysine methyltransferase SMYD2
MBD4	0.541094	-0.212425	0.00237546	-0.353153	0.281613	-0.168087	0.855573	0.0273117	0.807782	-0.0762182	8930	methyl-CpG binding domain 4, DNA glycosylase	3q21.3	DNA modification	methyl-CpG binding domain protein 4; 3,N(4)-ethenocytosine glycosylase; G/5-fluorouracil mismatch glycosylase with biphasic kinetics; G/T mismatch glycosylase; G/U mismatch glycosylase; methyl-CpG-binding endonuclease 1; methyl-CpG-binding protein MBD4; mismatch-specific DNA N-glycosylase; putative methyl-CpG binding protein; Methyl-CpG-binding domain protein 4
BTAF1	0.541338	-0.269837	0.176274	-0.146695	0.0785471	-0.176711	0.932898	0.011476	0.937455	0.0298791	9044	B-TFIID TATA-box binding protein associated factor 1	10q23.32	#	TAFII170; TAF172; MOT1; TAF-172; TAF(II)170; Mot1 homolog (S. cerevisiae); BTAF1 RNA polymerase II, B-TFIID transcription factor-associated, 170 kD (Mot1 homolog, S. cerevisiae); ATP-dependent helicase BTAF1; B-TFIID transcription factor-associated 170 kDa subunit; BTAF1 RNA polymerase II, B-TFIID transcription factor-associated, 170kDa (Mot1 homolog, S. cerevisiae); Mot1 homolog; TBP-associated …
PBRM1	0.54349	-0.189312	0.0189204	-0.240138	0.000269376	-0.46389	0.00918997	-0.270517	0.822407	-0.0825174	55193	polybromo 1	3p21.1	Histone modification read	BAF180; PB1; BRG1-associated factor 180; polybromo-1D; hPB1; Protein polybromo-1
TRIM28	0.543672	-0.168662	0.00253799	-0.304748	0.913054	-0.0135395	0.966586	0.00458697	0.79101	-0.0631056	10155	tripartite motif containing 28	19q13.4	Histone modification read	TIF1B; TF1B; RNF96; PPP1R157; protein phosphatase 1, regulatory subunit 157; tripartite motif-containing 28; E3 SUMO-protein ligase TRIM28; KRAB [Kruppel-associated box domain]-associated protein 1; KRAB-associated protein 1; KRAB-interacting protein 1; KRIP-1; RING finger protein 96; TIF1-beta; nuclear corepressor KAP-1; transcriptional intermediary factor 1-beta; tripartite motif-containing pro…
SMARCC2	0.54985	-0.178706	0.76149	-0.0381163	0.361405	-0.100648	0.89849	0.0182489	0.608723	-0.114139	6601	SWI/SNF related, matrix associated, actin dependent regulator of chromatin subfamily c member 2	12q13.2	Chromatin remodelling cofactor	BAF170; CRACC2; BRG1-associated factor 170; SWI/SNF complex 170 kDa subunit; SWI/SNF-related matrix-associated actin-dependent regulator of chromatin subfamily C member 2; SWI3-like protein; chromatin remodeling complex BAF170 subunit; mammalian chromatin remodeling complex BRG1-associated factor 170; SWI/SNF complex subunit SMARCC2
BAZ1B	0.552383	-0.248391	0.0256741	-0.159962	2e-10	-0.482301	0.572671	-0.047684	0.69882	-0.078867	9031	bromodomain adjacent to zinc finger domain 1B	7q11.23	Histone modification write	WSTF; Williams-Beuren syndrome chromosome region 9; Williams-Beuren syndrome chromosome region 10; transcription factor WSTF; WBSCR9; WBSCR10; hWALp2; williams syndrome transcription factor; williams-Beuren syndrome chromosomal region 10 protein; williams-Beuren syndrome chromosomal region 9 protein; Bromodomain adjacent to zinc finger domain protein 1B; Tyrosine-protein kinase BAZ1B
BAP1	0.570439	0.17845	0.315082	-0.138556	0.257663	-0.147495	0.93928	0.0154573	0.420031	0.179291	8314	BRCA1 associated protein 1	3p21.1	Histone modification erase, Polycomb group (PcG) protein	hucep-6; KIAA0272; UCHL2; HUCEP-13; cerebral protein 6; cerebral protein-13; BRCA1-associated protein 1; Ubiquitin carboxyl-terminal hydrolase BAP1
NCOA1	0.570936	-0.520548	0.33784	-0.144793	0.0266996	-0.447912	0.612276	-0.0778032	0.948176	-0.0578303	8648	nuclear receptor coactivator 1	2p23.3	Histone modification write	F-SRC-1; NCoA-1; KAT13A; RIP160; bHLHe74; Hin-2 protein; PAX3/NCOA1 fusion protein; class E basic helix-loop-helix protein 74; renal carcinoma antigen NY-REN-52; steroid receptor coactivator-1; SRC-1; Steroid receptor coactivator 1; Protein Hin-2
EHMT2	0.578246	0.159829	0.0125788	0.248682	0.0291524	0.238421	8.2648e-06	0.401475	0.289066	-0.199973	10919	euchromatic histone lysine methyltransferase 2	6p21.33	Histone modification write	G9A; Em:AF134726.3; NG36/G9a; KMT1C; C6orf30; BAT8; chromosome 6 open reading frame 30; HLA-B associated transcript 8; GAT8; NG36; G9A histone methyltransferase; H3-K9-HMTase 3; ankyrin repeat-containing protein; histone H3-K9 methyltransferase 3; histone-lysine N-methyltransferase, H3 lysine-9 specific 3; lysine N-methyltransferase 1C; Protein G9a; HLA-B-associated transcript 8; Histone-lysine N…
MBD1	0.581876	0.161769	0.20044	0.19392	0.626783	0.0627132	0.397708	-0.10293	0.855897	0.061914	4152	methyl-CpG binding domain protein 1	18q21.1	Histone modification write cofactor	CXXC3; RFT; CXXC-type zinc finger protein 3; methyl-CpG binding domain protein 1 isoform PCM1; protein containing methyl-CpG-binding domain 1; the regulator of fibroblast growth factor 2 (FGF-2) transcription; Methyl-CpG-binding protein MBD1; Methyl-CpG-binding domain protein 1
PCGF1	0.58572	-0.199896	0.0661475	-0.403993	0.774786	-0.0574048	0.114439	-0.304202	0.971087	0.0254263	84759	polycomb group ring finger 1	2p13.1	Polycomb group (PcG) protein	NSPC1; RNF68; MGC10882; 2010002K04Rik; RNF3A-2; RING finger protein 68; nervous system Polycomb-1; Polycomb group RING finger protein 1
AKAP1	0.585865	-0.173336	2e-10	-0.520703	0.267074	-0.118004	0.259874	-0.120201	0.552144	-0.138269	8165	A-kinase anchoring protein 1	17q22	#	AKAP121; AKAP149; SAKAP84; S-AKAP84; AKAP84; D-AKAP1; PPP1R43; TDRD17; protein kinase anchoring protein 1; dual specificity A-kinase-anchoring protein 1; protein phosphatase 1, regulatory subunit 43; tudor domain containing 17; PRKA1; AKAP21; A-kinase anchor protein 149 kDa; AKAP 149; D-AKAP-1; dual-specificity A-kinase anchoring protein 1; protein kinase A anchoring protein 1; protein kinase A1;…
SUV39H2	0.58621	-0.196338	0.7193	-0.0785115	0.00504914	-0.473704	0.00187606	0.413191	0.630654	-0.141775	79723	suppressor of variegation 3-9 homolog 2	10p13	Histone modification write	FLJ23414; KMT1B; H3-K9-HMTase 2; histone H3-K9 methyltransferase 2; lysine N-methyltransferase 1B; su(var)3-9 homolog 2; Suppressor of variegation 3-9 homolog 2; Histone-lysine N-methyltransferase SUV39H2
L3MBTL3	0.592496	-0.160122	0.0120371	-0.498385	0.104098	-0.618834	0.274134	0.293686	0.792763	-0.216492	84456	l(3)mbt-like 3 (Drosophila)	6q23.1	Histone modification read	KIAA1798; MBT-1; MBT1; H-l(3)mbt-like protein 3; l(3)mbt-like protein 3; Lethal(3)malignant brain tumor-like protein 3
KDM5A	0.597966	0.275739	0.0168346	0.382752	0.450544	0.174436	0.845548	0.0634282	0.854484	-0.1291	5927	lysine demethylase 5A	12p13.33	Histone modification erase	RBBP2; JARID1A; retinoblastoma-binding protein 2; Jumonji, AT rich interactive domain 1A (RBBP2-like); jumonji, AT rich interactive domain 1A; RBBP-2; Jumonji, AT rich interactive domain 1A (RBP2-like); histone demethylase JARID1A; jumonji/ARID domain-containing protein 1A; retinoblastoma binding protein 2; Lysine-specific demethylase 5A
ACTR5	0.598106	0.238392	0.589913	-0.084037	0.0158763	-0.33695	0.947579	0.0151833	0.932688	0.0340624	79913	ARP5 actin related protein 5 homolog	20q11.23	Chromatin remodelling	FLJ12785; INO80M; INO80 complex subunit M; ARP5 (actin-related protein 5, yeast) homolog; hARP5; sarcoma antigen NY-SAR-16; Actin-related protein 5
PRMT2	0.601473	0.179339	2.98e-07	0.494977	1.9e-09	0.524659	0.72272	0.081297	0.895003	-0.0471199	3275	protein arginine methyltransferase 2	21q22.3	Histone modification write	MGC111373; HRMT1L1; HMT1 (hnRNP methyltransferase, S. cerevisiae)-like 1; HMT1 hnRNP methyltransferase-like 1 (S. cerevisiae); HMT1 hnRNP methyltransferase-like 1; PRMT2 alpha; PRMT2 beta; PRMT2 gamma; histone-arginine N-methyltransferase PRMT2; Protein arginine N-methyltransferase 2
BPTF	0.605227	0.155216	0.90926	-0.0208992	0.971628	-0.00602714	0.950576	-0.00782746	0.234697	-0.248853	2186	bromodomain PHD finger transcription factor	17q24.2	Chromatin remodelling	FAC1; NURF301; FALZ; fetal Alzheimer antigen; bromodomain and PHD domain transcription factor; bromodomain and PHD finger-containing transcription factor; fetal Alz-50 clone 1 protein; fetal Alz-50 reactive clone 1; nucleosome remodeling factor, large subunit; Nucleosome-remodeling factor subunit BPTF
ALKBH1	0.61181	0.194167	0.826888	0.0692881	0.00219305	-0.51361	0.673935	0.110531	0.533709	0.23643	8846	alkB homolog 1, histone H2A dioxygenase	14q24.3	Histone modification	hABH; alkB; ABH; ALKBH; alkB, alkylation repair homolog (E. coli); alkB, alkylation repair homolog 1 (E. coli); ABH1; DNA lyase ABH1; DNA oxidative demethylase ALKBH1; alkB, alkylation repair homolog 1; alkylation repair, alkB homolog; alpha-ketoglutarate-dependent dioxygenase ABH1; Alkylated DNA repair protein alkB homolog 1
PHF20L1	0.61225	-0.201818	0.143372	-0.15972	0.424149	0.0964481	0	-0.451023	0.896326	0.0440878	51105	PHD finger protein 20-like 1	8q24.22	Histone modification read	CGI-72; FLJ13649; MGC64923; FLJ21615; TDRD20B; tudor domain containing 20B; URLC1; tudor domain-containing protein PHF20L1; up-regulated in lung cancer 1; PHD finger protein 20-like protein 1
TAF1L	0.616482	1.29079									138474	TATA-box binding protein associated factor 1 like	9p21.1	Histone modification read	TAF1-like RNA polymerase II, TATA box binding protein (TBP)-associated factor, 210kDa; TAF(II)210; TAF2A2; TBP-associated factor 1-like; TBP-associated factor 210 kDa; TBP-associated factor RNA polymerase 1-like; transcription initiation factor TFIID 210 kDa subunit; Transcription initiation factor TFIID subunit 1-like
HDAC4	0.616534	-0.284565	0.0183416	-0.897574	0.598013	-0.23695	0.0432721	-0.668338	0.689071	-0.247705	9759	histone deacetylase 4	2q37.3	Histone modification erase	KIAA0288; HDAC-A; HDACA; HD4; HA6116; HDAC-4; BDMR; brachydactyly-mental retardation syndrome; AHO3; histone deacetylase A
SMN2	0.623648	-0.269023			0.255239	-0.228609	0.217264	-0.435567	0.922343	0.0618699	6607	survival of motor neuron 2, centromeric	5q13.2	#	SMNC; TDRD16B; tudor domain containing 16B; C-BCD541
TDRD12	0.627022	2.12982									91646	tudor domain containing 12	19q13.11	#	ECAT8; FLJ13072; ES cell associated transcript 8; ES cell-associated transcript 8 protein; tudor domain-containing protein 12; Putative ATP-dependent RNA helicase TDRD12
RNF2	0.631042	-0.256554	0.395	-0.12933	0.0946289	-0.286862	0.00937664	-0.288739	0.797327	0.120305	6045	ring finger protein 2	1q25.3	Histone modification write	DING; HIPI3; RING1B; HIP2-interacting protein 3; RING finger protein 1B; RING finger protein BAP-1; huntingtin-interacting protein 2-interacting protein 3; protein DinG; E3 ubiquitin-protein ligase RING2
BRWD3	0.637116	0.305789	0.891614	-0.0325931	0.0304462	-0.41729	0.64649	-0.0871453	0.763193	-0.159471	254065	bromodomain and WD repeat domain containing 3	Xq21.1	Histone modification read	FLJ38568; MRX93; BRODL; bromo domain-containing protein disrupted in leukemia; novel WD repeat domain protein; Bromodomain and WD repeat-containing protein 3
SMYD5	0.637116	-0.180432	0.229672	-0.236046	0.00196622	-0.530029	0.749252	0.0705496	0.885506	0.0737017	10322	SMYD family member 5	2p13.2	#	RRG1; NN8-4AG; ZMYND23; RAI15; retinoic acid induced 15; retinoic acid-induced protein 15; Protein NN8-4AG; SET and MYND domain-containing protein 5
NCOA7	0.643308	-0.390228	0.13431	0.285662	0.0209872	-0.348775	0.968455	-0.00943	0.164935	0.334396	135112	nuclear receptor coactivator 7	6q22.31-q22.32	#	ERAP140; dJ187J11.3; TLDC4; TBC/LysM-associated domain containing 4; ESNA1-AS; Nbla00052; Nbla10993; 140 kDa estrogen receptor-associated protein; estrogen nuclear receptor coactivator 1; estrogen receptor associated protein 140 kDa; putative protein product of Nbla00052; putative protein product of Nbla10993
CDYL	0.644618	-0.202264	0.179779	-0.147147	0.157137	-0.15662	0.000347201	-0.306666	0.934084	0.0425316	9425	chromodomain Y like	6p25.1	Histone modification write	DKFZP586C1622; CDYL1; CDY-like, autosomal; testis-specific chromodomain Y-like protein; chromodomain protein, Y chromosome-like; CDY-like; Chromodomain Y-like protein
INO80B	0.647142	0.310755	0.010479	-0.348092	0.850575	-0.0371602	0.00499476	-0.383486	0.97739	0.031952	83444	INO80 complex subunit B	2p13.1	Chromatin remodelling cofactor	HMGIYL4; PAPA-1; hIes2; PAP-1BP; IES2; PAP-1 binding protein; IES2 homolog (S. cerevisiae); HMGA1L4; ZNHIT4; high mobility group AT-hook 1-like 4; zinc finger, HIT type 4; IES2 homolog; PAP (Pim-1 associated protein) associated protein 1; PAP-1-associated protein 1; zinc finger HIT domain-containing protein 4
SMNDC1	0.648844	-0.189428	0.933896	-0.0158853	0.0467317	-0.252758	0.959415	-0.0114989	0.767472	0.0972829	10285	survival motor neuron domain containing 1	10q25.2	#	SPF30; SMNR; TDRD16C; splicing factor 30, survival of motor neuron-related; tudor domain containing 16C; 30 kDa splicing factor SMNrp; SMN-related protein; survival motor neuron domain-containing protein 1; Survival of motor neuron-related-splicing factor 30
SETD6	0.651662	-0.175805	0.0690183	-0.252207	0.943142	-0.0125961	0.120622	0.208232	0.988515	0.011375	79918	SET domain containing 6	16q21	Chromatin remodelling, Histone modification write	FLJ21148; SET domain-containing protein 6; N-lysine methyltransferase SETD6
HCFC2	0.652445	0.276705	0.112381	0.305568	0.569936	0.161973	0.988593	0.0060505	0.916146	0.117127	29915	host cell factor C2	12q23.3	Histone modification write cofactor, Histone modification write cofactor	HCF-2; C2 factor; Host cell factor 2
HDAC8	0.655705	0.197846	0.607222	0.180261	0.939906	0.0164714	0.538905	0.113575	0.994758	-0.00689572	55869	histone deacetylase 8	Xq13.1	Histone modification erase	HDACL1; MRXS6; histone deacetylase-like 1; Wilson-Turner X-linked mental retardation syndrome; CDA07; CDLS5; HD8
CBX4	0.6561	-0.516068	1.88e-08	-0.802123	0.000148726	-0.801919	2e-10	-0.990542	0.611726	0.212499	8535	chromobox 4	17q25.3	Histone modification read	NBP16; NS5ATP1-binding protein 16; Pc class 2 homolog (Drosophila); chromobox homolog 4 (Drosophila Pc class); Pc class 2 homolog; chromobox homolog 4 (Pc class homolog, Drosophila); chromobox protein homolog 4; polycomb 2 homolog; E3 SUMO-protein ligase CBX4
PRMT3	0.656533	-0.136165	7.38553e-05	-0.396649	0.00158385	-0.355225	0.00976849	-0.322641	0.742695	-0.0938454	10196	protein arginine methyltransferase 3	11p15.1	#	heterogeneous nuclear ribonucleoprotein methyltransferase-like protein 3; Protein arginine N-methyltransferase 3
FMR1	0.659464	-0.182358	0.0666815	0.255339	0.675493	0.0798594	0.00626801	0.228461	0.934957	0.0298074	2332	fragile X mental retardation 1	Xq27.3	#	FMRP; MGC87458; POF1; premature ovarian failure 1; Protein FMR-1; Fragile X mental retardation protein 1
DHX30	0.660078	0.131772	0.789653	-0.0314863	0.637048	0.053329	0.0365618	0.20296	0.928486	0.0313891	22907	DExH-box helicase 30	3p21.31	#	KIAA0890; FLJ11214; DDX30; DEAD/H (Asp-Glu-Ala-Asp/His) box polypeptide 30; DEAH (Asp-Glu-Ala-His) box polypeptide 30; RETCOR; DEAH box protein 30; retina co-repressor; Putative ATP-dependent RNA helicase DHX30
DPF3	0.660379	0.652157	0.0982281	1.17971	0.998735	-0.00103769					8110	double PHD fingers 3	14q24.2	Chromatin remodelling	cer-d4; Cerd4; FLJ14079; BAF45c; BRG1-associated factor 45C; zinc finger protein cer-d4; Zinc finger protein DPF3
MEN1	0.663531	0.133024	0.767094	-0.0456159	0.849911	0.0261521	0.162323	-0.136649	0.798143	-0.0698284	4221	menin 1	11q13	#	menin; MEAI
ALKBH3	0.664568	-0.163452	0.55945	0.120346	0.046164	-0.3271	0.484532	-0.116473	0.881725	0.0752099	221120	alkB homolog 3, alpha-ketoglutaratedependent dioxygenase	11p11.2	#	DEPC-1; alkB, alkylation repair homolog 3 (E. coli); ABH3; DEPC1; alkB, alkylation repair homolog 3; alkylated DNA repair protein alkB homolog 3; prostate cancer antigen 1; prostate cancer antigen-1; Alpha-ketoglutarate-dependent dioxygenase alkB homolog 3
ATAD2B	0.666298	-0.279328	0.82654	-0.0723446	0.271315	-0.288794	0.49709	-0.181263	0.875856	0.135835	54454	ATPase family, AAA domain containing 2B	2p24.1-p23.3	Histone modification read	KIAA1240; ATPase family AAA domain-containing protein 2B
PYGO1	0.669976	-0.714122	0.7432	0.281488	0.579044	-0.303987					26108	pygopus family PHD finger 1	15q21.3	#	pygopus homolog 1 (Drosophila); pygopus-like protein 1; Pygopus homolog 1
PRDM5	0.67009	-0.280583	0.921161	-0.0769761	0.95021	0.0283198	0.521374	-0.242752	0.463647	-0.521438	11107	PR/SET domain 5	4q27	Histone modification write	BCS2; PR domain-containing protein 5; PR domain zinc finger protein 5
RNF17	0.671151	1.60862									56163	ring finger protein 17	13q12.12	#	Mmip-2; SPATA23; FLJ11045; spermatogenesis associated 23; TDRD4; tudor domain containing 4; tudor domain-containing protein 4
CAMKMT	0.671151	0.218486	0.914608	0.043429	0.883918	0.0368441	0.823444	-0.063129	0.905794	-0.169321	79823	calmodulin-lysine N-methyltransferase	2p21	#	CLNMT; CaM KMT; C2orf34; chromosome 2 open reading frame 34; KMT
KMT2A	0.671151	0.194975	0.922007	-0.0269083	0.0474345	-0.452098	0.403555	-0.195518	0.332341	-0.312113	4297	lysine methyltransferase 2A	11q23.3	Histone modification write	HRX; ALL-1; HTRX1; CXXC7; MLL1A; MLL; myeloid/lymphoid or mixed-lineage leukemia (trithorax (Drosophila) homolog); myeloid/lymphoid or mixed-lineage leukemia (trithorax homolog, Drosophila); MLL-AF9; MLL1; TET1-MLL; WDSTS; CDK6/MLL fusion protein; CXXC-type zinc finger protein 7; MLL-AF4 der(11) fusion protein; MLL/hCDCrel fusion protein; lysine N-methyltransferase 2A; mixed lineage leukemia 1; r…
ELP3	0.671151	-0.140296	0.000115179	-0.468695	0.088897	-0.214712	0.646835	-0.160403	0.786268	0.149072	55140	elongator acetyltransferase complex subunit 3	8p21.1	Histone modification write	FLJ10422; KAT9; elongation protein 3 homolog (S. cerevisiae); elongation protein 3 homolog; hELP3; Elongator complex protein 3
KDM3A	0.671151	-0.166413	0.859289	-0.0448581	0.313044	-0.15793	0.774381	-0.0504103	0.710507	0.207096	55818	lysine demethylase 3A	2p11.2	Histone modification erase	TSGA; KIAA0742; JHMD2A; jumonji C domain-containing histone demethylase 2A; JMJD1; JMJD1A; jumonji domain containing 1; jumonji domain containing 1A; JHDM2A; jmjC domain-containing histone demethylation protein 2A; jumonji domain-containing protein 1A; testis-specific protein A; Lysine-specific demethylase 3A
PRMT7	0.671844	0.193574	0.168358	0.250614	0.0568822	0.347909	1.1633e-06	0.826432	0.959816	0.0282834	54496	protein arginine methyltransferase 7	16q22.1	Histone modification write	FLJ10640; KIAA1933; [Myelin basic protein]-arginine N-methyltransferase PRMT7; histone-arginine N-methyltransferase PRMT7; myelin basic protein-arginine N-methyltransferase; Protein arginine N-methyltransferase 7
PRMT6	0.67304	0.153152	0.436591	-0.107652	0.412188	-0.0896869	0.24952	-0.125276	0.973469	0.0194611	55170	protein arginine methyltransferase 6	1p13.3	Histone modification write	FLJ10559; HRMT1L6; HMT1 hnRNP methyltransferase-like 6 (S. cerevisiae); HMT1 hnRNP methyltransferase-like 6; heterogeneous nuclear ribonucleoprotein methyltransferase-like protein 6; histone-arginine N-methyltransferase PRMT6; Protein arginine N-methyltransferase 6
FXR1	0.673727	-0.122479	0.0144078	-0.183562	0.930313	-0.0215013	0.137779	-0.125009	0.846924	-0.0529378	8087	FMR1 autosomal homolog 1	3q26.33	#	FXR1P; fragile X mental retardation autosomal homolog variant p1K; fragile X mental retardation autosomal homolog variant p2K; fragile X mental retardation autosomal homolog variant p4K; fragile X mental retardation autosomal homolog variant p5FK; hFXR1p; Fragile X mental retardation syndrome-related protein 1
BRWD1	0.673855	-0.138423	0.107891	-0.166675	0.573889	-0.0731978	0.0790389	-0.22464	0.884488	-0.0535738	54014	bromodomain and WD repeat domain containing 1	21q22.2	Histone modification read	FLJ11315; N143; DCAF19; C21orf107; WDR9; chromosome 21 open reading frame 107; WD repeat domain 9; WD repeat protein WDR9-form2; WD repeat-containing protein 9; transcriptional unit N143; Bromodomain and WD repeat-containing protein 1
SETD9	0.679042	-0.197758	0.968146	0.00954373			0.221695	0.320221	0.987024	0.0193835	133383	SET domain containing 9	5q11.2	#	MGC33648; C5orf35; chromosome 5 open reading frame 35; SET domain-containing protein 9
RING1	0.679807	-0.158188	0.44634	0.0968172	0.928877	-0.0128215	1e-10	-0.493248	0.849942	0.0737206	6015	ring finger protein 1	6p21.32	Histone modification write, Polycomb group (PcG) protein	RNF1; RING1A; polycomb complex protein RING1; really interesting new gene 1 protein; E3 ubiquitin-protein ligase RING1
VPS72	0.685201	-0.125989	0.880411	0.0325925	0.40555	-0.130964	0.215845	-0.174167	0.966068	-0.0263981	6944	vacuolar protein sorting 72 homolog	1q21.3	Histone modification write cofactor	YL-1; YL1; Swc2; TCFL1; transcription factor-like 1; vacuolar protein sorting 72 (yeast); transformation suppressor gene YL-1; Protein YL-1; Vacuolar protein sorting-associated protein 72 homolog
KAT6A	0.686596	-0.2397	0.119701	-0.314211	0.000699143	-0.501846	0.070528	-0.334325	0.722616	-0.126891	7994	lysine acetyltransferase 6A	8p11.21	Histone modification write	MOZ; ZC2HC6A; Monocytic leukemia zinc finger protein; ZNF220; RUNXBP2; MYST3; runt-related transcription factor binding protein 2; MYST histone acetyltransferase (monocytic leukemia) 3; MRD32; MYST-3; MOZ, YBF2/SAS3, SAS2 and TIP60 protein 3; histone acetyltransferase MYST3; zinc finger protein 220; Runt-related transcription factor-binding protein 2; Histone acetyltransferase KAT6A
MBD6	0.687457	-0.18418	0.544008	-0.146758	0.153144	-0.223941	2.06e-07	-0.605965	0.896326	-0.0746674	114785	methyl-CpG binding domain protein 6	12q13.3	Chromatin remodelling	KIAA1887; methyl-CpG-binding protein MBD6; Methyl-CpG-binding domain protein 6
PRDM12	0.687636	0.491929	0.263239	-0.600745							59335	PR/SET domain 12	9q34.12	Histone modification write cofactor	PR-domain containing protein 12; PR-domain zinc finger protein 12; PFM9; PR domain-containing protein 12; PR domain zinc finger protein 12
SMYD4	0.688269	-0.250822	0.651882	0.147608	0.505568	-0.208984	0.00163525	0.82113	0.938155	-0.0976054	114826	SET and MYND domain containing 4	17p13.3	Histone modification erase cofactor	KIAA1936; ZMYND21; SET and MYND domain-containing protein 4
POGZ	0.689191	-0.168215	0.941149	0.0370598	0.256524	-0.308105	0.101727	-0.369905	0.779245	-0.217192	23126	pogo transposable element derived with ZNF domain	1q21.3	Histone modification read	KIAA0461; ZNF635m; ZNF280E; zinc finger protein 280E; putative protein product of Nbla00003; MRD37; ZNF635; zinc finger protein 635; Suppressor of hairy wing homolog 5
ASXL2	0.694787	-0.120489	0.51128	-0.0862035	0.18199	-0.239955	0.278247	-0.114712	0.973365	-0.019511	55252	additional sex combs like 2, transcriptional regulator	2p23.3	Histone modification read	ASXH2; FLJ10898; KIAA1685; additional sex combs like 2 (Drosophila); additional sex combs like 2; additional sex combs-like protein 2; polycomb group protein ASXH2; Putative Polycomb group protein ASXL2
PRDM6	0.694942	-0.978599	0.992325	0.0126654		-0.0376059					93166	PR/SET domain 6	5q23.2	Histone modification write	PR domain zinc finger protein 6; PR domain-containing protein 6; PR-domain zinc finger protein 6; Putative histone-lysine N-methyltransferase PRDM6
KAT2A	0.69606	0.246774	0.960183	-0.0111074	0.00962939	0.267138	4.3e-09	0.527235	0.916146	0.0552825	2648	lysine acetyltransferase 2A	17q21.2	Histone modification write	PCAF-b; GCN5L2; GCN5 general control of amino-acid synthesis 5-like 2 (yeast); hGCN5; GCN5 (general control of amino-acid synthesis, yeast, homolog)-like 2; General control of amino acid synthesis, yeast, homolog-like 2; STAF97; general control of amino acid synthesis protein 5-like 2; histone acetyltransferase GCN5; hsGCN5; lysine acetyltransferase 2A; Histone acetyltransferase KAT2A
EP400	0.696169	-0.185725	4.61896e-05	-0.337749	0.0517489	-0.351518	0.106848	-0.251809	0.489581	-0.194611	57634	E1A binding protein p400	12q24.33	Chromatin remodelling, Histone modification write	CAGH32; KIAA1498; P400; KIAA1818; DKFZP434I225; TNRC12; trinucleotide repeat containing 12; CAG repeat protein 32; domino homolog; hDomino; p400 SWI2/SNF2-related protein; p400 kDa SWI2/SNF2-related protein; trinucleotide repeat-containing gene 12 protein; E1A-binding protein p400
TRDMT1	0.706245	-0.267407	0.892904	-0.0608229	0.127804	-0.408975	0.0176082	-0.706809	0.972724	0.0590893	1787	tRNA aspartic acid methyltransferase 1	10p13	#	RNMT1; DNMT2; DNA (cytosine-5-)-methyltransferase 2; DMNT2; MHSAIIP; PUMET; DNA (cytosine-5)-methyltransferase-like protein 2; DNA MTase homolog HsaIIP; DNA methyltransferase-2; tRNA aspartic acid methyltransferase 1 variant 6; tRNA aspartic acid methyltransferase 1 variant 7; M.HsaIIP; DNA methyltransferase homolog HsaIIP; tRNA (cytosine(38)-C(5))-methyltransferase
DMAP1	0.710231	0.150409	0.579357	-0.117155	0.482135	0.106476	0.431365	-0.119547	0.913027	-0.0611994	55929	DNA methyltransferase 1 associated protein 1	1p34.1	Chromatin remodelling	DNMAP1; FLJ11543; KIAA1425; DNMTAP1; MEAF2; SWC4; DNMT1 associated protein 1; DNMT1-associated protein 1; DNA methyltransferase 1-associated protein 1
PHF23	0.710939	0.130131	0.628023	0.073062	0.27895	0.133142	0.575312	-0.0825413	0.588051	0.145896	79142	PHD finger protein 23	17p13.1	#	MGC2941; FLJ16355; hJUNE-1b; PDH-containing protein JUNE-1; PHD finger protein 23a
TBL1XR1	0.713594	-0.139681	0.740606	0.105549	0.188362	-0.300082	0.0302376	-0.357656	0.914191	0.0857022	79718	transducin beta like 1 X-linked receptor 1	3q26.32	#	IRA1; FLJ12894; TBLR1; C21; DC42; transducin (beta)-like 1X-linked receptor 1; TBL1-related protein 1; nuclear receptor co-repressor/HDAC3 complex subunit; nuclear receptor corepressor/HDAC3 complex subunit TBLR1; transducin beta-like 1X-related protein 1; F-box-like/WD repeat-containing protein TBL1XR1
ACTR8	0.713815	0.14582	0.790867	-0.0700942	0.0150948	0.385971	0.0968208	0.306216	0.660094	-0.22488	93973	ARP8 actin related protein 8 homolog	3p21.1	Histone modification read	INO80N; INO80 complex subunit N; ARP8 (actin-related protein 8, yeast) homolog; hArp8; Actin-related protein 8
TFPT	0.714311	-0.184245	0.493489	0.162841	0.616306	-0.108533	0.643759	-0.0881282	0.330035	0.184047	29844	TCF3 fusion partner	19q13.42	Chromatin remodelling cofactor, DNA modification	FB1; amida; INO80F; amida, partner of the E2A; INO80 complex subunit F; Protein FB1; TCF3 fusion partner
RUVBL2	0.715154	0.110491	0.00162517	-0.245673	0.123119	-0.174102	7.99641e-05	-0.276621	0.920984	-0.039208	10856	RuvB like AAA ATPase 2	19q13.33	Chromatin remodelling cofactor	RVB2; TIP48; TIP49b; Reptin52; ECP51; TIH2; INO80J; reptin; RuvB (E coli homolog)-like 2; RuvB-like 2 (E. coli); CGI-46; 48 kDa TATA box-binding protein-interacting protein; 48 kDa TBP-interacting protein; 51 kDa erythrocyte cytosolic protein; ECP-51; TAP54-beta; TIP60-associated protein 54-beta; erythrocyte cytosolic protein, 51-KD; repressing pontin 52; reptin52 protein; Reptin 52; RuvB-like 2
SFMBT1	0.71547	-0.248647	0.2264	-0.19717	0.0213254	-0.47769	0.402151	-0.168548	0.986835	-0.021593	51460	Scm-like with four mbt domains 1	3p21.1	Polycomb group (PcG) protein	RU1; DKFZp434L243; SFMBT; hSFMBT; Scm-related gene containing four mbt domains; Scm-related gene product containing four mbt domains; renal ubiquitous protein 1; Scm-like with four MBT domains protein 1
ZBTB38	0.724577	-0.207236	0.0048658	0.399229	0.556396	-0.0859616	0.431633	-0.112479	0.658173	0.0993815	253461	zinc finger and BTB domain containing 38	3q23	#	FLJ35036; CIBZ; ZNF921; PPP1R171; protein phosphatase 1, regulatory subunit 171; Zinc finger and BTB domain-containing protein 38
SIRT3	0.72553	-0.133797	0.198443	-0.305551	0.975722	0.00657592	0.434429	0.206444	0.615827	-0.195642	23410	sirtuin 3	11p15.5	#	SIR2L3; sirtuin (silent mating type information regulation 2, S.cerevisiae, homolog) 3; sirtuin (silent mating type information regulation 2 homolog) 3 (S. cerevisiae); NAD-dependent deacetylase sirtuin-3, mitochondrial; SIR2-like protein 3; mitochondrial nicotinamide adenine dinucleotide-dependent deacetylase; regulatory protein SIR2 homolog 3; silent mating type information regulation 2, S.cere…
ATAT1	0.726904	-0.164127	0.419092	0.182414	0.0451803	0.47804	0.134245	0.239936	0.200009	0.354483	79969	alpha tubulin acetyltransferase 1	6p21.33	#	FLJ13158; Em:AB023049.7; MEC17; alpha-tubulin N-acetyltransferase; C6orf134; chromosome 6 open reading frame 134; Nbla00487; acetyltransferase mec-17 homolog; alpha-TAT; alpha-TAT1; Alpha-tubulin N-acetyltransferase 1
ZMYM4	0.728723	0.14136	0.986577	-0.0053714	0.043549	-0.362045	0.054401	-0.286926	0.514446	-0.259782	9202	zinc finger MYM-type containing 4	1p34.3	#	KIAA0425; ZNF198L3; ZNF262; zinc finger protein 262; CDIR; cell death inhibiting RNA; Zinc finger MYM-type protein 4
KMT2C	0.732288	0.210484	0.1754	0.239255	0.0157725	-0.444032	0.180173	-0.255555	0.0956389	-0.408296	58508	lysine methyltransferase 2C	7q36.1	Histone modification write	KIAA1506; HALR; MLL3; myeloid/lymphoid or mixed-lineage leukemia 3; ALR-like protein; histone-lysine N-methyltransferase MLL3; histone-lysine N-methyltransferase, H3 lysine-4 specific; homologous to ALR protein; myeloid/lymphoid or mixed-lineage leukemia protein 3; Lysine N-methyltransferase 2C; Histone-lysine N-methyltransferase 2C
HDGF	0.732469	-0.10481	0.00776119	-0.186981	0.00596085	-0.339326	0.128613	-0.120459	0.991115	0.00812135	3068	heparin binding growth factor	1q23.1	Chromatin remodelling	HMG1L2; high-mobility group protein 1-like; hepatoma-derived growth factor (high-mobility group protein 1-like); HMG-1L2; high mobility group protein 1-like 2
TNRC18	0.738242	-0.233032	0.0105028	-0.263095	0.0499534	-0.244038	2.67357e-05	-0.395526	0.101043	-0.253281	84629	trinucleotide repeat containing 18	7p22.1	#	CAGL79; TNRC18A; KIAA1856; CAGL79A; long CAG trinucleotide repeat-containing gene 79 protein; Trinucleotide repeat-containing gene 18 protein
BAHCC1	0.738592	-0.194368	0.47506	-0.154339	0.206956	-0.322899	0.715517	-0.108791	0.858531	-0.127458	57597	BAH domain and coiled-coil containing 1	17q25.3	#	KIAA1447; BAHD2; BAH domain-containing protein 2; bromo adjacent homology domain-containing protein 2; BAH and coiled-coil domain-containing protein 1
PRDM15	0.73904	0.17674	0.0624299	0.526738	0.102117	-0.46596	0.665251	-0.168248	0.987869	-0.0357758	63977	PR/SET domain 15	21q22.3	#	ZNF298; C21orf83; chromosome 21 open reading frame 83; PFM15; zinc finger protein 298; PR domain-containing protein 15; PR domain zinc finger protein 15
RBBP7	0.73904	-0.105867	0.0706885	0.224958	0.183335	-0.157356	0	0.566223	0.316235	-0.195223	5931	RB binding protein 7, chromatin remodeling factor	Xp22.2	Histone chaperone	RbAp46; G1/S transition control protein-binding protein RbAp46; retinoblastoma-binding protein 7; retinoblastoma-binding protein RbAp46; histone acetyltransferase type B subunit 2; retinoblastoma-binding protein p46; RBBP-7; nucleosome-remodeling factor subunit RBAP46; Histone-binding protein RBBP7
SIRT1	0.740813	-0.165443	0.131341	-0.308579	0.00080311	-0.36246	2.1e-09	-0.495888	0.861689	0.055685	23411	sirtuin 1	10q21.3	Histone modification erase, Histone modification write cofactor	SIR2L1; sirtuin (silent mating type information regulation 2, S. cerevisiae, homolog) 1; sirtuin (silent mating type information regulation 2 homolog) 1 (S. cerevisiae); SIR2alpha; SIR2-like protein 1; regulatory protein SIR2 homolog 1; sirtuin type 1; hSIR2; hSIRT1; NAD-dependent protein deacetylase sirtuin-1
SIRT2	0.745911	0.143523	0.0544882	0.278317	0.653904	0.0646772	3.81e-07	-0.586003	0.967096	0.0286587	22933	sirtuin 2	19q13.2	Histone modification erase, Histone modification write cofactor	SIR2L; sirtuin (silent mating type information regulation 2, S.cerevisiae, homolog) 2; sirtuin (silent mating type information regulation 2 homolog) 2 (S. cerevisiae); SIR2L2; NAD-dependent deacetylase sirtuin-2; SIR2-like protein 2; regulatory protein SIR2 homolog 2; silent information regulator 2; sir2-related protein type 2; sirtuin type 2; sirtuin-2; NAD-dependent protein deacetylase sirtuin-2
CBX8	0.747378	0.151227	0.991937	0.00304216	0.734954	0.0675867	0.901551	-0.0285247	0.808519	0.14482	57332	chromobox 8	17q25.3	Histone modification read	RC1; HPC3; polycomb 3; Pc class 3 homolog (Drosophila); chromobox homolog 8 (Drosophila Pc class); Pc class 3 homolog; chromobox homolog 8 (Pc class homolog, Drosophila); rectachrome 1; Polycomb 3 homolog; Chromobox protein homolog 8
SMARCA5	0.748262	0.123641	0.186835	-0.206028	0.528358	0.104031	0.707845	0.0593733	0.57755	-0.202201	8467	SWI/SNF related, matrix associated, actin dependent regulator of chromatin, subfamily a, member 5	4q31.21	Chromatin remodelling	hSNF2H; hISWI; SNF2H; WCRF135; SWI/SNF-related matrix-associated actin-dependent regulator of chromatin A5; sucrose nonfermenting protein 2 homolog; sucrose nonfermenting-like 5; SWI/SNF-related matrix-associated actin-dependent regulator of chromatin subfamily A member 5
DPF1	0.752347	0.181914							0.597962	0.529544	8193	double PHD fingers 1	19q13.2	#	neuro-d4; NEUD4; BAF45b; BRG1-associated factor 45B; neuro-d4 homolog; Zinc finger protein neuro-d4
ATF7IP	0.752704	-0.1628	0.000235869	0.553779	0.63475	0.101923	0.000275861	0.600999	0.916098	-0.0593411	55729	activating transcription factor 7 interacting protein	12p13.1	Histone modification write cofactor	FLJ10688; p621; ATF-IP; MCAF1; ATF-interacting protein; ATF7-interacting protein; ATFa-associated modulator; MBD1-containing chromatin-associated factor 1; hAM; Activating transcription factor 7-interacting protein 1
PWWP2B	0.752803	0.144483	0.677679	-0.08209	0.658953	-0.0539818	4.36313e-05	-0.318247	0.890128	0.058096	170394	PWWP domain containing 2B	10q26.3	#	bA432J24.1; FLJ46823; PWWP2; PWWP domain containing 2; pp8607; PWWP domain-containing protein 2B
ZMYM1	0.754898	0.115592	0.269734	-0.228798	0.0117619	-0.616872	0.249527	0.287692	0.639789	-0.224483	79830	zinc finger MYM-type containing 1	1p34.3	#	FLJ23151; zinc finger, MYM domain containing 1; Zinc finger MYM-type protein 1
CBX7	0.757817	0.146879	0.0870177	-0.341631	0.636987	-0.108746	0.705101	0.104775	0.73695	-0.150488	23492	chromobox 7	22q13.1	Histone modification read	Chromobox protein homolog 7
TDRD9	0.763159	1.33375									122402	tudor domain containing 9	14q32.33	#	DKFZp434N0820; FLJ36164; NET54; C14orf75; chromosome 14 open reading frame 75; HIG-1; hypoxia-inducible HIG-1; tudor domain-containing protein 9; Putative ATP-dependent RNA helicase TDRD9
PRDM8	0.766581	-0.617347	0	0.89758	0.977296	-0.0288133	0.412973	-0.296271	0.363399	0.704322	56978	PR/SET domain 8	4q21.21	Histone modification write	PFM5; PR domain-containing protein 8; PR-domain containing protein 8; PR domain zinc finger protein 8
TET2	0.769717	0.107313	0.0985327	0.248212	0.464877	0.0843706	0.00658637	-0.385153	0.990569	0.0147245	54790	tet methylcytosine dioxygenase 2	4q24	DNA modification	FLJ20032; KIAA1546; tet oncogene family member 2; probable methylcytosine dioxygenase TET2; Methylcytosine dioxygenase TET2
CHD4	0.775201	0.101338	0.195309	-0.185478	0.383011	-0.117477	0.0584641	-0.202928	0.929062	-0.040338	1108	chromodomain helicase DNA binding protein 4	12p13.31	Chromatin remodelling	Mi-2b; Mi2-BETA; CHD-4; ATP-dependent helicase CHD4; Mi-2 autoantigen 218 kDa protein; Chromodomain-helicase-DNA-binding protein 4
PHF3	0.777946	-0.141855	0.00366949	-0.269953	0.0190848	-0.212985	0.0369942	-0.187888	0.317275	-0.181408	23469	PHD finger protein 3	6q12	#
BRPF1	0.779021	-0.105466	0.6943	-0.0618501	0.815469	-0.0377272	0.74599	-0.0604569	0.954796	0.025256	7862	bromodomain and PHD finger containing 1	3p25.3	Histone modification read	BR140; peregrin; bromodomain-containing protein, 140kD; bromodomain and PHD finger-containing protein 1; Protein Br140
MEAF6	0.779118	-0.0941253	0.76322	0.0433504	0.106584	-0.186877	0.503914	0.0765604	0.981758	0.0135925	64769	MYST/Esa1 associated factor 6	1p34.3	Histone modification write cofactor	NY-SAR-91; FLJ11730; Eaf6; CENP-28; Esa1p-associated factor 6 homolog (S. cerevisiae); centromere protein 28; C1orf149; chromosome 1 open reading frame 149; Esa1p-associated factor 6 homolog; protein EAF6 homolog; sarcoma antigen NY-SAR-91; hEAF6; Esa1-associated factor 6 homolog; Chromatin modification-related protein MEAF6
CBX3	0.779723	0.150556	0.932617	-0.0117855	0.31627	0.091999	0.0364287	0.142477	0.656048	-0.0956133	11335	chromobox 3	7p15.2	Histone modification read	HP1Hs-gamma; HP1 gamma homolog (Drosophila); chromobox homolog 3 (Drosophila HP1 gamma); HECH; HP1-GAMMA; HP1 gamma homolog; chromobox homolog 3 (HP1 gamma homolog, Drosophila); heterochromatin protein 1 homolog gamma; heterochromatin protein HP1 gamma; heterochromatin-like protein 1; modifier 2 protein; HP1 gamma; Chromobox protein homolog 3
PRDM7	0.7802	-0.576867									11105	PR/SET domain 7	16q24.3	Histone modification write	ZNF910; PFM4; PR domain zinc finger protein 7; PR-domain family protein 4; PR domain-containing protein 7; Probable histone-lysine N-methyltransferase PRDM7
PRDM10	0.782073	-0.151759	0.00709365	0.477899	0.685466	-0.0865295	0.617602	-0.124654	0.20996	-0.421949	56980	PR/SET domain 10	11q24.3	#	KIAA1231; PFM7; MGC131802; PRDM zinc finger transcription factor; PR-domain family member 7; tristanin; PR domain-containing protein 10; PR domain zinc finger protein 10
CREBBP	0.782695	-0.262887	0.120737	-0.308393	0.151565	-0.474332	0.0252198	-0.474834	0.932932	-0.063468	1387	CREB binding protein	16p13.3	Histone modification write	KAT3A; RSTS; Rubinstein-Taybi syndrome; CREB-binding protein
CHD9	0.788608	0.134904	0.564562	0.134955	0.960918	-0.0119092	0.997224	0.000631631	0.810805	0.157077	80205	chromodomain helicase DNA binding protein 9	16q12.2	Chromatin remodelling	FLJ12178; KIAA0308; BC022889; AD013; CHD-9; CReMM; KISH2; PRIC320; ATP-dependent helicase CHD9; PPAR-alpha-interacting complex protein 320 kDa; PPAR{gamma}-interacting cofactor 320 kDa; chromatin remodeling factor CHROM1; chromatin-related mesenchymal modulator; chromatin-remodeling factor CHROM1; ciprofibrate bound protein p240; kismet homolog 2; peroxisomal proliferator-activated receptor A-int…
TRIM33	0.788608	-0.218823	0.0210712	-0.238563	0.898547	0.0233837	0.973548	0.00437742	0.949578	0.0352726	51592	tripartite motif containing 33	1p13.2	Histone modification read	TIF1GAMMA; FLJ11429; KIAA1113; TIFGAMMA; RFG7; TF1G; TIF1G; PTC7; transcriptional intermediary factor 1 gamma; ret-fused gene 7; tripartite motif-containing 33; ECTO; RET-fused gene 7 protein; TIF1-gamma; ectodermin homolog; protein Rfg7; Tripartite motif-containing protein 33; Transcription intermediary factor 1-gamma; E3 ubiquitin-protein ligase TRIM33
BRPF3	0.790112	-0.213427	0.0940239	-0.186712	0.00445189	-0.309642	5e-10	-0.460428	0.947314	-0.0375505	27154	bromodomain and PHD finger containing 3	6p21.31	Histone modification write cofactor	KIAA1286; Bromodomain and PHD finger-containing protein 3
NSD1	0.79035	0.130946	0.930005	0.0181979	0.781812	-0.0523798	0.0155775	-0.333301	0.872538	-0.0836456	64324	nuclear receptor binding SET domain protein 1	5q35.3	Histone modification write	ARA267; FLJ22263; KMT3B; STO; Sotos syndrome; SOTOS; SOTOS1; H3-K36-HMTase; H4-K20-HMTase; NR-binding SET domain-containing protein; androgen receptor coactivator 267 kDa protein; androgen receptor-associated coregulator 267; androgen receptor-associated protein of 267 kDa; lysine N-methyltransferase 3B; nuclear receptor-binding SET domain-containing protein 1; Histone-lysine N-methyltransferase,…
JARID2	0.790979	-0.118023	0.63241	0.0647608	0.863553	-0.0235282	0.00054746	-0.403085	0.70194	0.160038	3720	jumonji and AT-rich interaction domain containing 2	6p22.3	Histone modification write cofactor	JMJ; jumonji (mouse) homolog; jumonji homolog; jumonji-like protein; jumonji/ARID domain-containing protein 2; Protein Jumonji
MTA1	0.792017	0.0896176	0	-0.484111	0.188962	-0.150212	0.000538728	-0.347841	0.460668	0.154278	9112	metastasis associated 1	14q32.33	Chromatin remodelling cofactor	metastasis associated gene 1 protein; Metastasis-associated protein MTA1
TET1	0.792931	-0.168295	0.194217	0.473794	0.847411	-0.225942	0.490929	0.51828	0.968632	0.0698302	80312	tet methylcytosine dioxygenase 1	10q21.3	DNA modification	LCX; KIAA1676; bA119F7.1; leukemia-associated protein with a CXXC domain; ten-eleven translocation-1; CXXC6; CXXC zinc finger 6; tet oncogene 1; MLL-TET1-MLL; CXXC finger 6; CXXC-type zinc finger protein 6; TET1 splice variant VP_DE4; TET1 splice variant VP_DE456; ten-eleven translocation 1 gene protein; Methylcytosine dioxygenase TET1
EHMT1	0.802751	-0.181359	0.800706	0.076966	0.0895932	0.358622	0.809352	-0.0863655	0.802759	-0.157123	79813	euchromatic histone lysine methyltransferase 1	9q34.3	Histone modification write	Eu-HMTase1; FLJ12879; KIAA1876; bA188C12.1; KMT1D; euchromatic histone methyltransferase 1; EUHMTASE1; FP13812; G9a-like protein 1; H3-K9-HMTase 5; histone H3-K9 methyltransferase 5; histone-lysine N-methyltransferase, H3 lysine-9 specific 5; lysine N-methyltransferase 1D; Histone-lysine N-methyltransferase EHMT1
DNMT3A	0.80328	0.171361	0.126577	0.335847	0.873553	-0.138002	0.353036	0.183219	0.998325	-0.00569726	1788	DNA methyltransferase 3 alpha	2p23.3	DNA modification	DNMT3A2; M.HsaIIIA; TBRS; DNA MTase HsaIIIA; DNA cytosine methyltransferase 3A2; DNA methyltransferase HsaIIIA; DNA (cytosine-5)-methyltransferase 3A
BRD8	0.809117	-0.0954789	0.458218	0.144564	0.170428	-0.17663	3.6594e-05	0.424046	0.994758	0.00590964	10902	bromodomain containing 8	5q31.2	Histone modification read	skeletal muscle abundant protein 2; thyroid hormone receptor coactivating protein of 120 kDa; trCP120; Skeletal muscle abundant protein; Bromodomain-containing protein 8
SMARCA4	0.810752	0.083104	0.22826	0.120382	0.901287	-0.0163216	0.743529	-0.042247	0.446269	-0.166941	6597	SWI/SNF related, matrix associated, actin dependent regulator of chromatin, subfamily a, member 4	19p13.2	Histone modification read	hSNF2b; BRG1; SNF2-BETA; FLJ39786; SNF2-like 4; sucrose nonfermenting-like 4; mitotic growth and transcription activator; BRM/SWI2-related gene 1; homeotic gene regulator; nuclear protein GRB1; brahma protein-like 1; ATP-dependent helicase SMARCA4; SNF2L4; BAF190A; MRD16; RTPS2; BRG1-associated factor 190A; protein BRG-1; protein brahma homolog 1; SWI/SNF-related matrix-associated actin-dependent…
ZGPAT	0.813771	0.0933614	0.121712	0.224964	0.00394688	0.38718	0.0026337	0.3327	0.00957789	0.326143	84619	zinc finger CCCH-type and G-patch domain containing	20q13.33	#	dJ583P15.3; MGC44880; FLJ14972; ZC3HDC9; ZC3H9; GPATC6; GPATCH6; KIAA1847; g patch domain-containing protein 6; zinc finger CCCH domain-containing protein 9; zinc finger and G patch domain-containing protein; Zinc finger CCCH-type with G patch domain-containing protein
KMT5C	0.813995	0.12872	0.487782	0.152572	0.175953	-0.266695	0.309384	0.153208	0.993262	0.0106251	84787	lysine methyltransferase 5C	19q13.42	Histone modification write
CHD6	0.814009	-0.117261	0.182399	0.385511	0.9454	0.0186928	0.602296	0.0954945	0.962682	-0.0273393	84181	chromodomain helicase DNA binding protein 6	20q12	#	KIAA1335; FLJ22369; dJ620E11.1; RIGB; CHD-6; ATP-dependent helicase CHD6; helicase C-terminal domain- and SNF2 N-terminal domain-containing protein; radiation-induced gene B protein; Chromodomain-helicase-DNA-binding protein 6
HDAC5	0.814354	-0.109499	0.726639	-0.0658904	0.388704	0.167447	0.0190909	-0.27777	0.929764	0.0583049	10014	histone deacetylase 5	17q21.31	Histone modification erase	KIAA0600; NY-CO-9; FLJ90614; HD5; antigen NY-CO-9
TRIM24	0.816995	-0.138463	0.0477673	0.242482	0.000307501	0.389355	0.329376	-0.109116	0.997718	-0.00257398	8805	tripartite motif containing 24	7q33-q34	Histone modification read	hTIF1; Tif1a; RNF82; TIF1; transcriptional intermediary factor 1; tripartite motif-containing 24; PTC6; TF1A; TIF1ALPHA; E3 ubiquitin-protein ligase TRIM24; RING finger protein 82; TIF1-alpha; Tripartite motif-containing protein 24; Transcription intermediary factor 1-alpha
RTF1	0.817118	-0.129234	0.950961	-0.0140127	0.740371	0.0965913	0.477783	0.122832	0.954796	0.048544	23168	RTF1 homolog, Paf1/RNA polymerase II complex component	15q15.1	#	KIAA0252; Rtf1, Paf1/RNA polymerase II complex component, homolog (S. cerevisiae); GTL7; Rtf1, Paf1/RNA polymerase II complex component, homolog; ortholog of mouse gene trap locus 7; RNA polymerase-associated protein RTF1 homolog
PHF8	0.818726	-0.118901	0.666034	0.0982849	0.169961	-0.309126	0.417523	-0.166482	0.994758	-0.00824439	23133	PHD finger protein 8	Xp11.22	Histone modification erase	KIAA1111; JHDM1F; jumonji C domain-containing histone demethylase 1F; MRXSSD; Histone lysine demethylase PHF8
VCPKMT	0.819018	0.118917	0.991523	0.00306279	0.607668	0.113742	0.527496	0.193073	0.427904	0.316086	79609	valosin containing protein lysine methyltransferase	14q21.3	#	VCP-KMT; C14orf138; METTL21D; chromosome 14 open reading frame 138; methyltransferase like 21D; VCP lysine methyltransferase; methyltransferase-like protein 21D; valosin-containing protein lysine methyltransferase; Protein-lysine methyltransferase METTL21D
SMARCA2	0.820594	-0.266771	0.896902	0.0534493	0.809611	-0.0840786	0.688189	-0.186279	0.780866	-0.204403	6595	SWI/SNF related, matrix associated, actin dependent regulator of chromatin, subfamily a, member 2	9p24.3	Histone modification read	hSNF2a; hBRM; Sth1p; SNF2LA; BRM; SNF2L2; NCBRS; ATP-dependent helicase SMARCA2; BAF190B; BRG1-associated factor 190B; SNF2-alpha; SNF2/SWI2-like protein 2; SWI/SNF-related matrix-associated actin-dependent regulator of chromatin a2; protein brahma homolog; sucrose nonfermenting 2-like protein 2; SWI/SNF-related matrix-associated actin-dependent regulator of chromatin subfamily A member 2; Probab…
SMARCB1	0.821041	-0.0828814	0.0648647	-0.214248	0.453448	-0.0941101	0.0480252	-0.241665	0.617151	-0.12537	6598	SWI/SNF related, matrix associated, actin dependent regulator of chromatin, subfamily b, member 1	22q11.23	Histone modification read	BAF47; Ini1; Snr1; hSNFS; Sfh1p; RDT; PPP1R144; sucrose nonfermenting, yeast, homolog-like 1; integrase interactor 1; malignant rhabdoid tumor suppressor; protein phosphatase 1, regulatory subunit 144; SNF5L1; MRD15; RTPS1; SNF5; SWNTS1; BRG1-associated factor 47; SNF5 homolog; SWI/SNF-related matrix-associated protein; hSNF5; integrase interactor 1 protein; SWI/SNF-related matrix-associated acti…
ZCWPW2	0.821041	-0.236949			0.174992	0.647682					152098	zinc finger CW-type and PWWP domain containing 2	3p24.1	#	ZCW2; Zinc finger CW-type PWWP domain protein 2
CARM1	0.823217	-0.0790148	0.0791742	-0.168597	0.0715826	-0.172262	0.191189	-0.164666	0.745876	-0.0898094	10498	coactivator associated arginine methyltransferase 1	19p13.2	Histone modification write	PRMT4; Histone-arginine methyltransferase CARM1
GATAD2A	0.823359	-0.101373	0.0227627	-0.22841	0.0462785	-0.33577	0.839782	-0.0322551	0.915148	0.045821	54815	GATA zinc finger domain containing 2A	19p13.11	Histone modification read	p66alpha; p66 alpha; GATA zinc finger domain-containing protein 2A; Hp66alpha; Transcriptional repressor p66-alpha
EED	0.82356	0.0923128	0.000466929	0.375453	0.884809	0.0338788	0	0.637115	0.954796	-0.0244564	8726	embryonic ectoderm development	11q14.2	Polycomb group (PcG) protein	WAIT-1; HEED; WD protein associating with integrin cytoplasmic tails 1; WAIT1; Polycomb protein EED
HCFC1	0.82881	-0.115309	0.017141	-0.226057	0.0167685	-0.36449	0.969703	0.0056108	0.144891	-0.203014	3054	host cell factor C1	Xq28	Chromatin remodelling	HCF-1; HCF1; CFF; VCAF; MGC70925; PPP1R89; VP16-accessory protein; protein phosphatase 1, regulatory subunit 89; HFC1; MRX3; mental retardation, X-linked 3; host cell factor C1 (VP16-accessory protein); HCF; VP16 accessory protein; C1 factor; Host cell factor 1
KDM4A	0.82942	0.0792608	0.175551	-0.286279	0.341231	-0.188543	0.00329469	-0.557766	0.937722	-0.0433481	9682	lysine demethylase 4A	1p34.2-p34.1	Histone modification erase	KIAA0677; JHDM3A; TDRD14A; jumonji C domain-containing histone demethylase 3A; tudor domain containing 14A; JMJD2; JMJD2A; jumonji domain containing 2; jumonji domain containing 2A; jmjC domain-containing histone demethylation protein 3A; jumonji domain-containing protein 2A; Lysine-specific demethylase 4A
PPP4R3A	0.832165	-0.074054	0.775554	-0.0495906	0.0796052	0.180459	0.263089	-0.179532	0.966547	-0.0196213	55671	protein phosphatase 4 regulatory subunit 3A	14q32.12	Histone modification erase cofactor	FLJ20707; MSTP033; FLFL1; smk-1; PP4R3; KIAA2010; SMEK1; SMEK homolog 1, suppressor of mek1 (Dictyostelium); PP4R3A; SMEK homolog 1, suppressor of mek1; SMEK homolog 1; Serine/threonine-protein phosphatase 4 regulatory subunit 3A
MLLT6	0.833954	-0.0729873	0.923698	-0.0142744	0.157885	-0.142916	0.130114	-0.112924	0.366905	-0.144473	4302	MLLT6, PHD finger domain containing	17q12	Histone modification write cofactor	AF17; FLJ23480; Myeloid/lymphoid or mixed-lineage leukemia, translocated to, 6; trithorax homolog; myeloid/lymphoid or mixed-lineage leukemia (trithorax (Drosophila) homolog); translocated to, 6; myeloid/lymphoid or mixed-lineage leukemia (trithorax homolog, Drosophila); translocated to, 6; ALL1-fused gene from chromosome 17 protein; myeloid/lymphoid or mixed-lineage leukemia (trithorax homolog);…
TDRD6	0.83486	0.201045	0.157983	1.37061	0.0962927	2.26534					221400	tudor domain containing 6	6p12.3	#	NY-CO-45; bA446F17.4; CT41.2; SPATA36; cancer/testis antigen 41.2; spermatogenesis associated 36; TDR2; antigen NY-CO-45; tudor repeat 2; Tudor domain-containing protein 6
CXXC1	0.835336	-0.0935497	0.773685	0.0511493	0.0504369	0.276934	0.172827	0.262467	0.246026	0.257836	30827	CXXC finger protein 1	18q21.1	Chromatin remodelling	HsT2645; PCCX1; hCGBP; PHF18; CGBP; ZCGPC1; CpG binding protein; DNA-binding protein with PHD finger and CXXC domain; zinc finger, CpG binding-type containing 1; CXXC finger 1 (PHD domain); 2410002I16Rik; 5830420C16Rik; PHD finger and CXXC domain-containing protein 1; cpG-binding protein; CXXC-type zinc finger protein 1
ARID4A	0.83537	0.124884	0.0312943	0.381694	0.889121	-0.0328953	0.569919	0.11187	0.79461	0.154845	5926	AT-rich interaction domain 4A	14q23.1	Histone modification write cofactor	RBP-1; RBBP1; retinoblastoma-binding protein 1; RBBP-1; ARID domain-containing protein 4A; retinoblastoma binding protein 1; AT-rich interactive domain-containing protein 4A
STK31	0.836647	0.908827	0.84363	-0.132006	0.410719	0.480241	0.0423952	1.13559			56164	serine/threonine kinase 31	7p15.3	#	TDRD8; SgK396; serine/threonine-protein kinase NYD-SPK; sugen kinase 396; tudor domain containing 8; Serine/threonine-protein kinase 31
FXR2	0.839743	0.0897979	0.838805	0.0353469	0.140493	0.201681	0.731906	-0.0591217	0.962043	0.0271335	9513	FMR1 autosomal homolog 2	17p13.1	#	FMR1L2; FMR1L2P; fragile X-mental retardation 1-like 2; Fragile X mental retardation syndrome-related protein 2
MRGBP	0.840085	-0.0754581	0.594403	0.0697341	0.00359448	-0.290574	0.208301	-0.104436	0.858144	0.0471718	55257	MRG domain binding protein	20q13.33	Histone modification write cofactor	FLJ10914; MRG15BP; Eaf7; C20orf20; chromosome 20 open reading frame 20; URCC4; MRG(MORF4-related gene)-binding protein; MRG-binding protein; up-regulated in colon cancer 4; MRG/MORF4L-binding protein
MBD2	0.842149	-0.0841972	0.849999	-0.0573374	0.0592733	-0.455806	0.523662	-0.177489	0.853473	0.108238	8932	methyl-CpG binding domain protein 2	18q21.2	Histone modification write cofactor, Histone modification erase cofactor	DMTase; NY-CO-41; demethylase; Methyl-CpG-binding protein MBD2; Methyl-CpG-binding domain protein 2
PRDM11	0.842479	-0.103146	0.663236	-0.150839	0.391908	-0.296633	0.526638	0.176174	0.881144	0.100004	56981	PR/SET domain 11	11p11.2	Histone modification write	PFM8; PR-domain containing protein 11; PR domain-containing protein 11
BRD3	0.84302	-0.0982649	0.683646	0.088672	0.425672	-0.147221	0.698744	0.0629411	0.985428	-0.0176275	8019	bromodomain containing 3	9q34.2	Histone modification read	RING3L; ORFX; KIAA0043; RING3-like; bromodomain-containing 3; Bromodomain-containing protein 3
JADE3	0.843485	-0.0813017	0.606881	-0.0824733	0.946219	-0.0114935	0.658637	0.0649006	0.995509	-0.00458662	9767	jade family PHD finger 3	Xp11.3	Histone modification write	KIAA0215; JADE-3; PHF16; PHD finger protein 16; jade family PHD finger protein 3; Protein Jade-3
NCOA2	0.843485	-0.127683	0.943476	-0.0228686	0.146912	-0.285451	0.253486	-0.209075	0.796243	-0.162127	10499	nuclear receptor coactivator 2	8q13.3	Chromatin remodelling cofactor	TIF2; NCoA-2; KAT13C; bHLHe75; class E basic helix-loop-helix protein 75; glucocorticoid receptor-interacting protein-1; hTIF2; transcriptional intermediary factor 2
ACTA1	0.843674	-0.458801									58	actin, alpha 1, skeletal muscle	1q42.13	#	NEM3; nemaline myopathy type 3; ACTA; ASMA; CFTD1; Alpha-actin-1; Actin, alpha skeletal muscle
PRDM4	0.844506	0.0809082	0.213185	-0.147356	0.974122	-0.00623334	0.577035	0.0848667	0.994758	0.00744038	11108	PR/SET domain 4	12q23.3	Histone modification write	PR domain-containing protein 4; PR-domain zinc-finger protein PFM1; PR domain zinc finger protein 4
SMARCD1	0.844506	0.0729026	0.107046	-0.172071	0.393322	0.112443	0.249351	0.140399	0.974185	0.0169105	6602	SWI/SNF related, matrix associated, actin dependent regulator of chromatin, subfamily d, member 1	12q13.12	Chromatin remodelling	BAF60A; CRACD1; 60 kDa BRG-1/Brm-associated factor subunit A; BRG1-associated factor 60A; SWI/SNF complex 60 kDa subunit A; chromatin remodeling complex BAF60A subunit; mammalian chromatin remodeling complex BRG1-associated factor 60A; SWI/SNF complex 60 kDa subunit; SWI/SNF-related matrix-associated actin-dependent regulator of chromatin subfamily D member 1
RAI1	0.844506	-0.10645	0.381707	-0.149084	0.00654719	-0.332235	0.0668556	-0.21716	0.767999	-0.1261	10743	retinoic acid induced 1	17p11.2	Chromatin remodelling	DKFZP434A139; KIAA1820; MGC12824; SMCR; Smith-Magenis syndrome chromosome region; Retinoic acid-induced protein 1
HDAC1	0.845033	0.102718	0.252417	0.0999355	0.60847	0.0523092	0.916918	-0.0123414	0.00843712	-0.27649	3065	histone deacetylase 1	1p35.2-p35.1	Histone modification erase	GON-10; RPD3L1; reduced potassium dependency, yeast homolog-like 1
SIRT6	0.851154	0.0733299	0.20984	0.185609	0.186032	0.163278	0.529229	0.123477	0.722616	0.111341	51548	sirtuin 6	19p13.3	Histone modification erase	sirtuin (silent mating type information regulation 2, S. cerevisiae, homolog) 6; sirtuin (silent mating type information regulation 2 homolog) 6 (S. cerevisiae); SIR2L6; NAD-dependent deacetylase sirtuin-6; SIR2-like protein 6; regulatory protein SIR2 homolog 6; sir2-related protein type 6; sirtuin type 6; NAD-dependent protein deacetylase sirtuin-6
TCF20	0.856429	-0.118459	2.6615e-06	-0.393619	0.0552746	-0.253237	0.1331	0.141236	0.780355	-0.0746594	6942	transcription factor 20	22q13.2	#	AR1; SPBP; stromelysin-1 platelet-derived growth factor-responsive element binding protein; TCF-20; SPRE-binding protein; nuclear factor SPBP; stromelysin-1 PDGF-responsive element-binding protein; Protein AR1; Transcription factor 20
MTA3	0.856541	-0.0729318	0.44135	-0.116723	0.171221	-0.187226	0.185828	-0.188022	0.493958	-0.180604	57504	metastasis associated 1 family member 3	2p21	Chromatin remodelling cofactor	KIAA1266; metastasis associated gene family, member 3; metastasis associated family, member 3; Metastasis-associated protein MTA3
MBD3	0.858045	0.0895189	0.394485	-0.0894188	0.133851	-0.164712	0.0153644	-0.223491	0.334294	-0.166045	53615	methyl-CpG binding domain protein 3	19p13	Histone modification erase cofactor	Methyl-CpG-binding protein MBD3; Methyl-CpG-binding domain protein 3
PHC3	0.85838	-0.108301	0.518704	0.16563	0.141749	-0.368698	0.702898	-0.0896535	0.944863	-0.0640103	80012	polyhomeotic homolog 3	3q26.2	Polycomb group (PcG) protein	EDR3; FLJ12967; FLJ12729; HPH3; early development regulator 3; polyhomeotic like 3; polyhomeotic like 3 (Drosophila); early development regulatory protein 3; homolog of polyhomeotic 3; Polyhomeotic-like protein 3
SRCAP	0.865285	0.0876327	0.173236	-0.156717	0.00824654	-0.28679	0.148859	-0.149095	0.597302	-0.133009	10847	Snf2 related CREBBP activator protein	16p11.2	Chromatin remodelling, Histone modification erase	KIAA0309; SWR1; DOMO1; Swi2/Snf2-related ATPase homolog (S. cerevisiae); domino homolog 1 (Drosophila); FLHS; Snf2-related CBP activator protein; Swi2/Snf2-related ATPase homolog, domino homolog 1; domino homolog 2; Snf2-related CBP activator; Helicase SRCAP
TDG	0.869454	0.0659871	0.971143	0.00792372	0.0603803	0.229178	0.467881	-0.0828144	0.918916	0.0497867	6996	thymine DNA glycosylase	12q23.3	DNA modification	G/T mismatch-specific thymine DNA glycosylase; hTDG; thymine-DNA glycosylase
MECOM	0.871082	0.231468	0.993511	0.00242461	0.106401	-0.263724	0.944154	0.0105322			2122	MDS1 and EVI1 complex locus	3q26.2	#	MDS1-EVI1; PRDM3; MDS1; EVI1; myelodysplasia syndrome 1; ecotropic viral integration site 1; MDS1 and EVI1 complex locus protein MDS1; ecotropic virus integration site 1 protein homolog; myelodysplasia syndrome-associated protein 1; oncogene EVI1; zinc finger protein Evi1; MDS1 and EVI1 complex locus protein EVI1
ASXL1	0.87118	0.0680839	0.652234	0.084847	0.510989	-0.139735	0.015157	0.252778	0.997987	0.00280819	171023	additional sex combs like 1, transcriptional regulator	20q11.21	Histone modification erase, Polycomb group (PcG) protein	KIAA0978; additional sex combs like 1 (Drosophila); BOPS; additional sex combs like 1; Additional sex combs-like protein 1; Putative Polycomb group protein ASXL1
CBX1	0.871587	0.0581743	0.0109183	0.270084	0.753778	-0.0519895	2.35507e-05	0.464693	0.627378	-0.12374	10951	chromobox 1	17q21.32	Histone modification read	HP1Hs-beta; M31; MOD1; CBX; HP1-BETA; HP1 beta homolog (Drosophila ); chromobox homolog 1 (Drosophila HP1 beta); HP1Hsbeta; HP1 beta homolog; chromobox homolog 1 (HP1 beta homolog Drosophila ); heterochromatin protein 1 homolog beta; heterochromatin protein 1-beta; heterochromatin protein p25 beta; modifier 1 protein; Heterochromatin protein p25; HP1 beta; Chromobox protein homolog 1
SETD1A	0.87306	-0.0657084	0.0755592	-0.199862	0.0242722	-0.269995	0.097229	-0.175661	0.83226	-0.0639771	9739	SET domain containing 1A	16p11.2	Histone modification write	KIAA0339; Set1; KMT2F; Set1A; SET domain-containing protein 1A; hSET1A; lysine N-methyltransferase 2F; set1/Ash2 histone methyltransferase complex subunit SET1; Histone-lysine N-methyltransferase SETD1A
KIAA2026	0.87306	-0.0748477	0.314931	-0.158408	0.91464	0.0214259	0.01327	-0.366968	0.894709	-0.0718726	158358	KIAA2026	9p24.1	#	Uncharacterized protein KIAA2026
KDM7A	0.87306	-0.218686	0.00480069	-0.361317	0.0975029	-0.216492	1.5002e-06	-1.07428	0.823833	-0.0944572	80853	lysine demethylase 7A	7q34	Histone modification erase	KIAA1718; JHDM1D; jumonji C domain containing histone demethylase 1 homolog D (S. cerevisiae); histone lysine demethylase JHDM1D; jmjC domain-containing histone demethylation protein 1D; jumonji C domain containing histone demethylase 1 homolog D; jumonji C domain-containing histone demethylase 1 homolog D; lysine-specific demethylase 7; Lysine-specific demethylase 7A
MLLT10	0.875125	-0.0714001	0.279525	-0.220517	0.0212659	-0.456762	0.421151	-0.154279	0.998583	-0.00209741	8028	myeloid/lymphoid or mixed-lineage leukemia; translocated to, 10	10p12.31	Histone modification write cofactor	AF10; myeloid/lymphoid or mixed-lineage leukemia (trithorax (Drosophila) homolog); translocated to, 10; myeloid/lymphoid or mixed-lineage leukemia (trithorax homolog, Drosophila); translocated to, 10; ALL1-fused gene from chromosome 10 protein; type I AF10 protein; type III AF10 protein; type IV AF10 protein; Protein AF-10
MPHOSPH8	0.8761	-0.11337	0.80527	0.046873	0.706267	-0.0584358	0.280022	-0.118054	0.981915	0.017526	54737	M-phase phosphoprotein 8	13q12.11	Histone modification read	mpp8; HSMPP8; TWA3; M-phase phosphoprotein, mpp; M-phase phosphoprotein, mpp8; two hybrid-associated protein 3 with RanBPM
HDAC10	0.885805	0.169092	0.0852051	0.327191	0.132477	0.336086	0.0562142	0.299952	0.326296	0.24418	83933	histone deacetylase 10	22q13.33	Histone modification erase	DKFZP761B039; HD10
PHF14	0.886632	0.0854701	0.727408	-0.0466858	0.016838	-0.261635	0.807017	0.037216	0.68444	-0.107751	9678	PHD finger protein 14	7p21.3	Histone modification read	KIAA0783
TCF19	0.889711	-0.224409	0.0127729	0.46243	7.02e-16	-1.81049	9.93e-26	1.12179	0.205293	-0.230879	6941	transcription factor 19	6p21.33	#	TCF-19; transcription factor SC1
TTF2	0.890444	0.0863509	0.920723	-0.0296553	0.0443064	-0.498366	2.14e-07	0.76487	0.998325	-0.00471326	8458	transcription termination factor 2	1p13.1	#	HuF2; ZGRF6; zinc finger, GRF-type containing 6; RNA polymerase II termination factor; human factor 2; lodestar homolog; lodestar protein; transcription release factor 2; Transcription termination factor 2
DUSP1	0.89259	0.165149	0.00164047	0.440598	0.763017	-0.0554835	0.511397	-0.158969	0	0.740955	1843	dual specificity phosphatase 1	5q35.1	#	HVH1; CL100; MKP-1; PTPN10; MKP1; CL 100; MAP kinase phosphatase 1; dual specificity protein phosphatase hVH1; mitogen-activated protein kinase phosphatase 1; protein-tyrosine phosphatase CL100; Dual specificity protein phosphatase 1
TRRAP	0.89338	0.0608388	0.323608	-0.101155	0.0381015	-0.350319	0.822312	-0.0548282	0.345924	-0.309061	8295	transformation/transcription domain associated protein	7q22.1	Histone modification write cofactor	PAF400; PAF350/400; STAF40; 350/400 kDa PCAF-associated factor; tra1 homolog
SMARCD3	0.893573	0.0757645	0.174696	0.218901	0.000752546	0.830991	0.0092058	0.528272	0.643056	0.292181	6604	SWI/SNF related, matrix associated, actin dependent regulator of chromatin, subfamily d, member 3	7q36.1	Chromatin remodelling cofactor	BAF60C; CRACD3; mammalian chromatin remodeling complex BRG1-associated factor 60C; SWI/SNF complex 60 kDa subunit C; 60kDa BRG-1/Brm associated factor subunit c; 60 kDa BRG-1/Brm-associated factor subunit C; BRG1-associated factor 60C; chromatin remodeling complex BAF60C subunit; SWI/SNF-related matrix-associated actin-dependent regulator of chromatin subfamily D member 3
BRDT	0.896505	0.886287									676	bromodomain testis associated	1p22.1	Histone modification read	BRD6; CT9; cancer/testis antigen 9; Bromodomain testis-specific protein
KDM2A	0.901802	0.0562622	0.464951	0.0954788	0.76046	0.0453257	0.237531	0.110292	0.931739	0.0338739	22992	lysine demethylase 2A	11q13.2	Histone modification erase	KIAA1004; FBL11; LILINA; DKFZP434M1735; FLJ00115; CXXC8; JHDM1A; F-box protein FBL11; jumonji C domain-containing histone demethylase 1A; FBXL11; F-box and leucine-rich repeat protein 11; CXXC-type zinc finger protein 8; F-box/LRR-repeat protein 11; [Histone-H3]-lysine-36 demethylase 1A; jmjC domain-containing histone demethylation protein 1A; F-box protein Lilina; Lysine-specific demethylase 2A
SETD4	0.902751	0.0573632	0.43003	-0.196149	0.91416	0.028187	0.0258267	-0.417394	0.926195	0.0597769	54093	SET domain containing 4	21q22.12	#	C21orf27; C21orf18; chromosome 21 open reading frame 27; chromosome 21 open reading frame 18; SET domain-containing protein 4
SETD3	0.90308	0.0467785	0.0053701	-0.236117	0.158942	-0.133218	0.677138	0.0440844	0.81149	-0.064161	84193	SET domain containing 3	14q32.2	Histone modification write	FLJ23027; C14orf154; chromosome 14 open reading frame 154; SET domain-containing protein 3; Histone-lysine N-methyltransferase setd3
EP300	0.904001	0.114032	0.858288	0.0459756	0.00847797	-0.583944	0.613332	-0.125551	0.999067	-0.00153583	2033	E1A binding protein p300	22q13.2	Histone modification write	p300; KAT3B; histone acetyltransferase p300; RSTS2; E1A-associated protein p300; E1A-binding protein, 300kD; p300 HAT
SND1	0.904691	-0.0473912	0	-0.582172	0.570121	-0.0837873	0.000687602	-0.431756	0.688947	-0.0964461	27044	staphylococcal nuclease and tudor domain containing 1	7q32.1	#	TDRD11; p100 EBNA2 co-activator; Tudor-SN; 100 kDa coactivator; EBNA-2 co-activator (100kD); EBNA2 coactivator p100; SND1-BRAF fusion; p100 co-activator; staphylococcal nuclease domain containing 1; tudor domain-containing protein 11; Staphylococcal nuclease domain-containing protein 1
CHD5	0.904958	0.113668	0.439146	0.235861	0.138888	-1.07939			0.930051	-0.237593	26038	chromodomain helicase DNA binding protein 5	1p36.31	Chromatin remodelling	CHD-5; ATP-dependent helicase CHD5; Chromodomain-helicase-DNA-binding protein 5
YY1	0.904958	-0.0650313	0.00043476	-0.321098	0.00226906	-0.299836	0.304208	-0.108855	0.996787	-0.00358977	7528	YY1 transcription factor	14q32.2	Chromatin remodelling cofactor	UCRBP; YIN-YANG-1; INO80S; INO80 complex subunit S; Yin and Yang 1 protein; YY-1; delta transcription factor; Yin and yang 1; Transcriptional repressor protein YY1
SMARCD2	0.905366	0.0431916	0.00156822	-0.273704	0.000813232	-0.278311	0.0812408	-0.144422	0.334342	-0.156478	6603	SWI/SNF related, matrix associated, actin dependent regulator of chromatin, subfamily d, member 2	17q23.3	Chromatin remodelling cofactor	BAF60B; CRACD2; PRO2451; mammalian chromatin remodeling complex BRG1-associated factor 60B; chromatin remodeling complex BAF60B subunit; SWI/SNF complex 60 kDa subunit B; 60 kDa BRG-1/Brm-associated factor subunit B; BRG1-associated factor 60B; SWI/SNF-related matrix-associated actin-dependent regulator of chromatin subfamily D member 2
BAZ2A	0.905493	0.0665197	0.00414754	0.26532	0.726587	0.053225	0.828066	0.0293704	0.914403	-0.0439065	11176	bromodomain adjacent to zinc finger domain 2A	12q13.3	Chromatin remodelling, Histone modification erase	KIAA0314; TIP5; WALp3; TTF-I interacting peptide 5; TTF-I-interacting protein 5; transcription termination factor I-interacting protein 5; hWALp3; Bromodomain adjacent to zinc finger domain protein 2A
SMN1	0.907121	0.0435345	0.214742	-0.15397	0.768998	0.101557	0.508851	-0.091429	0.96294	0.0324919	6606	survival of motor neuron 1, telomeric	5q13.2	#	SMNT; SMA1; SMA2; SMA3; TDRD16A; tudor domain containing 16A; SMA@; SMA; spinal muscular atrophy (Werdnig-Hoffmann disease, Kugelberg-Welander disease); SMA4; T-BCD541; survival motor neuron 1 protein
MGA	0.907498	-0.109366	0.926166	-0.0215601	0.153489	-0.296845	0.779708	-0.0522176	0.941833	-0.052698	23269	MGA, MAX dimerization protein	15q15	Histone modification write cofactor, Histone modification write cofactor	KIAA0518; MAD5; MXD5; FLJ12634; MAX gene associated; MAX dimerization protein 5; MAX gene-associated protein
KDM2B	0.907925	-0.11854	0.994661	0.00142329	0.241787	-0.15837	6.32712e-05	0.527345	0.804128	0.187873	84678	lysine demethylase 2B	12q24.31	Histone modification erase	PCCX2; CXXC2; Fbl10; JHDM1B; jumonji C domain-containing histone demethylase 1B; FBXL10; F-box and leucine-rich repeat protein 10; CXXC-type zinc finger protein 2; F-box protein FBL10; F-box/LRR-repeat protein 10; JEMMA (Jumonji domain, EMSY-interactor, methyltransferase motif) protein; [Histone-H3]-lysine-36 demethylase 1B; jmjC domain-containing histone demethylation protein 1B; protein-contain…
L3MBTL1	0.908607	0.0870149	0.783365	-0.154935	0.959687	-0.0397724	0.761453	-0.125228	0.503561	0.280354	26013	l(3)mbt-like 1 (Drosophila)	20q13.12	Histone modification read	ZC2HC3; dJ138B7.3; DKFZp586P1522; KIAA0681; lethal (3) malignant brain tumor l(3); L3MBTL; l(3)mbt (Drosophila)-like; l(3)mbt-like (Drosophila); H-L(3)MBT; l(3)mbt protein homolog; L(3)mbt-like; H-l(3)mbt protein; Lethal(3)malignant brain tumor-like protein 1
KMT2D	0.908762	0.0575573	0.918681	-0.0201932	0.213289	-0.231455	0.0951039	-0.42341	0.496433	-0.299391	8085	lysine methyltransferase 2D	12q13.12	Histone modification write	CAGL114; TNRC21; trinucleotide repeat containing 21; myeloid/lymphoid or mixed-lineage leukemia 2; AAD10; KABUK1; ALL1-related protein; histone-lysine N-methyltransferase MLL2; lysine N-methyltransferase 2D; Myeloid/lymphoid or mixed-lineage leukemia protein 2; Histone-lysine N-methyltransferase 2D
ARID4B	0.909659	0.0438697	0.0211986	0.288207	0.00266649	0.464875	0.263925	0.120371	0.869481	0.106536	51742	AT-rich interaction domain 4B	1q42.3	Histone modification write cofactor	BCAA; BRCAA1; SAP180; RBP1L1; retinoblastoma binding protein 1-like 1; AT rich interactive domain 4B (RBP1- like); RBBP1L1; 180 kDa Sin3-associated polypeptide; ARID domain-containing protein 4B; Rb-binding protein homolog; SIN3A-associated protein 180; breast cancer-associated antigen 1; breast cancer-associated antigen BRCAA1; breast carcinoma-associated antigen; histone deacetylase complex sub…
KDM4C	0.910837	-0.069849	0.830762	0.0453335	0.472011	-0.119402	0.606614	-0.0858335	0.82593	-0.110578	23081	lysine demethylase 4C	9p24.1	Histone modification erase	GASC1; KIAA0780; TDRD14C; tudor domain containing 14C; JMJD2C; jumonji domain containing 2C; JHDM3C; JmjC domain-containing histone demethylation protein 3C; gene amplified in squamous cell carcinoma 1 protein; jumonji domain-containing protein 2C; GASC-1 protein; Lysine-specific demethylase 4C
BAZ1A	0.911004	0.0666147	0.502777	0.113347	0.835054	0.0430151	0.0308888	0.333587	0.764787	0.124099	11177	bromodomain adjacent to zinc finger domain 1A	14q13.1-q13.2	Histone chaperone	hACF1; ACF1; WALp1; WCRF180; ATP-dependent chromatin remodeling protein; ATP-dependent chromatin-remodeling protein; ATP-utilizing chromatin assembly and remodeling factor 1; CHRAC subunit ACF1; hWALp1; williams syndrome transcription factor-related chromatin-remodeling factor 180; Bromodomain adjacent to zinc finger domain protein 1A
SIRT7	0.911464	0.0580581	0.296311	0.154364	0.682074	0.0855884	0.130967	0.165115	0.242558	0.223408	51547	sirtuin 7	17q25.3	Histone modification erase	sirtuin (silent mating type information regulation 2, S.cerevisiae, homolog) 7; sirtuin (silent mating type information regulation 2 homolog) 7 (S. cerevisiae); SIR2L7; NAD-dependent deacetylase sirtuin-7; SIR2-like protein 7; regulatory protein SIR2 homolog 7; silent mating type information regulation 2, S.cerevisiae, homolog 7; sir2-related protein type 7; sirtuin type 7; NAD-dependent protein …
RSF1	0.916022	-0.0592868	0.818037	-0.0605112	0.930529	-0.021512	0.973504	0.00571024	0.639206	0.212263	51773	remodeling and spacing factor 1	11q14.1	Histone modification read	XAP8; RSF-1; p325; HBXAP; hepatitis B virus x associated protein; HBV pX associated protein-8; HBV pX-associated protein 8; hepatitis B virus x-associated protein; p325 subunit of RSF chromatin-remodeling complex
EZH1	0.916488	0.114808	0.978989	-0.0139895	0.122945	0.296501	0.87971	0.0403799	0.807148	-0.113227	2145	enhancer of zeste 1 polycomb repressive complex 2 subunit	17q21.2	Histone modification write, Polycomb group (PcG) protein	KIAA0388; KMT6B; enhancer of zeste (Drosophila) homolog 1; enhancer of zeste homolog 1 (Drosophila); ENX-2; enhancer of zeste homolog 1; Histone-lysine N-methyltransferase EZH1
PHF13	0.916488	-0.0459308	0.757087	-0.0469726	0.00013794	-0.52103	0.0429101	0.220791	0.248615	-0.236265	148479	PHD finger protein 13	1p36.31	Histone modification read	MGC43399; PHF5; SPOC1; PHD zinc finger protein PHF5; survival time-associated PHD finger protein in ovarian cancer 1; survival time-associated PHD protein in ovarian cancer
ARID1B	0.916574	-0.0606348	0.698375	-0.0598392	0.0738723	-0.210412	0.417925	-0.119828	0.725882	-0.102283	57492	AT-rich interaction domain 1B	6q25.3	Histone modification write	KIAA1235; ELD/OSA1; p250R; BAF250b; DAN15; 6A3-5; MRD12; OSA2; ARID domain-containing protein 1B; BRG1-associated factor 250b; BRG1-binding protein ELD/OSA1; ELD (eyelid)/OSA protein; hOsa2; Osa homolog 2; BRG1-binding protein hELD/OSA1; AT-rich interactive domain-containing protein 1B
ATRX	0.916868	0.0881817	0.866523	0.0730611	0.347431	0.192224	0.955859	0.0115441	0.140459	-0.493157	546	ATRX, chromatin remodeler	Xq21.1	Chromatin remodelling	XH2; XNP; RAD54 homolog (S. cerevisiae); RAD54; JMS; MRX52; alpha thalassemia/mental retardation syndrome X-linked (RAD54 (S. cerevisiae) homolog); Juberg-Marsidi syndrome; mental retardation, X-linked 52; ATR2; MRXHF1; SFM1; ZNF-HX; ATP-dependent helicase ATRX; DNA dependent ATPase and helicase; X-linked helicase II; X-linked nuclear protein; alpha thalassemia/mental retardation syndrome X-linke…
SETD7	0.918998	0.038001	0.0459967	-0.195512	0.471436	0.0732208	0.00174747	-0.534485	0.573851	-0.18505	80854	SET domain containing lysine methyltransferase 7	4q31.1	Histone modification write	KIAA1717; SET7/9; Set9; KMT7; H3-K4-HMTase SETD7; SET domain-containing protein 7; histone H3-K4 methyltransferase SETD7; histone H3-lysine 4-specific methyltransferase; lysine N-methyltransferase 7; Histone-lysine N-methyltransferase SETD7
PHF20	0.920346	-0.0511614	0.7612	-0.0725151	0.315794	-0.183576	0.551555	-0.0928896	0.694713	0.13231	51230	PHD finger protein 20	20q11.22-q11.23	Histone modification write	dJ1121G12.1; TDRD20A; tudor domain containing 20A; C20orf104; chromosome 20 open reading frame 104; GLEA2; HCA58; NZF; TZP; glioma-expressed antigen 2; hepatocellular carcinoma-associated antigen 58; transcription factor TZP
TAF3	0.920434	0.0423063	0.0366518	0.196176	0.0159689	0.264473	0.820435	-0.0321359	0.986562	0.0108255	83860	TATA-box binding protein associated factor 3	10p14	Histone modification read	TAF140; TAFII140; TAF3 RNA polymerase II, TATA box binding protein (TBP)-associated factor, 140 kD; TAFII-140; 140 kDa TATA box-binding protein-associated factor; RNA polymerase II transcription factor TAFII140; TAF(II)140; TBP-associated factor 3; transcription initiation factor TFIID 140 kDa subunit; Transcription initiation factor TFIID subunit 3
ZMYM3	0.922373	-0.0381745	0.0534606	0.24462	0.72943	-0.04884	0.000794452	0.304012	0.324552	-0.166785	9203	zinc finger MYM-type containing 3	Xq13.1	Histone modification erase cofactor	ZNF198L2; DXS6673E; KIAA0385; ZNF261; zinc finger protein 261; XFIM; Zinc finger MYM-type protein 3
CHD7	0.922627	0.0907817	0.689212	-0.158073	0.684404	0.123868	0.948615	-0.0187328	0.334294	-0.479921	55636	chromodomain helicase DNA binding protein 7	8q12.2	Chromatin remodelling	KIAA1416; FLJ20357; FLJ20361; CRG; CHARGE association; HH5; IS3; KAL5; ATP-dependent helicase CHD7; chromodomain helicase DNA binding protein 7 isoform CRA_e; CHD-7; Chromodomain-helicase-DNA-binding protein 7
MBD5	0.924018	0.062692	0.486068	0.377117	0.236492	0.354595	0.86515	-0.0726004	0.976303	0.0794096	55777	methyl-CpG binding domain protein 5	2q23.2	Chromatin remodelling	FLJ11113; KIAA1461; MRD1; methyl-CpG-binding protein MBD5; Methyl-CpG-binding domain protein 5
DOT1L	0.924035	-0.063344	0.660037	-0.0973754	0.00284926	-0.503641	0.554144	-0.119477	0.926185	-0.0805772	84444	DOT1 like histone lysine methyltransferase	19p13.3	Histone modification write	KIAA1814; DOT1; KMT4; histone methyltransferase DOT1L; DOT1-like, histone H3 methyltransferase (S. cerevisiae); DOT1-like protein; DOT1-like, histone H3 methyltransferase; H3-K79-HMTase; histone H3-K79 methyltransferase; lysine N-methyltransferase 4; Histone-lysine N-methyltransferase, H3 lysine-79 specific
SMARCC1	0.927412	-0.036831	0.0191174	-0.223533	0.624761	-0.0595829	0.52068	0.0795825	0.494837	-0.133023	6599	SWI/SNF related, matrix associated, actin dependent regulator of chromatin subfamily c member 1	3p21.31	Chromatin remodelling cofactor	BAF155; SRG3; CRACC1; SWI3; BRG1-associated factor 155; SWI/SNF complex 155 kDa subunit; SWI/SNF-related matrix-associated actin-dependent regulator of chromatin subfamily C member 1; chromatin remodeling complex BAF155 subunit; mammalian chromatin remodeling complex BRG1-associated factor 155; SWI/SNF complex subunit SMARCC1
PRMT1	0.927982	0.0344048	0.0587191	-0.154524	0.570108	0.0839108	0.992189	0.00101659	0.937284	-0.0342028	3276	protein arginine methyltransferase 1	19q13.33	Histone modification write	ANM1; HRMT1L2; HMT1 (hnRNP methyltransferase, S. cerevisiae)-like 2; HMT1 hnRNP methyltransferase-like 2 (S. cerevisiae); IR1B4; heterogeneous nuclear ribonucleoprotein methyltransferase 1-like 2; histone-arginine N-methyltransferase PRMT1; interferon receptor 1-bound protein 4; Protein arginine N-methyltransferase 1
HDAC2	0.929182	-0.0347023	0.950588	-0.00924161	0.871157	0.0214042	0.202568	-0.118153	0.234697	-0.24095	3066	histone deacetylase 2	6q21	Histone modification erase	YAF1; HD2; YY1-associated factor 1; transcriptional regulator homolog RPD3
TRIM66	0.92931	-0.069458	0.148735	-0.657344	0.924151	-0.0438223	0.89204	0.053838	0.969386	-0.0477634	9866	tripartite motif containing 66	11p15.4	#	KIAA0298; TIF1D; C11orf29; chromosome 11 open reading frame 29; tripartite motif-containing 66; TIF1DELTA; transcriptional intermediary factor 1 delta; Tripartite motif-containing protein 66
PRMT5	0.930798	-0.0628046	0.540699	-0.08029	0.0442726	0.229935	0.73973	-0.0634362	0.617203	0.123354	10419	protein arginine methyltransferase 5	14q11.2	Histone modification write	SKB1Hs; HRMT1L5; SKB1; skb1 (S. pombe) homolog; SKB1 homolog (S. pombe); IBP72; JBP1; 72 kDa ICln-binding protein; HMT1 hnRNP methyltransferase-like 5; SKB1 homolog; histone-arginine N-methyltransferase PRMT5; jak-binding protein 1; shk1 kinase-binding protein 1 homolog; Protein arginine N-methyltransferase 5
PHF21A	0.931794	-0.0528695	0.689064	0.128795	0.219695	-0.29827	0.507892	-0.141346	0.98856	-0.0213128	51317	PHD finger protein 21A	11p11.2	Histone modification erase cofactor	BHC80; KIAA1696; BM-006; BHC80a; BRAF35-HDAC complex protein BHC80; BRAF35/HDAC2 complex (80 kDa)
KDM3B	0.933776	0.0369123	0.303406	0.110587	0.309008	-0.13112	0.94602	0.010736	0.998325	0.00225646	51780	lysine demethylase 3B	5q31.2	Histone modification erase	KIAA1082; NET22; C5orf7; JMJD1B; chromosome 5 open reading frame 7; jumonji domain containing 1B; 5qNCA; jmjC domain-containing histone demethylation protein 2B; jumonji domain-containing protein 1B; nuclear protein 5qNCA; Lysine-specific demethylase 3B
BAG6	0.935248	-0.0339076	0.363417	0.1586	0.00664161	0.24631	0.78163	-0.0306784	0.986835	-0.0122017	7917	BCL2 associated athanogene 6	6p21.33	#	G3; D6S52E; BAT3; HLA-B associated transcript 3; BAG-6; BAG family molecular chaperone regulator 6; HLA-B associated transcript-3; HLA-B-associated transcript 3; large proline-rich protein BAT3; protein G3; protein Scythe; scythe; Large proline-rich protein BAG6
ZMYM2	0.936185	0.043503	0.832847	-0.0741578	0.527207	-0.107442	0.329233	-0.125785	0.772821	-0.146439	7750	zinc finger MYM-type containing 2	13q12.11	Histone modification erase cofactor	FIM; ZNF198; zinc finger protein 198; SCLL; fused in myeloproliferative disorders protein; rearranged in an atypical myeloproliferative disorder; Rearranged in atypical myeloproliferative disorder protein; Zinc finger MYM-type protein 2
EYA3	0.942108	-0.0338216	0.118053	0.228209	0.793162	0.0435089	0.0229043	0.32405	0.931739	-0.0641122	2140	EYA transcriptional coactivator and phosphatase 3	1p35.3	Histone modification erase	DKFZp686C132; eyes absent (Drosophila) homolog 3; eyes absent homolog 3 (Drosophila); eyes absent 3; Eyes absent homolog 3
TET3	0.946998	-0.0339682	0.938809	0.0129376	0.0512738	-0.250064	0.000392375	-0.351076	0.913049	-0.047805	200424	tet methylcytosine dioxygenase 3	2p13.1	DNA modification	MGC22014; hCG_40738; tet oncogene family member 3; probable methylcytosine dioxygenase TET3; putative methylcytosine dioxygenase; Methylcytosine dioxygenase TET3
KAT2B	0.947355	0.0813576	0.131325	0.406296	0.991618	0.0037782	0.80683	-0.137304	0.97027	-0.0503508	8850	lysine acetyltransferase 2B	3p24.3	Histone modification write	P/CAF; GCN5L; PCAF; p300/CBP-associated factor; CAF; CREBBP-associated factor; histone acetylase PCAF; histone acetyltransferase PCAF; lysine acetyltransferase 2B; Histone acetyltransferase KAT2B
MGMT	0.94783	0.073432	0.115242	0.206408	0.052768	0.297584	0.322173	0.144927	0.708516	-0.209893	4255	O-6-methylguanine-DNA methyltransferase	10q26.3	#	6-O-methylguanine-DNA methyltransferase; O-6-methylguanine-DNA-alkyltransferase; O6-methylguanine-DNA methyltransferase; methylated DNA protein cysteine methyltransferase; methylguanine-DNA methyltransferase; Methylated-DNA--protein-cysteine methyltransferase
ING1	0.948941	-0.0326534	0.967034	-0.00887077	0.0146606	-0.356561	0.537033	-0.0841019	0.108747	0.312955	3621	inhibitor of growth family member 1	13q34	Histone modification read	p33ING1; p33ING1b; p24ING1c; p47ING1a; inhibitor of growth 1; tumor suppressor ING1; growth inhibitor ING1; growth inhibitory protein ING1; Inhibitor of growth protein 1
EYA4	0.949922	0.313408									2070	EYA transcriptional coactivator and phosphatase 4	6q23.2	Histone modification erase	DFNA10; CMD1J; eyes absent (Drosophila) homolog 4; eyes absent homolog 4 (Drosophila); dJ78N10.1 (eyes absent); Eyes absent homolog 4
MUM1	0.951654	-0.0276708	0.814622	-0.0743897	0.450775	0.115981	0.103097	0.247676	0.501021	-0.201508	84939	melanoma associated antigen (mutated) 1	19p13.3	Histone modification read	MUM-1; EXPAND1; HSPC211; melanoma ubiquitous mutated protein; mutated melanoma-associated antigen 1; protein expandere; PWWP domain-containing protein MUM1
HDAC3	0.952917	-0.0257393	0.117751	-0.164812	0.842776	0.0305012	0.14752	0.146728	0.953259	-0.0282722	8841	histone deacetylase 3	5q31.3	Histone modification erase	HD3; RPD3-2; SMAP45
BRD1	0.953389	0.0265793	0.0497022	-0.188788	0.428508	-0.0959522	0.0255065	-0.22593	0.908171	0.0453242	23774	bromodomain containing 1	22q13.33	Histone modification read	BRL; BRPF2; BR140-like; bromodomain-containing 1; BR140-like protein; bromodomain and PHD finger-containing protein 2; Bromodomain-containing protein 1
SETD2	0.953553	-0.0377453	0.493605	-0.10538	0.620113	-0.0583957	0.553941	-0.0673018	0.872827	-0.0494149	29072	SET domain containing 2	3p21.31	Histone modification write	HYPB; HIF-1; KIAA1732; FLJ23184; KMT3A; HBP231; HSPC069; SET2; p231HBP; huntingtin yeast partner B; huntingtin-interacting protein B; lysine N-methyltransferase 3A; hSET2; SET domain-containing protein 2; Histone-lysine N-methyltransferase SETD2
PHF24	0.955211	-0.118958	0.141876	1.29485							23349	PHD finger protein 24	9p13.3	#	KIAA1045
MSL3	0.955616	-0.0343513	0.689064	0.147276	0.116441	0.268524	0.86446	-0.0513479	0.623499	0.179517	10943	male-specific lethal 3 homolog (Drosophila)	Xp22.2	Histone modification read	MSL3L1; male-specific lethal-3 (Drosophila)-like 1; male-specific lethal 3-like 1 (Drosophila); MSL3-like 1; male-specific lethal-3 protein-like 1; Male-specific lethal-3 homolog 1; Male-specific lethal 3 homolog
HDAC9	0.956038	-0.0707305	0.000390963	0.696452			1.36e-36	3.74975	0.250715	0.963792	9734	histone deacetylase 9	7p21.1	Histone modification erase	KIAA0744; HDAC; MITR; HDAC7B; HD7b; HD9; HDAC7BB; HDAC9FL; HDRP; MEF-2 interacting transcription repressor (MITR) protein; histone deacetylase 4/5-related protein; histone deacetylase 7B; MEF2-interacting transcription repressor MITR; Histone deacetylase-related protein
MBTD1	0.956258	0.024142	1.9584e-06	-0.557021	0.31871	-0.128398	0.000790716	-0.324195	0.769126	-0.108261	54799	mbt domain containing 1	17q21.33	Polycomb group (PcG) protein	SA49P01; FLJ20055; MBT domain-containing protein 1
PYGO2	0.956649	0.024406	0.738902	-0.0457652	0.583144	-0.0656598	0.805029	0.031283	0.945864	-0.0475161	90780	pygopus family PHD finger 2	1q21.3	#	pygopus homolog 2 (Drosophila); 1190004M21Rik; pygopus 2; Pygopus homolog 2
SETD1B	0.956863	-0.0278105	0.156028	-0.142815	0.0409114	-0.224514	0.00571255	-0.219892	0.324552	-0.247221	23067	SET domain containing 1B	12q24.31	Histone modification write	KIAA1076; Set1B; KMT2G; SET domain-containing protein 1B; hSET1B; lysine N-methyltransferase 2G; Histone-lysine N-methyltransferase SETD1B
DIDO1	0.958978	-0.0265123	0.38612	0.0927605	0.250654	-0.116734	0.305597	0.0831653	0.693436	0.0816008	11083	death inducer-obliterator 1	20q13.33	#	dJ885L7.8; FLJ11265; KIAA0333; DIO-1; BYE1; C20orf158; DATF1; chromosome 20 open reading frame 158; death associated transcription factor 1; DATF-1; DIDO2; DIDO3; death-associated transcription factor 1; hDido1; Death-inducer obliterator 1
SETDB1	0.963166	0.0242194	0.83483	-0.0455769	0.758464	-0.0613812	0.512745	-0.112991	0.994428	-0.00971724	9869	SET domain bifurcated 1	1q21.3	Histone modification write	KG1T; KIAA0067; ESET; KMT1E; TDRD21; tudor domain containing 21; H3-K9-HMTase4; ERG-associated protein with SET domain; ERG-associated protein with a SET domain, ESET; H3-K9-HMTase 4; histone H3-K9 methyltransferase 4; histone-lysine N-methyltransferase, H3lysine-9 specific 4; lysine N-methyltransferase 1E; SET domain bifurcated 1; Histone-lysine N-methyltransferase SETDB1
KDM8	0.965676	-0.0891323	0.998589	0.00142322	0.895342	0.0770618	0.958183	0.0327066	0.947438	0.136333	79831	lysine demethylase 8	16p12.1	Histone modification erase	FLJ13798; JMJD5; jumonji domain containing 5; jmjC domain-containing protein 5; jumonji domain-containing protein 5; Lysine-specific demethylase 8
EPC2	0.975946	-0.0207388	0.248148	-0.17571	0.278631	-0.166104	0.000101752	-0.410888	0.797327	0.0918715	26122	enhancer of polycomb homolog 2	2q23.1	Chromatin remodelling	DKFZP566F2124; EPC-LIKE; Enhancer of polycomb homolog 2
ERCC6	0.976789	0.029346	0.954696	-0.0293456	0.0583829	-0.323361	0.148297	-0.281898	0.820928	-0.130644	2074	ERCC excision repair 6, chromatin remodeling factor	10q11.23	Chromatin remodelling	RAD26; ARMD5; Cockayne syndrome B protein; CKN2; excision repair cross-complementing rodent repair deficiency, complementation group 6; COFS; COFS1; UVSS1; ATP-dependent helicase ERCC6; Cockayne syndrome group B protein; cockayne syndrome protein CSB; DNA excision repair protein ERCC-6
ING4	0.977687	-0.0179836	0.992314	-0.00262524	0.00352685	0.44674	0.947095	-0.0111862	0.917365	-0.0539875	51147	inhibitor of growth family member 4	12p13.31	Histone modification read	p29ING4; my036; brain my036 protein; candidate tumor suppressor p33 ING1 homolog; Inhibitor of growth protein 4
RBBP5	0.979093	-0.0122707	0.126446	-0.169076	0.00159404	-0.31833	0.0730559	-0.175482	0.491647	-0.141488	5929	RB binding protein 5, histone lysine methyltransferase complex subunit	1q32.1	Histone modification write cofactor	RBQ3; SWD1; SWD1, Set1c WD40 repeat protein, homolog (S. cerevisiae); retinoblastoma-binding protein 5; RBBP-5; SWD1, Set1c WD40 repeat protein, homolog; retinoblastoma-binding protein RBQ-3
MTF2	0.979546	-0.0138359	0.138888	0.244588	0.279027	0.179796	0.000385456	0.541803	0.664721	0.168758	22823	metal response element binding transcription factor 2	1p22.1	Polycomb group (PcG) protein	M96; PCL2; TDRD19A; polycomb-like 2; tudor domain containing 19A; dJ976O13.2; metal regulatory transcription factor 2; metal response element-binding transcription factor 2; metal-response element DNA-binding protein M96; polycomb-like protein 2; putative DNA binding protein; Metal-response element-binding transcription factor 2
DAXX	0.98079	-0.0130403	0.113828	0.195532	0.419967	-0.113399	0.00459988	0.310415	0.91568	0.0470987	1616	death domain associated protein	6p21.32	#	DAP6; death-associated protein 6; BING2; CENP-C binding protein; ETS1-associated protein 1; Fas-binding protein; fas death domain-associated protein; hDaxx; Death domain-associated protein 6
ATXN7	0.982951	0.0157337	0.780015	-0.0827085	0.220101	-0.309449	0.437134	-0.196147	0.987024	-0.0170415	6314	ataxin 7	3p14.1	Histone modification write cofactor	OPCA3; ADCAII; SCA7; spinocerebellar ataxia 7 (olivopontocerebellar atrophy with retinal degeneration); spinocerebellar ataxia type 7 protein; Ataxin-7
ZBTB4	0.98342	-0.00950644	0.232022	0.108509	0.000270653	0.297065	0.952331	0.00752549	0.79101	-0.0729487	57659	zinc finger and BTB domain containing 4	17p13.1	#	KIAA1538; KAISO-L1; ZNF903; KAISO-like zinc finger protein 1; Zinc finger and BTB domain-containing protein 4
HDAC7	0.984291	0.0131042	0.970685	0.00797318	0.233394	0.175737	0.172286	0.158437	0.82363	0.086888	51564	histone deacetylase 7	12q13.11	Histone modification erase	DKFZP586J0917; HDAC7A; histone deacetylase 7A; HD7AA; HD7a
PRDM2	0.987124	-0.015473	0.533908	0.150591	0.598871	-0.109534	0.175277	0.228515	0.998325	-0.00365752	7799	PR/SET domain 2	1p36.21	Histone modification write	RIZ; RIZ1; RIZ2; KMT8; MTB-ZF; HUMHOXY1; retinoblastoma protein-binding zinc finger protein; retinoblastoma protein-interacting zinc finger protein; MTE-binding protein; zinc-finger DNA-binding protein; GATA-3 binding protein G3B; GATA-3-binding protein G3B; PR domain-containing protein 2; lysine N-methyltransferase 8; zinc finger protein RIZ; PR domain zinc finger protein 2
MECP2	0.988521	0.0204271	0.554856	0.123056	0.755233	-0.0722381	0.134036	-0.191148	0.763142	0.168752	4204	methyl-CpG binding protein 2	Xq28	Histone modification write cofactor, Histone modification write cofactor	RTT; MRX16; MRX79; mental retardation, X-linked 16; mental retardation, X-linked 79; Rett syndrome; methyl CpG binding protein 2 (Rett syndrome); AUTSX3; MRXS13; MRXSL; PPMX; meCp-2 protein; Methyl-CpG-binding protein 2
RERE	0.988701	-0.011981	0.0893732	0.312985	0.126806	-0.277799	0.550609	0.0942095	0.896621	0.0934826	473	arginine-glutamic acid dipeptide repeats	1p36.23	#	KIAA0458; DNB1; ATN1L; atrophin 2; atrophin-1 like protein; atrophin-1 related protein; atrophin-1-like protein; atrophin-1-related protein; Arginine-glutamic acid dipeptide repeats protein
ASH1L	0.989085	-0.00974594	0.681218	-0.128642	0.497725	-0.129645	0.17707	-0.189784	0.630654	-0.209186	55870	ASH1 like histone lysine methyltransferase	1q22	Histone modification write	huASH1; ASH1L1; KMT2H; ASH11; ASH1-like protein; absent small and homeotic disks protein 1 homolog; lysine N-methyltransferase 2H; probable histone-lysine N-methyltransferase ASH1L; Histone-lysine N-methyltransferase ASH1L
GATAD2B	0.989999	-0.0076993	0.506584	-0.203962	0.795539	0.0654708	0.627419	-0.2403	0.987024	-0.0259133	57459	GATA zinc finger domain containing 2B	1q21.3	Histone modification read	P66beta; transcription repressor p66 beta component of the MeCP1 complex; MRD18; GATA zinc finger domain-containing protein 2B; p66/p68; Transcriptional repressor p66-beta
ACTR6	0.991937	0.00605789	0.681817	-0.0778252	0.628659	0.0954214	0.0809438	0.279535	0.729147	-0.206561	64431	ARP6 actin related protein 6 homolog	12q23.1	Chromatin remodelling cofactor	FLJ13433; HSPC281; MSTP136; hARP6; hARPX; Actin-related protein 6
KDM1B	0.991937	-0.00530721	0.622581	0.069404	0.252736	0.140513	0.745465	-0.0561453	0.690157	-0.0990651	221656	lysine demethylase 1B	6p22.3	Histone modification erase	FLJ34109; FLJ33898; dJ298J15.2; bA204B7.3; FLJ43328; LSD2; C6orf193; AOF1; amine oxidase, flavin containing 1; chromosome 6 open reading frame 193; amine oxidase (flavin containing) domain 1; flavin-containing amine oxidase domain-containing protein 1; lysine-specific histone demethylase 2; Lysine-specific histone demethylase 1B
GLYR1	0.993349	0.00524989	0.636808	-0.0829647	0.479848	0.0983267	0.646526	-0.0525905	0.935452	-0.0352417	84656	glyoxylate reductase 1 homolog	16p13.3	Histone modification read	BM045; HIBDL; NP60; N-PAC; nuclear protein 60kDa; 3-hydroxyisobutyrate dehydrogenase-like protein; cytokine-like nuclear factor n-pac; nuclear protein 60 kDa; nuclear protein NP60; nuclear protein of 60 kDa; Glyoxylate reductase 1 homolog; Putative oxidoreductase GLYR1
POLE3	0.995195	0.00311994	0.0370726	-0.213284	2.28613e-05	-0.56765	0.773013	-0.0288697	0.960874	-0.0255731	54107	DNA polymerase epsilon 3, accessory subunit	9q32	Histone chaperone	CHRAC17; Ybl1; CHARAC17; histone fold protein CHRAC17; DNA polymerase epsilon p17 subunit; chromatin accessibility complex 17; arsenic transactivated protein; polymerase (DNA directed), epsilon 3 (p17 subunit); CHRAC-17; DNA polymerase II subunit 3; DNA polymerase epsilon subunit p17; arsenic-transactivated protein; asTP; chromatin accessibility complex 17 kDa protein; huCHRAC17; DNA polymerase e…
KMT2B	0.995705	0.00464402	0.338401	-0.154761	0.730792	-0.0780238	0.95009	-0.0108259	0.954346	-0.0362294	9757	lysine methyltransferase 2B	19q13.12	Histone modification write	KIAA0304; HRX2; WBP7; MLL1B; CXXC10; myeloid/lymphoid or mixed-lineage leukemia (trithorax homolog, Drosophila) 4; WBP-7; WW domain binding protein 7; histone-lysine N-methyltransferase MLL4; mixed lineage leukemia gene homolog 2; myeloid/lymphoid or mixed-lineage leukemia protein 4; trithorax homologue 2; WW domain-binding protein 7; Trithorax homolog 2; Lysine N-methyltransferase 2B; Histone-ly…
PHF6	0.997043	-0.00214938	0.971116	0.00542938	0.000486065	-0.299549	0.792709	-0.0293718	0.156005	-0.190187	84295	PHD finger protein 6	Xq26.2	#	KIAA1823; MGC14797; CENP-31; centromere protein 31; BFLS; BORJ; Borjeson-Forssman-Lehmann syndrome; PHD-like zinc finger protein
WDR5	0.998147	0.00162233	3.00528e-05	-0.398131	0.000444873	-0.389617	0.952343	-0.00836729	0.81009	-0.0751532	11091	WD repeat domain 5	9q34.2	Histone modification read	SWD3; CFAP89; SWD3, Set1c WD40 repeat protein, homolog (S. cerevisiae); cilia and flagella associated protein 89; BIG-3; BMP2-induced 3-kb gene protein; SWD3, Set1c WD40 repeat protein, homolog; WD-repeat protein 5; WD repeat-containing protein 5
SIRT4	0.998361	0.0039409	0.0499339	0.889705	0.564092	0.375481			0.876834	-0.327784	23409	sirtuin 4	12q24.31	#	SIR2L4; sirtuin (silent mating type information regulation 2, S. cerevisiae, homolog) 4; sirtuin (silent mating type information regulation 2 homolog) 4 (S. cerevisiae); NAD-dependent ADP-ribosyltransferase sirtuin-4; NAD-dependent protein deacetylase sirtuin-4; SIR2-like protein 4; regulatory protein SIR2 homolog 4; sir2-like 4; sirtuin type 4; NAD-dependent protein lipoamidase sirtuin-4, mitoch…
SFMBT2			0.00673637	0.830872			0.178342	0.975375			57713	Scm-like with four mbt domains 2	10p14	Histone modification read, Polycomb group (PcG) protein	KIAA1617; Scm-related gene containing four mbt domains 2; scm-like with 4 MBT domains protein 2; Scm-like with four MBT domains protein 2
UTY			0.00207088	0.562425							7404	ubiquitously transcribed tetratricopeptide repeat containing, Y-linked	Yq11.221	Histone modification erase	KDM6AL; ubiquitously transcribed tetratricopeptide repeat gene, Y chromosome; ubiquitously transcribed tetratricopeptide repeat gene, Y-linked; KDM6AL1; ubiquitous TPR motif protein UTY; ubiquitously transcribed TPR gene on Y chromosome; ubiquitously-transcribed TPR protein on the Y chromosome; ubiquitously-transcribed Y chromosome tetratricopeptide repeat protein; Histone demethylase UTY
KDM5D			0.000706977	0.464207							8284	lysine demethylase 5D	Yq11.223	Histone modification erase	KIAA0234; HYA; HY; SMCY; JARID1D; Jumonji, AT rich interactive domain 1D (RBP2-like); Smcy homolog, Y-linked (mouse); jumonji, AT rich interactive domain 1D; H-Y; SMC homolog, Y chromosome; Smcy homolog, Y-linked; histocompatibility Y antigen; histone demethylase JARID1D; jumonji/ARID domain-containing protein 1D; protein SmcY; selected mouse cDNA on Y, human homolog of; Lysine-specific demethyla…
CDYL2			0.464429	0.300568	0.977867	0.0141869	0.257722	-0.495735	0.957358	-0.0699652	124359	chromodomain Y like 2	16q23.2	Histone modification read	FLJ38866; chromodomain Y-like protein 2; PCCP1; CDY-like 2; prostate cancer candidate protein 1, PCCP1
L3MBTL4			0.891199	0.0498125							91133	l(3)mbt-like 4 (Drosophila)	18p11.31	Histone modification read	FLJ35936; HsT1031; H-l(3)mbt-like protein 4; l(3)mbt-like protein 4; Lethal(3)malignant brain tumor-like protein 4
HNF1A			0.1754	-0.186846	0.00287386	-0.349566	0.870054	0.0282609	0.88108	-0.0664288	6927	HNF1 homeobox A	12q24.31	#	HNF1; LFB1; MODY3; TCF1; transcription factor 1, hepatic; LF-B1, hepatic nuclear factor (HNF1), albumin proximal factor; HNF-1A; HNF-1-alpha; albumin proximal factor; hepatic nuclear factor 1; interferon production regulator factor; liver-specific transcription factor LF-B1; transcription factor 1, hepatic; Transcription factor 1; Hepatocyte nuclear factor 1-alpha
GLYATL1					0.000584262	1.05441					92292	glycine-N-acyltransferase like 1	11q12.1	#	FLJ34646; GATF-C; GNAT; acyl-CoA:glycine N-acyltransferase-like protein 1; glutamine N-acyltransferase; Glycine N-acyltransferase-like protein 1
EYA1					0.791003	0.102456					2138	EYA transcriptional coactivator and phosphatase 1	8q13.3	Histone modification erase	eyes absent (Drosophila) homolog 1; eyes absent homolog 1 (Drosophila); Eyes absent homolog 1
ASXL3					0.0924414	-1.28837					80816	additional sex combs like 3, transcriptional regulator	18q12.1	Scaffold protein, Polycomb group (PcG) protein	KIAA1713; additional sex combs like 3 (Drosophila); BRPS; additional sex combs like 3; additional sex combs-like protein 3; Putative Polycomb group protein ASXL3
SETBP1							0.0966528	-1.13462	0.847607	-0.286985	26040	SET binding protein 1	18q12.3	#	SEB; KIAA0437; MRD29; SET-binding protein
PRDM9									0.986835	0.0414412	56979	PR/SET domain 9	5p14.2	Histone modification write	PFM6; ZNF899; PR-domain containing protein 9; MSBP3; minisatellite binding protein 3, 115kDa; minisatellite binding protein 3 (115kD); MEISETZ; PR domain zinc finger protein 9; PR domain-containing protein 9; Histone-lysine N-methyltransferase PRDM9
APOBEC1									0.888181	-0.27504	339	apolipoprotein B mRNA editing enzyme catalytic subunit 1	12p13.31	DNA modification	CDAR1; APOBEC-1; HEPR; apolipoprotein B mRNA editing enzyme complex-1; apolipoprotein B mRNA-editing enzyme 1; mRNA(cytosine(6666)) deaminase 1; C->U-editing enzyme APOBEC-1
PHF21B									0.608166	-0.740492	112885	PHD finger protein 21B	22q13.31	#	BHC80L; FLJ34161; PHF4; PHD finger protein 4
